# Supplementary material for: Multi-level comparisons of cloacal, skin, feather and nest-associated microbiota suggest considerable influence of horizontal acquisition on the microbiota assembly of sympatric woodlarks and skylarks
Source: Microbiome. 2017 Dec 1;5:156. doi: 10.1186/s40168-017-0371-6 (PMC5709917; doi:10.1186/s40168-017-0371-6)
Supplement: Supplementary file 2 — Metadata file for creation of phyloseq object. (TXT 14 kb) [file 40168_2017_371_MOESM2_ESM.txt]

#!/bin/bash

#SBATCH --job-name=QIIME_vanVeelen_16S_6619BC
#SBATCH --time=2-00:00:00
#SBATCH --mem=200000
#SBATCH --nodes=1
#SBATCH --ntasks-per-node=8
#SBATCH --partition=himem


#### This QIIME script accompanies van Veelen et al., 2017. For any questions regarding the data or analysis, contact: Pieter van Veelen (pietervanveelen2@gmail.com)
#### This QIIME script is used to preprocess raw 16S rRNA gene sequence data produced at GenoToul, INRA, Toulouse.
#### All raw data files are deposited and publicly available from the MG-RAST server, Project "VAN_VEELEN_LARK_MICROBIOTA_16S_2017" Accession numbers: mgm4730863.3 - mgm4730973.3

#### The following output files are used to analyse the microbiota of larks (Aves: Alaudidae) in R.

#### OUTPUT FILES ####

# Fasta file:	non_chimeric_no_singletons_rep_set_aligned_pfiltered.fasta
# OTU_table:	otu_table_json.biom (renamed from otu_table_Bact_and_Unassigned_rm_chloroplasts_mitochondria_0_0001_json.biom, which was used here)
# Phy_tree:		rep_set.tre
# Mapping_file:	Mapping_file_vanVeelen2017.txt (renamed from Mapping_file_dec6619BC_FINAL.txt which was used here)


#### ----------- QIIME SCRIPT ----------- ####

#Be in directory with unpaired (R1 and R2) files for all samples of or subset
pwd
module load QIIME/1.9.0-goolfc-2.7.11-Python-2.7.9
module load ea-utils/1.1.2-806-goolfc-2.7.11
module list

# Our data had been demultiplexed and quality filtered (default QIIME settings) at the sequencing facility and was delivered in two unpaired .fastq files per sample.
# 

# Join paired-end reads by providing input folder name including all read1 and read2 .fastq files.
multiple_join_paired_ends.py -i ./input_folder -o merged_seqs --read1_indicator _R1 --read2_indicator _R2

cd merged_seqs

# Move all merged .fastq files to current working directory and rename with SampleID-prefix
# ~/mergetest/ is our home folder from which we work.

for subdir in *; do mv $subdir/*.join.fastq $subdir.join.fastq; done
mv ./*.join.fastq  ~/mergetest/

# Get back into ~/mergetest/
cd ..

#Split .qual and .fasta from .fastq files
convert_fastaqual_fastq.py -c fastq_to_fastaqual -f 1_GACGAT_L001_R1.join.fastq -o ./fasta
convert_fastaqual_fastq.py -c fastq_to_fastaqual -f 2_ATTCTC_L001_R1.join.fastq -o ./fasta
convert_fastaqual_fastq.py -c fastq_to_fastaqual -f 3_CGAAGG_L001_R1.join.fastq -o ./fasta
convert_fastaqual_fastq.py -c fastq_to_fastaqual -f 7_AGGCGC_L001_R1.join.fastq -o ./fasta
convert_fastaqual_fastq.py -c fastq_to_fastaqual -f 11_TAGATC_L001_R1.join.fastq -o ./fasta
convert_fastaqual_fastq.py -c fastq_to_fastaqual -f 13_AACGTC_L001_R1.join.fastq -o ./fasta
convert_fastaqual_fastq.py -c fastq_to_fastaqual -f 19_CCAAGC_L001_R1.join.fastq -o ./fasta
convert_fastaqual_fastq.py -c fastq_to_fastaqual -f 21_CGTTAA_L001_R1.join.fastq -o ./fasta
convert_fastaqual_fastq.py -c fastq_to_fastaqual -f 22_GTGTAG_L001_R1.join.fastq -o ./fasta
convert_fastaqual_fastq.py -c fastq_to_fastaqual -f 23_CACCTC_L001_R1.join.fastq -o ./fasta
convert_fastaqual_fastq.py -c fastq_to_fastaqual -f 24_TAAATG_L001_R1.join.fastq -o ./fasta
convert_fastaqual_fastq.py -c fastq_to_fastaqual -f 25_CTTGAC_L001_R1.join.fastq -o ./fasta
convert_fastaqual_fastq.py -c fastq_to_fastaqual -f 26_TTAAGG_L001_R1.join.fastq -o ./fasta
convert_fastaqual_fastq.py -c fastq_to_fastaqual -f 27_AAGTAA_L001_R1.join.fastq -o ./fasta
convert_fastaqual_fastq.py -c fastq_to_fastaqual -f 31_CGGAAC_L001_R1.join.fastq -o ./fasta
convert_fastaqual_fastq.py -c fastq_to_fastaqual -f 33_GCCCAC_L001_R1.join.fastq -o ./fasta
convert_fastaqual_fastq.py -c fastq_to_fastaqual -f 34_AACCAT_L001_R1.join.fastq -o ./fasta
convert_fastaqual_fastq.py -c fastq_to_fastaqual -f 39_GTTGCG_L001_R1.join.fastq -o ./fasta
convert_fastaqual_fastq.py -c fastq_to_fastaqual -f 40_AAACTC_L001_R1.join.fastq -o ./fasta
convert_fastaqual_fastq.py -c fastq_to_fastaqual -f 41_AGAAGT_L001_R1.join.fastq -o ./fasta
convert_fastaqual_fastq.py -c fastq_to_fastaqual -f 42_TCTTAA_L001_R1.join.fastq -o ./fasta
convert_fastaqual_fastq.py -c fastq_to_fastaqual -f 43_CGCGTG_L001_R1.join.fastq -o ./fasta
convert_fastaqual_fastq.py -c fastq_to_fastaqual -f 45_AAGGCC_L001_R1.join.fastq -o ./fasta
convert_fastaqual_fastq.py -c fastq_to_fastaqual -f 46_TGCACG_L001_R1.join.fastq -o ./fasta
convert_fastaqual_fastq.py -c fastq_to_fastaqual -f 48_GCCGGT_L001_R1.join.fastq -o ./fasta
convert_fastaqual_fastq.py -c fastq_to_fastaqual -f 49_CTTAAA_L001_R1.join.fastq -o ./fasta
convert_fastaqual_fastq.py -c fastq_to_fastaqual -f 52_GAGCAA_L001_R1.join.fastq -o ./fasta
convert_fastaqual_fastq.py -c fastq_to_fastaqual -f 53_ACTGCG_L001_R1.join.fastq -o ./fasta
convert_fastaqual_fastq.py -c fastq_to_fastaqual -f 54_GGCCTC_L001_R1.join.fastq -o ./fasta
convert_fastaqual_fastq.py -c fastq_to_fastaqual -f 56_AGTCGG_L001_R1.join.fastq -o ./fasta
convert_fastaqual_fastq.py -c fastq_to_fastaqual -f 57_TACTCA_L001_R1.join.fastq -o ./fasta
convert_fastaqual_fastq.py -c fastq_to_fastaqual -f 59_GAGGGC_L001_R1.join.fastq -o ./fasta
convert_fastaqual_fastq.py -c fastq_to_fastaqual -f 62_CCCGTT_L001_R1.join.fastq -o ./fasta
convert_fastaqual_fastq.py -c fastq_to_fastaqual -f 63_GGTCAC_L001_R1.join.fastq -o ./fasta
convert_fastaqual_fastq.py -c fastq_to_fastaqual -f 64_AGTGCT_L001_R1.join.fastq -o ./fasta
convert_fastaqual_fastq.py -c fastq_to_fastaqual -f 65_GACATC_L001_R1.join.fastq -o ./fasta
convert_fastaqual_fastq.py -c fastq_to_fastaqual -f 66_CCCGGC_L001_R1.join.fastq -o ./fasta
convert_fastaqual_fastq.py -c fastq_to_fastaqual -f 67_CTCGGT_L001_R1.join.fastq -o ./fasta
convert_fastaqual_fastq.py -c fastq_to_fastaqual -f 68_TCGAAC_L001_R1.join.fastq -o ./fasta
convert_fastaqual_fastq.py -c fastq_to_fastaqual -f 71_ACTTTT_L001_R1.join.fastq -o ./fasta
convert_fastaqual_fastq.py -c fastq_to_fastaqual -f 74_ATGTCA_L001_R1.join.fastq -o ./fasta
convert_fastaqual_fastq.py -c fastq_to_fastaqual -f 75_GCAGCT_L001_R1.join.fastq -o ./fasta
convert_fastaqual_fastq.py -c fastq_to_fastaqual -f 76_CGTCGC_L001_R1.join.fastq -o ./fasta
convert_fastaqual_fastq.py -c fastq_to_fastaqual -f 78_ACCAGG_L001_R1.join.fastq -o ./fasta
convert_fastaqual_fastq.py -c fastq_to_fastaqual -f 79_TGTGCC_L001_R1.join.fastq -o ./fasta
convert_fastaqual_fastq.py -c fastq_to_fastaqual -f 81_CCGTCA_L001_R1.join.fastq -o ./fasta
convert_fastaqual_fastq.py -c fastq_to_fastaqual -f 83_GTCGGC_L001_R1.join.fastq -o ./fasta
convert_fastaqual_fastq.py -c fastq_to_fastaqual -f 84_TGTAAA_L001_R1.join.fastq -o ./fasta
convert_fastaqual_fastq.py -c fastq_to_fastaqual -f 86_GGATCA_L001_R1.join.fastq -o ./fasta
convert_fastaqual_fastq.py -c fastq_to_fastaqual -f 92_ATTAGG_L001_R1.join.fastq -o ./fasta
convert_fastaqual_fastq.py -c fastq_to_fastaqual -f 95_TTGCTA_L001_R1.join.fastq -o ./fasta
convert_fastaqual_fastq.py -c fastq_to_fastaqual -f 96_TCTTCT_L001_R1.join.fastq -o ./fasta
convert_fastaqual_fastq.py -c fastq_to_fastaqual -f 98_TGCGCT_L001_R1.join.fastq -o ./fasta
convert_fastaqual_fastq.py -c fastq_to_fastaqual -f 100_CGCTCT_L001_R1.join.fastq -o ./fasta
convert_fastaqual_fastq.py -c fastq_to_fastaqual -f 101_GATAGA_L001_R1.join.fastq -o ./fasta
convert_fastaqual_fastq.py -c fastq_to_fastaqual -f 102_TATCAT_L001_R1.join.fastq -o ./fasta
convert_fastaqual_fastq.py -c fastq_to_fastaqual -f 103_CTAGTC_L001_R1.join.fastq -o ./fasta
convert_fastaqual_fastq.py -c fastq_to_fastaqual -f 108_TCCAGA_L001_R1.join.fastq -o ./fasta
convert_fastaqual_fastq.py -c fastq_to_fastaqual -f 110_CGCGCC_L001_R1.join.fastq -o ./fasta
convert_fastaqual_fastq.py -c fastq_to_fastaqual -f 111_GCCGCG_L001_R1.join.fastq -o ./fasta
convert_fastaqual_fastq.py -c fastq_to_fastaqual -f 115_CGATAC_L001_R1.join.fastq -o ./fasta
convert_fastaqual_fastq.py -c fastq_to_fastaqual -f 118_TCATGT_L001_R1.join.fastq -o ./fasta
convert_fastaqual_fastq.py -c fastq_to_fastaqual -f 119_TCTCTC_L001_R1.join.fastq -o ./fasta
convert_fastaqual_fastq.py -c fastq_to_fastaqual -f 120_GTAGTT_L001_R1.join.fastq -o ./fasta
convert_fastaqual_fastq.py -c fastq_to_fastaqual -f 122_AGTAAG_L001_R1.join.fastq -o ./fasta
convert_fastaqual_fastq.py -c fastq_to_fastaqual -f 123_TCCTTA_L001_R1.join.fastq -o ./fasta
convert_fastaqual_fastq.py -c fastq_to_fastaqual -f 125_GAACAC_L001_R1.join.fastq -o ./fasta
convert_fastaqual_fastq.py -c fastq_to_fastaqual -f 126_CGGCAT_L001_R1.join.fastq -o ./fasta
convert_fastaqual_fastq.py -c fastq_to_fastaqual -f 127_TACGGC_L001_R1.join.fastq -o ./fasta
convert_fastaqual_fastq.py -c fastq_to_fastaqual -f 128_GGTTAT_L001_R1.join.fastq -o ./fasta
convert_fastaqual_fastq.py -c fastq_to_fastaqual -f 129_TCTGAT_L001_R1.join.fastq -o ./fasta
convert_fastaqual_fastq.py -c fastq_to_fastaqual -f 130_CTCATA_L001_R1.join.fastq -o ./fasta
convert_fastaqual_fastq.py -c fastq_to_fastaqual -f 132_CGCACA_L001_R1.join.fastq -o ./fasta
convert_fastaqual_fastq.py -c fastq_to_fastaqual -f 133_AATTCT_L001_R1.join.fastq -o ./fasta
convert_fastaqual_fastq.py -c fastq_to_fastaqual -f 137_CAGTTC_L001_R1.join.fastq -o ./fasta
convert_fastaqual_fastq.py -c fastq_to_fastaqual -f 139_AATGAA_L001_R1.join.fastq -o ./fasta
convert_fastaqual_fastq.py -c fastq_to_fastaqual -f 140_TGCCAG_L001_R1.join.fastq -o ./fasta
convert_fastaqual_fastq.py -c fastq_to_fastaqual -f 141_CACTGT_L001_R1.join.fastq -o ./fasta
convert_fastaqual_fastq.py -c fastq_to_fastaqual -f 142_GTGCCA_L001_R1.join.fastq -o ./fasta
convert_fastaqual_fastq.py -c fastq_to_fastaqual -f 143_AAATGT_L001_R1.join.fastq -o ./fasta
convert_fastaqual_fastq.py -c fastq_to_fastaqual -f 145_GGTCCG_L001_R1.join.fastq -o ./fasta
convert_fastaqual_fastq.py -c fastq_to_fastaqual -f 146_AACTTA_L001_R1.join.fastq -o ./fasta
convert_fastaqual_fastq.py -c fastq_to_fastaqual -f 148_CAACGA_L001_R1.join.fastq -o ./fasta
convert_fastaqual_fastq.py -c fastq_to_fastaqual -f 149_AAGGTG_L001_R1.join.fastq -o ./fasta
convert_fastaqual_fastq.py -c fastq_to_fastaqual -f 150_TTCAAC_L001_R1.join.fastq -o ./fasta
convert_fastaqual_fastq.py -c fastq_to_fastaqual -f 151_ACGAAT_L001_R1.join.fastq -o ./fasta
convert_fastaqual_fastq.py -c fastq_to_fastaqual -f 153_GGAGGT_L001_R1.join.fastq -o ./fasta
convert_fastaqual_fastq.py -c fastq_to_fastaqual -f 154_GCATGG_L001_R1.join.fastq -o ./fasta
convert_fastaqual_fastq.py -c fastq_to_fastaqual -f 158_AATGGT_L001_R1.join.fastq -o ./fasta
convert_fastaqual_fastq.py -c fastq_to_fastaqual -f 161_CAGGCG_L001_R1.join.fastq -o ./fasta
convert_fastaqual_fastq.py -c fastq_to_fastaqual -f 162_GTCCTA_L001_R1.join.fastq -o ./fasta
convert_fastaqual_fastq.py -c fastq_to_fastaqual -f 163_ACGGTA_L001_R1.join.fastq -o ./fasta
convert_fastaqual_fastq.py -c fastq_to_fastaqual -f 165_AGTATT_L001_R1.join.fastq -o ./fasta
convert_fastaqual_fastq.py -c fastq_to_fastaqual -f 166_AGCCCT_L001_R1.join.fastq -o ./fasta
convert_fastaqual_fastq.py -c fastq_to_fastaqual -f 167_CGAGAA_L001_R1.join.fastq -o ./fasta
convert_fastaqual_fastq.py -c fastq_to_fastaqual -f 168_CCGGGT_L001_R1.join.fastq -o ./fasta
convert_fastaqual_fastq.py -c fastq_to_fastaqual -f 169_GTCATT_L001_R1.join.fastq -o ./fasta
convert_fastaqual_fastq.py -c fastq_to_fastaqual -f 170_CAGGAC_L001_R1.join.fastq -o ./fasta
convert_fastaqual_fastq.py -c fastq_to_fastaqual -f 173_GTTAGT_L001_R1.join.fastq -o ./fasta
convert_fastaqual_fastq.py -c fastq_to_fastaqual -f 174_CCAGCC_L001_R1.join.fastq -o ./fasta
convert_fastaqual_fastq.py -c fastq_to_fastaqual -f 177_TCCATT_L001_R1.join.fastq -o ./fasta
convert_fastaqual_fastq.py -c fastq_to_fastaqual -f 183_GAGAAC_L001_R1.join.fastq -o ./fasta
convert_fastaqual_fastq.py -c fastq_to_fastaqual -f 186_AGGGAT_L001_R1.join.fastq -o ./fasta
convert_fastaqual_fastq.py -c fastq_to_fastaqual -f 187_GCAATA_L001_R1.join.fastq -o ./fasta
convert_fastaqual_fastq.py -c fastq_to_fastaqual -f 188_CAATTA_L001_R1.join.fastq -o ./fasta
convert_fastaqual_fastq.py -c fastq_to_fastaqual -f 189_CAATGC_L001_R1.join.fastq -o ./fasta
convert_fastaqual_fastq.py -c fastq_to_fastaqual -f 192_CTACCG_L001_R1.join.fastq -o ./fasta
convert_fastaqual_fastq.py -c fastq_to_fastaqual -f 193_TCGTTC_L001_R1.join.fastq -o ./fasta
convert_fastaqual_fastq.py -c fastq_to_fastaqual -f 196_ATACTG_L001_R1.join.fastq -o ./fasta
convert_fastaqual_fastq.py -c fastq_to_fastaqual -f 197_GGAGAG_L001_R1.join.fastq -o ./fasta

# Add qiime labels to all reads for all samples and make combined fasta (fna) file
add_qiime_labels.py -m ./Mapping_file_dec6619BC_FINAL.txt -i ./fasta -c InputFileName -o ./Labeled_combined_fasta/


##Install usearch61 for chimera check method
cd ~/bin/

# install program usearch (extract?)
chmod +x usearch6.1.544_i86linux32

#Build simlink to usearch61 command
ln -s usearch6.1.544_i86linux32 usearch61

cd /data/p268341/mergetest/Labeled_combined_fasta/

# Truncate reversed primers
 srun truncate_reverse_primer.py -f combined_seqs.fna -m /data/p268341/mergetest/Mapping_file_dec6619BC_FINAL.txt -o truncated_reverse_primer_seqs/


mv truncated_reverse_primer_seqs/combined_seqs_rev_primer_truncated.fna /data/p268341/mergetest/

# pick OTUs using open_reference _OTU_picking
	# First use 97% similarity OTU reference database from Greengens
	## This is step 1: closed_reference_otu_picking with method 'uclust'

cd /data/p268341/mergetest/

#Step 1 pick OTUs: 
	#closed otu picking using uclust method with 97% similarity otu reference set GreenGenes 
	parallel_pick_otus_uclust_ref.py -i combined_seqs_rev_primer_truncated.fna -o qiime_out/step1_otus/ -r gg_13_8_otus/rep_set/97_otus.fasta -T --jobs_to_start 8 

	# Filter failures not matched to GG 97% ref set to fasta and txt
	filter_fasta.py -f combined_seqs_rev_primer_truncated.fna -s qiime_out/step1_otus/combined_seqs_rev_primer_truncated_failures.txt -o qiime_out/step1_otus/failures.fasta 

	# Pick representative sequences for OTUs matching with GG  97%
	pick_rep_set.py -i qiime_out/step1_otus/combined_seqs_rev_primer_truncated_otus.txt -o qiime_out/step1_otus/step1_rep_set.fna -f combined_seqs_rev_primer_truncated.fna


## Step 2 pick OTUs:

	# Make step2_otu directory in qiime_out
	mkdir qiime_out/step2_otus 

	# Random subsample failures against GG 97% with 0.1% of reads that failed to match Greengenes reference set
	subsample_fasta.py -i qiime_out/step1_otus/failures.fasta -p 0.001 -o qiime_out/step2_otus/subsampled_failures.fna

	# Pick de novo OTUs for subsampled_failures 
	pick_otus.py -i qiime_out/step2_otus/subsampled_failures.fna -o qiime_out/step2_otus/ -m uclust  --denovo_otu_id_prefix New.ReferenceOTU

	# Pick representative set for subsampled failures 
	pick_rep_set.py -i qiime_out/step2_otus/subsampled_failures_otus.txt -o qiime_out/step2_otus/step2_rep_set.fna -f qiime_out/step2_otus/subsampled_failures.fna


## Step3 pick OTUs

	# Pick reference OTUs using de novo rep set
	parallel_pick_otus_uclust_ref.py -i qiime_out/step1_otus/failures.fasta -o qiime_out/step3_otus/ -r qiime_out/step2_otus/step2_rep_set.fna -T --jobs_to_start 8

	# Create fasta file of step3 failures (matched reads with de novo rep set are called failures_failures)
	filter_fasta.py -f qiime_out/step1_otus/failures.fasta -s qiime_out/step3_otus/failures_failures.txt -o qiime_out/step3_otus/failures_failures.fasta


## Step4 pick OTUs

	# Pick de novo OTUs from reads matching with de novo rep set (failures_failures)
	pick_otus.py -i qiime_out/step3_otus/failures_failures.fasta -o qiime_out/step4_otus/ -m uclust  --denovo_otu_id_prefix New.CleanUp.ReferenceOTU

	# Pick representative set for failures_failures
	pick_rep_set.py -i qiime_out/step4_otus/failures_failures_otus.txt -o qiime_out/step4_otus/step4_rep_set.fna -f qiime_out/step3_otus/failures_failures.fasta


# Make OTU map without noisy data

	# Merge OTU maps to create final OTU map
	cat qiime_out/step1_otus/combined_seqs_rev_primer_truncated_otus.txt qiime_out/step3_otus/failures_otus.txt qiime_out/step4_otus/failures_failures_otus.txt > qiime_out/final_otu_map.txt


	
	# Singletons removed from final OTU map
	python -c "import qiime.filter; qiime.filter.filter_otus_from_otu_map('./qiime_out/final_otu_map.txt', './qiime_out/final_otu_map_mc2.txt', 2 )"


	# Concatenate rep_sets from step1 step2 and step4 (from the different OTU picking strategies, ref based, de novo)
	cat qiime_out/step1_otus/step1_rep_set.fna qiime_out/step2_otus/step2_rep_set.fna qiime_out/step4_otus/step4_rep_set.fna > qiime_out/rep_set.fna

	# Remove singletons from final rep_set.fna
	filter_fasta.py -f ./qiime_out/rep_set.fna -o ./qiime_out/rep_set_no_singletons.fna -s ./qiime_out/final_otu_map_mc2.txt

### Copy input ref seqs (gg 97_otus.fna) naar new_refseqs.fna 
	cp ./gg_13_8_otus/rep_set/97_otus.fasta ./qiime_out/new_refseqs.fna


# Make biom table
	
	# Create .Biom OTU table
	make_otu_table.py -i ./qiime_out/final_otu_map_mc2.txt -o ./qiime_out/otu_table_mc2.biom

	# Assign taxonomy using uclust
	parallel_assign_taxonomy_uclust.py -i ./qiime_out/rep_set.fna -o ./qiime_out/uclust_assigned_taxonomy -T --jobs_to_start 8

	# Add taxonomic assignment data to .Biom file
	biom add-metadata -i qiime_out/otu_table_mc2.biom --observation-metadata-fp qiime_out/uclust_assigned_taxonomy/rep_set_tax_assignments.txt -o qiime_out/otu_table_mc2_w_tax.biom --sc-separated taxonomy --observation-header OTUID,taxonomy --sample-metadata-fp ./Mapping_file_dec6619BC_FINAL.txt


# Align sequences using PyNast and filter fasta file
	
	# Align sequences of the final rep_set_no_singletons.fna using PyNast
	srun parallel_align_seqs_pynast.py -i /data/p268341/mergetest/qiime_out/rep_set_no_singletons.fna -t /data/p268341/mergetest/gg_13_8_otus/gg_ref_core_set_aligned/RefSetGGcore_set_aligned.fasta -o /data/p268341/mergetest/qiime_out/pynast_aligned_seqs -T --jobs_to_start 8

	# Filter alignment to remove positions that are gaps in every sequence based on PyNast 16S reference alignment 
	filter_alignment.py -o qiime_out/filtered_alignment -i qiime_out/pynast_aligned_seqs/rep_set_no_singletons_aligned.fasta


# Chimera checking and filtering of chimeras

	# Identify chimeras using the reference GG database (aligned)
	usearch81 -uchime_ref /data/mergetest/gg_13_8_otus/gg_ref_core_set_aligned/RefSetGGcore_set_aligned.fasta -db /data/mergetest/qiime_out/filtered_alignment/rep_set_no_singletons_aligned_pfiltered.fasta -uchimeout chimera_GG.uchime -strand plus

# Filter chimeras from fasta file and from OTU table
	
	# Cut first (uninformative) column from uchime output textfile, so ID is in first column which is needed for filter_otus_from_otu_tabe.py
	cut -f 2- chimera_GG.uchime > chimera_GG.txt

	# Filter the chimeric OTUs from current OTU table (.biom)
	filter_otus_from_otu_table.py -i qiime_out/otu_table_mc2_w_tax.biom -o qiime_out/otu_table_mc2_w_tax_no_chimeras.biom -e chimera_GG.txt

	# Filter fasta file without aligment failures nor singltons with chimeric seqs to remove chimeras -i /outputfile_chimeracheck
	filter_fasta.py -f qiime_out/filtered_alignment/rep_set_no_singletons_aligned_pfiltered.fasta -o non_chimeric_no_singletons_rep_set_aligned_pfiltered.fasta -s chimera_GG.txt -n

Convert biom table to readable format (json) in phyloseq package R
# biom convert -i otu_table.biom -o otu_table_json.biom --to-json --table-type="OTU table"'


## Build phylogenetic tree using FastTree

	# Make phylogeny of Pynast filtered.fasta file (rep_set_no_singletons_aligned_pfiltered.fasta)
	make_phylogeny.py -i non_chimeric_no_singletons_rep_set_aligned_pfiltered.fasta -o qiime_out/rep_set.tre


#### END QIIME SCRIPT ####
