# Supplementary material for: Multi-level comparisons of cloacal, skin, feather and nest-associated microbiota suggest considerable influence of horizontal acquisition on the microbiota assembly of sympatric woodlarks and skylarks
Source: Microbiome. 2017 Dec 1;5:156. doi: 10.1186/s40168-017-0371-6 (PMC5709917; doi:10.1186/s40168-017-0371-6)
Supplement: Supplementary file 3 — Pipeline for sequence data processing. (TXT 18 kb) [file 40168_2017_371_MOESM3_ESM.txt]

#SampleID	BarcodeSequence	LinkerPrimerSequence	ReversePrimer	InputFileName	Type	Species	RingnumberFemale	Nest	SamplingDate	Description
1	GACGAT	TGYCAGCMGCCGCGGTA	CCGYCAATTYMTTTRAGTTT	1_GACGAT_L001_R1.join.fna	broodpatch	skylark	V578061	V14.50	23-05-14	broodpatchVV578061
2	ATTCTC	TGYCAGCMGCCGCGGTA	CCGYCAATTYMTTTRAGTTT	2_ATTCTC_L001_R1.join.fna	cloacal	skylark	V578061	V14.50	23-05-14	cloacalVV578061
3	CGAAGG	TGYCAGCMGCCGCGGTA	CCGYCAATTYMTTTRAGTTT	3_CGAAGG_L001_R1.join.fna	cloacal	woodlark	V758023	B14.59	28-04-14	cloacalBV758023
7	AGGCGC	TGYCAGCMGCCGCGGTA	CCGYCAATTYMTTTRAGTTT	7_AGGCGC_L001_R1.join.fna	feathers	skylark	V637764	V14.112	20-06-14	feathersVV637764
11	TAGATC	TGYCAGCMGCCGCGGTA	CCGYCAATTYMTTTRAGTTT	11_TAGATC_L001_R1.join.fna	nest material	woodlark	V758023	B14.59	28-04-14	nest materialBV758023
13	AACGTC	TGYCAGCMGCCGCGGTA	CCGYCAATTYMTTTRAGTTT	13_AACGTC_L001_R1.join.fna	nest material	woodlark	V563807	B14.31	19-04-14	nest materialBV563807
19	CCAAGC	TGYCAGCMGCCGCGGTA	CCGYCAATTYMTTTRAGTTT	19_CCAAGC_L001_R1.join.fna	broodpatch	woodlark	V758009	B14.61	26-04-14	broodpatchBV758009
21	CGTTAA	TGYCAGCMGCCGCGGTA	CCGYCAATTYMTTTRAGTTT	21_CGTTAA_L001_R1.join.fna	feathers	skylark	V712006	V14.69	29-05-14	feathersVV712006
22	GTGTAG	TGYCAGCMGCCGCGGTA	CCGYCAATTYMTTTRAGTTT	22_GTGTAG_L001_R1.join.fna	cloacal	skylark	V510743	V14.79	11-06-14	cloacalVV510743
23	CACCTC	TGYCAGCMGCCGCGGTA	CCGYCAATTYMTTTRAGTTT	23_CACCTC_L001_R1.join.fna	cloacal	woodlark	V758009	B14.61	26-04-14	cloacalBV758009
24	TAAATG	TGYCAGCMGCCGCGGTA	CCGYCAATTYMTTTRAGTTT	24_TAAATG_L001_R1.join.fna	nest material	skylark	V510743	V14.79	11-06-14	nest materialVV510743
25	CTTGAC	TGYCAGCMGCCGCGGTA	CCGYCAATTYMTTTRAGTTT	25_CTTGAC_L001_R1.join.fna	cloacal	woodlark	V758033	B14.94	16-05-14	cloacalBV758033
26	TTAAGG	TGYCAGCMGCCGCGGTA	CCGYCAATTYMTTTRAGTTT	26_TTAAGG_L001_R1.join.fna	nest material	woodlark	V758022	B14.54	28-04-14	nest materialBV758022
27	AAGTAA	TGYCAGCMGCCGCGGTA	CCGYCAATTYMTTTRAGTTT	27_AAGTAA_L001_R1.join.fna	feathers	skylark	V578061	V14.50	23-05-14	feathersVV578061
31	CGGAAC	TGYCAGCMGCCGCGGTA	CCGYCAATTYMTTTRAGTTT	31_CGGAAC_L001_R1.join.fna	nest material	skylark	V409066	V14.77	11-06-14	nest materialVV409066
33	GCCCAC	TGYCAGCMGCCGCGGTA	CCGYCAATTYMTTTRAGTTT	33_GCCCAC_L001_R1.join.fna	soil	skylark	V712006	V14.69	29-05-14	soilVV712006
34	AACCAT	TGYCAGCMGCCGCGGTA	CCGYCAATTYMTTTRAGTTT	34_AACCAT_L001_R1.join.fna	broodpatch	woodlark	V350868	B14.03	25-03-14	broodpatchBV350868
39	GTTGCG	TGYCAGCMGCCGCGGTA	CCGYCAATTYMTTTRAGTTT	39_GTTGCG_L001_R1.join.fna	feathers	woodlark	V758009	B14.61	26-04-14	feathersBV758009
40	AAACTC	TGYCAGCMGCCGCGGTA	CCGYCAATTYMTTTRAGTTT	40_AAACTC_L001_R1.join.fna	broodpatch	skylark	V712006	V14.69	29-05-14	broodpatchVV712006
41	AGAAGT	TGYCAGCMGCCGCGGTA	CCGYCAATTYMTTTRAGTTT	41_AGAAGT_L001_R1.join.fna	nest material	woodlark	V637773	B14.11	19-04-14	nest materialBV637773
42	TCTTAA	TGYCAGCMGCCGCGGTA	CCGYCAATTYMTTTRAGTTT	42_TCTTAA_L001_R1.join.fna	broodpatch	woodlark	V563974	B14.69	05-05-14	broodpatchBV563974
43	CGCGTG	TGYCAGCMGCCGCGGTA	CCGYCAATTYMTTTRAGTTT	43_CGCGTG_L001_R1.join.fna	broodpatch	woodlark	V637773	B14.11	19-04-14	broodpatchBV637773
45	AAGGCC	TGYCAGCMGCCGCGGTA	CCGYCAATTYMTTTRAGTTT	45_AAGGCC_L001_R1.join.fna	broodpatch	woodlark	V758033	B14.94	16-05-14	broodpatchBV758033
46	TGCACG	TGYCAGCMGCCGCGGTA	CCGYCAATTYMTTTRAGTTT	46_TGCACG_L001_R1.join.fna	feathers	woodlark	V758033	B14.94	16-05-14	feathersBV758033
48	GCCGGT	TGYCAGCMGCCGCGGTA	CCGYCAATTYMTTTRAGTTT	48_GCCGGT_L001_R1.join.fna	feathers	woodlark	V758023	B14.59	28-04-14	feathersBV758023
49	CTTAAA	TGYCAGCMGCCGCGGTA	CCGYCAATTYMTTTRAGTTT	49_CTTAAA_L001_R1.join.fna	feathers	woodlark	V758022	B14.54	28-04-14	feathersBV758022
52	GAGCAA	TGYCAGCMGCCGCGGTA	CCGYCAATTYMTTTRAGTTT	52_GAGCAA_L001_R1.join.fna	cloacal	skylark	V712278	V14.42	21-05-14	cloacalVV510744
53	ACTGCG	TGYCAGCMGCCGCGGTA	CCGYCAATTYMTTTRAGTTT	53_ACTGCG_L001_R1.join.fna	soil	woodlark	V712002	B14.102	20-05-14	soilBV712002
54	GGCCTC	TGYCAGCMGCCGCGGTA	CCGYCAATTYMTTTRAGTTT	54_GGCCTC_L001_R1.join.fna	soil	woodlark	V563807	B14.31	19-04-14	soilVV563807
56	AGTCGG	TGYCAGCMGCCGCGGTA	CCGYCAATTYMTTTRAGTTT	56_AGTCGG_L001_R1.join.fna	soil	woodlark	V350868	B14.03	25-03-14	soilBV350868
57	TACTCA	TGYCAGCMGCCGCGGTA	CCGYCAATTYMTTTRAGTTT	57_TACTCA_L001_R1.join.fna	soil	woodlark	V758033	B14.94	16-05-14	soilBV758033
59	GAGGGC	TGYCAGCMGCCGCGGTA	CCGYCAATTYMTTTRAGTTT	59_GAGGGC_L001_R1.join.fna	cloacal	skylark	V409066	V14.77	11-06-14	cloacalVV409066
62	CCCGTT	TGYCAGCMGCCGCGGTA	CCGYCAATTYMTTTRAGTTT	62_CCCGTT_L001_R1.join.fna	nest material	skylark	V578061	V14.50	23-05-14	nest materialVV578061
63	GGTCAC	TGYCAGCMGCCGCGGTA	CCGYCAATTYMTTTRAGTTT	63_GGTCAC_L001_R1.join.fna	broodpatch	woodlark	V758023	B14.59	28-04-14	broodpatchBV758023
64	AGTGCT	TGYCAGCMGCCGCGGTA	CCGYCAATTYMTTTRAGTTT	64_AGTGCT_L001_R1.join.fna	feathers	woodlark	V563807	B14.31	19-04-14	feathersBV563807
65	GACATC	TGYCAGCMGCCGCGGTA	CCGYCAATTYMTTTRAGTTT	65_GACATC_L001_R1.join.fna	soil	woodlark	V758009	B14.61	26-04-14	soilBV758009
66	CCCGGC	TGYCAGCMGCCGCGGTA	CCGYCAATTYMTTTRAGTTT	66_CCCGGC_L001_R1.join.fna	feathers	skylark	V637708	V14.113	20-06-14	feathersVV637708
67	CTCGGT	TGYCAGCMGCCGCGGTA	CCGYCAATTYMTTTRAGTTT	67_CTCGGT_L001_R1.join.fna	soil	skylark	V350856	V14.80	13-06-14	soilVV350856
68	TCGAAC	TGYCAGCMGCCGCGGTA	CCGYCAATTYMTTTRAGTTT	68_TCGAAC_L001_R1.join.fna	soil	woodlark	V350889	B14.62	27-04-14	soilBV350889
71	ACTTTT	TGYCAGCMGCCGCGGTA	CCGYCAATTYMTTTRAGTTT	71_ACTTTT_L001_R1.join.fna	feathers	skylark	V712278	V14.42	21-05-14	feathersVV712278
74	ATGTCA	TGYCAGCMGCCGCGGTA	CCGYCAATTYMTTTRAGTTT	74_ATGTCA_L001_R1.join.fna	nest material	woodlark	V563974	B14.69	05-05-14	nest materialBV563974
75	GCAGCT	TGYCAGCMGCCGCGGTA	CCGYCAATTYMTTTRAGTTT	75_GCAGCT_L001_R1.join.fna	cloacal	woodlark	V350889	B14.62	27-04-14	cloacalBV350889
76	CGTCGC	TGYCAGCMGCCGCGGTA	CCGYCAATTYMTTTRAGTTT	76_CGTCGC_L001_R1.join.fna	nest material	woodlark	V712002	B14.102	20-05-14	nest materialBV712002
78	ACCAGG	TGYCAGCMGCCGCGGTA	CCGYCAATTYMTTTRAGTTT	78_ACCAGG_L001_R1.join.fna	nest material	woodlark	V350889	B14.62	27-04-14	nest materialBV350889
79	TGTGCC	TGYCAGCMGCCGCGGTA	CCGYCAATTYMTTTRAGTTT	79_TGTGCC_L001_R1.join.fna	cloacal	woodlark	V758022	B14.54	28-04-14	cloacalBV758022
81	CCGTCA	TGYCAGCMGCCGCGGTA	CCGYCAATTYMTTTRAGTTT	81_CCGTCA_L001_R1.join.fna	soil	skylark	V578061	V14.50	23-05-14	soilVV578061
83	GTCGGC	TGYCAGCMGCCGCGGTA	CCGYCAATTYMTTTRAGTTT	83_GTCGGC_L001_R1.join.fna	cloacal	woodlark	V573280	B14.140	19-06-14	cloacalBV573280
84	TGTAAA	TGYCAGCMGCCGCGGTA	CCGYCAATTYMTTTRAGTTT	84_TGTAAA_L001_R1.join.fna	soil	woodlark	V573280	B14.140	19-06-14	soilBV573280
86	GGATCA	TGYCAGCMGCCGCGGTA	CCGYCAATTYMTTTRAGTTT	86_GGATCA_L001_R1.join.fna	broodpatch	woodlark	V758029	B14.51	30-04-14	broodpatchBV758029
92	ATTAGG	TGYCAGCMGCCGCGGTA	CCGYCAATTYMTTTRAGTTT	92_ATTAGG_L001_R1.join.fna	soil	woodlark	V563974	B14.69	05-05-14	soilBV563974
95	TTGCTA	TGYCAGCMGCCGCGGTA	CCGYCAATTYMTTTRAGTTT	95_TTGCTA_L001_R1.join.fna	feathers	woodlark	V712002	B14.102	20-05-14	feathersBV712002
96	TCTTCT	TGYCAGCMGCCGCGGTA	CCGYCAATTYMTTTRAGTTT	96_TCTTCT_L001_R1.join.fna	broodpatch	woodlark	V758022	B14.54	28-04-14	broodpatchBV758022
98	TGCGCT	TGYCAGCMGCCGCGGTA	CCGYCAATTYMTTTRAGTTT	98_TGCGCT_L001_R1.join.fna	feathers	skylark	V758157	V14.91	18-06-14	feathersVV758157
100	CGCTCT	TGYCAGCMGCCGCGGTA	CCGYCAATTYMTTTRAGTTT	100_CGCTCT_L001_R1.join.fna	soil	skylark	V758157	V14.47	23-04-14	soilVV758157
101	GATAGA	TGYCAGCMGCCGCGGTA	CCGYCAATTYMTTTRAGTTT	101_GATAGA_L001_R1.join.fna	nest material	woodlark	V758008	B14.52	26-04-14	nest materialBV758008
102	TATCAT	TGYCAGCMGCCGCGGTA	CCGYCAATTYMTTTRAGTTT	102_TATCAT_L001_R1.join.fna	soil	woodlark	V758008	B14.52	26-04-14	soilBV758008
103	CTAGTC	TGYCAGCMGCCGCGGTA	CCGYCAATTYMTTTRAGTTT	103_CTAGTC_L001_R1.join.fna	broodpatch	skylark	V510743	V14.79	11-06-14	broodpatchVV510743
108	TCCAGA	TGYCAGCMGCCGCGGTA	CCGYCAATTYMTTTRAGTTT	108_TCCAGA_L001_R1.join.fna	feathers	woodlark	V350868	B14.03	25-03-14	feathersBV350868
110	CGCGCC	TGYCAGCMGCCGCGGTA	CCGYCAATTYMTTTRAGTTT	110_CGCGCC_L001_R1.join.fna	nest material	skylark	V712006	V14.69	29-05-14	nest materialVV712006
111	GCCGCG	TGYCAGCMGCCGCGGTA	CCGYCAATTYMTTTRAGTTT	111_GCCGCG_L001_R1.join.fna	soil	woodlark	V758029	B14.51	30-04-14	soilBV758029
115	CGATAC	TGYCAGCMGCCGCGGTA	CCGYCAATTYMTTTRAGTTT	115_CGATAC_L001_R1.join.fna	soil	skylark	V510743	V14.79	11-06-14	soilVV510743
118	TCATGT	TGYCAGCMGCCGCGGTA	CCGYCAATTYMTTTRAGTTT	118_TCATGT_L001_R1.join.fna	cloacal	woodlark	V510921	B14.11	13-03-14	cloacalBV510921
119	TCTCTC	TGYCAGCMGCCGCGGTA	CCGYCAATTYMTTTRAGTTT	119_TCTCTC_L001_R1.join.fna	nest material	woodlark	V350868	B14.03	25-03-14	nest materialBV350868
120	GTAGTT	TGYCAGCMGCCGCGGTA	CCGYCAATTYMTTTRAGTTT	120_GTAGTT_L001_R1.join.fna	cloacal	woodlark	V563974	B14.69	05-05-14	cloacalBV563974
122	AGTAAG	TGYCAGCMGCCGCGGTA	CCGYCAATTYMTTTRAGTTT	122_AGTAAG_L001_R1.join.fna	feathers	skylark	V409056	V14.44	15-05-14	feathersVV409056
123	TCCTTA	TGYCAGCMGCCGCGGTA	CCGYCAATTYMTTTRAGTTT	123_TCCTTA_L001_R1.join.fna	broodpatch	skylark	V637708	V14.113	20-06-14	broodpatchVV637708
125	GAACAC	TGYCAGCMGCCGCGGTA	CCGYCAATTYMTTTRAGTTT	125_GAACAC_L001_R1.join.fna	broodpatch	woodlark	V712002	B14.102	20-05-14	broodpatchBV712002
126	CGGCAT	TGYCAGCMGCCGCGGTA	CCGYCAATTYMTTTRAGTTT	126_CGGCAT_L001_R1.join.fna	feathers	woodlark	V563974	B14.69	05-05-14	feathersBV563974
127	TACGGC	TGYCAGCMGCCGCGGTA	CCGYCAATTYMTTTRAGTTT	127_TACGGC_L001_R1.join.fna	cloacal	woodlark	V350868	B14.03	25-03-14	cloacalBV350868
128	GGTTAT	TGYCAGCMGCCGCGGTA	CCGYCAATTYMTTTRAGTTT	128_GGTTAT_L001_R1.join.fna	nest material	skylark	V712278	V14.42	21-05-14	nest materialVV712278
129	TCTGAT	TGYCAGCMGCCGCGGTA	CCGYCAATTYMTTTRAGTTT	129_TCTGAT_L001_R1.join.fna	cloacal	skylark	V409056	V14.44	15-05-14	cloacalVV409056
130	CTCATA	TGYCAGCMGCCGCGGTA	CCGYCAATTYMTTTRAGTTT	130_CTCATA_L001_R1.join.fna	nest material	skylark	V758157	V14.91	18-06-14	nest materialVV758157
132	CGCACA	TGYCAGCMGCCGCGGTA	CCGYCAATTYMTTTRAGTTT	132_CGCACA_L001_R1.join.fna	nest material	woodlark	V758033	B14.94	16-05-14	nest materialBV758033
133	AATTCT	TGYCAGCMGCCGCGGTA	CCGYCAATTYMTTTRAGTTT	133_AATTCT_L001_R1.join.fna	nest material	woodlark	V758029	B14.51	30-04-14	nest materialBV758029
137	CAGTTC	TGYCAGCMGCCGCGGTA	CCGYCAATTYMTTTRAGTTT	137_CAGTTC_L001_R1.join.fna	cloacal	skylark	V758157	V14.91	18-06-14	cloacalVV758157
139	AATGAA	TGYCAGCMGCCGCGGTA	CCGYCAATTYMTTTRAGTTT	139_AATGAA_L001_R1.join.fna	feathers	skylark	V510743	V14.79	11-06-14	feathersVV510743
140	TGCCAG	TGYCAGCMGCCGCGGTA	CCGYCAATTYMTTTRAGTTT	140_TGCCAG_L001_R1.join.fna	cloacal	woodlark	V758008	B14.52	26-04-14	cloacalBV758008
141	CACTGT	TGYCAGCMGCCGCGGTA	CCGYCAATTYMTTTRAGTTT	141_CACTGT_L001_R1.join.fna	feathers	woodlark	V637773	B14.11	19-04-14	feathersBV637773
142	GTGCCA	TGYCAGCMGCCGCGGTA	CCGYCAATTYMTTTRAGTTT	142_GTGCCA_L001_R1.join.fna	nest material	woodlark	V758009	B14.61	26-04-14	nest materialBV758009
143	AAATGT	TGYCAGCMGCCGCGGTA	CCGYCAATTYMTTTRAGTTT	143_AAATGT_L001_R1.join.fna	cloacal	skylark	V637708	V14.113	20-06-14	cloacalVV637708
145	GGTCCG	TGYCAGCMGCCGCGGTA	CCGYCAATTYMTTTRAGTTT	145_GGTCCG_L001_R1.join.fna	soil	skylark	V758157	V14.91	18-06-14	soilVV758157
146	AACTTA	TGYCAGCMGCCGCGGTA	CCGYCAATTYMTTTRAGTTT	146_AACTTA_L001_R1.join.fna	feathers	woodlark	V758008	B14.52	26-04-14	feathersBV758008
148	CAACGA	TGYCAGCMGCCGCGGTA	CCGYCAATTYMTTTRAGTTT	148_CAACGA_L001_R1.join.fna	cloacal	skylark	V637764	V14.112	20-06-14	cloacalVV637764
149	AAGGTG	TGYCAGCMGCCGCGGTA	CCGYCAATTYMTTTRAGTTT	149_AAGGTG_L001_R1.join.fna	feathers	woodlark	V758029	B14.51	30-04-14	feathersBV758029
150	TTCAAC	TGYCAGCMGCCGCGGTA	CCGYCAATTYMTTTRAGTTT	150_TTCAAC_L001_R1.join.fna	feathers	skylark	V510744	V14.16	30-04-14	feathersVV510744
151	ACGAAT	TGYCAGCMGCCGCGGTA	CCGYCAATTYMTTTRAGTTT	151_ACGAAT_L001_R1.join.fna	cloacal	skylark	V712291	V14.108	18-06-14	cloacalVV712291
153	GGAGGT	TGYCAGCMGCCGCGGTA	CCGYCAATTYMTTTRAGTTT	153_GGAGGT_L001_R1.join.fna	cloacal	woodlark	V563807	B14.31	19-04-14	cloacalBV563807
154	GCATGG	TGYCAGCMGCCGCGGTA	CCGYCAATTYMTTTRAGTTT	154_GCATGG_L001_R1.join.fna	soil	skylark	V409066	V14.77	11-06-14	soilVV409066
158	AATGGT	TGYCAGCMGCCGCGGTA	CCGYCAATTYMTTTRAGTTT	158_AATGGT_L001_R1.join.fna	broodpatch	skylark	V409066	V14.77	11-06-14	broodpatchVV409066
161	CAGGCG	TGYCAGCMGCCGCGGTA	CCGYCAATTYMTTTRAGTTT	161_CAGGCG_L001_R1.join.fna	feathers	woodlark	V350889	B14.62	27-04-14	feathersBV350889
162	GTCCTA	TGYCAGCMGCCGCGGTA	CCGYCAATTYMTTTRAGTTT	162_GTCCTA_L001_R1.join.fna	broodpatch	skylark	V758157	V14.91	18-06-14	broodpatchVV758157
163	ACGGTA	TGYCAGCMGCCGCGGTA	CCGYCAATTYMTTTRAGTTT	163_ACGGTA_L001_R1.join.fna	broodpatch	skylark	V409056	V14.44	15-05-14	broodpatchVV409056
165	AGTATT	TGYCAGCMGCCGCGGTA	CCGYCAATTYMTTTRAGTTT	165_AGTATT_L001_R1.join.fna	soil	woodlark	V758023	B14.59	28-04-14	soilBV758023
166	AGCCCT	TGYCAGCMGCCGCGGTA	CCGYCAATTYMTTTRAGTTT	166_AGCCCT_L001_R1.join.fna	nest material	skylark	V510744	V14.16	30-04-14	nest materialVV510744
167	CGAGAA	TGYCAGCMGCCGCGGTA	CCGYCAATTYMTTTRAGTTT	167_CGAGAA_L001_R1.join.fna	broodpatch	skylark	V712278	V14.42	21-05-14	broodpatchVV712278
168	CCGGGT	TGYCAGCMGCCGCGGTA	CCGYCAATTYMTTTRAGTTT	168_CCGGGT_L001_R1.join.fna	cloacal	skylark	V712205	V14.61	25-05-14	cloacalVV712205
169	GTCATT	TGYCAGCMGCCGCGGTA	CCGYCAATTYMTTTRAGTTT	169_GTCATT_L001_R1.join.fna	broodpatch	woodlark	V758008	B14.52	26-04-14	broodpatchBV758008
170	CAGGAC	TGYCAGCMGCCGCGGTA	CCGYCAATTYMTTTRAGTTT	170_CAGGAC_L001_R1.join.fna	broodpatch	woodlark	V350889	B14.62	27-04-14	broodpatchBV350889
173	GTTAGT	TGYCAGCMGCCGCGGTA	CCGYCAATTYMTTTRAGTTT	173_GTTAGT_L001_R1.join.fna	cloacal	skylark	V563786	V14.11	24-04-14	cloacalVV563786
174	CCAGCC	TGYCAGCMGCCGCGGTA	CCGYCAATTYMTTTRAGTTT	174_CCAGCC_L001_R1.join.fna	cloacal	skylark	V712006	V14.69	29-05-14	cloacalVV712006
177	TCCATT	TGYCAGCMGCCGCGGTA	CCGYCAATTYMTTTRAGTTT	177_TCCATT_L001_R1.join.fna	cloacal	woodlark	V712002	B14.102	20-05-14	cloacalBV712002
183	GAGAAC	TGYCAGCMGCCGCGGTA	CCGYCAATTYMTTTRAGTTT	183_GAGAAC_L001_R1.join.fna	cloacal	skylark	V510744	V14.16	30-04-14	cloacalVV510744
186	AGGGAT	TGYCAGCMGCCGCGGTA	CCGYCAATTYMTTTRAGTTT	186_AGGGAT_L001_R1.join.fna	feathers	skylark	V409066	V14.77	11-06-14	feathersVV409066
187	GCAATA	TGYCAGCMGCCGCGGTA	CCGYCAATTYMTTTRAGTTT	187_GCAATA_L001_R1.join.fna	feathers	woodlark	V573280	B14.140	19-06-14	feathersBV573280
188	CAATTA	TGYCAGCMGCCGCGGTA	CCGYCAATTYMTTTRAGTTT	188_CAATTA_L001_R1.join.fna	feathers	skylark	V563786	V14.11	24-04-14	feathersVV563786
189	CAATGC	TGYCAGCMGCCGCGGTA	CCGYCAATTYMTTTRAGTTT	189_CAATGC_L001_R1.join.fna	broodpatch	skylark	V563786	V14.11	24-04-14	broodpatchVV563786
192	CTACCG	TGYCAGCMGCCGCGGTA	CCGYCAATTYMTTTRAGTTT	192_CTACCG_L001_R1.join.fna	soil	woodlark	unringed	B14.06	25-03-14	soilVunringed
193	TCGTTC	TGYCAGCMGCCGCGGTA	CCGYCAATTYMTTTRAGTTT	193_TCGTTC_L001_R1.join.fna	nest material	woodlark	unringed	B14.06	25-03-14	nest materialBunringed
196	ATACTG	TGYCAGCMGCCGCGGTA	CCGYCAATTYMTTTRAGTTT	196_ATACTG_L001_R1.join.fna	broodpatch	skylark	V510744	V14.16	30-04-14	broodpatchVV510744
197	GGAGAG	TGYCAGCMGCCGCGGTA	CCGYCAATTYMTTTRAGTTT	197_GGAGAG_L001_R1.join.fna	broodpatch	skylark	V637764	V14.112	20-06-14	broodpatchVV637764
