# Supplementary material for: Multi-level comparisons of cloacal, skin, feather and nest-associated microbiota suggest considerable influence of horizontal acquisition on the microbiota assembly of sympatric woodlarks and skylarks
Source: Microbiome. 2017 Dec 1;5:156. doi: 10.1186/s40168-017-0371-6 (PMC5709917; doi:10.1186/s40168-017-0371-6)
Supplement: Supplementary file 4 — OTU community table file for creation of phyloseq object. (BIOM 1676 kb) [file 40168_2017_371_MOESM4_ESM.biom]

{"id": "None","format": "Biological Observation Matrix 2.1.0","format_url": "http://biom-format.org","matrix_type": "sparse","generated_by": "BIOM-Format 2.1.3","date": "2016-07-13T16:52:35.774578","type": "OTU table","matrix_element_type": "float","shape": [1289, 175],"data": [[0,0,6.0],[0,1,6.0],[0,2,2.0],[0,3,6.0],[0,4,9.0],[0,5,3.0],[0,6,3.0],[0,7,44.0],[0,8,27.0],[0,9,10.0],[0,10,2.0],[0,11,2.0],[0,12,2.0],[0,13,6.0],[0,14,36.0],[0,15,11.0],[0,16,9.0],[0,17,5.0],[0,18,8.0],[0,19,7.0],[0,20,2.0],[0,21,22.0],[0,22,14.0],[0,23,11.0],[0,24,7.0],[0,25,18.0],[0,26,16.0],[0,27,4.0],[0,28,9.0],[0,29,13.0],[0,30,6.0],[0,31,29.0],[0,32,4.0],[0,33,7.0],[0,34,20.0],[0,35,11.0],[0,36,3.0],[0,37,12.0],[0,38,31.0],[0,39,7.0],[0,40,6.0],[0,41,2.0],[0,42,15.0],[0,43,4.0],[0,44,2.0],[0,45,5.0],[0,46,4.0],[0,47,7.0],[0,48,6.0],[0,49,6.0],[0,50,13.0],[0,51,20.0],[0,52,10.0],[0,53,5.0],[0,54,9.0],[0,55,4.0],[0,56,12.0],[0,57,16.0],[0,58,8.0],[0,59,3.0],[0,60,1.0],[0,61,7.0],[0,62,4.0],[0,63,4.0],[0,64,8.0],[0,65,10.0],[0,66,1.0],[0,67,4.0],[0,68,15.0],[0,69,3.0],[0,70,6.0],[0,71,1.0],[0,72,11.0],[0,73,16.0],[0,74,13.0],[0,75,10.0],[0,76,14.0],[0,77,7.0],[0,78,5.0],[0,79,7.0],[0,80,12.0],[0,81,14.0],[0,82,6.0],[0,83,23.0],[0,84,5.0],[0,85,14.0],[0,86,21.0],[0,87,3.0],[0,88,18.0],[0,89,4.0],[0,90,6.0],[0,91,3.0],[0,92,7.0],[0,93,16.0],[0,94,3.0],[0,95,10.0],[0,96,8.0],[0,97,10.0],[0,98,43.0],[0,99,3.0],[0,100,2.0],[0,101,6.0],[0,102,2.0],[0,103,2.0],[0,104,8.0],[0,105,8.0],[0,106,1.0],[0,107,9.0],[0,108,4.0],[0,109,4.0],[0,110,4.0],[0,111,9.0],[0,112,3.0],[0,113,2.0],[0,114,9.0],[0,115,5.0],[0,116,3.0],[0,117,6.0],[0,118,7.0],[0,119,11.0],[0,120,8.0],[0,121,7.0],[0,122,4.0],[0,123,11.0],[0,124,6.0],[0,125,9.0],[0,126,5.0],[0,127,3.0],[0,128,3.0],[0,129,4.0],[0,130,5.0],[0,131,6.0],[0,132,18.0],[0,133,2.0],[0,134,21.0],[0,135,10.0],[0,136,7.0],[0,137,4.0],[0,138,8.0],[0,139,6.0],[0,140,7.0],[0,141,6.0],[0,142,12.0],[0,143,5.0],[0,144,12.0],[0,145,22.0],[0,146,5.0],[0,147,15.0],[0,148,4.0],[0,149,9.0],[0,150,3.0],[0,151,15.0],[0,152,8.0],[0,153,6.0],[0,154,3.0],[0,155,6.0],[0,156,29.0],[0,157,4.0],[0,158,7.0],[0,159,6.0],[0,160,6.0],[0,161,4.0],[0,162,12.0],[0,163,7.0],[0,164,17.0],[0,165,2.0],[0,166,4.0],[0,167,7.0],[0,168,18.0],[0,169,4.0],[0,170,6.0],[0,171,5.0],[0,172,13.0],[0,173,11.0],[0,174,2.0],[1,3,15.0],[1,4,1.0],[1,5,3.0],[1,12,6.0],[1,13,34.0],[1,19,15.0],[1,21,39.0],[1,22,3.0],[1,23,1.0],[1,30,30.0],[1,32,2.0],[1,38,12.0],[1,41,5.0],[1,42,5.0],[1,43,3.0],[1,47,62.0],[1,49,6.0],[1,66,2.0],[1,70,8.0],[1,71,1.0],[1,79,2.0],[1,82,5.0],[1,87,16.0],[1,88,4.0],[1,97,111.0],[1,103,11.0],[1,105,22.0],[1,107,33.0],[1,112,352.0],[1,118,2.0],[1,134,51.0],[1,138,37.0],[1,144,2.0],[1,152,15.0],[1,153,103.0],[1,155,8.0],[1,156,8.0],[1,157,56.0],[1,160,2.0],[1,162,206.0],[1,163,17.0],[1,164,7.0],[1,166,9.0],[1,167,20.0],[1,168,20.0],[1,169,18.0],[1,170,2.0],[1,171,80.0],[1,172,81.0],[1,173,20.0],[2,0,9.0],[2,1,19.0],[2,2,2.0],[2,3,12.0],[2,4,8.0],[2,5,2.0],[2,6,4.0],[2,7,35.0],[2,8,22.0],[2,9,5.0],[2,10,1.0],[2,11,1.0],[2,12,1.0],[2,13,13.0],[2,14,45.0],[2,15,6.0],[2,16,5.0],[2,17,3.0],[2,18,3.0],[2,19,5.0],[2,21,16.0],[2,22,7.0],[2,23,10.0],[2,24,3.0],[2,25,5.0],[2,26,6.0],[2,27,4.0],[2,28,3.0],[2,29,9.0],[2,30,4.0],[2,31,25.0],[2,32,6.0],[2,33,7.0],[2,34,12.0],[2,35,7.0],[2,36,5.0],[2,37,8.0],[2,38,17.0],[2,39,6.0],[2,40,6.0],[2,41,4.0],[2,42,11.0],[2,43,6.0],[2,44,4.0],[2,45,6.0],[2,46,4.0],[2,47,4.0],[2,48,3.0],[2,49,11.0],[2,50,14.0],[2,51,12.0],[2,52,3.0],[2,53,5.0],[2,54,9.0],[2,55,2.0],[2,56,12.0],[2,57,6.0],[2,58,4.0],[2,59,2.0],[2,61,5.0],[2,62,3.0],[2,63,6.0],[2,64,9.0],[2,65,7.0],[2,66,1.0],[2,67,4.0],[2,68,16.0],[2,69,7.0],[2,70,9.0],[2,71,3.0],[2,72,10.0],[2,73,10.0],[2,74,8.0],[2,75,5.0],[2,76,10.0],[2,77,7.0],[2,78,5.0],[2,79,8.0],[2,80,7.0],[2,81,8.0],[2,82,8.0],[2,83,20.0],[2,84,6.0],[2,85,13.0],[2,86,19.0],[2,87,4.0],[2,88,17.0],[2,89,3.0],[2,90,1.0],[2,91,2.0],[2,92,11.0],[2,93,12.0],[2,94,2.0],[2,95,6.0],[2,96,9.0],[2,97,15.0],[2,98,33.0],[2,99,6.0],[2,100,4.0],[2,101,8.0],[2,102,8.0],[2,103,6.0],[2,104,4.0],[2,105,2.0],[2,106,2.0],[2,107,18.0],[2,108,5.0],[2,109,3.0],[2,110,5.0],[2,111,4.0],[2,112,9.0],[2,113,6.0],[2,114,9.0],[2,115,2.0],[2,116,5.0],[2,117,8.0],[2,118,3.0],[2,119,7.0],[2,120,11.0],[2,121,6.0],[2,122,2.0],[2,123,1.0],[2,124,12.0],[2,125,4.0],[2,126,2.0],[2,127,4.0],[2,128,3.0],[2,129,1.0],[2,130,9.0],[2,131,6.0],[2,132,16.0],[2,133,5.0],[2,134,17.0],[2,135,16.0],[2,136,2.0],[2,137,6.0],[2,138,3.0],[2,139,2.0],[2,140,2.0],[2,141,2.0],[2,142,6.0],[2,143,11.0],[2,144,15.0],[2,145,14.0],[2,146,4.0],[2,147,11.0],[2,148,3.0],[2,149,9.0],[2,150,5.0],[2,151,13.0],[2,152,12.0],[2,153,9.0],[2,154,1.0],[2,155,6.0],[2,156,28.0],[2,157,4.0],[2,158,5.0],[2,159,4.0],[2,160,6.0],[2,161,5.0],[2,162,11.0],[2,163,6.0],[2,164,20.0],[2,165,3.0],[2,166,2.0],[2,167,6.0],[2,168,13.0],[2,169,12.0],[2,170,1.0],[2,171,16.0],[2,172,5.0],[2,173,12.0],[2,174,2.0],[3,0,5.0],[3,1,13.0],[3,2,1.0],[3,3,7.0],[3,4,8.0],[3,6,4.0],[3,7,31.0],[3,8,21.0],[3,9,3.0],[3,10,2.0],[3,11,2.0],[3,12,2.0],[3,13,9.0],[3,14,27.0],[3,15,1.0],[3,16,8.0],[3,17,2.0],[3,18,4.0],[3,19,3.0],[3,20,3.0],[3,21,12.0],[3,22,8.0],[3,23,11.0],[3,24,2.0],[3,25,11.0],[3,26,6.0],[3,27,4.0],[3,28,5.0],[3,29,7.0],[3,30,5.0],[3,31,23.0],[3,32,6.0],[3,33,3.0],[3,34,6.0],[3,35,6.0],[3,36,5.0],[3,37,9.0],[3,38,11.0],[3,39,2.0],[3,40,1.0],[3,41,3.0],[3,42,11.0],[3,43,3.0],[3,44,3.0],[3,45,1.0],[3,46,3.0],[3,47,2.0],[3,48,4.0],[3,49,3.0],[3,50,6.0],[3,51,6.0],[3,52,2.0],[3,53,4.0],[3,54,6.0],[3,55,1.0],[3,56,18.0],[3,57,4.0],[3,58,2.0],[3,59,2.0],[3,60,2.0],[3,61,1.0],[3,62,1.0],[3,63,1.0],[3,64,2.0],[3,65,12.0],[3,66,4.0],[3,67,4.0],[3,68,11.0],[3,69,6.0],[3,70,8.0],[3,71,2.0],[3,72,3.0],[3,73,9.0],[3,74,10.0],[3,75,2.0],[3,76,9.0],[3,77,4.0],[3,78,4.0],[3,79,7.0],[3,80,9.0],[3,81,6.0],[3,82,4.0],[3,83,14.0],[3,84,3.0],[3,85,7.0],[3,86,15.0],[3,87,5.0],[3,88,12.0],[3,89,3.0],[3,90,5.0],[3,91,3.0],[3,92,5.0],[3,93,16.0],[3,94,3.0],[3,95,6.0],[3,96,7.0],[3,97,10.0],[3,98,26.0],[3,99,5.0],[3,100,2.0],[3,101,2.0],[3,102,4.0],[3,103,5.0],[3,104,2.0],[3,105,3.0],[3,106,2.0],[3,107,10.0],[3,108,8.0],[3,109,2.0],[3,110,4.0],[3,111,2.0],[3,112,3.0],[3,113,3.0],[3,114,4.0],[3,115,2.0],[3,116,1.0],[3,117,6.0],[3,118,6.0],[3,119,5.0],[3,120,6.0],[3,121,4.0],[3,122,4.0],[3,123,5.0],[3,124,7.0],[3,125,5.0],[3,126,2.0],[3,127,5.0],[3,128,3.0],[3,129,1.0],[3,130,12.0],[3,132,7.0],[3,133,1.0],[3,134,5.0],[3,135,11.0],[3,136,1.0],[3,137,2.0],[3,138,4.0],[3,139,3.0],[3,140,3.0],[3,141,5.0],[3,142,5.0],[3,143,4.0],[3,144,8.0],[3,145,10.0],[3,146,4.0],[3,147,8.0],[3,148,2.0],[3,149,7.0],[3,150,2.0],[3,151,11.0],[3,152,8.0],[3,153,2.0],[3,154,3.0],[3,155,3.0],[3,156,17.0],[3,157,4.0],[3,158,4.0],[3,159,1.0],[3,160,5.0],[3,161,3.0],[3,162,9.0],[3,163,5.0],[3,164,10.0],[3,165,2.0],[3,166,4.0],[3,167,7.0],[3,168,9.0],[3,169,3.0],[3,170,2.0],[3,171,6.0],[3,172,8.0],[3,173,7.0],[3,174,4.0],[4,0,3.0],[4,1,3.0],[4,3,3.0],[4,4,1.0],[4,5,1.0],[4,6,2.0],[4,7,42.0],[4,8,11.0],[4,9,2.0],[4,10,1.0],[4,11,1.0],[4,12,2.0],[4,13,3.0],[4,14,19.0],[4,15,3.0],[4,16,3.0],[4,17,3.0],[4,18,3.0],[4,19,5.0],[4,20,2.0],[4,21,10.0],[4,22,6.0],[4,23,6.0],[4,25,6.0],[4,26,4.0],[4,27,1.0],[4,28,6.0],[4,29,7.0],[4,30,8.0],[4,31,12.0],[4,32,1.0],[4,33,4.0],[4,34,1.0],[4,35,4.0],[4,36,1.0],[4,37,2.0],[4,38,3.0],[4,39,3.0],[4,40,2.0],[4,41,1.0],[4,42,2.0],[4,43,1.0],[4,44,4.0],[4,45,1.0],[4,46,5.0],[4,47,1.0],[4,48,1.0],[4,49,2.0],[4,50,7.0],[4,51,5.0],[4,52,1.0],[4,53,2.0],[4,54,1.0],[4,55,1.0],[4,56,12.0],[4,57,4.0],[4,58,3.0],[4,59,3.0],[4,60,1.0],[4,61,1.0],[4,62,1.0],[4,63,1.0],[4,64,1.0],[4,65,6.0],[4,66,1.0],[4,67,3.0],[4,68,6.0],[4,69,4.0],[4,71,1.0],[4,72,4.0],[4,73,4.0],[4,74,6.0],[4,75,6.0],[4,76,1.0],[4,77,3.0],[4,78,1.0],[4,79,2.0],[4,80,2.0],[4,81,3.0],[4,82,4.0],[4,83,7.0],[4,84,4.0],[4,85,3.0],[4,86,10.0],[4,87,3.0],[4,88,2.0],[4,92,9.0],[4,93,4.0],[4,94,5.0],[4,96,1.0],[4,97,6.0],[4,98,19.0],[4,99,4.0],[4,100,4.0],[4,102,1.0],[4,103,1.0],[4,104,2.0],[4,105,1.0],[4,106,2.0],[4,107,7.0],[4,108,1.0],[4,110,2.0],[4,111,4.0],[4,112,3.0],[4,113,3.0],[4,114,5.0],[4,115,4.0],[4,116,3.0],[4,117,1.0],[4,118,2.0],[4,119,4.0],[4,120,7.0],[4,121,4.0],[4,122,2.0],[4,123,5.0],[4,124,4.0],[4,125,2.0],[4,126,5.0],[4,127,1.0],[4,128,2.0],[4,129,1.0],[4,130,2.0],[4,131,3.0],[4,132,6.0],[4,133,2.0],[4,134,14.0],[4,135,4.0],[4,136,1.0],[4,138,3.0],[4,140,2.0],[4,141,3.0],[4,142,3.0],[4,143,2.0],[4,144,9.0],[4,145,5.0],[4,146,4.0],[4,147,11.0],[4,148,2.0],[4,149,2.0],[4,150,4.0],[4,151,15.0],[4,152,4.0],[4,153,3.0],[4,154,1.0],[4,155,2.0],[4,156,9.0],[4,157,1.0],[4,158,1.0],[4,159,1.0],[4,162,2.0],[4,163,1.0],[4,164,4.0],[4,165,1.0],[4,167,4.0],[4,168,6.0],[4,169,5.0],[4,170,4.0],[4,171,3.0],[4,172,3.0],[4,173,3.0],[4,174,1.0],[5,1,4.0],[5,3,8.0],[5,4,5.0],[5,5,2.0],[5,6,2.0],[5,7,38.0],[5,8,10.0],[5,9,7.0],[5,10,3.0],[5,11,2.0],[5,12,4.0],[5,13,4.0],[5,14,19.0],[5,15,2.0],[5,16,4.0],[5,17,2.0],[5,18,4.0],[5,19,2.0],[5,20,3.0],[5,21,4.0],[5,22,4.0],[5,23,4.0],[5,24,2.0],[5,25,6.0],[5,26,3.0],[5,27,1.0],[5,28,3.0],[5,29,7.0],[5,30,4.0],[5,31,13.0],[5,32,2.0],[5,33,6.0],[5,34,5.0],[5,35,1.0],[5,36,5.0],[5,37,3.0],[5,38,5.0],[5,39,2.0],[5,40,5.0],[5,41,2.0],[5,42,2.0],[5,43,7.0],[5,44,1.0],[5,45,2.0],[5,46,3.0],[5,47,2.0],[5,48,4.0],[5,49,2.0],[5,50,2.0],[5,51,7.0],[5,52,4.0],[5,53,5.0],[5,54,3.0],[5,55,1.0],[5,56,2.0],[5,57,5.0],[5,58,2.0],[5,59,2.0],[5,61,1.0],[5,62,2.0],[5,64,4.0],[5,65,8.0],[5,66,2.0],[5,67,1.0],[5,68,8.0],[5,69,3.0],[5,70,6.0],[5,71,2.0],[5,72,6.0],[5,73,4.0],[5,74,7.0],[5,75,4.0],[5,76,3.0],[5,77,5.0],[5,78,3.0],[5,79,2.0],[5,80,6.0],[5,81,6.0],[5,82,2.0],[5,83,7.0],[5,84,3.0],[5,85,2.0],[5,86,11.0],[5,87,4.0],[5,88,3.0],[5,89,2.0],[5,90,4.0],[5,91,1.0],[5,92,5.0],[5,93,10.0],[5,94,2.0],[5,96,2.0],[5,97,6.0],[5,98,25.0],[5,99,2.0],[5,102,2.0],[5,103,6.0],[5,104,3.0],[5,105,4.0],[5,106,4.0],[5,107,4.0],[5,108,4.0],[5,109,1.0],[5,110,3.0],[5,111,1.0],[5,112,6.0],[5,113,2.0],[5,114,1.0],[5,116,3.0],[5,117,5.0],[5,118,4.0],[5,119,5.0],[5,120,6.0],[5,121,5.0],[5,122,1.0],[5,123,9.0],[5,124,5.0],[5,125,1.0],[5,126,2.0],[5,127,2.0],[5,128,1.0],[5,129,4.0],[5,130,4.0],[5,131,4.0],[5,132,7.0],[5,133,2.0],[5,134,13.0],[5,135,10.0],[5,136,3.0],[5,137,3.0],[5,138,6.0],[5,139,1.0],[5,141,2.0],[5,142,1.0],[5,143,2.0],[5,144,4.0],[5,145,9.0],[5,146,5.0],[5,147,7.0],[5,148,3.0],[5,149,5.0],[5,150,6.0],[5,151,8.0],[5,152,4.0],[5,153,5.0],[5,154,4.0],[5,155,2.0],[5,156,14.0],[5,158,6.0],[5,159,4.0],[5,160,3.0],[5,161,3.0],[5,162,6.0],[5,163,2.0],[5,164,3.0],[5,165,1.0],[5,166,1.0],[5,168,2.0],[5,169,4.0],[5,170,2.0],[5,171,4.0],[5,172,5.0],[5,173,4.0],[5,174,3.0],[6,0,1.0],[6,1,2.0],[6,3,6.0],[6,4,1.0],[6,5,1.0],[6,6,2.0],[6,7,29.0],[6,8,7.0],[6,9,5.0],[6,12,4.0],[6,13,6.0],[6,14,12.0],[6,15,2.0],[6,16,2.0],[6,17,1.0],[6,19,6.0],[6,20,2.0],[6,21,9.0],[6,22,8.0],[6,23,8.0],[6,24,2.0],[6,25,6.0],[6,26,4.0],[6,27,3.0],[6,28,2.0],[6,29,5.0],[6,30,2.0],[6,31,11.0],[6,32,4.0],[6,33,7.0],[6,34,5.0],[6,35,3.0],[6,36,2.0],[6,37,2.0],[6,38,11.0],[6,39,1.0],[6,40,1.0],[6,41,1.0],[6,42,4.0],[6,43,3.0],[6,45,2.0],[6,46,3.0],[6,47,6.0],[6,48,2.0],[6,49,1.0],[6,50,7.0],[6,51,3.0],[6,52,3.0],[6,53,2.0],[6,55,2.0],[6,56,3.0],[6,57,4.0],[6,58,3.0],[6,59,1.0],[6,61,1.0],[6,63,2.0],[6,64,5.0],[6,65,7.0],[6,66,1.0],[6,67,1.0],[6,68,7.0],[6,69,1.0],[6,70,6.0],[6,72,3.0],[6,73,4.0],[6,74,3.0],[6,75,2.0],[6,76,13.0],[6,77,4.0],[6,78,4.0],[6,79,5.0],[6,80,6.0],[6,81,5.0],[6,82,3.0],[6,83,5.0],[6,84,1.0],[6,85,5.0],[6,86,6.0],[6,87,2.0],[6,88,2.0],[6,89,1.0],[6,90,1.0],[6,91,3.0],[6,92,3.0],[6,93,7.0],[6,94,4.0],[6,95,1.0],[6,96,3.0],[6,97,1.0],[6,98,27.0],[6,99,1.0],[6,100,1.0],[6,101,1.0],[6,102,2.0],[6,103,4.0],[6,104,1.0],[6,105,1.0],[6,107,5.0],[6,108,5.0],[6,109,2.0],[6,110,2.0],[6,111,2.0],[6,112,2.0],[6,113,2.0],[6,114,2.0],[6,115,1.0],[6,116,2.0],[6,117,9.0],[6,119,6.0],[6,120,6.0],[6,121,2.0],[6,122,1.0],[6,123,3.0],[6,124,4.0],[6,126,3.0],[6,127,2.0],[6,128,5.0],[6,129,1.0],[6,130,3.0],[6,131,2.0],[6,132,5.0],[6,133,4.0],[6,134,9.0],[6,135,4.0],[6,136,3.0],[6,137,4.0],[6,138,6.0],[6,140,1.0],[6,141,3.0],[6,142,1.0],[6,143,3.0],[6,144,4.0],[6,145,8.0],[6,146,3.0],[6,147,8.0],[6,148,1.0],[6,149,6.0],[6,150,7.0],[6,151,10.0],[6,152,4.0],[6,153,1.0],[6,154,2.0],[6,155,1.0],[6,156,13.0],[6,157,1.0],[6,158,3.0],[6,159,1.0],[6,160,1.0],[6,161,2.0],[6,162,3.0],[6,163,4.0],[6,164,11.0],[6,166,3.0],[6,168,4.0],[6,169,3.0],[6,170,1.0],[6,171,6.0],[6,172,3.0],[6,173,4.0],[7,0,1.0],[7,1,7.0],[7,2,1.0],[7,3,5.0],[7,4,3.0],[7,6,2.0],[7,7,28.0],[7,8,7.0],[7,9,4.0],[7,10,2.0],[7,11,1.0],[7,12,1.0],[7,13,7.0],[7,14,18.0],[7,15,6.0],[7,16,2.0],[7,17,2.0],[7,18,2.0],[7,19,4.0],[7,20,1.0],[7,21,2.0],[7,22,2.0],[7,23,8.0],[7,24,2.0],[7,25,5.0],[7,26,2.0],[7,27,3.0],[7,28,6.0],[7,29,7.0],[7,30,6.0],[7,31,17.0],[7,32,5.0],[7,33,3.0],[7,34,3.0],[7,35,3.0],[7,36,1.0],[7,37,2.0],[7,38,5.0],[7,39,6.0],[7,40,2.0],[7,41,2.0],[7,42,3.0],[7,43,5.0],[7,44,1.0],[7,45,1.0],[7,46,2.0],[7,47,4.0],[7,48,3.0],[7,49,3.0],[7,50,8.0],[7,51,6.0],[7,52,3.0],[7,53,2.0],[7,54,5.0],[7,55,3.0],[7,56,2.0],[7,57,1.0],[7,58,2.0],[7,59,2.0],[7,60,1.0],[7,62,3.0],[7,63,2.0],[7,65,5.0],[7,66,1.0],[7,68,5.0],[7,69,3.0],[7,70,3.0],[7,71,2.0],[7,72,5.0],[7,73,5.0],[7,74,11.0],[7,75,1.0],[7,76,5.0],[7,77,3.0],[7,78,2.0],[7,79,3.0],[7,80,7.0],[7,81,7.0],[7,82,3.0],[7,83,7.0],[7,84,3.0],[7,85,1.0],[7,86,15.0],[7,87,3.0],[7,88,4.0],[7,89,2.0],[7,92,6.0],[7,93,4.0],[7,94,2.0],[7,95,3.0],[7,96,1.0],[7,97,7.0],[7,98,15.0],[7,100,4.0],[7,101,4.0],[7,102,1.0],[7,103,2.0],[7,104,2.0],[7,105,1.0],[7,106,3.0],[7,107,3.0],[7,108,1.0],[7,109,1.0],[7,110,1.0],[7,111,3.0],[7,112,3.0],[7,113,1.0],[7,114,3.0],[7,115,2.0],[7,116,1.0],[7,117,6.0],[7,118,1.0],[7,119,2.0],[7,120,7.0],[7,121,5.0],[7,122,2.0],[7,123,3.0],[7,124,5.0],[7,126,2.0],[7,127,2.0],[7,128,1.0],[7,129,2.0],[7,130,2.0],[7,131,1.0],[7,132,4.0],[7,133,1.0],[7,134,3.0],[7,135,4.0],[7,136,2.0],[7,137,2.0],[7,138,1.0],[7,139,1.0],[7,140,1.0],[7,141,4.0],[7,142,2.0],[7,143,3.0],[7,144,4.0],[7,145,2.0],[7,146,1.0],[7,147,4.0],[7,149,2.0],[7,150,6.0],[7,151,4.0],[7,152,4.0],[7,153,1.0],[7,154,3.0],[7,155,4.0],[7,156,12.0],[7,157,2.0],[7,158,4.0],[7,159,4.0],[7,160,5.0],[7,161,2.0],[7,162,6.0],[7,163,2.0],[7,164,9.0],[7,165,1.0],[7,166,1.0],[7,167,2.0],[7,168,5.0],[7,169,2.0],[7,170,1.0],[7,171,6.0],[7,172,2.0],[7,173,6.0],[7,174,1.0],[8,0,1.0],[8,1,5.0],[8,3,4.0],[8,5,1.0],[8,6,1.0],[8,7,38.0],[8,8,15.0],[8,9,4.0],[8,11,1.0],[8,13,2.0],[8,14,18.0],[8,15,3.0],[8,16,4.0],[8,17,3.0],[8,18,6.0],[8,19,3.0],[8,20,1.0],[8,21,6.0],[8,22,4.0],[8,23,4.0],[8,24,3.0],[8,25,6.0],[8,26,4.0],[8,28,2.0],[8,29,8.0],[8,30,3.0],[8,31,15.0],[8,32,6.0],[8,33,4.0],[8,34,5.0],[8,35,6.0],[8,37,1.0],[8,38,6.0],[8,39,3.0],[8,41,3.0],[8,42,4.0],[8,43,5.0],[8,44,1.0],[8,45,2.0],[8,46,4.0],[8,47,2.0],[8,49,2.0],[8,50,11.0],[8,51,3.0],[8,52,1.0],[8,53,3.0],[8,54,3.0],[8,56,3.0],[8,57,3.0],[8,58,1.0],[8,59,3.0],[8,60,2.0],[8,61,1.0],[8,62,2.0],[8,63,1.0],[8,65,6.0],[8,67,1.0],[8,68,7.0],[8,69,2.0],[8,70,6.0],[8,71,1.0],[8,72,4.0],[8,73,5.0],[8,74,6.0],[8,75,3.0],[8,76,3.0],[8,77,1.0],[8,78,1.0],[8,79,3.0],[8,80,6.0],[8,82,3.0],[8,83,8.0],[8,84,7.0],[8,85,4.0],[8,86,19.0],[8,87,2.0],[8,88,2.0],[8,90,2.0],[8,92,6.0],[8,93,8.0],[8,94,2.0],[8,95,1.0],[8,96,4.0],[8,97,8.0],[8,98,18.0],[8,101,1.0],[8,103,1.0],[8,104,2.0],[8,105,2.0],[8,106,6.0],[8,107,7.0],[8,108,2.0],[8,109,3.0],[8,110,2.0],[8,111,7.0],[8,112,2.0],[8,113,2.0],[8,114,2.0],[8,115,4.0],[8,116,1.0],[8,117,2.0],[8,118,1.0],[8,119,5.0],[8,120,6.0],[8,121,1.0],[8,122,4.0],[8,123,6.0],[8,124,3.0],[8,125,1.0],[8,126,6.0],[8,127,2.0],[8,128,1.0],[8,129,1.0],[8,130,5.0],[8,131,1.0],[8,132,7.0],[8,133,4.0],[8,134,5.0],[8,135,3.0],[8,136,3.0],[8,137,5.0],[8,138,6.0],[8,139,3.0],[8,141,6.0],[8,143,1.0],[8,144,10.0],[8,145,6.0],[8,146,2.0],[8,147,6.0],[8,148,2.0],[8,149,7.0],[8,150,7.0],[8,151,6.0],[8,152,4.0],[8,153,1.0],[8,154,2.0],[8,155,3.0],[8,156,12.0],[8,157,2.0],[8,158,2.0],[8,159,4.0],[8,160,3.0],[8,161,1.0],[8,162,3.0],[8,163,1.0],[8,164,14.0],[8,167,7.0],[8,168,10.0],[8,169,6.0],[8,170,1.0],[8,171,5.0],[8,172,7.0],[8,173,2.0],[8,174,1.0],[9,0,14.0],[9,1,17.0],[9,2,1.0],[9,3,20.0],[9,4,10.0],[9,5,7.0],[9,6,3.0],[9,7,60.0],[9,8,27.0],[9,9,4.0],[9,10,4.0],[9,11,3.0],[9,12,3.0],[9,13,12.0],[9,14,43.0],[9,15,9.0],[9,16,19.0],[9,17,5.0],[9,18,12.0],[9,19,9.0],[9,20,3.0],[9,21,24.0],[9,22,4.0],[9,23,15.0],[9,24,4.0],[9,25,22.0],[9,26,17.0],[9,27,2.0],[9,28,15.0],[9,29,8.0],[9,30,5.0],[9,31,31.0],[9,32,10.0],[9,33,10.0],[9,34,19.0],[9,35,4.0],[9,36,14.0],[9,37,17.0],[9,38,25.0],[9,39,5.0],[9,40,3.0],[9,41,5.0],[9,42,11.0],[9,43,7.0],[9,44,2.0],[9,45,8.0],[9,46,12.0],[9,47,10.0],[9,48,15.0],[9,49,6.0],[9,50,13.0],[9,51,14.0],[9,52,8.0],[9,53,6.0],[9,54,6.0],[9,55,5.0],[9,56,13.0],[9,57,12.0],[9,58,11.0],[9,59,2.0],[9,60,1.0],[9,61,2.0],[9,62,4.0],[9,63,5.0],[9,64,5.0],[9,65,16.0],[9,66,5.0],[9,67,8.0],[9,68,17.0],[9,69,3.0],[9,70,15.0],[9,71,2.0],[9,72,10.0],[9,73,7.0],[9,74,10.0],[9,75,9.0],[9,76,15.0],[9,77,9.0],[9,78,7.0],[9,79,17.0],[9,80,15.0],[9,81,19.0],[9,82,5.0],[9,83,18.0],[9,84,6.0],[9,85,15.0],[9,86,22.0],[9,87,6.0],[9,88,16.0],[9,89,5.0],[9,90,5.0],[9,91,2.0],[9,92,11.0],[9,93,14.0],[9,94,2.0],[9,95,9.0],[9,96,7.0],[9,97,30.0],[9,98,54.0],[9,99,5.0],[9,100,6.0],[9,101,2.0],[9,102,3.0],[9,103,11.0],[9,104,4.0],[9,105,5.0],[9,106,5.0],[9,107,11.0],[9,108,5.0],[9,109,1.0],[9,110,3.0],[9,111,11.0],[9,112,7.0],[9,113,9.0],[9,114,14.0],[9,115,4.0],[9,116,6.0],[9,117,10.0],[9,118,4.0],[9,119,8.0],[9,120,14.0],[9,121,13.0],[9,122,7.0],[9,123,13.0],[9,124,7.0],[9,125,9.0],[9,126,11.0],[9,127,5.0],[9,128,5.0],[9,129,2.0],[9,130,7.0],[9,131,7.0],[9,132,35.0],[9,133,4.0],[9,134,30.0],[9,135,12.0],[9,136,3.0],[9,137,4.0],[9,138,9.0],[9,139,1.0],[9,140,1.0],[9,141,7.0],[9,142,5.0],[9,143,8.0],[9,144,14.0],[9,145,13.0],[9,146,10.0],[9,147,17.0],[9,148,6.0],[9,149,14.0],[9,150,10.0],[9,151,16.0],[9,152,18.0],[9,153,8.0],[9,154,3.0],[9,155,12.0],[9,156,39.0],[9,157,3.0],[9,158,13.0],[9,159,9.0],[9,160,3.0],[9,161,4.0],[9,162,18.0],[9,163,7.0],[9,164,20.0],[9,165,5.0],[9,166,6.0],[9,167,4.0],[9,168,21.0],[9,169,14.0],[9,170,6.0],[9,171,18.0],[9,172,5.0],[9,173,11.0],[9,174,3.0],[10,0,5.0],[10,1,11.0],[10,2,4.0],[10,3,13.0],[10,4,8.0],[10,5,5.0],[10,6,7.0],[10,7,60.0],[10,8,24.0],[10,9,3.0],[10,10,4.0],[10,12,4.0],[10,13,4.0],[10,14,35.0],[10,15,7.0],[10,16,12.0],[10,17,7.0],[10,18,9.0],[10,19,4.0],[10,20,1.0],[10,21,18.0],[10,22,15.0],[10,23,21.0],[10,24,1.0],[10,25,28.0],[10,26,12.0],[10,27,3.0],[10,28,5.0],[10,29,10.0],[10,30,9.0],[10,31,29.0],[10,32,6.0],[10,33,10.0],[10,34,12.0],[10,35,3.0],[10,36,9.0],[10,37,6.0],[10,38,20.0],[10,39,4.0],[10,40,4.0],[10,41,7.0],[10,42,8.0],[10,43,5.0],[10,45,5.0],[10,46,7.0],[10,47,5.0],[10,48,6.0],[10,49,2.0],[10,50,14.0],[10,51,19.0],[10,52,3.0],[10,53,5.0],[10,54,6.0],[10,55,1.0],[10,56,20.0],[10,57,13.0],[10,58,4.0],[10,59,4.0],[10,60,2.0],[10,61,3.0],[10,62,5.0],[10,63,4.0],[10,64,4.0],[10,65,17.0],[10,66,1.0],[10,67,7.0],[10,68,22.0],[10,69,9.0],[10,70,11.0],[10,71,2.0],[10,72,5.0],[10,73,6.0],[10,74,12.0],[10,75,8.0],[10,76,18.0],[10,77,9.0],[10,78,6.0],[10,79,7.0],[10,80,17.0],[10,81,19.0],[10,82,4.0],[10,83,23.0],[10,84,5.0],[10,85,9.0],[10,86,43.0],[10,87,5.0],[10,88,14.0],[10,90,4.0],[10,91,4.0],[10,92,16.0],[10,93,17.0],[10,94,1.0],[10,95,3.0],[10,96,7.0],[10,97,25.0],[10,98,49.0],[10,99,1.0],[10,100,6.0],[10,101,7.0],[10,102,1.0],[10,103,5.0],[10,104,6.0],[10,105,4.0],[10,106,4.0],[10,107,19.0],[10,108,9.0],[10,109,6.0],[10,110,5.0],[10,111,3.0],[10,112,2.0],[10,113,10.0],[10,114,7.0],[10,115,3.0],[10,116,3.0],[10,117,8.0],[10,118,7.0],[10,119,8.0],[10,120,12.0],[10,121,6.0],[10,122,5.0],[10,123,13.0],[10,124,9.0],[10,125,5.0],[10,126,10.0],[10,127,8.0],[10,128,4.0],[10,129,3.0],[10,130,5.0],[10,131,12.0],[10,132,15.0],[10,133,6.0],[10,134,21.0],[10,135,16.0],[10,136,2.0],[10,137,8.0],[10,138,16.0],[10,139,2.0],[10,140,2.0],[10,141,4.0],[10,142,3.0],[10,143,6.0],[10,144,8.0],[10,145,19.0],[10,146,8.0],[10,147,17.0],[10,148,4.0],[10,149,15.0],[10,150,3.0],[10,151,19.0],[10,152,6.0],[10,153,4.0],[10,154,4.0],[10,155,5.0],[10,156,28.0],[10,157,5.0],[10,158,8.0],[10,159,5.0],[10,160,10.0],[10,161,5.0],[10,162,11.0],[10,163,4.0],[10,164,17.0],[10,165,4.0],[10,166,3.0],[10,167,6.0],[10,168,17.0],[10,169,7.0],[10,170,3.0],[10,171,16.0],[10,172,12.0],[10,173,14.0],[10,174,5.0],[11,0,2.0],[11,1,4.0],[11,3,6.0],[11,4,4.0],[11,5,1.0],[11,6,2.0],[11,7,24.0],[11,8,6.0],[11,9,2.0],[11,10,3.0],[11,12,1.0],[11,13,4.0],[11,14,8.0],[11,15,4.0],[11,16,2.0],[11,17,1.0],[11,18,2.0],[11,19,2.0],[11,20,2.0],[11,21,2.0],[11,22,7.0],[11,23,5.0],[11,25,5.0],[11,26,6.0],[11,27,2.0],[11,28,2.0],[11,29,9.0],[11,30,2.0],[11,31,7.0],[11,32,3.0],[11,33,3.0],[11,34,5.0],[11,35,3.0],[11,36,1.0],[11,37,6.0],[11,38,7.0],[11,39,2.0],[11,40,1.0],[11,41,2.0],[11,42,5.0],[11,43,2.0],[11,44,2.0],[11,45,1.0],[11,46,5.0],[11,47,5.0],[11,48,3.0],[11,49,2.0],[11,50,4.0],[11,51,4.0],[11,52,3.0],[11,53,2.0],[11,54,2.0],[11,55,2.0],[11,56,4.0],[11,57,6.0],[11,58,3.0],[11,59,3.0],[11,60,1.0],[11,62,2.0],[11,63,3.0],[11,64,2.0],[11,65,9.0],[11,66,1.0],[11,67,1.0],[11,68,7.0],[11,69,3.0],[11,70,5.0],[11,71,1.0],[11,72,6.0],[11,73,3.0],[11,74,9.0],[11,75,2.0],[11,76,5.0],[11,77,1.0],[11,78,3.0],[11,79,6.0],[11,80,8.0],[11,81,5.0],[11,82,2.0],[11,83,10.0],[11,84,3.0],[11,85,2.0],[11,86,12.0],[11,87,1.0],[11,88,2.0],[11,89,1.0],[11,90,3.0],[11,91,1.0],[11,92,11.0],[11,93,4.0],[11,95,2.0],[11,96,3.0],[11,97,5.0],[11,98,27.0],[11,99,3.0],[11,100,1.0],[11,101,2.0],[11,102,2.0],[11,103,2.0],[11,105,3.0],[11,107,5.0],[11,108,4.0],[11,110,2.0],[11,111,1.0],[11,112,3.0],[11,113,1.0],[11,114,4.0],[11,115,2.0],[11,116,2.0],[11,117,5.0],[11,118,2.0],[11,119,5.0],[11,120,1.0],[11,121,4.0],[11,122,2.0],[11,123,4.0],[11,124,3.0],[11,125,2.0],[11,126,4.0],[11,127,2.0],[11,128,1.0],[11,129,1.0],[11,130,4.0],[11,131,3.0],[11,132,13.0],[11,133,1.0],[11,134,6.0],[11,135,5.0],[11,136,3.0],[11,137,1.0],[11,138,8.0],[11,139,1.0],[11,141,2.0],[11,142,2.0],[11,143,4.0],[11,144,6.0],[11,145,9.0],[11,146,6.0],[11,147,6.0],[11,148,2.0],[11,149,10.0],[11,150,4.0],[11,151,10.0],[11,152,5.0],[11,153,4.0],[11,154,3.0],[11,156,15.0],[11,158,4.0],[11,159,4.0],[11,160,3.0],[11,161,2.0],[11,162,7.0],[11,163,2.0],[11,164,11.0],[11,165,1.0],[11,166,1.0],[11,167,5.0],[11,168,5.0],[11,169,3.0],[11,170,1.0],[11,171,3.0],[11,172,3.0],[11,173,5.0],[12,0,2.0],[12,1,7.0],[12,3,5.0],[12,4,6.0],[12,5,4.0],[12,6,3.0],[12,7,29.0],[12,8,13.0],[12,9,1.0],[12,10,2.0],[12,11,1.0],[12,12,1.0],[12,13,3.0],[12,14,12.0],[12,15,2.0],[12,16,3.0],[12,17,2.0],[12,18,4.0],[12,19,6.0],[12,21,8.0],[12,22,4.0],[12,23,7.0],[12,25,6.0],[12,26,8.0],[12,27,2.0],[12,28,2.0],[12,29,4.0],[12,30,4.0],[12,31,15.0],[12,32,1.0],[12,33,5.0],[12,34,5.0],[12,35,3.0],[12,36,3.0],[12,37,4.0],[12,38,8.0],[12,39,1.0],[12,40,1.0],[12,42,4.0],[12,43,2.0],[12,44,2.0],[12,45,4.0],[12,46,2.0],[12,47,1.0],[12,48,4.0],[12,49,1.0],[12,50,6.0],[12,51,7.0],[12,52,3.0],[12,53,1.0],[12,54,5.0],[12,55,3.0],[12,56,4.0],[12,57,3.0],[12,58,2.0],[12,59,2.0],[12,60,2.0],[12,61,2.0],[12,62,2.0],[12,63,2.0],[12,64,4.0],[12,65,10.0],[12,66,1.0],[12,67,5.0],[12,68,8.0],[12,69,3.0],[12,70,5.0],[12,71,1.0],[12,72,3.0],[12,73,5.0],[12,74,8.0],[12,75,2.0],[12,76,5.0],[12,77,3.0],[12,78,3.0],[12,79,3.0],[12,80,8.0],[12,81,9.0],[12,82,3.0],[12,83,15.0],[12,84,3.0],[12,85,7.0],[12,86,10.0],[12,88,3.0],[12,90,1.0],[12,91,1.0],[12,92,5.0],[12,93,12.0],[12,94,1.0],[12,95,4.0],[12,96,7.0],[12,97,11.0],[12,98,34.0],[12,99,2.0],[12,100,1.0],[12,101,2.0],[12,103,3.0],[12,104,4.0],[12,105,3.0],[12,107,2.0],[12,108,4.0],[12,109,1.0],[12,110,4.0],[12,111,6.0],[12,112,3.0],[12,113,4.0],[12,114,4.0],[12,115,4.0],[12,116,1.0],[12,117,7.0],[12,118,3.0],[12,119,8.0],[12,120,4.0],[12,121,2.0],[12,122,1.0],[12,123,1.0],[12,124,4.0],[12,125,3.0],[12,126,4.0],[12,127,3.0],[12,130,3.0],[12,131,1.0],[12,132,13.0],[12,133,2.0],[12,134,14.0],[12,135,3.0],[12,136,4.0],[12,137,5.0],[12,138,2.0],[12,140,3.0],[12,141,3.0],[12,142,2.0],[12,143,1.0],[12,144,3.0],[12,145,7.0],[12,146,8.0],[12,147,4.0],[12,148,3.0],[12,149,3.0],[12,150,5.0],[12,151,12.0],[12,152,8.0],[12,153,4.0],[12,154,1.0],[12,155,1.0],[12,156,12.0],[12,157,3.0],[12,158,5.0],[12,159,2.0],[12,162,2.0],[12,163,5.0],[12,164,5.0],[12,165,2.0],[12,166,4.0],[12,167,3.0],[12,168,5.0],[12,169,7.0],[12,170,2.0],[12,171,9.0],[12,172,3.0],[12,173,10.0],[12,174,1.0],[13,0,5.0],[13,1,3.0],[13,3,8.0],[13,4,6.0],[13,6,5.0],[13,7,35.0],[13,8,10.0],[13,9,1.0],[13,11,4.0],[13,13,9.0],[13,14,21.0],[13,15,5.0],[13,16,3.0],[13,17,2.0],[13,18,4.0],[13,19,3.0],[13,20,3.0],[13,21,10.0],[13,22,5.0],[13,23,5.0],[13,24,1.0],[13,25,7.0],[13,26,2.0],[13,27,2.0],[13,28,7.0],[13,29,6.0],[13,30,3.0],[13,31,9.0],[13,32,1.0],[13,33,7.0],[13,34,8.0],[13,35,6.0],[13,36,2.0],[13,37,3.0],[13,38,4.0],[13,39,1.0],[13,40,3.0],[13,41,2.0],[13,42,1.0],[13,43,2.0],[13,45,5.0],[13,46,2.0],[13,47,3.0],[13,48,3.0],[13,49,3.0],[13,50,10.0],[13,51,5.0],[13,52,2.0],[13,53,4.0],[13,54,8.0],[13,55,1.0],[13,56,9.0],[13,57,8.0],[13,58,5.0],[13,59,4.0],[13,60,2.0],[13,61,1.0],[13,62,3.0],[13,63,1.0],[13,64,2.0],[13,65,11.0],[13,66,1.0],[13,67,4.0],[13,68,8.0],[13,69,2.0],[13,70,7.0],[13,72,2.0],[13,73,3.0],[13,74,10.0],[13,75,1.0],[13,76,7.0],[13,77,3.0],[13,78,2.0],[13,79,4.0],[13,80,4.0],[13,81,6.0],[13,82,1.0],[13,83,12.0],[13,84,6.0],[13,85,3.0],[13,86,13.0],[13,87,4.0],[13,88,3.0],[13,89,1.0],[13,90,1.0],[13,91,1.0],[13,92,8.0],[13,93,6.0],[13,94,1.0],[13,95,1.0],[13,96,2.0],[13,97,8.0],[13,98,24.0],[13,99,3.0],[13,100,2.0],[13,101,1.0],[13,102,2.0],[13,103,2.0],[13,104,1.0],[13,105,3.0],[13,106,4.0],[13,107,5.0],[13,108,1.0],[13,109,2.0],[13,110,3.0],[13,111,1.0],[13,112,2.0],[13,114,2.0],[13,115,4.0],[13,116,4.0],[13,117,3.0],[13,118,4.0],[13,119,7.0],[13,120,5.0],[13,121,3.0],[13,122,1.0],[13,123,5.0],[13,125,1.0],[13,126,3.0],[13,127,2.0],[13,128,1.0],[13,129,2.0],[13,130,3.0],[13,131,2.0],[13,132,7.0],[13,133,2.0],[13,134,11.0],[13,135,8.0],[13,136,7.0],[13,137,2.0],[13,138,2.0],[13,139,2.0],[13,141,2.0],[13,142,2.0],[13,143,3.0],[13,144,6.0],[13,145,8.0],[13,146,5.0],[13,147,6.0],[13,148,2.0],[13,149,4.0],[13,150,5.0],[13,151,8.0],[13,152,6.0],[13,153,3.0],[13,154,1.0],[13,155,1.0],[13,156,26.0],[13,158,2.0],[13,159,3.0],[13,160,1.0],[13,161,1.0],[13,162,4.0],[13,163,5.0],[13,164,20.0],[13,167,2.0],[13,168,9.0],[13,169,4.0],[13,170,1.0],[13,171,5.0],[13,172,3.0],[13,173,5.0],[13,174,2.0],[14,0,5.0],[14,1,6.0],[14,2,1.0],[14,3,8.0],[14,4,10.0],[14,5,3.0],[14,6,6.0],[14,7,53.0],[14,8,20.0],[14,9,2.0],[14,10,2.0],[14,11,2.0],[14,12,1.0],[14,13,6.0],[14,14,21.0],[14,15,5.0],[14,16,2.0],[14,17,4.0],[14,18,7.0],[14,19,5.0],[14,20,2.0],[14,21,17.0],[14,22,13.0],[14,23,13.0],[14,24,2.0],[14,25,11.0],[14,26,4.0],[14,27,7.0],[14,28,4.0],[14,29,15.0],[14,30,8.0],[14,31,22.0],[14,32,5.0],[14,33,6.0],[14,34,12.0],[14,35,2.0],[14,36,4.0],[14,37,5.0],[14,38,6.0],[14,39,6.0],[14,40,6.0],[14,41,2.0],[14,42,6.0],[14,43,5.0],[14,44,4.0],[14,45,4.0],[14,46,1.0],[14,47,4.0],[14,48,4.0],[14,49,6.0],[14,50,11.0],[14,51,18.0],[14,52,6.0],[14,53,4.0],[14,54,4.0],[14,55,2.0],[14,56,12.0],[14,57,4.0],[14,58,6.0],[14,59,1.0],[14,60,1.0],[14,61,3.0],[14,62,7.0],[14,63,2.0],[14,64,4.0],[14,65,10.0],[14,66,1.0],[14,67,4.0],[14,68,13.0],[14,69,5.0],[14,70,10.0],[14,71,1.0],[14,72,4.0],[14,73,11.0],[14,74,15.0],[14,75,8.0],[14,76,10.0],[14,77,5.0],[14,78,7.0],[14,79,11.0],[14,80,9.0],[14,81,9.0],[14,82,5.0],[14,83,15.0],[14,84,2.0],[14,85,7.0],[14,86,27.0],[14,87,3.0],[14,88,6.0],[14,89,1.0],[14,90,2.0],[14,91,1.0],[14,92,8.0],[14,93,9.0],[14,94,5.0],[14,95,4.0],[14,96,3.0],[14,97,17.0],[14,98,38.0],[14,99,4.0],[14,100,1.0],[14,101,2.0],[14,102,4.0],[14,103,1.0],[14,104,6.0],[14,105,3.0],[14,106,1.0],[14,107,10.0],[14,108,2.0],[14,110,5.0],[14,111,2.0],[14,112,3.0],[14,113,5.0],[14,114,6.0],[14,115,1.0],[14,116,1.0],[14,117,5.0],[14,118,3.0],[14,119,7.0],[14,120,15.0],[14,121,7.0],[14,122,1.0],[14,123,12.0],[14,124,3.0],[14,125,4.0],[14,126,4.0],[14,127,4.0],[14,128,6.0],[14,129,2.0],[14,131,4.0],[14,132,7.0],[14,133,4.0],[14,134,15.0],[14,135,5.0],[14,136,5.0],[14,137,6.0],[14,138,6.0],[14,139,1.0],[14,140,2.0],[14,141,2.0],[14,142,1.0],[14,143,4.0],[14,144,9.0],[14,145,16.0],[14,146,4.0],[14,147,14.0],[14,148,6.0],[14,149,6.0],[14,150,6.0],[14,151,13.0],[14,152,1.0],[14,153,3.0],[14,154,4.0],[14,155,8.0],[14,156,27.0],[14,157,2.0],[14,158,3.0],[14,159,4.0],[14,160,4.0],[14,161,1.0],[14,162,11.0],[14,163,5.0],[14,164,13.0],[14,166,4.0],[14,167,4.0],[14,168,9.0],[14,169,3.0],[14,170,2.0],[14,171,3.0],[14,172,6.0],[14,173,9.0],[14,174,4.0],[15,0,4.0],[15,1,3.0],[15,3,12.0],[15,4,5.0],[15,5,1.0],[15,6,4.0],[15,7,40.0],[15,8,13.0],[15,9,2.0],[15,11,2.0],[15,12,2.0],[15,13,4.0],[15,14,13.0],[15,15,4.0],[15,16,2.0],[15,17,1.0],[15,18,6.0],[15,19,2.0],[15,21,12.0],[15,22,5.0],[15,23,11.0],[15,25,9.0],[15,26,9.0],[15,27,6.0],[15,28,2.0],[15,29,2.0],[15,30,2.0],[15,31,16.0],[15,32,2.0],[15,33,5.0],[15,34,2.0],[15,36,6.0],[15,37,7.0],[15,38,12.0],[15,39,5.0],[15,40,2.0],[15,41,2.0],[15,42,8.0],[15,44,2.0],[15,45,3.0],[15,46,2.0],[15,47,5.0],[15,48,3.0],[15,49,2.0],[15,50,9.0],[15,51,4.0],[15,52,1.0],[15,53,6.0],[15,54,6.0],[15,56,6.0],[15,57,8.0],[15,58,2.0],[15,59,4.0],[15,60,1.0],[15,61,3.0],[15,62,3.0],[15,65,8.0],[15,66,1.0],[15,67,3.0],[15,68,3.0],[15,69,2.0],[15,70,3.0],[15,72,3.0],[15,73,9.0],[15,74,5.0],[15,75,3.0],[15,76,7.0],[15,77,3.0],[15,78,4.0],[15,79,1.0],[15,80,4.0],[15,81,5.0],[15,82,6.0],[15,83,6.0],[15,84,5.0],[15,85,1.0],[15,86,12.0],[15,87,2.0],[15,88,9.0],[15,89,1.0],[15,92,9.0],[15,93,8.0],[15,95,3.0],[15,96,2.0],[15,97,10.0],[15,98,21.0],[15,99,3.0],[15,101,6.0],[15,102,2.0],[15,103,5.0],[15,105,1.0],[15,106,1.0],[15,107,6.0],[15,108,1.0],[15,109,2.0],[15,110,3.0],[15,111,6.0],[15,112,2.0],[15,113,2.0],[15,114,2.0],[15,115,1.0],[15,117,2.0],[15,118,2.0],[15,119,4.0],[15,120,4.0],[15,121,4.0],[15,122,2.0],[15,123,3.0],[15,124,4.0],[15,125,2.0],[15,126,3.0],[15,127,1.0],[15,130,5.0],[15,131,1.0],[15,132,12.0],[15,134,10.0],[15,135,7.0],[15,136,2.0],[15,137,3.0],[15,138,4.0],[15,141,3.0],[15,142,2.0],[15,143,4.0],[15,144,4.0],[15,145,8.0],[15,146,4.0],[15,147,3.0],[15,149,7.0],[15,150,4.0],[15,151,11.0],[15,152,7.0],[15,153,6.0],[15,154,3.0],[15,155,3.0],[15,156,17.0],[15,157,3.0],[15,158,4.0],[15,159,6.0],[15,160,1.0],[15,161,1.0],[15,162,4.0],[15,163,5.0],[15,164,7.0],[15,165,1.0],[15,166,4.0],[15,167,3.0],[15,168,8.0],[15,169,4.0],[15,170,1.0],[15,171,3.0],[15,172,5.0],[15,173,6.0],[16,0,4.0],[16,1,2.0],[16,3,5.0],[16,4,2.0],[16,5,1.0],[16,6,3.0],[16,7,27.0],[16,8,6.0],[16,9,4.0],[16,13,4.0],[16,14,21.0],[16,15,5.0],[16,16,5.0],[16,17,2.0],[16,18,4.0],[16,19,4.0],[16,21,6.0],[16,22,4.0],[16,23,7.0],[16,24,1.0],[16,25,7.0],[16,26,6.0],[16,27,1.0],[16,28,3.0],[16,29,8.0],[16,30,3.0],[16,31,10.0],[16,32,4.0],[16,33,4.0],[16,34,5.0],[16,35,2.0],[16,36,2.0],[16,38,1.0],[16,39,2.0],[16,40,2.0],[16,41,1.0],[16,42,3.0],[16,43,1.0],[16,44,1.0],[16,45,3.0],[16,46,1.0],[16,47,2.0],[16,48,11.0],[16,49,2.0],[16,50,4.0],[16,51,6.0],[16,52,1.0],[16,53,2.0],[16,54,2.0],[16,55,5.0],[16,56,9.0],[16,57,7.0],[16,58,3.0],[16,60,2.0],[16,61,3.0],[16,62,1.0],[16,63,4.0],[16,64,3.0],[16,65,7.0],[16,66,2.0],[16,67,1.0],[16,68,5.0],[16,70,4.0],[16,71,2.0],[16,72,2.0],[16,73,6.0],[16,74,7.0],[16,75,2.0],[16,76,5.0],[16,77,1.0],[16,78,1.0],[16,79,5.0],[16,80,5.0],[16,81,4.0],[16,82,2.0],[16,83,6.0],[16,84,3.0],[16,85,4.0],[16,86,17.0],[16,87,1.0],[16,88,5.0],[16,90,1.0],[16,91,2.0],[16,92,5.0],[16,93,7.0],[16,94,3.0],[16,95,3.0],[16,97,4.0],[16,98,16.0],[16,99,2.0],[16,100,5.0],[16,101,3.0],[16,102,1.0],[16,103,1.0],[16,104,3.0],[16,105,6.0],[16,106,1.0],[16,107,5.0],[16,108,3.0],[16,109,1.0],[16,110,3.0],[16,112,3.0],[16,113,2.0],[16,114,2.0],[16,115,2.0],[16,116,3.0],[16,117,1.0],[16,118,2.0],[16,119,5.0],[16,120,3.0],[16,121,3.0],[16,123,3.0],[16,124,2.0],[16,125,2.0],[16,126,1.0],[16,127,2.0],[16,129,1.0],[16,130,5.0],[16,131,2.0],[16,132,7.0],[16,133,2.0],[16,134,4.0],[16,135,7.0],[16,136,4.0],[16,137,5.0],[16,138,5.0],[16,141,2.0],[16,142,1.0],[16,143,1.0],[16,144,1.0],[16,145,5.0],[16,146,3.0],[16,147,6.0],[16,148,2.0],[16,149,7.0],[16,150,3.0],[16,151,13.0],[16,152,7.0],[16,153,4.0],[16,155,1.0],[16,156,9.0],[16,158,4.0],[16,159,3.0],[16,161,3.0],[16,162,3.0],[16,163,2.0],[16,164,10.0],[16,166,1.0],[16,168,8.0],[16,169,1.0],[16,170,1.0],[16,171,4.0],[16,173,4.0],[16,174,1.0],[17,0,4.0],[17,1,8.0],[17,3,4.0],[17,4,2.0],[17,5,2.0],[17,6,3.0],[17,7,24.0],[17,8,11.0],[17,9,1.0],[17,12,2.0],[17,13,6.0],[17,14,19.0],[17,15,2.0],[17,16,5.0],[17,17,4.0],[17,18,3.0],[17,19,1.0],[17,20,2.0],[17,21,7.0],[17,22,7.0],[17,23,8.0],[17,24,5.0],[17,25,4.0],[17,26,4.0],[17,27,3.0],[17,28,2.0],[17,29,4.0],[17,30,4.0],[17,31,13.0],[17,32,2.0],[17,33,3.0],[17,34,5.0],[17,35,6.0],[17,36,5.0],[17,37,4.0],[17,38,17.0],[17,40,1.0],[17,41,3.0],[17,42,5.0],[17,44,4.0],[17,45,3.0],[17,46,3.0],[17,47,1.0],[17,48,4.0],[17,49,3.0],[17,50,3.0],[17,51,2.0],[17,53,1.0],[17,54,1.0],[17,56,5.0],[17,57,5.0],[17,58,3.0],[17,61,2.0],[17,62,4.0],[17,63,4.0],[17,64,2.0],[17,65,8.0],[17,67,1.0],[17,68,10.0],[17,69,1.0],[17,70,3.0],[17,71,3.0],[17,72,1.0],[17,73,12.0],[17,74,5.0],[17,75,1.0],[17,76,8.0],[17,77,3.0],[17,78,3.0],[17,79,5.0],[17,80,5.0],[17,81,6.0],[17,82,3.0],[17,83,9.0],[17,84,3.0],[17,85,2.0],[17,86,14.0],[17,88,7.0],[17,90,2.0],[17,91,3.0],[17,92,6.0],[17,93,2.0],[17,94,1.0],[17,95,3.0],[17,96,5.0],[17,97,7.0],[17,98,24.0],[17,99,3.0],[17,100,4.0],[17,101,5.0],[17,102,2.0],[17,103,3.0],[17,104,5.0],[17,105,4.0],[17,106,1.0],[17,107,2.0],[17,108,5.0],[17,110,5.0],[17,112,1.0],[17,113,1.0],[17,114,8.0],[17,115,1.0],[17,116,3.0],[17,117,6.0],[17,118,1.0],[17,119,6.0],[17,120,7.0],[17,121,7.0],[17,122,3.0],[17,123,2.0],[17,124,3.0],[17,125,4.0],[17,126,1.0],[17,127,4.0],[17,128,4.0],[17,129,1.0],[17,130,2.0],[17,131,3.0],[17,132,11.0],[17,133,3.0],[17,134,8.0],[17,135,5.0],[17,136,3.0],[17,137,2.0],[17,138,2.0],[17,139,2.0],[17,141,3.0],[17,142,2.0],[17,143,3.0],[17,144,6.0],[17,145,11.0],[17,146,2.0],[17,147,7.0],[17,148,2.0],[17,149,1.0],[17,150,5.0],[17,151,9.0],[17,152,8.0],[17,153,5.0],[17,154,2.0],[17,155,4.0],[17,156,12.0],[17,157,2.0],[17,158,3.0],[17,160,2.0],[17,161,2.0],[17,162,3.0],[17,163,3.0],[17,164,3.0],[17,166,2.0],[17,167,3.0],[17,168,9.0],[17,169,1.0],[17,170,2.0],[17,171,6.0],[17,172,3.0],[17,173,6.0],[17,174,1.0],[18,0,4.0],[18,1,11.0],[18,2,3.0],[18,3,12.0],[18,4,10.0],[18,5,5.0],[18,6,4.0],[18,7,49.0],[18,8,18.0],[18,9,3.0],[18,10,2.0],[18,11,1.0],[18,12,3.0],[18,13,10.0],[18,14,27.0],[18,15,10.0],[18,16,4.0],[18,17,4.0],[18,18,5.0],[18,19,7.0],[18,20,2.0],[18,21,17.0],[18,22,10.0],[18,23,14.0],[18,24,1.0],[18,25,15.0],[18,26,11.0],[18,27,4.0],[18,28,6.0],[18,29,10.0],[18,30,8.0],[18,31,27.0],[18,32,5.0],[18,33,15.0],[18,34,11.0],[18,35,3.0],[18,36,5.0],[18,37,6.0],[18,38,12.0],[18,39,6.0],[18,40,3.0],[18,42,7.0],[18,43,9.0],[18,44,8.0],[18,45,6.0],[18,46,8.0],[18,47,7.0],[18,48,3.0],[18,49,4.0],[18,50,17.0],[18,51,14.0],[18,52,4.0],[18,53,5.0],[18,54,8.0],[18,55,4.0],[18,56,14.0],[18,57,8.0],[18,58,10.0],[18,59,3.0],[18,60,2.0],[18,61,8.0],[18,62,5.0],[18,63,3.0],[18,64,4.0],[18,65,24.0],[18,66,1.0],[18,68,11.0],[18,69,10.0],[18,70,10.0],[18,71,4.0],[18,72,6.0],[18,73,6.0],[18,74,12.0],[18,75,6.0],[18,76,9.0],[18,77,10.0],[18,78,6.0],[18,79,7.0],[18,80,8.0],[18,81,9.0],[18,82,2.0],[18,83,17.0],[18,84,4.0],[18,85,8.0],[18,86,24.0],[18,87,6.0],[18,88,5.0],[18,89,1.0],[18,90,3.0],[18,91,6.0],[18,92,12.0],[18,93,15.0],[18,94,3.0],[18,95,5.0],[18,96,5.0],[18,97,11.0],[18,98,52.0],[18,99,5.0],[18,100,5.0],[18,101,8.0],[18,102,2.0],[18,103,7.0],[18,104,3.0],[18,105,4.0],[18,106,5.0],[18,107,13.0],[18,108,5.0],[18,109,4.0],[18,110,4.0],[18,111,4.0],[18,112,10.0],[18,113,13.0],[18,114,5.0],[18,115,7.0],[18,116,3.0],[18,117,6.0],[18,118,3.0],[18,119,7.0],[18,120,8.0],[18,121,3.0],[18,122,5.0],[18,123,16.0],[18,124,6.0],[18,125,6.0],[18,126,3.0],[18,127,3.0],[18,128,5.0],[18,129,4.0],[18,130,5.0],[18,131,6.0],[18,132,15.0],[18,133,5.0],[18,134,17.0],[18,135,11.0],[18,136,3.0],[18,137,5.0],[18,138,9.0],[18,139,1.0],[18,140,2.0],[18,141,6.0],[18,142,5.0],[18,143,11.0],[18,144,11.0],[18,145,10.0],[18,146,4.0],[18,147,15.0],[18,148,4.0],[18,149,6.0],[18,150,10.0],[18,151,15.0],[18,152,5.0],[18,153,4.0],[18,154,1.0],[18,155,8.0],[18,156,31.0],[18,157,6.0],[18,158,6.0],[18,159,5.0],[18,160,9.0],[18,161,3.0],[18,162,15.0],[18,163,3.0],[18,164,15.0],[18,165,3.0],[18,166,3.0],[18,167,6.0],[18,168,16.0],[18,169,8.0],[18,170,1.0],[18,171,5.0],[18,172,12.0],[18,173,9.0],[18,174,7.0],[19,0,6.0],[19,1,5.0],[19,3,5.0],[19,4,7.0],[19,5,3.0],[19,6,9.0],[19,7,26.0],[19,8,12.0],[19,9,3.0],[19,10,4.0],[19,12,2.0],[19,13,6.0],[19,14,33.0],[19,15,5.0],[19,16,6.0],[19,17,5.0],[19,18,2.0],[19,19,8.0],[19,20,1.0],[19,21,15.0],[19,22,6.0],[19,23,13.0],[19,24,1.0],[19,25,13.0],[19,26,8.0],[19,27,2.0],[19,28,3.0],[19,29,9.0],[19,30,7.0],[19,31,15.0],[19,32,1.0],[19,33,6.0],[19,34,10.0],[19,35,2.0],[19,36,3.0],[19,37,9.0],[19,38,17.0],[19,39,14.0],[19,40,1.0],[19,41,1.0],[19,42,15.0],[19,43,4.0],[19,45,2.0],[19,46,3.0],[19,47,2.0],[19,48,5.0],[19,49,2.0],[19,50,13.0],[19,51,13.0],[19,52,3.0],[19,53,6.0],[19,54,2.0],[19,56,13.0],[19,57,3.0],[19,58,2.0],[19,60,2.0],[19,61,6.0],[19,62,2.0],[19,63,1.0],[19,64,5.0],[19,65,9.0],[19,66,1.0],[19,67,5.0],[19,68,15.0],[19,69,2.0],[19,70,4.0],[19,71,2.0],[19,72,5.0],[19,73,3.0],[19,74,3.0],[19,75,2.0],[19,76,6.0],[19,77,4.0],[19,78,3.0],[19,79,4.0],[19,80,4.0],[19,81,5.0],[19,82,3.0],[19,83,17.0],[19,84,2.0],[19,85,8.0],[19,86,16.0],[19,87,4.0],[19,88,13.0],[19,89,2.0],[19,91,1.0],[19,92,6.0],[19,93,15.0],[19,94,5.0],[19,95,3.0],[19,96,3.0],[19,97,12.0],[19,98,34.0],[19,99,1.0],[19,101,3.0],[19,102,5.0],[19,103,4.0],[19,105,4.0],[19,106,1.0],[19,107,4.0],[19,108,4.0],[19,109,3.0],[19,110,4.0],[19,111,4.0],[19,112,6.0],[19,113,4.0],[19,114,11.0],[19,115,2.0],[19,116,2.0],[19,117,1.0],[19,118,4.0],[19,119,4.0],[19,120,6.0],[19,121,4.0],[19,122,4.0],[19,123,3.0],[19,124,8.0],[19,125,3.0],[19,126,2.0],[19,127,3.0],[19,128,3.0],[19,129,3.0],[19,130,3.0],[19,131,2.0],[19,132,7.0],[19,133,7.0],[19,134,6.0],[19,135,2.0],[19,136,3.0],[19,137,3.0],[19,138,5.0],[19,139,3.0],[19,140,3.0],[19,141,3.0],[19,142,3.0],[19,143,2.0],[19,144,6.0],[19,145,8.0],[19,146,3.0],[19,147,12.0],[19,148,1.0],[19,149,6.0],[19,150,3.0],[19,151,11.0],[19,152,16.0],[19,153,5.0],[19,154,6.0],[19,155,5.0],[19,156,13.0],[19,157,3.0],[19,158,3.0],[19,159,1.0],[19,160,3.0],[19,161,3.0],[19,162,8.0],[19,163,8.0],[19,164,15.0],[19,165,2.0],[19,166,4.0],[19,167,4.0],[19,168,3.0],[19,169,1.0],[19,170,2.0],[19,171,13.0],[19,172,5.0],[19,173,2.0],[19,174,1.0],[20,1,10.0],[20,3,6.0],[20,5,1.0],[20,11,4.0],[20,12,1.0],[20,13,18.0],[20,19,1.0],[20,20,26.0],[20,21,43.0],[20,22,1.0],[20,23,21.0],[20,24,5.0],[20,29,9.0],[20,37,4.0],[20,47,4.0],[20,54,3.0],[20,58,5.0],[20,70,7.0],[20,71,1.0],[20,75,8.0],[20,79,203.0],[20,81,2.0],[20,82,3.0],[20,88,40.0],[20,95,14.0],[20,96,19.0],[20,97,13.0],[20,103,5.0],[20,105,2.0],[20,107,168.0],[20,112,30.0],[20,128,1.0],[20,134,17.0],[20,144,3.0],[20,153,1.0],[20,155,4.0],[20,156,3.0],[20,157,1.0],[20,158,2.0],[20,162,26.0],[20,163,4.0],[20,164,10.0],[20,166,27.0],[20,167,4.0],[20,168,30.0],[20,169,30.0],[20,171,13.0],[20,172,5.0],[20,173,1.0],[21,0,5.0],[21,1,13.0],[21,2,6.0],[21,3,17.0],[21,4,7.0],[21,5,4.0],[21,6,4.0],[21,7,49.0],[21,8,28.0],[21,9,8.0],[21,10,5.0],[21,11,2.0],[21,12,3.0],[21,13,8.0],[21,14,38.0],[21,15,3.0],[21,16,11.0],[21,17,5.0],[21,18,8.0],[21,19,5.0],[21,20,4.0],[21,21,21.0],[21,22,15.0],[21,23,18.0],[21,24,3.0],[21,25,19.0],[21,26,10.0],[21,27,6.0],[21,28,7.0],[21,29,24.0],[21,30,7.0],[21,31,25.0],[21,32,8.0],[21,33,19.0],[21,34,20.0],[21,35,9.0],[21,36,7.0],[21,37,10.0],[21,38,18.0],[21,39,8.0],[21,40,5.0],[21,41,2.0],[21,42,15.0],[21,43,4.0],[21,44,5.0],[21,45,9.0],[21,46,7.0],[21,47,8.0],[21,48,7.0],[21,49,7.0],[21,50,12.0],[21,51,19.0],[21,52,5.0],[21,53,13.0],[21,54,6.0],[21,55,2.0],[21,56,14.0],[21,57,9.0],[21,58,7.0],[21,59,7.0],[21,61,4.0],[21,62,7.0],[21,63,6.0],[21,64,8.0],[21,65,14.0],[21,66,3.0],[21,67,6.0],[21,68,19.0],[21,69,1.0],[21,70,10.0],[21,71,4.0],[21,72,3.0],[21,73,6.0],[21,74,8.0],[21,75,9.0],[21,76,12.0],[21,77,2.0],[21,78,6.0],[21,79,8.0],[21,80,9.0],[21,81,15.0],[21,82,6.0],[21,83,16.0],[21,84,9.0],[21,85,10.0],[21,86,22.0],[21,87,7.0],[21,88,21.0],[21,89,3.0],[21,90,4.0],[21,91,3.0],[21,92,15.0],[21,93,19.0],[21,94,2.0],[21,95,3.0],[21,96,6.0],[21,97,14.0],[21,98,52.0],[21,99,5.0],[21,100,5.0],[21,101,5.0],[21,102,4.0],[21,103,9.0],[21,104,4.0],[21,105,9.0],[21,106,4.0],[21,107,10.0],[21,108,4.0],[21,109,2.0],[21,110,11.0],[21,111,7.0],[21,112,4.0],[21,113,9.0],[21,114,9.0],[21,115,4.0],[21,116,5.0],[21,117,14.0],[21,118,5.0],[21,119,13.0],[21,120,10.0],[21,121,4.0],[21,122,7.0],[21,123,9.0],[21,124,8.0],[21,125,7.0],[21,126,6.0],[21,127,3.0],[21,128,5.0],[21,129,3.0],[21,130,7.0],[21,131,11.0],[21,132,20.0],[21,133,1.0],[21,134,13.0],[21,135,12.0],[21,136,8.0],[21,137,4.0],[21,138,3.0],[21,139,4.0],[21,140,2.0],[21,141,5.0],[21,142,9.0],[21,143,4.0],[21,144,19.0],[21,145,17.0],[21,146,9.0],[21,147,10.0],[21,148,5.0],[21,149,14.0],[21,150,10.0],[21,151,11.0],[21,152,9.0],[21,153,20.0],[21,154,2.0],[21,155,5.0],[21,156,31.0],[21,157,3.0],[21,158,12.0],[21,159,8.0],[21,160,4.0],[21,161,2.0],[21,162,18.0],[21,163,11.0],[21,164,24.0],[21,165,3.0],[21,166,7.0],[21,167,5.0],[21,168,20.0],[21,169,13.0],[21,170,6.0],[21,171,12.0],[21,172,14.0],[21,173,12.0],[21,174,6.0],[22,0,3.0],[22,1,5.0],[22,2,3.0],[22,3,4.0],[22,4,6.0],[22,5,2.0],[22,6,5.0],[22,7,19.0],[22,8,9.0],[22,9,1.0],[22,10,1.0],[22,11,4.0],[22,12,3.0],[22,13,3.0],[22,14,20.0],[22,15,4.0],[22,16,7.0],[22,17,1.0],[22,18,4.0],[22,19,1.0],[22,21,7.0],[22,22,2.0],[22,23,13.0],[22,25,8.0],[22,26,11.0],[22,27,3.0],[22,28,2.0],[22,29,10.0],[22,30,6.0],[22,31,18.0],[22,32,2.0],[22,33,5.0],[22,34,12.0],[22,35,4.0],[22,36,3.0],[22,37,4.0],[22,38,10.0],[22,39,4.0],[22,40,2.0],[22,41,2.0],[22,42,5.0],[22,43,2.0],[22,44,7.0],[22,45,3.0],[22,46,6.0],[22,47,4.0],[22,48,2.0],[22,49,1.0],[22,50,3.0],[22,51,8.0],[22,52,3.0],[22,53,2.0],[22,54,1.0],[22,56,4.0],[22,57,6.0],[22,58,2.0],[22,60,1.0],[22,61,2.0],[22,63,3.0],[22,64,4.0],[22,65,8.0],[22,68,9.0],[22,69,4.0],[22,70,3.0],[22,73,4.0],[22,74,7.0],[22,75,1.0],[22,76,7.0],[22,77,2.0],[22,78,3.0],[22,79,5.0],[22,80,3.0],[22,81,7.0],[22,82,3.0],[22,83,14.0],[22,84,3.0],[22,85,8.0],[22,86,8.0],[22,88,8.0],[22,90,1.0],[22,91,2.0],[22,92,5.0],[22,93,11.0],[22,94,3.0],[22,95,1.0],[22,96,2.0],[22,97,8.0],[22,98,24.0],[22,99,3.0],[22,100,3.0],[22,101,3.0],[22,102,2.0],[22,103,3.0],[22,104,3.0],[22,106,2.0],[22,107,4.0],[22,108,2.0],[22,110,5.0],[22,111,2.0],[22,112,3.0],[22,113,2.0],[22,114,4.0],[22,115,2.0],[22,116,1.0],[22,117,4.0],[22,118,2.0],[22,119,4.0],[22,120,7.0],[22,121,1.0],[22,122,3.0],[22,123,5.0],[22,124,5.0],[22,125,1.0],[22,126,2.0],[22,127,1.0],[22,128,1.0],[22,130,5.0],[22,132,12.0],[22,133,2.0],[22,134,6.0],[22,135,6.0],[22,137,5.0],[22,138,4.0],[22,141,5.0],[22,142,3.0],[22,143,2.0],[22,144,2.0],[22,145,13.0],[22,146,5.0],[22,147,4.0],[22,148,3.0],[22,149,5.0],[22,150,2.0],[22,151,10.0],[22,152,3.0],[22,153,1.0],[22,154,2.0],[22,155,4.0],[22,156,16.0],[22,157,2.0],[22,158,3.0],[22,159,2.0],[22,160,4.0],[22,161,2.0],[22,162,2.0],[22,163,3.0],[22,164,13.0],[22,165,1.0],[22,167,6.0],[22,168,6.0],[22,169,3.0],[22,171,5.0],[22,172,3.0],[22,173,8.0],[22,174,1.0],[23,0,2.0],[23,1,14.0],[23,2,1.0],[23,3,10.0],[23,4,10.0],[23,5,1.0],[23,6,2.0],[23,7,33.0],[23,8,16.0],[23,9,7.0],[23,10,1.0],[23,11,1.0],[23,12,1.0],[23,13,8.0],[23,14,20.0],[23,15,2.0],[23,16,7.0],[23,17,3.0],[23,18,4.0],[23,19,4.0],[23,20,1.0],[23,21,15.0],[23,22,6.0],[23,23,2.0],[23,24,4.0],[23,25,3.0],[23,26,10.0],[23,27,1.0],[23,28,8.0],[23,29,11.0],[23,30,2.0],[23,31,24.0],[23,32,4.0],[23,33,8.0],[23,34,3.0],[23,35,6.0],[23,36,4.0],[23,37,8.0],[23,38,10.0],[23,39,6.0],[23,40,1.0],[23,41,3.0],[23,42,6.0],[23,43,9.0],[23,44,1.0],[23,45,5.0],[23,46,3.0],[23,47,5.0],[23,48,3.0],[23,49,6.0],[23,50,8.0],[23,51,9.0],[23,52,6.0],[23,53,8.0],[23,54,4.0],[23,56,12.0],[23,57,10.0],[23,58,5.0],[23,59,4.0],[23,60,2.0],[23,61,2.0],[23,62,2.0],[23,63,2.0],[23,64,6.0],[23,65,13.0],[23,66,2.0],[23,67,3.0],[23,68,12.0],[23,69,4.0],[23,70,6.0],[23,72,9.0],[23,73,12.0],[23,74,14.0],[23,75,10.0],[23,76,5.0],[23,77,4.0],[23,78,1.0],[23,79,5.0],[23,80,9.0],[23,81,9.0],[23,82,4.0],[23,83,7.0],[23,84,4.0],[23,85,7.0],[23,86,29.0],[23,87,5.0],[23,88,4.0],[23,89,2.0],[23,90,3.0],[23,91,1.0],[23,92,8.0],[23,93,13.0],[23,94,5.0],[23,95,5.0],[23,96,2.0],[23,97,11.0],[23,98,33.0],[23,99,7.0],[23,100,3.0],[23,101,3.0],[23,102,3.0],[23,103,1.0],[23,104,6.0],[23,105,1.0],[23,106,5.0],[23,107,6.0],[23,108,2.0],[23,109,3.0],[23,110,12.0],[23,111,6.0],[23,112,4.0],[23,113,1.0],[23,114,7.0],[23,115,4.0],[23,116,6.0],[23,117,5.0],[23,118,3.0],[23,119,4.0],[23,120,8.0],[23,121,9.0],[23,122,3.0],[23,123,10.0],[23,124,6.0],[23,125,6.0],[23,126,8.0],[23,127,6.0],[23,128,6.0],[23,129,1.0],[23,130,2.0],[23,131,5.0],[23,132,7.0],[23,133,3.0],[23,134,16.0],[23,135,13.0],[23,136,5.0],[23,137,1.0],[23,138,8.0],[23,140,2.0],[23,141,4.0],[23,142,2.0],[23,143,3.0],[23,144,10.0],[23,145,18.0],[23,146,8.0],[23,147,14.0],[23,148,4.0],[23,149,8.0],[23,150,8.0],[23,151,18.0],[23,152,10.0],[23,153,4.0],[23,154,3.0],[23,155,8.0],[23,156,31.0],[23,157,1.0],[23,158,9.0],[23,159,5.0],[23,160,6.0],[23,161,2.0],[23,162,6.0],[23,163,5.0],[23,164,10.0],[23,166,2.0],[23,167,7.0],[23,168,14.0],[23,169,3.0],[23,170,2.0],[23,171,6.0],[23,172,11.0],[23,173,7.0],[23,174,3.0],[24,0,1.0],[24,2,1.0],[24,3,7.0],[24,4,9.0],[24,5,1.0],[24,6,2.0],[24,7,23.0],[24,8,7.0],[24,9,2.0],[24,12,1.0],[24,13,2.0],[24,14,20.0],[24,15,4.0],[24,16,6.0],[24,17,1.0],[24,18,3.0],[24,19,5.0],[24,20,1.0],[24,21,10.0],[24,22,7.0],[24,23,4.0],[24,24,1.0],[24,25,7.0],[24,26,8.0],[24,27,1.0],[24,28,5.0],[24,29,6.0],[24,30,4.0],[24,31,10.0],[24,32,2.0],[24,33,5.0],[24,34,6.0],[24,35,3.0],[24,36,4.0],[24,37,6.0],[24,38,8.0],[24,39,3.0],[24,40,1.0],[24,41,1.0],[24,42,3.0],[24,43,2.0],[24,45,1.0],[24,46,5.0],[24,47,1.0],[24,48,5.0],[24,49,2.0],[24,50,5.0],[24,51,9.0],[24,52,2.0],[24,53,3.0],[24,55,2.0],[24,56,3.0],[24,57,2.0],[24,58,1.0],[24,59,1.0],[24,61,3.0],[24,62,1.0],[24,64,4.0],[24,65,7.0],[24,66,1.0],[24,67,7.0],[24,68,8.0],[24,69,4.0],[24,70,4.0],[24,72,5.0],[24,73,6.0],[24,74,2.0],[24,76,7.0],[24,77,2.0],[24,78,1.0],[24,79,2.0],[24,80,4.0],[24,81,9.0],[24,82,3.0],[24,83,5.0],[24,84,1.0],[24,85,6.0],[24,86,10.0],[24,87,2.0],[24,88,5.0],[24,89,2.0],[24,91,2.0],[24,92,8.0],[24,93,8.0],[24,94,1.0],[24,95,5.0],[24,96,2.0],[24,97,6.0],[24,98,31.0],[24,99,1.0],[24,100,1.0],[24,101,3.0],[24,102,1.0],[24,103,1.0],[24,105,4.0],[24,106,5.0],[24,107,5.0],[24,108,2.0],[24,109,2.0],[24,110,1.0],[24,111,1.0],[24,112,2.0],[24,113,3.0],[24,114,8.0],[24,115,2.0],[24,116,1.0],[24,117,4.0],[24,118,2.0],[24,119,1.0],[24,120,3.0],[24,121,2.0],[24,122,3.0],[24,123,3.0],[24,124,6.0],[24,126,3.0],[24,127,1.0],[24,129,2.0],[24,130,2.0],[24,131,2.0],[24,132,9.0],[24,133,1.0],[24,134,6.0],[24,135,7.0],[24,136,3.0],[24,137,1.0],[24,138,2.0],[24,139,2.0],[24,141,6.0],[24,142,1.0],[24,143,3.0],[24,144,2.0],[24,145,7.0],[24,146,5.0],[24,147,6.0],[24,149,7.0],[24,150,5.0],[24,151,5.0],[24,152,4.0],[24,153,3.0],[24,155,2.0],[24,156,11.0],[24,157,3.0],[24,158,4.0],[24,159,2.0],[24,160,1.0],[24,161,2.0],[24,162,4.0],[24,163,3.0],[24,164,11.0],[24,167,6.0],[24,168,7.0],[24,169,5.0],[24,170,1.0],[24,171,7.0],[24,172,3.0],[24,173,4.0],[25,0,5.0],[25,1,3.0],[25,3,7.0],[25,4,3.0],[25,5,3.0],[25,6,1.0],[25,7,27.0],[25,8,14.0],[25,9,6.0],[25,10,1.0],[25,11,1.0],[25,12,2.0],[25,13,8.0],[25,14,23.0],[25,15,3.0],[25,16,3.0],[25,17,2.0],[25,18,3.0],[25,19,1.0],[25,20,1.0],[25,21,11.0],[25,22,12.0],[25,23,3.0],[25,24,1.0],[25,25,8.0],[25,26,10.0],[25,27,4.0],[25,28,6.0],[25,29,12.0],[25,30,2.0],[25,31,9.0],[25,32,7.0],[25,33,5.0],[25,34,7.0],[25,35,3.0],[25,36,1.0],[25,37,5.0],[25,38,11.0],[25,39,1.0],[25,41,4.0],[25,42,8.0],[25,43,2.0],[25,44,3.0],[25,45,3.0],[25,46,4.0],[25,47,6.0],[25,48,3.0],[25,49,4.0],[25,50,5.0],[25,51,8.0],[25,52,5.0],[25,53,3.0],[25,54,4.0],[25,56,2.0],[25,57,6.0],[25,58,4.0],[25,59,3.0],[25,60,1.0],[25,62,4.0],[25,63,1.0],[25,64,4.0],[25,65,9.0],[25,66,1.0],[25,67,3.0],[25,68,8.0],[25,69,6.0],[25,70,8.0],[25,71,1.0],[25,72,4.0],[25,73,7.0],[25,74,3.0],[25,75,4.0],[25,76,7.0],[25,77,3.0],[25,78,7.0],[25,79,9.0],[25,80,19.0],[25,81,6.0],[25,82,5.0],[25,83,11.0],[25,84,6.0],[25,85,3.0],[25,86,10.0],[25,87,1.0],[25,88,7.0],[25,89,2.0],[25,90,2.0],[25,91,2.0],[25,92,5.0],[25,93,7.0],[25,94,2.0],[25,95,3.0],[25,96,5.0],[25,97,13.0],[25,98,34.0],[25,99,3.0],[25,100,7.0],[25,101,2.0],[25,102,1.0],[25,103,4.0],[25,104,6.0],[25,105,2.0],[25,106,3.0],[25,107,7.0],[25,108,3.0],[25,110,3.0],[25,111,2.0],[25,112,6.0],[25,114,4.0],[25,115,2.0],[25,116,2.0],[25,117,2.0],[25,118,4.0],[25,119,11.0],[25,120,6.0],[25,121,2.0],[25,122,3.0],[25,123,7.0],[25,124,3.0],[25,125,2.0],[25,126,1.0],[25,127,2.0],[25,128,3.0],[25,129,2.0],[25,130,3.0],[25,131,2.0],[25,132,12.0],[25,133,6.0],[25,134,10.0],[25,135,7.0],[25,136,1.0],[25,138,6.0],[25,139,1.0],[25,141,5.0],[25,142,5.0],[25,143,3.0],[25,144,3.0],[25,145,8.0],[25,146,8.0],[25,147,12.0],[25,148,3.0],[25,149,7.0],[25,150,3.0],[25,151,7.0],[25,152,5.0],[25,153,1.0],[25,154,2.0],[25,155,4.0],[25,156,16.0],[25,157,1.0],[25,158,7.0],[25,159,3.0],[25,160,4.0],[25,162,14.0],[25,163,6.0],[25,164,10.0],[25,166,3.0],[25,167,3.0],[25,168,5.0],[25,169,6.0],[25,170,2.0],[25,171,12.0],[25,172,4.0],[25,173,5.0],[25,174,2.0],[26,0,2.0],[26,1,5.0],[26,2,2.0],[26,3,7.0],[26,4,3.0],[26,5,3.0],[26,6,5.0],[26,7,34.0],[26,8,11.0],[26,9,7.0],[26,10,5.0],[26,11,2.0],[26,12,2.0],[26,13,5.0],[26,14,23.0],[26,15,5.0],[26,16,6.0],[26,17,3.0],[26,18,7.0],[26,19,2.0],[26,21,16.0],[26,22,7.0],[26,23,11.0],[26,24,3.0],[26,25,6.0],[26,26,9.0],[26,27,2.0],[26,28,3.0],[26,29,8.0],[26,30,4.0],[26,31,17.0],[26,32,5.0],[26,33,4.0],[26,34,7.0],[26,35,6.0],[26,36,6.0],[26,37,5.0],[26,38,6.0],[26,39,4.0],[26,40,3.0],[26,41,3.0],[26,42,9.0],[26,43,4.0],[26,44,2.0],[26,45,2.0],[26,46,6.0],[26,47,2.0],[26,48,5.0],[26,49,5.0],[26,50,7.0],[26,51,7.0],[26,52,5.0],[26,53,4.0],[26,54,3.0],[26,55,1.0],[26,56,9.0],[26,57,5.0],[26,58,5.0],[26,60,1.0],[26,61,3.0],[26,62,7.0],[26,63,5.0],[26,64,8.0],[26,65,8.0],[26,66,2.0],[26,67,3.0],[26,68,9.0],[26,69,3.0],[26,70,8.0],[26,71,1.0],[26,72,3.0],[26,73,10.0],[26,74,4.0],[26,75,3.0],[26,76,10.0],[26,77,2.0],[26,78,4.0],[26,79,6.0],[26,80,8.0],[26,81,7.0],[26,82,4.0],[26,83,5.0],[26,84,6.0],[26,85,10.0],[26,86,17.0],[26,87,5.0],[26,88,5.0],[26,89,2.0],[26,90,3.0],[26,91,2.0],[26,92,2.0],[26,93,9.0],[26,94,3.0],[26,95,1.0],[26,96,4.0],[26,97,11.0],[26,98,38.0],[26,99,4.0],[26,100,6.0],[26,101,2.0],[26,102,2.0],[26,103,3.0],[26,104,2.0],[26,105,1.0],[26,106,1.0],[26,107,8.0],[26,108,1.0],[26,109,2.0],[26,110,7.0],[26,111,6.0],[26,112,8.0],[26,113,5.0],[26,114,4.0],[26,115,8.0],[26,116,2.0],[26,117,8.0],[26,118,5.0],[26,119,11.0],[26,120,11.0],[26,121,10.0],[26,122,4.0],[26,123,5.0],[26,124,11.0],[26,125,5.0],[26,126,5.0],[26,127,4.0],[26,128,4.0],[26,129,2.0],[26,130,4.0],[26,131,4.0],[26,132,16.0],[26,133,2.0],[26,134,11.0],[26,135,9.0],[26,136,5.0],[26,137,6.0],[26,138,9.0],[26,139,1.0],[26,140,2.0],[26,141,6.0],[26,142,8.0],[26,143,6.0],[26,144,7.0],[26,145,12.0],[26,146,3.0],[26,147,10.0],[26,148,5.0],[26,149,3.0],[26,150,4.0],[26,151,18.0],[26,152,8.0],[26,153,6.0],[26,154,5.0],[26,155,3.0],[26,156,23.0],[26,157,2.0],[26,158,5.0],[26,159,1.0],[26,160,4.0],[26,161,1.0],[26,162,7.0],[26,163,1.0],[26,164,12.0],[26,167,4.0],[26,168,7.0],[26,169,3.0],[26,170,2.0],[26,171,3.0],[26,172,7.0],[26,173,4.0],[26,174,2.0],[27,0,6.0],[27,1,10.0],[27,2,2.0],[27,3,13.0],[27,4,5.0],[27,5,8.0],[27,6,11.0],[27,7,36.0],[27,8,22.0],[27,9,2.0],[27,10,3.0],[27,11,2.0],[27,12,4.0],[27,13,4.0],[27,14,29.0],[27,15,8.0],[27,16,8.0],[27,17,5.0],[27,18,5.0],[27,19,4.0],[27,20,1.0],[27,21,18.0],[27,22,13.0],[27,23,10.0],[27,24,3.0],[27,25,17.0],[27,26,7.0],[27,27,8.0],[27,28,10.0],[27,29,9.0],[27,30,7.0],[27,31,30.0],[27,32,4.0],[27,33,13.0],[27,34,12.0],[27,35,1.0],[27,36,4.0],[27,37,7.0],[27,38,10.0],[27,39,5.0],[27,40,5.0],[27,41,2.0],[27,42,4.0],[27,43,1.0],[27,44,3.0],[27,45,12.0],[27,46,2.0],[27,47,6.0],[27,48,2.0],[27,49,8.0],[27,50,14.0],[27,51,20.0],[27,52,8.0],[27,53,5.0],[27,54,8.0],[27,55,1.0],[27,56,12.0],[27,57,7.0],[27,58,11.0],[27,59,5.0],[27,60,3.0],[27,61,3.0],[27,62,4.0],[27,63,6.0],[27,64,6.0],[27,65,12.0],[27,66,2.0],[27,67,5.0],[27,68,20.0],[27,69,8.0],[27,70,10.0],[27,71,4.0],[27,72,6.0],[27,73,17.0],[27,74,9.0],[27,75,5.0],[27,76,11.0],[27,77,7.0],[27,78,4.0],[27,79,10.0],[27,80,10.0],[27,81,12.0],[27,82,3.0],[27,83,20.0],[27,84,8.0],[27,85,6.0],[27,86,26.0],[27,87,4.0],[27,88,11.0],[27,89,2.0],[27,90,2.0],[27,91,2.0],[27,92,6.0],[27,93,13.0],[27,95,4.0],[27,96,1.0],[27,97,17.0],[27,98,44.0],[27,99,5.0],[27,100,2.0],[27,101,1.0],[27,102,6.0],[27,103,2.0],[27,104,4.0],[27,105,7.0],[27,106,1.0],[27,107,9.0],[27,108,5.0],[27,109,3.0],[27,110,14.0],[27,111,2.0],[27,112,3.0],[27,113,9.0],[27,114,12.0],[27,115,6.0],[27,116,5.0],[27,117,9.0],[27,118,6.0],[27,119,10.0],[27,120,12.0],[27,121,12.0],[27,122,5.0],[27,123,9.0],[27,124,6.0],[27,125,5.0],[27,126,8.0],[27,127,4.0],[27,128,3.0],[27,129,2.0],[27,130,4.0],[27,131,3.0],[27,132,21.0],[27,133,5.0],[27,134,15.0],[27,135,7.0],[27,136,5.0],[27,137,7.0],[27,138,13.0],[27,139,2.0],[27,140,3.0],[27,141,2.0],[27,142,3.0],[27,143,4.0],[27,144,10.0],[27,145,14.0],[27,146,6.0],[27,147,13.0],[27,148,5.0],[27,149,10.0],[27,150,10.0],[27,151,23.0],[27,152,8.0],[27,153,8.0],[27,154,6.0],[27,155,3.0],[27,156,16.0],[27,157,4.0],[27,158,7.0],[27,159,6.0],[27,160,6.0],[27,161,3.0],[27,162,8.0],[27,163,4.0],[27,164,21.0],[27,165,1.0],[27,166,1.0],[27,167,6.0],[27,168,19.0],[27,169,5.0],[27,170,4.0],[27,171,6.0],[27,172,7.0],[27,173,9.0],[27,174,4.0],[28,3,57.0],[28,4,9.0],[28,6,1.0],[28,8,83.0],[28,11,26.0],[28,16,1.0],[28,19,42.0],[28,23,5.0],[28,24,3.0],[28,26,17.0],[28,30,1.0],[28,31,1.0],[28,32,3.0],[28,38,16.0],[28,41,12.0],[28,47,186.0],[28,52,16.0],[28,53,10.0],[28,56,2.0],[28,63,1.0],[28,66,1.0],[28,67,4.0],[28,70,14.0],[28,75,5.0],[28,82,6.0],[28,87,6.0],[28,88,2.0],[28,95,1.0],[28,97,6.0],[28,98,17.0],[28,103,5.0],[28,105,2.0],[28,118,3.0],[28,120,1.0],[28,121,1.0],[28,128,4.0],[28,134,6.0],[28,136,12.0],[28,138,13.0],[28,140,2.0],[28,147,1.0],[28,152,14.0],[28,153,7.0],[28,160,10.0],[28,162,38.0],[28,163,3.0],[28,164,6.0],[28,166,1.0],[28,167,2.0],[28,168,1.0],[28,169,12.0],[28,170,3.0],[28,171,9.0],[28,173,4.0],[29,0,6.0],[29,1,4.0],[29,3,2.0],[29,4,3.0],[29,5,2.0],[29,6,2.0],[29,7,22.0],[29,8,12.0],[29,9,2.0],[29,10,1.0],[29,11,3.0],[29,12,2.0],[29,13,5.0],[29,14,10.0],[29,15,4.0],[29,16,6.0],[29,18,3.0],[29,19,1.0],[29,20,1.0],[29,21,6.0],[29,22,2.0],[29,23,3.0],[29,25,7.0],[29,26,4.0],[29,27,2.0],[29,28,6.0],[29,29,10.0],[29,30,4.0],[29,31,7.0],[29,32,2.0],[29,33,5.0],[29,34,2.0],[29,35,2.0],[29,36,4.0],[29,37,3.0],[29,38,8.0],[29,39,2.0],[29,40,1.0],[29,41,2.0],[29,42,8.0],[29,43,5.0],[29,44,2.0],[29,45,1.0],[29,46,1.0],[29,47,5.0],[29,48,1.0],[29,49,3.0],[29,50,12.0],[29,51,5.0],[29,52,4.0],[29,53,4.0],[29,54,2.0],[29,56,6.0],[29,57,5.0],[29,58,4.0],[29,59,3.0],[29,61,1.0],[29,62,1.0],[29,63,1.0],[29,64,5.0],[29,65,9.0],[29,67,1.0],[29,68,5.0],[29,69,3.0],[29,70,4.0],[29,71,3.0],[29,73,5.0],[29,74,2.0],[29,75,7.0],[29,76,7.0],[29,77,2.0],[29,78,3.0],[29,79,6.0],[29,80,2.0],[29,81,1.0],[29,82,2.0],[29,83,7.0],[29,84,1.0],[29,85,1.0],[29,86,15.0],[29,87,4.0],[29,88,10.0],[29,89,1.0],[29,90,1.0],[29,91,2.0],[29,92,9.0],[29,93,5.0],[29,94,6.0],[29,97,8.0],[29,98,21.0],[29,99,3.0],[29,100,4.0],[29,101,3.0],[29,102,2.0],[29,103,3.0],[29,104,2.0],[29,105,1.0],[29,107,3.0],[29,108,2.0],[29,109,1.0],[29,110,2.0],[29,111,8.0],[29,112,2.0],[29,113,1.0],[29,114,1.0],[29,115,3.0],[29,117,4.0],[29,118,1.0],[29,119,6.0],[29,120,9.0],[29,121,5.0],[29,122,3.0],[29,123,6.0],[29,124,2.0],[29,125,3.0],[29,126,4.0],[29,127,1.0],[29,128,3.0],[29,129,1.0],[29,130,4.0],[29,131,4.0],[29,132,6.0],[29,133,12.0],[29,134,9.0],[29,135,5.0],[29,136,4.0],[29,137,3.0],[29,138,8.0],[29,140,1.0],[29,141,3.0],[29,143,2.0],[29,144,2.0],[29,145,7.0],[29,146,4.0],[29,147,7.0],[29,148,6.0],[29,149,5.0],[29,150,2.0],[29,151,10.0],[29,152,5.0],[29,153,1.0],[29,154,3.0],[29,155,5.0],[29,156,13.0],[29,157,3.0],[29,158,1.0],[29,159,2.0],[29,160,2.0],[29,161,1.0],[29,162,7.0],[29,163,4.0],[29,164,9.0],[29,167,5.0],[29,168,3.0],[29,169,4.0],[29,170,2.0],[29,171,3.0],[29,172,4.0],[29,173,2.0],[29,174,1.0],[30,0,3.0],[30,1,5.0],[30,3,8.0],[30,4,5.0],[30,5,5.0],[30,6,3.0],[30,7,22.0],[30,8,10.0],[30,9,1.0],[30,11,3.0],[30,12,4.0],[30,13,6.0],[30,14,17.0],[30,15,4.0],[30,16,8.0],[30,18,2.0],[30,19,1.0],[30,20,2.0],[30,21,9.0],[30,22,2.0],[30,23,9.0],[30,24,1.0],[30,25,5.0],[30,26,3.0],[30,27,4.0],[30,28,3.0],[30,29,9.0],[30,30,3.0],[30,31,11.0],[30,32,2.0],[30,33,2.0],[30,34,11.0],[30,35,4.0],[30,36,4.0],[30,37,4.0],[30,38,11.0],[30,39,2.0],[30,40,2.0],[30,41,1.0],[30,42,4.0],[30,43,1.0],[30,44,3.0],[30,45,4.0],[30,46,4.0],[30,47,3.0],[30,48,2.0],[30,49,2.0],[30,50,8.0],[30,51,7.0],[30,52,4.0],[30,53,3.0],[30,54,3.0],[30,55,1.0],[30,56,8.0],[30,57,2.0],[30,58,1.0],[30,59,3.0],[30,61,1.0],[30,62,4.0],[30,63,2.0],[30,64,3.0],[30,65,13.0],[30,66,4.0],[30,67,3.0],[30,68,14.0],[30,69,3.0],[30,70,6.0],[30,71,3.0],[30,72,1.0],[30,73,6.0],[30,74,3.0],[30,75,4.0],[30,76,5.0],[30,77,6.0],[30,78,1.0],[30,79,5.0],[30,80,4.0],[30,81,6.0],[30,82,2.0],[30,83,11.0],[30,84,3.0],[30,85,4.0],[30,86,13.0],[30,87,4.0],[30,88,13.0],[30,89,1.0],[30,91,3.0],[30,92,6.0],[30,93,12.0],[30,95,1.0],[30,96,3.0],[30,97,10.0],[30,98,18.0],[30,99,1.0],[30,100,1.0],[30,101,3.0],[30,102,4.0],[30,103,4.0],[30,104,1.0],[30,105,4.0],[30,106,1.0],[30,107,6.0],[30,108,8.0],[30,110,5.0],[30,111,2.0],[30,112,4.0],[30,113,3.0],[30,114,2.0],[30,115,1.0],[30,116,4.0],[30,117,4.0],[30,118,3.0],[30,119,1.0],[30,120,5.0],[30,121,4.0],[30,123,3.0],[30,124,1.0],[30,125,5.0],[30,126,5.0],[30,127,2.0],[30,129,3.0],[30,130,5.0],[30,131,1.0],[30,132,14.0],[30,133,3.0],[30,134,11.0],[30,135,5.0],[30,136,8.0],[30,137,1.0],[30,138,6.0],[30,140,1.0],[30,141,6.0],[30,142,3.0],[30,143,4.0],[30,144,9.0],[30,145,4.0],[30,146,4.0],[30,147,10.0],[30,148,2.0],[30,149,5.0],[30,150,5.0],[30,151,7.0],[30,152,6.0],[30,153,1.0],[30,154,1.0],[30,155,2.0],[30,156,7.0],[30,157,3.0],[30,158,3.0],[30,159,2.0],[30,160,3.0],[30,161,1.0],[30,162,2.0],[30,163,1.0],[30,164,12.0],[30,165,2.0],[30,166,2.0],[30,167,2.0],[30,168,5.0],[30,169,1.0],[30,170,5.0],[30,171,14.0],[30,172,1.0],[30,173,6.0],[30,174,1.0],[31,2,2450.0],[31,3,102.0],[31,4,3.0],[31,6,2.0],[31,11,6.0],[31,13,7209.0],[31,15,25.0],[31,16,16.0],[31,17,28.0],[31,18,51.0],[31,20,1.0],[31,21,1.0],[31,28,1.0],[31,31,1.0],[31,33,4.0],[31,37,327.0],[31,38,16.0],[31,39,212.0],[31,45,1.0],[31,46,1.0],[31,54,8.0],[31,57,1.0],[31,59,2.0],[31,62,12.0],[31,65,2.0],[31,66,1.0],[31,68,1.0],[31,71,6.0],[31,72,21.0],[31,73,1.0],[31,76,10.0],[31,77,20.0],[31,79,551.0],[31,85,19.0],[31,88,1.0],[31,92,1.0],[31,94,1.0],[31,96,9.0],[31,98,7.0],[31,99,2.0],[31,102,4.0],[31,107,1.0],[31,110,324.0],[31,114,1.0],[31,117,1.0],[31,119,1.0],[31,124,1.0],[31,128,176.0],[31,132,1.0],[31,134,2.0],[31,135,1.0],[31,137,33.0],[31,138,14.0],[31,141,2906.0],[31,143,1.0],[31,145,1.0],[31,148,8340.0],[31,151,1401.0],[31,154,13.0],[31,161,1.0],[31,163,7.0],[31,166,2.0],[31,173,1.0],[31,174,11.0],[32,0,3.0],[32,1,1.0],[32,3,4.0],[32,4,1.0],[32,6,2.0],[32,7,27.0],[32,8,8.0],[32,9,2.0],[32,10,2.0],[32,13,9.0],[32,14,13.0],[32,15,5.0],[32,16,6.0],[32,17,2.0],[32,18,2.0],[32,19,2.0],[32,20,2.0],[32,21,10.0],[32,22,4.0],[32,23,7.0],[32,24,2.0],[32,25,3.0],[32,26,3.0],[32,27,3.0],[32,28,4.0],[32,29,4.0],[32,30,2.0],[32,31,6.0],[32,32,1.0],[32,33,1.0],[32,34,5.0],[32,35,1.0],[32,36,6.0],[32,37,5.0],[32,38,7.0],[32,39,4.0],[32,40,2.0],[32,41,2.0],[32,42,3.0],[32,43,2.0],[32,45,1.0],[32,46,2.0],[32,48,4.0],[32,49,1.0],[32,50,5.0],[32,51,9.0],[32,52,3.0],[32,53,2.0],[32,54,4.0],[32,56,11.0],[32,57,3.0],[32,58,2.0],[32,60,1.0],[32,61,2.0],[32,62,1.0],[32,63,1.0],[32,64,2.0],[32,65,5.0],[32,66,1.0],[32,67,3.0],[32,68,7.0],[32,69,1.0],[32,70,1.0],[32,71,1.0],[32,72,3.0],[32,73,4.0],[32,74,15.0],[32,75,1.0],[32,76,5.0],[32,77,3.0],[32,78,3.0],[32,79,5.0],[32,80,4.0],[32,81,5.0],[32,82,4.0],[32,83,12.0],[32,84,3.0],[32,85,5.0],[32,86,14.0],[32,87,3.0],[32,88,9.0],[32,89,4.0],[32,90,2.0],[32,91,1.0],[32,92,4.0],[32,93,5.0],[32,94,3.0],[32,95,1.0],[32,96,3.0],[32,97,6.0],[32,98,21.0],[32,99,1.0],[32,100,1.0],[32,101,4.0],[32,103,6.0],[32,104,1.0],[32,105,9.0],[32,106,2.0],[32,107,5.0],[32,108,5.0],[32,109,1.0],[32,110,4.0],[32,111,4.0],[32,112,2.0],[32,113,5.0],[32,114,2.0],[32,115,2.0],[32,116,2.0],[32,117,3.0],[32,118,4.0],[32,119,9.0],[32,120,6.0],[32,121,2.0],[32,122,3.0],[32,123,6.0],[32,124,6.0],[32,125,3.0],[32,126,5.0],[32,128,1.0],[32,129,3.0],[32,130,3.0],[32,131,3.0],[32,132,4.0],[32,133,2.0],[32,134,5.0],[32,135,6.0],[32,136,1.0],[32,137,2.0],[32,138,3.0],[32,141,4.0],[32,142,1.0],[32,143,4.0],[32,144,5.0],[32,145,5.0],[32,146,2.0],[32,147,12.0],[32,148,3.0],[32,149,6.0],[32,150,3.0],[32,151,7.0],[32,152,2.0],[32,153,3.0],[32,154,2.0],[32,155,3.0],[32,156,15.0],[32,157,1.0],[32,158,4.0],[32,159,1.0],[32,160,1.0],[32,161,2.0],[32,162,5.0],[32,163,4.0],[32,164,4.0],[32,166,3.0],[32,167,4.0],[32,168,3.0],[32,169,4.0],[32,171,9.0],[32,172,6.0],[32,173,3.0],[32,174,1.0],[33,0,3.0],[33,1,434.0],[33,3,10.0],[33,4,20.0],[33,5,110.0],[33,6,93.0],[33,8,592.0],[33,11,18.0],[33,13,67.0],[33,19,227.0],[33,20,479.0],[33,21,32.0],[33,22,326.0],[33,23,33.0],[33,24,1.0],[33,25,39.0],[33,29,1117.0],[33,30,1.0],[33,31,35.0],[33,32,3.0],[33,34,116.0],[33,35,33.0],[33,37,1.0],[33,41,163.0],[33,42,5.0],[33,43,125.0],[33,45,2.0],[33,47,13.0],[33,49,1126.0],[33,50,1.0],[33,52,8.0],[33,53,100.0],[33,55,66.0],[33,57,72.0],[33,58,129.0],[33,63,3.0],[33,65,12.0],[33,66,4.0],[33,67,1.0],[33,70,96.0],[33,71,79.0],[33,73,489.0],[33,75,138.0],[33,77,11.0],[33,80,1.0],[33,81,334.0],[33,83,6.0],[33,85,13.0],[33,86,12.0],[33,87,75.0],[33,88,50.0],[33,90,8.0],[33,92,936.0],[33,95,76.0],[33,96,201.0],[33,97,17.0],[33,98,62.0],[33,99,25.0],[33,100,3.0],[33,103,371.0],[33,105,18.0],[33,106,208.0],[33,107,178.0],[33,109,1.0],[33,111,77.0],[33,112,58.0],[33,114,17.0],[33,118,26.0],[33,119,3.0],[33,120,66.0],[33,121,10.0],[33,122,3.0],[33,123,14.0],[33,128,1.0],[33,129,1.0],[33,130,24.0],[33,131,20.0],[33,134,19.0],[33,135,156.0],[33,136,114.0],[33,138,34.0],[33,139,5.0],[33,140,36.0],[33,142,1.0],[33,144,6.0],[33,145,1.0],[33,147,278.0],[33,150,179.0],[33,151,1.0],[33,152,123.0],[33,153,19.0],[33,155,14.0],[33,156,5.0],[33,157,1.0],[33,159,2.0],[33,160,22.0],[33,162,42.0],[33,163,1.0],[33,164,65.0],[33,166,70.0],[33,167,13.0],[33,168,19.0],[33,169,6.0],[33,170,1.0],[33,171,12.0],[33,172,51.0],[34,0,2.0],[34,1,8.0],[34,2,2.0],[34,3,5.0],[34,4,2.0],[34,5,2.0],[34,6,4.0],[34,7,24.0],[34,8,12.0],[34,9,3.0],[34,11,4.0],[34,13,4.0],[34,14,14.0],[34,15,1.0],[34,16,11.0],[34,18,1.0],[34,19,1.0],[34,21,5.0],[34,22,7.0],[34,23,9.0],[34,25,11.0],[34,26,5.0],[34,28,1.0],[34,29,5.0],[34,30,5.0],[34,31,14.0],[34,33,4.0],[34,34,5.0],[34,35,3.0],[34,36,3.0],[34,37,4.0],[34,38,14.0],[34,39,4.0],[34,41,1.0],[34,42,7.0],[34,44,1.0],[34,45,5.0],[34,47,2.0],[34,48,6.0],[34,49,2.0],[34,50,6.0],[34,51,10.0],[34,52,3.0],[34,54,3.0],[34,55,2.0],[34,56,1.0],[34,57,6.0],[34,58,2.0],[34,59,2.0],[34,61,4.0],[34,62,1.0],[34,63,2.0],[34,65,7.0],[34,67,2.0],[34,68,9.0],[34,70,3.0],[34,72,4.0],[34,73,5.0],[34,74,6.0],[34,75,1.0],[34,76,6.0],[34,77,3.0],[34,79,5.0],[34,80,5.0],[34,81,7.0],[34,82,3.0],[34,83,6.0],[34,84,6.0],[34,85,7.0],[34,86,12.0],[34,87,3.0],[34,88,6.0],[34,92,2.0],[34,93,6.0],[34,94,2.0],[34,95,1.0],[34,97,3.0],[34,98,21.0],[34,99,2.0],[34,100,2.0],[34,101,2.0],[34,103,3.0],[34,104,2.0],[34,105,4.0],[34,106,1.0],[34,107,5.0],[34,108,5.0],[34,109,2.0],[34,110,4.0],[34,111,3.0],[34,112,5.0],[34,113,3.0],[34,114,1.0],[34,115,3.0],[34,117,2.0],[34,119,7.0],[34,120,6.0],[34,121,5.0],[34,123,4.0],[34,124,13.0],[34,125,2.0],[34,126,4.0],[34,127,2.0],[34,128,3.0],[34,131,1.0],[34,132,7.0],[34,133,1.0],[34,134,11.0],[34,135,5.0],[34,136,3.0],[34,137,1.0],[34,138,5.0],[34,139,1.0],[34,140,1.0],[34,141,2.0],[34,142,3.0],[34,143,2.0],[34,144,4.0],[34,145,7.0],[34,146,3.0],[34,147,5.0],[34,148,2.0],[34,149,1.0],[34,150,2.0],[34,151,10.0],[34,152,4.0],[34,153,4.0],[34,154,3.0],[34,155,5.0],[34,156,10.0],[34,157,3.0],[34,158,2.0],[34,159,1.0],[34,160,2.0],[34,162,4.0],[34,163,1.0],[34,164,6.0],[34,165,2.0],[34,166,3.0],[34,167,2.0],[34,168,7.0],[34,169,3.0],[34,170,3.0],[34,171,8.0],[34,172,2.0],[34,173,9.0],[35,0,2.0],[35,1,4.0],[35,3,2.0],[35,4,12.0],[35,5,3.0],[35,6,3.0],[35,7,33.0],[35,8,10.0],[35,9,6.0],[35,10,1.0],[35,11,3.0],[35,12,2.0],[35,13,4.0],[35,14,10.0],[35,15,2.0],[35,16,3.0],[35,17,5.0],[35,18,3.0],[35,19,1.0],[35,20,3.0],[35,21,6.0],[35,22,10.0],[35,23,6.0],[35,25,7.0],[35,26,3.0],[35,27,3.0],[35,28,2.0],[35,29,13.0],[35,30,4.0],[35,31,19.0],[35,32,1.0],[35,33,4.0],[35,34,4.0],[35,35,3.0],[35,36,3.0],[35,37,3.0],[35,38,3.0],[35,39,2.0],[35,40,1.0],[35,41,2.0],[35,42,3.0],[35,43,11.0],[35,44,1.0],[35,45,4.0],[35,46,3.0],[35,47,2.0],[35,48,5.0],[35,49,4.0],[35,50,6.0],[35,51,6.0],[35,52,3.0],[35,53,1.0],[35,54,1.0],[35,55,1.0],[35,56,5.0],[35,57,6.0],[35,58,4.0],[35,59,4.0],[35,60,1.0],[35,63,2.0],[35,64,6.0],[35,65,5.0],[35,67,4.0],[35,68,3.0],[35,69,2.0],[35,70,4.0],[35,71,3.0],[35,72,4.0],[35,73,7.0],[35,74,5.0],[35,75,2.0],[35,76,5.0],[35,77,4.0],[35,78,1.0],[35,79,4.0],[35,80,6.0],[35,81,2.0],[35,82,1.0],[35,83,5.0],[35,84,2.0],[35,85,2.0],[35,86,20.0],[35,87,4.0],[35,88,5.0],[35,90,2.0],[35,91,3.0],[35,92,10.0],[35,93,10.0],[35,94,2.0],[35,95,4.0],[35,96,4.0],[35,97,7.0],[35,98,25.0],[35,99,3.0],[35,100,1.0],[35,101,3.0],[35,102,2.0],[35,104,3.0],[35,105,2.0],[35,107,5.0],[35,108,2.0],[35,109,2.0],[35,110,6.0],[35,111,6.0],[35,112,2.0],[35,113,2.0],[35,114,3.0],[35,115,4.0],[35,116,3.0],[35,117,5.0],[35,118,1.0],[35,119,5.0],[35,120,10.0],[35,121,4.0],[35,122,1.0],[35,123,6.0],[35,124,3.0],[35,125,9.0],[35,126,4.0],[35,127,3.0],[35,130,2.0],[35,131,3.0],[35,132,16.0],[35,133,2.0],[35,134,11.0],[35,135,3.0],[35,138,4.0],[35,139,1.0],[35,141,4.0],[35,142,1.0],[35,143,4.0],[35,144,7.0],[35,145,5.0],[35,146,3.0],[35,147,11.0],[35,148,3.0],[35,149,7.0],[35,150,5.0],[35,151,20.0],[35,152,6.0],[35,153,2.0],[35,154,2.0],[35,155,3.0],[35,156,10.0],[35,157,1.0],[35,158,3.0],[35,159,7.0],[35,160,3.0],[35,162,3.0],[35,163,5.0],[35,164,13.0],[35,165,1.0],[35,167,1.0],[35,168,8.0],[35,169,1.0],[35,170,2.0],[35,171,4.0],[35,172,1.0],[35,173,2.0],[35,174,2.0],[36,0,4.0],[36,1,9.0],[36,3,7.0],[36,4,5.0],[36,5,2.0],[36,6,2.0],[36,7,24.0],[36,8,13.0],[36,9,2.0],[36,10,3.0],[36,11,4.0],[36,13,4.0],[36,14,25.0],[36,15,8.0],[36,16,2.0],[36,17,4.0],[36,18,1.0],[36,19,8.0],[36,20,1.0],[36,21,12.0],[36,22,6.0],[36,23,14.0],[36,24,3.0],[36,25,14.0],[36,26,7.0],[36,27,3.0],[36,28,5.0],[36,29,12.0],[36,30,2.0],[36,31,9.0],[36,32,4.0],[36,33,9.0],[36,34,6.0],[36,35,2.0],[36,36,5.0],[36,37,3.0],[36,38,10.0],[36,39,3.0],[36,40,1.0],[36,41,1.0],[36,42,7.0],[36,43,9.0],[36,45,1.0],[36,46,7.0],[36,47,3.0],[36,48,2.0],[36,49,5.0],[36,50,16.0],[36,51,14.0],[36,52,4.0],[36,53,2.0],[36,54,4.0],[36,56,8.0],[36,57,16.0],[36,58,13.0],[36,59,4.0],[36,60,2.0],[36,61,3.0],[36,62,3.0],[36,63,4.0],[36,64,2.0],[36,65,8.0],[36,67,4.0],[36,68,11.0],[36,69,6.0],[36,70,7.0],[36,71,1.0],[36,72,4.0],[36,73,3.0],[36,74,6.0],[36,75,2.0],[36,76,6.0],[36,77,7.0],[36,78,5.0],[36,79,4.0],[36,80,5.0],[36,81,3.0],[36,82,2.0],[36,83,9.0],[36,84,1.0],[36,85,7.0],[36,86,23.0],[36,87,4.0],[36,88,6.0],[36,89,1.0],[36,90,3.0],[36,91,3.0],[36,92,4.0],[36,93,4.0],[36,94,3.0],[36,95,3.0],[36,96,3.0],[36,97,9.0],[36,98,38.0],[36,99,5.0],[36,100,3.0],[36,101,2.0],[36,102,2.0],[36,103,6.0],[36,104,2.0],[36,105,2.0],[36,106,2.0],[36,107,12.0],[36,108,1.0],[36,109,1.0],[36,110,7.0],[36,111,2.0],[36,112,3.0],[36,113,5.0],[36,114,4.0],[36,115,3.0],[36,116,1.0],[36,117,5.0],[36,118,4.0],[36,119,7.0],[36,120,8.0],[36,121,9.0],[36,122,3.0],[36,123,4.0],[36,124,7.0],[36,125,5.0],[36,126,5.0],[36,127,3.0],[36,128,2.0],[36,130,5.0],[36,131,8.0],[36,132,12.0],[36,133,4.0],[36,134,13.0],[36,135,5.0],[36,136,5.0],[36,138,4.0],[36,139,2.0],[36,140,1.0],[36,141,1.0],[36,142,2.0],[36,143,2.0],[36,144,13.0],[36,145,13.0],[36,146,3.0],[36,147,8.0],[36,148,4.0],[36,149,7.0],[36,150,8.0],[36,151,9.0],[36,152,8.0],[36,153,6.0],[36,154,1.0],[36,155,3.0],[36,156,17.0],[36,157,1.0],[36,158,7.0],[36,159,5.0],[36,160,3.0],[36,161,4.0],[36,162,4.0],[36,163,4.0],[36,164,14.0],[36,165,1.0],[36,166,1.0],[36,168,11.0],[36,169,11.0],[36,170,4.0],[36,171,6.0],[36,172,4.0],[36,173,4.0],[36,174,3.0],[37,0,5.0],[37,1,4.0],[37,3,6.0],[37,4,1.0],[37,5,2.0],[37,6,3.0],[37,7,33.0],[37,8,5.0],[37,9,2.0],[37,10,2.0],[37,11,2.0],[37,13,4.0],[37,14,24.0],[37,15,2.0],[37,16,5.0],[37,17,3.0],[37,18,3.0],[37,19,2.0],[37,21,6.0],[37,22,7.0],[37,23,11.0],[37,26,6.0],[37,27,1.0],[37,28,4.0],[37,29,9.0],[37,30,7.0],[37,31,3.0],[37,32,4.0],[37,33,5.0],[37,34,14.0],[37,35,3.0],[37,36,4.0],[37,37,11.0],[37,38,8.0],[37,39,3.0],[37,40,3.0],[37,42,10.0],[37,43,3.0],[37,44,1.0],[37,45,1.0],[37,46,4.0],[37,47,4.0],[37,48,3.0],[37,49,6.0],[37,50,5.0],[37,51,4.0],[37,52,1.0],[37,53,1.0],[37,54,4.0],[37,55,1.0],[37,56,6.0],[37,57,3.0],[37,58,4.0],[37,59,2.0],[37,60,1.0],[37,61,1.0],[37,62,2.0],[37,63,3.0],[37,64,3.0],[37,65,9.0],[37,66,1.0],[37,67,3.0],[37,68,11.0],[37,69,1.0],[37,70,4.0],[37,72,3.0],[37,73,5.0],[37,74,5.0],[37,76,6.0],[37,77,3.0],[37,78,6.0],[37,79,9.0],[37,80,11.0],[37,81,7.0],[37,83,12.0],[37,84,2.0],[37,85,5.0],[37,86,25.0],[37,87,2.0],[37,88,10.0],[37,90,1.0],[37,91,1.0],[37,92,2.0],[37,93,9.0],[37,94,1.0],[37,95,3.0],[37,96,2.0],[37,97,4.0],[37,98,22.0],[37,99,1.0],[37,100,2.0],[37,101,3.0],[37,102,2.0],[37,103,2.0],[37,104,4.0],[37,105,5.0],[37,106,1.0],[37,107,3.0],[37,108,3.0],[37,109,2.0],[37,110,3.0],[37,111,3.0],[37,112,2.0],[37,113,1.0],[37,114,6.0],[37,116,1.0],[37,117,8.0],[37,119,6.0],[37,120,4.0],[37,121,6.0],[37,122,3.0],[37,123,1.0],[37,124,9.0],[37,125,4.0],[37,126,2.0],[37,127,3.0],[37,128,3.0],[37,129,2.0],[37,130,1.0],[37,131,3.0],[37,132,9.0],[37,133,1.0],[37,134,11.0],[37,135,7.0],[37,136,4.0],[37,137,1.0],[37,138,6.0],[37,139,1.0],[37,141,7.0],[37,142,1.0],[37,143,3.0],[37,144,7.0],[37,145,10.0],[37,146,5.0],[37,147,7.0],[37,148,1.0],[37,149,7.0],[37,150,2.0],[37,151,5.0],[37,152,4.0],[37,153,4.0],[37,154,2.0],[37,155,2.0],[37,156,13.0],[37,158,4.0],[37,159,4.0],[37,160,5.0],[37,161,2.0],[37,162,12.0],[37,163,3.0],[37,164,11.0],[37,166,3.0],[37,167,2.0],[37,168,3.0],[37,169,4.0],[37,170,2.0],[37,171,4.0],[37,172,3.0],[37,173,7.0],[37,174,3.0],[38,0,4.0],[38,1,10.0],[38,2,5.0],[38,3,9.0],[38,4,4.0],[38,5,8.0],[38,6,2.0],[38,7,36.0],[38,8,15.0],[38,9,6.0],[38,10,1.0],[38,11,3.0],[38,12,3.0],[38,13,7.0],[38,14,36.0],[38,15,10.0],[38,16,8.0],[38,17,1.0],[38,18,3.0],[38,19,2.0],[38,20,1.0],[38,21,15.0],[38,22,9.0],[38,23,15.0],[38,24,1.0],[38,25,16.0],[38,26,9.0],[38,27,5.0],[38,28,8.0],[38,29,16.0],[38,30,6.0],[38,31,25.0],[38,32,1.0],[38,33,7.0],[38,34,7.0],[38,35,8.0],[38,36,5.0],[38,37,13.0],[38,38,23.0],[38,39,2.0],[38,40,3.0],[38,41,4.0],[38,42,10.0],[38,43,7.0],[38,44,1.0],[38,45,7.0],[38,46,4.0],[38,47,2.0],[38,48,3.0],[38,49,2.0],[38,50,10.0],[38,51,13.0],[38,52,8.0],[38,53,6.0],[38,54,3.0],[38,55,2.0],[38,56,11.0],[38,57,8.0],[38,58,5.0],[38,59,2.0],[38,61,2.0],[38,62,5.0],[38,63,8.0],[38,64,4.0],[38,65,18.0],[38,67,4.0],[38,68,14.0],[38,69,2.0],[38,70,5.0],[38,71,8.0],[38,72,9.0],[38,73,20.0],[38,74,7.0],[38,75,6.0],[38,76,17.0],[38,77,7.0],[38,78,3.0],[38,79,9.0],[38,80,12.0],[38,81,11.0],[38,82,7.0],[38,83,11.0],[38,84,6.0],[38,85,10.0],[38,86,19.0],[38,87,3.0],[38,88,19.0],[38,89,1.0],[38,90,2.0],[38,91,8.0],[38,92,7.0],[38,93,17.0],[38,94,3.0],[38,95,3.0],[38,96,9.0],[38,97,8.0],[38,98,42.0],[38,99,7.0],[38,100,7.0],[38,101,7.0],[38,102,4.0],[38,103,9.0],[38,104,4.0],[38,105,7.0],[38,106,2.0],[38,107,11.0],[38,108,4.0],[38,109,1.0],[38,110,2.0],[38,111,6.0],[38,112,5.0],[38,113,7.0],[38,114,11.0],[38,115,4.0],[38,116,6.0],[38,117,10.0],[38,118,12.0],[38,119,10.0],[38,120,9.0],[38,121,12.0],[38,122,2.0],[38,123,7.0],[38,124,10.0],[38,125,3.0],[38,126,6.0],[38,127,6.0],[38,128,7.0],[38,129,3.0],[38,130,7.0],[38,131,3.0],[38,132,18.0],[38,134,16.0],[38,135,10.0],[38,136,6.0],[38,138,16.0],[38,139,3.0],[38,141,2.0],[38,142,9.0],[38,143,7.0],[38,144,13.0],[38,145,16.0],[38,146,8.0],[38,147,18.0],[38,148,4.0],[38,149,7.0],[38,150,8.0],[38,151,16.0],[38,152,10.0],[38,153,4.0],[38,154,2.0],[38,155,9.0],[38,156,22.0],[38,157,3.0],[38,158,3.0],[38,159,6.0],[38,160,2.0],[38,161,2.0],[38,162,8.0],[38,163,3.0],[38,164,19.0],[38,165,3.0],[38,166,5.0],[38,167,5.0],[38,168,11.0],[38,169,9.0],[38,170,3.0],[38,171,10.0],[38,172,7.0],[38,173,9.0],[38,174,7.0],[39,0,3.0],[39,1,7.0],[39,2,5.0],[39,3,8.0],[39,4,11.0],[39,5,2.0],[39,6,3.0],[39,7,46.0],[39,8,17.0],[39,9,4.0],[39,10,3.0],[39,12,2.0],[39,13,8.0],[39,14,25.0],[39,15,8.0],[39,16,9.0],[39,17,3.0],[39,18,3.0],[39,19,7.0],[39,21,11.0],[39,22,5.0],[39,23,16.0],[39,24,5.0],[39,25,7.0],[39,26,8.0],[39,27,2.0],[39,28,4.0],[39,29,5.0],[39,30,5.0],[39,31,20.0],[39,32,3.0],[39,33,6.0],[39,34,10.0],[39,35,5.0],[39,36,9.0],[39,37,9.0],[39,38,16.0],[39,39,7.0],[39,40,4.0],[39,42,10.0],[39,43,3.0],[39,44,2.0],[39,45,5.0],[39,46,4.0],[39,47,5.0],[39,48,3.0],[39,49,2.0],[39,50,8.0],[39,51,9.0],[39,52,8.0],[39,53,7.0],[39,54,4.0],[39,56,12.0],[39,57,12.0],[39,59,2.0],[39,61,2.0],[39,62,3.0],[39,63,7.0],[39,64,4.0],[39,65,13.0],[39,66,1.0],[39,67,7.0],[39,68,19.0],[39,69,9.0],[39,70,8.0],[39,72,3.0],[39,73,7.0],[39,74,12.0],[39,75,4.0],[39,76,10.0],[39,77,7.0],[39,78,3.0],[39,79,10.0],[39,80,12.0],[39,81,4.0],[39,82,4.0],[39,83,5.0],[39,84,2.0],[39,85,7.0],[39,86,23.0],[39,88,12.0],[39,89,1.0],[39,90,1.0],[39,91,3.0],[39,92,3.0],[39,93,14.0],[39,94,1.0],[39,95,5.0],[39,96,10.0],[39,97,14.0],[39,98,43.0],[39,99,2.0],[39,100,2.0],[39,101,4.0],[39,102,4.0],[39,103,5.0],[39,104,2.0],[39,105,3.0],[39,106,4.0],[39,107,14.0],[39,108,5.0],[39,109,1.0],[39,110,7.0],[39,111,3.0],[39,112,4.0],[39,113,4.0],[39,114,11.0],[39,115,4.0],[39,116,3.0],[39,117,9.0],[39,118,2.0],[39,119,2.0],[39,120,4.0],[39,121,10.0],[39,122,7.0],[39,123,14.0],[39,124,9.0],[39,125,8.0],[39,126,3.0],[39,127,2.0],[39,128,1.0],[39,129,2.0],[39,130,6.0],[39,131,5.0],[39,132,20.0],[39,133,2.0],[39,134,19.0],[39,135,8.0],[39,136,3.0],[39,137,7.0],[39,138,8.0],[39,139,1.0],[39,140,1.0],[39,141,3.0],[39,142,5.0],[39,143,2.0],[39,144,8.0],[39,145,15.0],[39,146,5.0],[39,147,9.0],[39,148,5.0],[39,149,7.0],[39,150,9.0],[39,151,14.0],[39,152,4.0],[39,153,3.0],[39,154,6.0],[39,155,8.0],[39,156,20.0],[39,157,2.0],[39,158,8.0],[39,159,4.0],[39,160,3.0],[39,161,1.0],[39,162,9.0],[39,163,6.0],[39,164,19.0],[39,165,1.0],[39,166,4.0],[39,167,4.0],[39,168,12.0],[39,169,5.0],[39,170,4.0],[39,171,3.0],[39,172,17.0],[39,173,3.0],[39,174,1.0],[40,1,24.0],[40,21,20.0],[40,24,20.0],[40,26,60.0],[40,30,1.0],[40,36,15.0],[40,41,9.0],[40,53,3.0],[40,56,1.0],[40,58,13.0],[40,68,1.0],[40,71,3.0],[40,73,20.0],[40,77,1.0],[40,86,150.0],[40,88,2.0],[40,96,6.0],[40,97,3.0],[40,98,36.0],[40,111,3.0],[40,116,2.0],[40,120,6.0],[40,126,1.0],[40,138,14.0],[40,139,2.0],[40,150,245.0],[40,154,4.0],[40,159,7.0],[40,163,3.0],[40,164,1.0],[40,167,3.0],[40,168,3.0],[40,172,1.0],[41,0,1.0],[41,1,4.0],[41,2,2.0],[41,3,4.0],[41,4,2.0],[41,5,1.0],[41,7,36.0],[41,8,15.0],[41,9,1.0],[41,10,3.0],[41,11,1.0],[41,12,1.0],[41,13,4.0],[41,14,9.0],[41,15,3.0],[41,16,3.0],[41,17,1.0],[41,18,6.0],[41,19,1.0],[41,20,3.0],[41,21,7.0],[41,22,5.0],[41,23,5.0],[41,25,8.0],[41,26,6.0],[41,27,1.0],[41,28,3.0],[41,29,3.0],[41,30,2.0],[41,31,13.0],[41,32,1.0],[41,33,1.0],[41,34,8.0],[41,36,2.0],[41,37,4.0],[41,38,8.0],[41,39,3.0],[41,41,1.0],[41,42,3.0],[41,43,1.0],[41,44,4.0],[41,46,1.0],[41,47,4.0],[41,48,2.0],[41,49,2.0],[41,50,6.0],[41,51,5.0],[41,52,1.0],[41,53,5.0],[41,54,4.0],[41,55,1.0],[41,56,4.0],[41,57,5.0],[41,58,2.0],[41,61,1.0],[41,62,1.0],[41,64,4.0],[41,65,8.0],[41,66,1.0],[41,67,3.0],[41,68,3.0],[41,69,3.0],[41,70,3.0],[41,71,3.0],[41,72,3.0],[41,73,3.0],[41,74,7.0],[41,75,2.0],[41,76,9.0],[41,77,1.0],[41,78,4.0],[41,79,7.0],[41,80,4.0],[41,81,4.0],[41,82,3.0],[41,83,8.0],[41,84,1.0],[41,85,5.0],[41,86,10.0],[41,87,1.0],[41,88,4.0],[41,90,1.0],[41,91,1.0],[41,92,2.0],[41,93,9.0],[41,94,1.0],[41,95,4.0],[41,96,1.0],[41,97,6.0],[41,98,23.0],[41,99,2.0],[41,101,2.0],[41,102,3.0],[41,103,2.0],[41,104,2.0],[41,105,2.0],[41,106,1.0],[41,107,8.0],[41,108,1.0],[41,109,4.0],[41,110,4.0],[41,111,4.0],[41,112,3.0],[41,113,1.0],[41,114,5.0],[41,115,1.0],[41,116,1.0],[41,117,3.0],[41,119,1.0],[41,120,3.0],[41,121,3.0],[41,123,5.0],[41,124,2.0],[41,125,2.0],[41,126,3.0],[41,127,2.0],[41,129,1.0],[41,130,5.0],[41,131,3.0],[41,132,9.0],[41,134,13.0],[41,135,4.0],[41,136,6.0],[41,137,3.0],[41,138,5.0],[41,140,3.0],[41,141,4.0],[41,142,1.0],[41,143,1.0],[41,144,2.0],[41,145,13.0],[41,146,6.0],[41,147,4.0],[41,148,2.0],[41,150,2.0],[41,151,14.0],[41,152,6.0],[41,153,4.0],[41,154,2.0],[41,155,1.0],[41,156,12.0],[41,157,2.0],[41,158,2.0],[41,159,1.0],[41,160,2.0],[41,161,2.0],[41,162,3.0],[41,163,1.0],[41,164,7.0],[41,165,1.0],[41,166,2.0],[41,167,1.0],[41,168,8.0],[41,169,1.0],[41,170,2.0],[41,171,3.0],[41,172,4.0],[41,173,2.0],[42,0,2.0],[42,1,4.0],[42,2,1.0],[42,3,8.0],[42,4,5.0],[42,5,2.0],[42,6,1.0],[42,7,28.0],[42,8,4.0],[42,9,2.0],[42,10,3.0],[42,12,3.0],[42,13,3.0],[42,14,16.0],[42,15,1.0],[42,16,3.0],[42,17,4.0],[42,18,5.0],[42,19,4.0],[42,20,1.0],[42,21,6.0],[42,22,4.0],[42,23,9.0],[42,24,1.0],[42,25,3.0],[42,26,3.0],[42,27,3.0],[42,28,1.0],[42,29,7.0],[42,30,3.0],[42,31,8.0],[42,32,2.0],[42,33,3.0],[42,34,8.0],[42,35,3.0],[42,36,4.0],[42,37,3.0],[42,38,9.0],[42,39,5.0],[42,40,4.0],[42,41,3.0],[42,42,4.0],[42,43,1.0],[42,44,1.0],[42,45,1.0],[42,46,2.0],[42,47,5.0],[42,48,2.0],[42,49,3.0],[42,50,5.0],[42,51,6.0],[42,52,1.0],[42,54,3.0],[42,55,2.0],[42,56,5.0],[42,57,3.0],[42,58,1.0],[42,59,3.0],[42,60,3.0],[42,61,2.0],[42,62,1.0],[42,63,2.0],[42,64,5.0],[42,65,8.0],[42,66,4.0],[42,67,2.0],[42,68,10.0],[42,69,4.0],[42,70,1.0],[42,72,6.0],[42,73,2.0],[42,74,7.0],[42,76,5.0],[42,77,3.0],[42,78,4.0],[42,79,3.0],[42,80,1.0],[42,81,4.0],[42,82,3.0],[42,83,5.0],[42,84,4.0],[42,85,5.0],[42,86,12.0],[42,88,4.0],[42,89,1.0],[42,91,2.0],[42,92,2.0],[42,93,11.0],[42,94,2.0],[42,95,2.0],[42,96,1.0],[42,97,7.0],[42,98,25.0],[42,99,2.0],[42,100,1.0],[42,101,2.0],[42,103,1.0],[42,104,2.0],[42,106,1.0],[42,107,10.0],[42,108,5.0],[42,109,2.0],[42,110,6.0],[42,111,5.0],[42,112,3.0],[42,113,4.0],[42,114,3.0],[42,115,1.0],[42,117,6.0],[42,119,4.0],[42,120,3.0],[42,121,2.0],[42,122,1.0],[42,123,3.0],[42,124,2.0],[42,125,1.0],[42,126,1.0],[42,127,5.0],[42,128,2.0],[42,129,2.0],[42,130,1.0],[42,131,1.0],[42,132,12.0],[42,133,3.0],[42,134,5.0],[42,135,7.0],[42,136,3.0],[42,137,1.0],[42,138,2.0],[42,140,1.0],[42,141,3.0],[42,142,3.0],[42,143,1.0],[42,144,6.0],[42,145,9.0],[42,146,3.0],[42,147,5.0],[42,148,1.0],[42,149,4.0],[42,150,3.0],[42,151,9.0],[42,152,5.0],[42,153,2.0],[42,155,8.0],[42,156,13.0],[42,157,1.0],[42,158,4.0],[42,159,2.0],[42,160,1.0],[42,161,3.0],[42,162,4.0],[42,163,1.0],[42,164,8.0],[42,166,2.0],[42,167,1.0],[42,168,6.0],[42,169,4.0],[42,171,3.0],[42,172,4.0],[42,173,2.0],[42,174,1.0],[43,0,2.0],[43,1,4.0],[43,3,8.0],[43,4,3.0],[43,5,5.0],[43,6,5.0],[43,7,25.0],[43,8,8.0],[43,9,1.0],[43,10,2.0],[43,11,6.0],[43,13,5.0],[43,14,22.0],[43,15,4.0],[43,16,4.0],[43,17,4.0],[43,18,6.0],[43,19,2.0],[43,20,1.0],[43,21,11.0],[43,22,5.0],[43,23,10.0],[43,25,7.0],[43,26,5.0],[43,27,2.0],[43,28,4.0],[43,29,9.0],[43,30,3.0],[43,31,12.0],[43,32,3.0],[43,33,6.0],[43,34,5.0],[43,35,2.0],[43,36,5.0],[43,37,3.0],[43,38,11.0],[43,39,2.0],[43,40,2.0],[43,42,5.0],[43,43,1.0],[43,45,5.0],[43,46,4.0],[43,47,4.0],[43,48,3.0],[43,49,2.0],[43,50,8.0],[43,51,6.0],[43,52,4.0],[43,53,4.0],[43,54,7.0],[43,56,6.0],[43,57,6.0],[43,58,5.0],[43,59,2.0],[43,60,2.0],[43,61,1.0],[43,62,4.0],[43,63,6.0],[43,64,5.0],[43,65,7.0],[43,66,1.0],[43,67,4.0],[43,68,11.0],[43,69,2.0],[43,70,4.0],[43,71,1.0],[43,72,6.0],[43,73,13.0],[43,74,5.0],[43,75,4.0],[43,76,3.0],[43,77,2.0],[43,78,1.0],[43,79,6.0],[43,80,8.0],[43,81,8.0],[43,82,1.0],[43,83,5.0],[43,85,5.0],[43,86,21.0],[43,88,7.0],[43,89,2.0],[43,90,3.0],[43,91,1.0],[43,92,4.0],[43,93,8.0],[43,94,4.0],[43,95,2.0],[43,96,3.0],[43,97,7.0],[43,98,18.0],[43,99,5.0],[43,100,1.0],[43,102,2.0],[43,103,3.0],[43,104,4.0],[43,105,3.0],[43,107,7.0],[43,108,1.0],[43,109,1.0],[43,110,3.0],[43,111,2.0],[43,112,2.0],[43,113,3.0],[43,114,2.0],[43,115,2.0],[43,116,4.0],[43,117,6.0],[43,118,2.0],[43,119,5.0],[43,120,6.0],[43,121,6.0],[43,123,3.0],[43,124,5.0],[43,125,3.0],[43,127,3.0],[43,128,1.0],[43,129,2.0],[43,130,4.0],[43,131,4.0],[43,132,9.0],[43,133,1.0],[43,134,8.0],[43,135,2.0],[43,136,2.0],[43,138,3.0],[43,139,2.0],[43,140,2.0],[43,141,6.0],[43,143,3.0],[43,144,14.0],[43,145,8.0],[43,146,2.0],[43,147,7.0],[43,148,1.0],[43,149,9.0],[43,150,8.0],[43,151,12.0],[43,152,5.0],[43,153,3.0],[43,154,2.0],[43,155,3.0],[43,156,15.0],[43,157,1.0],[43,158,6.0],[43,159,5.0],[43,160,3.0],[43,161,1.0],[43,162,3.0],[43,163,5.0],[43,164,7.0],[43,165,2.0],[43,166,3.0],[43,167,1.0],[43,168,5.0],[43,169,6.0],[43,170,5.0],[43,171,5.0],[43,173,5.0],[43,174,3.0],[44,0,4.0],[44,1,5.0],[44,2,3.0],[44,3,12.0],[44,4,11.0],[44,5,6.0],[44,6,6.0],[44,7,38.0],[44,8,15.0],[44,9,6.0],[44,10,1.0],[44,11,4.0],[44,12,4.0],[44,13,7.0],[44,14,23.0],[44,15,7.0],[44,16,8.0],[44,17,4.0],[44,18,7.0],[44,19,10.0],[44,20,1.0],[44,21,16.0],[44,22,5.0],[44,23,9.0],[44,24,2.0],[44,25,10.0],[44,26,7.0],[44,27,4.0],[44,28,10.0],[44,29,13.0],[44,30,6.0],[44,31,22.0],[44,32,6.0],[44,33,6.0],[44,34,11.0],[44,35,6.0],[44,36,6.0],[44,37,3.0],[44,38,11.0],[44,39,6.0],[44,41,3.0],[44,42,5.0],[44,43,5.0],[44,44,4.0],[44,45,3.0],[44,46,3.0],[44,47,3.0],[44,48,9.0],[44,49,5.0],[44,50,11.0],[44,51,12.0],[44,52,3.0],[44,53,5.0],[44,56,13.0],[44,57,9.0],[44,58,6.0],[44,59,3.0],[44,60,2.0],[44,61,1.0],[44,62,4.0],[44,63,2.0],[44,64,2.0],[44,65,12.0],[44,66,3.0],[44,67,3.0],[44,68,11.0],[44,69,6.0],[44,70,12.0],[44,71,1.0],[44,72,8.0],[44,73,14.0],[44,74,8.0],[44,75,8.0],[44,76,7.0],[44,77,5.0],[44,78,8.0],[44,79,8.0],[44,80,12.0],[44,81,4.0],[44,82,3.0],[44,83,11.0],[44,84,10.0],[44,85,6.0],[44,86,21.0],[44,87,3.0],[44,88,14.0],[44,89,2.0],[44,90,3.0],[44,92,7.0],[44,93,13.0],[44,94,6.0],[44,95,3.0],[44,96,6.0],[44,97,11.0],[44,98,49.0],[44,99,5.0],[44,100,4.0],[44,101,4.0],[44,102,4.0],[44,103,5.0],[44,104,2.0],[44,105,1.0],[44,106,4.0],[44,107,14.0],[44,108,4.0],[44,109,3.0],[44,110,9.0],[44,111,4.0],[44,112,5.0],[44,113,4.0],[44,114,7.0],[44,115,6.0],[44,116,4.0],[44,117,13.0],[44,118,3.0],[44,119,11.0],[44,120,10.0],[44,121,5.0],[44,122,7.0],[44,123,14.0],[44,124,4.0],[44,125,3.0],[44,126,6.0],[44,127,2.0],[44,128,7.0],[44,129,2.0],[44,130,2.0],[44,131,2.0],[44,132,15.0],[44,133,6.0],[44,134,19.0],[44,135,6.0],[44,136,5.0],[44,137,5.0],[44,138,6.0],[44,139,1.0],[44,141,6.0],[44,142,2.0],[44,143,2.0],[44,144,9.0],[44,145,11.0],[44,146,3.0],[44,147,14.0],[44,148,3.0],[44,149,7.0],[44,150,5.0],[44,151,14.0],[44,152,5.0],[44,153,6.0],[44,154,5.0],[44,155,3.0],[44,156,20.0],[44,157,2.0],[44,158,11.0],[44,159,4.0],[44,160,5.0],[44,161,2.0],[44,162,6.0],[44,163,2.0],[44,164,12.0],[44,165,4.0],[44,166,4.0],[44,167,6.0],[44,168,14.0],[44,169,5.0],[44,170,3.0],[44,171,13.0],[44,172,8.0],[44,173,4.0],[44,174,1.0],[45,0,1.0],[45,3,6.0],[45,5,3.0],[45,12,23.0],[45,22,21.0],[45,23,5.0],[45,29,8.0],[45,30,12.0],[45,34,1.0],[45,35,1.0],[45,47,5.0],[45,53,2.0],[45,55,1.0],[45,58,3.0],[45,65,7.0],[45,70,37.0],[45,71,2.0],[45,73,194.0],[45,75,29.0],[45,81,83.0],[45,88,2.0],[45,92,6.0],[45,95,37.0],[45,96,14.0],[45,97,13.0],[45,99,1.0],[45,105,14.0],[45,107,109.0],[45,112,7.0],[45,118,1.0],[45,134,15.0],[45,138,50.0],[45,139,1.0],[45,152,7.0],[45,153,9.0],[45,156,11.0],[45,157,3.0],[45,160,9.0],[45,162,53.0],[45,163,8.0],[45,164,14.0],[45,166,1.0],[45,167,26.0],[45,168,22.0],[45,169,10.0],[45,170,4.0],[45,171,18.0],[45,172,22.0],[46,3,4.0],[46,4,1.0],[46,5,3.0],[46,13,9.0],[46,14,8.0],[46,20,16.0],[46,21,26.0],[46,22,9.0],[46,30,5.0],[46,31,1.0],[46,35,21.0],[46,41,9.0],[46,45,3.0],[46,52,1.0],[46,53,15.0],[46,55,5.0],[46,70,24.0],[46,73,49.0],[46,77,1.0],[46,79,1.0],[46,86,68.0],[46,88,4.0],[46,95,62.0],[46,96,19.0],[46,97,77.0],[46,98,21.0],[46,105,22.0],[46,112,8.0],[46,118,22.0],[46,134,1.0],[46,135,19.0],[46,146,54.0],[46,153,2.0],[46,155,2.0],[46,156,22.0],[46,157,28.0],[46,162,1.0],[46,163,85.0],[46,164,7.0],[46,166,1.0],[46,168,103.0],[46,169,144.0],[46,170,1.0],[46,171,12.0],[46,173,2.0],[47,0,2.0],[47,1,7.0],[47,2,2.0],[47,3,10.0],[47,4,5.0],[47,5,3.0],[47,6,5.0],[47,7,36.0],[47,8,16.0],[47,9,2.0],[47,10,2.0],[47,12,2.0],[47,13,2.0],[47,14,11.0],[47,15,4.0],[47,16,5.0],[47,17,3.0],[47,19,3.0],[47,21,12.0],[47,22,9.0],[47,23,11.0],[47,25,3.0],[47,26,3.0],[47,27,2.0],[47,28,6.0],[47,29,4.0],[47,30,1.0],[47,31,12.0],[47,32,1.0],[47,33,5.0],[47,34,8.0],[47,35,3.0],[47,36,2.0],[47,37,9.0],[47,38,10.0],[47,39,2.0],[47,40,3.0],[47,41,2.0],[47,42,4.0],[47,43,9.0],[47,44,3.0],[47,45,3.0],[47,46,6.0],[47,47,2.0],[47,48,4.0],[47,49,1.0],[47,50,8.0],[47,51,9.0],[47,52,1.0],[47,53,4.0],[47,54,3.0],[47,55,2.0],[47,56,4.0],[47,57,7.0],[47,58,1.0],[47,59,1.0],[47,60,1.0],[47,61,1.0],[47,62,4.0],[47,63,2.0],[47,64,5.0],[47,65,8.0],[47,66,1.0],[47,67,2.0],[47,68,11.0],[47,69,3.0],[47,70,6.0],[47,71,3.0],[47,72,6.0],[47,73,9.0],[47,74,6.0],[47,75,3.0],[47,76,10.0],[47,77,2.0],[47,79,6.0],[47,80,12.0],[47,81,6.0],[47,82,2.0],[47,83,7.0],[47,84,3.0],[47,85,6.0],[47,86,14.0],[47,87,3.0],[47,88,5.0],[47,90,3.0],[47,91,2.0],[47,92,3.0],[47,93,5.0],[47,94,1.0],[47,95,2.0],[47,96,4.0],[47,97,10.0],[47,98,42.0],[47,99,2.0],[47,100,3.0],[47,101,1.0],[47,102,3.0],[47,103,2.0],[47,104,2.0],[47,105,5.0],[47,106,7.0],[47,107,7.0],[47,108,2.0],[47,110,5.0],[47,111,3.0],[47,112,1.0],[47,113,3.0],[47,114,2.0],[47,115,3.0],[47,117,5.0],[47,118,3.0],[47,119,5.0],[47,120,2.0],[47,121,4.0],[47,122,2.0],[47,123,5.0],[47,124,2.0],[47,125,1.0],[47,126,3.0],[47,127,1.0],[47,128,1.0],[47,129,2.0],[47,130,4.0],[47,131,1.0],[47,132,11.0],[47,133,5.0],[47,134,10.0],[47,135,7.0],[47,137,2.0],[47,138,4.0],[47,139,1.0],[47,140,1.0],[47,141,3.0],[47,142,3.0],[47,143,3.0],[47,144,8.0],[47,145,5.0],[47,146,3.0],[47,147,13.0],[47,148,2.0],[47,149,6.0],[47,151,15.0],[47,152,4.0],[47,153,5.0],[47,154,1.0],[47,155,2.0],[47,156,17.0],[47,157,3.0],[47,159,2.0],[47,160,1.0],[47,162,8.0],[47,163,2.0],[47,164,15.0],[47,165,1.0],[47,166,1.0],[47,167,4.0],[47,168,13.0],[47,169,1.0],[47,170,1.0],[47,171,4.0],[47,172,6.0],[47,173,3.0],[47,174,1.0],[48,0,2.0],[48,1,3.0],[48,3,6.0],[48,4,9.0],[48,5,3.0],[48,6,2.0],[48,7,45.0],[48,8,11.0],[48,10,4.0],[48,11,2.0],[48,12,1.0],[48,13,5.0],[48,14,15.0],[48,15,8.0],[48,16,4.0],[48,17,2.0],[48,18,2.0],[48,19,6.0],[48,20,3.0],[48,21,16.0],[48,22,3.0],[48,23,9.0],[48,24,4.0],[48,25,8.0],[48,26,10.0],[48,27,4.0],[48,28,3.0],[48,29,11.0],[48,30,6.0],[48,31,19.0],[48,32,3.0],[48,33,7.0],[48,34,9.0],[48,35,3.0],[48,36,3.0],[48,37,2.0],[48,38,11.0],[48,39,6.0],[48,40,1.0],[48,41,1.0],[48,42,6.0],[48,43,5.0],[48,44,1.0],[48,46,4.0],[48,47,4.0],[48,48,6.0],[48,49,4.0],[48,50,10.0],[48,51,7.0],[48,52,4.0],[48,53,3.0],[48,54,8.0],[48,55,1.0],[48,56,7.0],[48,57,4.0],[48,58,4.0],[48,59,2.0],[48,60,1.0],[48,61,1.0],[48,62,3.0],[48,63,8.0],[48,64,4.0],[48,65,6.0],[48,67,2.0],[48,68,9.0],[48,69,1.0],[48,70,7.0],[48,71,2.0],[48,72,4.0],[48,73,7.0],[48,74,13.0],[48,75,2.0],[48,76,7.0],[48,77,2.0],[48,78,5.0],[48,79,6.0],[48,80,7.0],[48,81,6.0],[48,82,3.0],[48,83,15.0],[48,84,6.0],[48,85,9.0],[48,86,19.0],[48,87,1.0],[48,88,7.0],[48,90,2.0],[48,91,2.0],[48,92,7.0],[48,93,9.0],[48,94,4.0],[48,95,3.0],[48,96,2.0],[48,97,7.0],[48,98,34.0],[48,99,3.0],[48,100,1.0],[48,101,3.0],[48,102,2.0],[48,103,1.0],[48,104,2.0],[48,105,2.0],[48,107,10.0],[48,109,1.0],[48,110,6.0],[48,111,6.0],[48,112,5.0],[48,113,5.0],[48,114,8.0],[48,115,2.0],[48,116,1.0],[48,117,10.0],[48,118,3.0],[48,119,8.0],[48,120,10.0],[48,121,8.0],[48,123,7.0],[48,124,10.0],[48,125,2.0],[48,126,4.0],[48,127,2.0],[48,128,3.0],[48,129,3.0],[48,130,3.0],[48,131,2.0],[48,132,14.0],[48,133,3.0],[48,134,13.0],[48,135,7.0],[48,136,3.0],[48,137,3.0],[48,138,3.0],[48,139,4.0],[48,140,2.0],[48,141,3.0],[48,142,5.0],[48,143,5.0],[48,144,10.0],[48,145,7.0],[48,146,3.0],[48,147,9.0],[48,148,1.0],[48,149,2.0],[48,150,6.0],[48,151,15.0],[48,152,8.0],[48,153,3.0],[48,154,2.0],[48,155,6.0],[48,156,17.0],[48,157,1.0],[48,158,5.0],[48,159,3.0],[48,160,2.0],[48,161,2.0],[48,162,5.0],[48,163,4.0],[48,164,9.0],[48,165,3.0],[48,166,1.0],[48,167,1.0],[48,168,9.0],[48,169,7.0],[48,170,5.0],[48,171,6.0],[48,172,4.0],[48,173,4.0],[48,174,3.0],[49,0,2.0],[49,1,7.0],[49,2,1.0],[49,3,10.0],[49,4,10.0],[49,5,3.0],[49,6,6.0],[49,7,41.0],[49,8,11.0],[49,9,4.0],[49,10,5.0],[49,11,4.0],[49,13,8.0],[49,14,33.0],[49,15,4.0],[49,16,10.0],[49,17,4.0],[49,18,9.0],[49,19,9.0],[49,20,1.0],[49,21,15.0],[49,22,4.0],[49,23,18.0],[49,24,5.0],[49,25,15.0],[49,26,9.0],[49,27,6.0],[49,28,4.0],[49,29,8.0],[49,30,8.0],[49,31,25.0],[49,32,8.0],[49,33,7.0],[49,34,15.0],[49,35,4.0],[49,36,7.0],[49,37,5.0],[49,38,13.0],[49,39,7.0],[49,41,8.0],[49,42,8.0],[49,43,6.0],[49,44,1.0],[49,45,5.0],[49,46,7.0],[49,47,3.0],[49,48,4.0],[49,49,5.0],[49,50,10.0],[49,51,14.0],[49,52,5.0],[49,53,6.0],[49,54,6.0],[49,55,3.0],[49,56,11.0],[49,57,10.0],[49,58,7.0],[49,59,3.0],[49,60,1.0],[49,61,5.0],[49,62,3.0],[49,63,3.0],[49,64,4.0],[49,65,20.0],[49,66,4.0],[49,67,6.0],[49,68,14.0],[49,69,4.0],[49,70,11.0],[49,71,7.0],[49,73,4.0],[49,74,12.0],[49,75,4.0],[49,76,10.0],[49,77,4.0],[49,78,1.0],[49,79,6.0],[49,80,8.0],[49,81,7.0],[49,82,3.0],[49,83,11.0],[49,84,4.0],[49,85,6.0],[49,86,31.0],[49,87,4.0],[49,88,9.0],[49,90,5.0],[49,91,4.0],[49,92,6.0],[49,93,8.0],[49,94,3.0],[49,95,4.0],[49,96,8.0],[49,97,13.0],[49,98,33.0],[49,99,5.0],[49,100,4.0],[49,101,5.0],[49,102,6.0],[49,103,3.0],[49,104,8.0],[49,105,5.0],[49,106,4.0],[49,107,15.0],[49,108,9.0],[49,109,3.0],[49,110,6.0],[49,111,9.0],[49,112,8.0],[49,113,6.0],[49,114,4.0],[49,115,6.0],[49,116,4.0],[49,117,7.0],[49,118,5.0],[49,119,10.0],[49,120,16.0],[49,121,8.0],[49,122,1.0],[49,123,11.0],[49,124,13.0],[49,125,5.0],[49,126,4.0],[49,127,2.0],[49,128,4.0],[49,129,1.0],[49,130,7.0],[49,131,6.0],[49,132,26.0],[49,133,5.0],[49,134,16.0],[49,135,14.0],[49,136,5.0],[49,137,5.0],[49,138,4.0],[49,139,3.0],[49,142,5.0],[49,143,7.0],[49,144,10.0],[49,145,18.0],[49,146,8.0],[49,147,11.0],[49,148,2.0],[49,149,14.0],[49,150,6.0],[49,151,16.0],[49,152,12.0],[49,153,8.0],[49,154,2.0],[49,155,2.0],[49,156,20.0],[49,157,2.0],[49,158,4.0],[49,159,4.0],[49,160,3.0],[49,161,3.0],[49,162,10.0],[49,163,8.0],[49,164,12.0],[49,165,2.0],[49,166,2.0],[49,167,4.0],[49,168,14.0],[49,169,4.0],[49,170,6.0],[49,171,7.0],[49,172,11.0],[49,173,7.0],[50,1,2.0],[50,3,2.0],[50,4,3.0],[50,5,2.0],[50,6,2.0],[50,7,22.0],[50,8,10.0],[50,9,1.0],[50,11,2.0],[50,12,1.0],[50,13,5.0],[50,14,15.0],[50,15,2.0],[50,16,10.0],[50,17,3.0],[50,18,1.0],[50,19,2.0],[50,20,1.0],[50,21,7.0],[50,22,9.0],[50,23,10.0],[50,24,1.0],[50,25,2.0],[50,26,6.0],[50,27,2.0],[50,28,3.0],[50,29,5.0],[50,30,5.0],[50,31,6.0],[50,32,7.0],[50,33,5.0],[50,34,8.0],[50,35,3.0],[50,36,3.0],[50,37,3.0],[50,38,12.0],[50,39,2.0],[50,40,1.0],[50,42,10.0],[50,43,2.0],[50,44,3.0],[50,45,2.0],[50,46,4.0],[50,47,5.0],[50,48,2.0],[50,49,2.0],[50,50,9.0],[50,51,3.0],[50,52,3.0],[50,53,1.0],[50,54,4.0],[50,56,7.0],[50,57,5.0],[50,58,2.0],[50,59,2.0],[50,60,1.0],[50,61,3.0],[50,62,4.0],[50,63,2.0],[50,64,2.0],[50,65,9.0],[50,66,2.0],[50,67,2.0],[50,68,12.0],[50,69,3.0],[50,70,3.0],[50,72,2.0],[50,73,7.0],[50,74,2.0],[50,75,3.0],[50,76,5.0],[50,77,4.0],[50,78,1.0],[50,79,4.0],[50,80,7.0],[50,81,6.0],[50,82,3.0],[50,83,10.0],[50,84,1.0],[50,85,3.0],[50,86,6.0],[50,87,1.0],[50,88,7.0],[50,89,2.0],[50,90,3.0],[50,91,3.0],[50,92,2.0],[50,93,8.0],[50,95,5.0],[50,96,1.0],[50,97,8.0],[50,98,28.0],[50,99,1.0],[50,100,2.0],[50,101,4.0],[50,102,2.0],[50,103,5.0],[50,104,1.0],[50,105,3.0],[50,106,1.0],[50,107,9.0],[50,108,1.0],[50,109,1.0],[50,110,4.0],[50,111,3.0],[50,112,3.0],[50,113,2.0],[50,114,2.0],[50,115,5.0],[50,117,4.0],[50,118,3.0],[50,119,9.0],[50,120,3.0],[50,121,3.0],[50,122,2.0],[50,123,2.0],[50,124,1.0],[50,125,3.0],[50,126,5.0],[50,127,2.0],[50,128,1.0],[50,129,2.0],[50,130,9.0],[50,131,6.0],[50,132,16.0],[50,133,4.0],[50,134,10.0],[50,135,5.0],[50,136,4.0],[50,137,2.0],[50,138,7.0],[50,139,1.0],[50,141,4.0],[50,142,2.0],[50,143,4.0],[50,144,5.0],[50,145,7.0],[50,146,2.0],[50,147,8.0],[50,148,1.0],[50,149,1.0],[50,150,2.0],[50,151,8.0],[50,152,7.0],[50,153,5.0],[50,154,4.0],[50,155,2.0],[50,156,11.0],[50,157,2.0],[50,158,4.0],[50,159,2.0],[50,160,1.0],[50,161,3.0],[50,163,2.0],[50,164,9.0],[50,165,1.0],[50,166,2.0],[50,167,1.0],[50,168,6.0],[50,169,5.0],[50,171,3.0],[50,172,3.0],[50,173,6.0],[50,174,2.0],[51,0,3.0],[51,1,10.0],[51,2,1.0],[51,3,4.0],[51,4,3.0],[51,5,2.0],[51,6,4.0],[51,7,20.0],[51,8,9.0],[51,9,3.0],[51,10,1.0],[51,11,2.0],[51,13,9.0],[51,14,13.0],[51,15,5.0],[51,16,4.0],[51,17,1.0],[51,18,6.0],[51,19,2.0],[51,21,8.0],[51,22,6.0],[51,23,8.0],[51,24,1.0],[51,25,5.0],[51,26,6.0],[51,27,3.0],[51,28,6.0],[51,29,7.0],[51,30,1.0],[51,31,15.0],[51,32,4.0],[51,33,7.0],[51,34,4.0],[51,35,5.0],[51,36,4.0],[51,37,1.0],[51,38,8.0],[51,39,1.0],[51,40,3.0],[51,41,1.0],[51,42,4.0],[51,43,1.0],[51,44,2.0],[51,45,3.0],[51,46,2.0],[51,47,4.0],[51,48,1.0],[51,49,2.0],[51,50,10.0],[51,51,6.0],[51,52,3.0],[51,53,4.0],[51,54,2.0],[51,55,1.0],[51,56,9.0],[51,57,3.0],[51,59,3.0],[51,61,3.0],[51,62,5.0],[51,63,2.0],[51,64,3.0],[51,65,9.0],[51,66,1.0],[51,67,5.0],[51,68,10.0],[51,69,2.0],[51,70,4.0],[51,71,1.0],[51,72,1.0],[51,73,4.0],[51,74,3.0],[51,75,4.0],[51,76,5.0],[51,77,3.0],[51,78,3.0],[51,79,3.0],[51,80,3.0],[51,81,1.0],[51,83,6.0],[51,84,2.0],[51,85,8.0],[51,86,12.0],[51,88,10.0],[51,89,1.0],[51,90,3.0],[51,91,3.0],[51,92,7.0],[51,93,8.0],[51,94,2.0],[51,95,7.0],[51,96,3.0],[51,97,11.0],[51,98,22.0],[51,99,4.0],[51,100,7.0],[51,101,1.0],[51,102,4.0],[51,103,2.0],[51,104,2.0],[51,105,5.0],[51,107,9.0],[51,108,1.0],[51,110,6.0],[51,111,4.0],[51,112,2.0],[51,113,1.0],[51,114,3.0],[51,116,2.0],[51,117,8.0],[51,118,2.0],[51,119,7.0],[51,120,4.0],[51,121,7.0],[51,122,3.0],[51,123,6.0],[51,124,9.0],[51,126,5.0],[51,127,1.0],[51,128,4.0],[51,129,3.0],[51,130,2.0],[51,132,8.0],[51,133,6.0],[51,134,14.0],[51,135,3.0],[51,136,1.0],[51,137,2.0],[51,138,5.0],[51,139,1.0],[51,141,1.0],[51,142,4.0],[51,143,4.0],[51,144,5.0],[51,145,4.0],[51,146,4.0],[51,147,5.0],[51,148,3.0],[51,149,7.0],[51,150,5.0],[51,151,13.0],[51,152,7.0],[51,153,4.0],[51,154,2.0],[51,155,3.0],[51,156,18.0],[51,157,4.0],[51,158,3.0],[51,159,2.0],[51,160,2.0],[51,161,1.0],[51,162,4.0],[51,163,1.0],[51,164,10.0],[51,165,1.0],[51,166,3.0],[51,167,6.0],[51,168,7.0],[51,169,2.0],[51,170,2.0],[51,171,5.0],[51,172,5.0],[51,173,2.0],[52,0,1.0],[52,1,4.0],[52,3,7.0],[52,4,6.0],[52,5,1.0],[52,6,2.0],[52,7,27.0],[52,8,10.0],[52,9,1.0],[52,11,3.0],[52,12,2.0],[52,13,2.0],[52,14,12.0],[52,15,2.0],[52,16,2.0],[52,17,3.0],[52,18,3.0],[52,19,3.0],[52,21,19.0],[52,22,6.0],[52,23,6.0],[52,24,1.0],[52,25,9.0],[52,26,5.0],[52,27,3.0],[52,28,4.0],[52,29,3.0],[52,30,5.0],[52,31,11.0],[52,32,5.0],[52,33,5.0],[52,34,7.0],[52,35,2.0],[52,36,6.0],[52,37,4.0],[52,38,10.0],[52,39,6.0],[52,40,2.0],[52,41,4.0],[52,42,1.0],[52,43,3.0],[52,44,3.0],[52,45,4.0],[52,46,3.0],[52,47,6.0],[52,48,3.0],[52,49,2.0],[52,50,9.0],[52,51,3.0],[52,52,9.0],[52,53,3.0],[52,54,1.0],[52,55,2.0],[52,56,9.0],[52,57,5.0],[52,58,3.0],[52,60,2.0],[52,61,1.0],[52,62,3.0],[52,63,2.0],[52,64,4.0],[52,65,15.0],[52,66,4.0],[52,67,3.0],[52,68,9.0],[52,69,2.0],[52,70,2.0],[52,71,1.0],[52,72,4.0],[52,73,4.0],[52,74,7.0],[52,75,3.0],[52,76,5.0],[52,77,1.0],[52,78,6.0],[52,79,2.0],[52,80,5.0],[52,81,3.0],[52,82,1.0],[52,83,12.0],[52,84,5.0],[52,85,5.0],[52,86,15.0],[52,87,2.0],[52,88,8.0],[52,89,3.0],[52,90,2.0],[52,92,2.0],[52,93,10.0],[52,94,1.0],[52,95,2.0],[52,96,1.0],[52,97,6.0],[52,98,26.0],[52,99,3.0],[52,100,2.0],[52,101,4.0],[52,103,2.0],[52,104,7.0],[52,105,3.0],[52,106,2.0],[52,107,7.0],[52,108,1.0],[52,110,1.0],[52,111,4.0],[52,112,4.0],[52,113,5.0],[52,114,4.0],[52,115,4.0],[52,116,3.0],[52,117,6.0],[52,118,2.0],[52,119,4.0],[52,120,10.0],[52,121,1.0],[52,122,3.0],[52,123,4.0],[52,124,3.0],[52,125,3.0],[52,126,9.0],[52,127,2.0],[52,128,3.0],[52,129,2.0],[52,130,3.0],[52,131,2.0],[52,132,9.0],[52,133,2.0],[52,134,10.0],[52,135,6.0],[52,136,1.0],[52,137,4.0],[52,138,7.0],[52,139,1.0],[52,140,4.0],[52,141,4.0],[52,142,1.0],[52,143,3.0],[52,144,4.0],[52,145,6.0],[52,146,3.0],[52,147,13.0],[52,148,7.0],[52,149,5.0],[52,150,3.0],[52,151,9.0],[52,152,5.0],[52,153,7.0],[52,154,4.0],[52,155,9.0],[52,156,14.0],[52,157,2.0],[52,158,7.0],[52,159,2.0],[52,160,2.0],[52,161,5.0],[52,162,4.0],[52,163,2.0],[52,164,6.0],[52,165,1.0],[52,166,2.0],[52,167,4.0],[52,168,13.0],[52,169,1.0],[52,170,4.0],[52,171,8.0],[52,172,6.0],[52,173,6.0],[52,174,1.0],[53,0,2.0],[53,1,9.0],[53,3,8.0],[53,4,4.0],[53,5,2.0],[53,6,7.0],[53,7,39.0],[53,8,7.0],[53,9,5.0],[53,10,4.0],[53,11,3.0],[53,12,2.0],[53,13,5.0],[53,14,20.0],[53,15,5.0],[53,16,7.0],[53,17,2.0],[53,18,4.0],[53,19,4.0],[53,20,2.0],[53,21,13.0],[53,22,8.0],[53,23,10.0],[53,24,1.0],[53,25,4.0],[53,26,8.0],[53,27,5.0],[53,28,5.0],[53,29,12.0],[53,30,4.0],[53,31,13.0],[53,32,8.0],[53,33,7.0],[53,34,13.0],[53,35,1.0],[53,36,3.0],[53,37,8.0],[53,38,20.0],[53,39,4.0],[53,40,4.0],[53,41,3.0],[53,42,7.0],[53,43,3.0],[53,44,3.0],[53,46,3.0],[53,47,3.0],[53,48,3.0],[53,49,1.0],[53,50,8.0],[53,51,10.0],[53,52,6.0],[53,53,4.0],[53,54,8.0],[53,55,2.0],[53,56,7.0],[53,57,10.0],[53,58,2.0],[53,59,3.0],[53,60,1.0],[53,61,1.0],[53,62,1.0],[53,63,4.0],[53,64,2.0],[53,65,8.0],[53,66,1.0],[53,67,7.0],[53,68,16.0],[53,69,6.0],[53,70,7.0],[53,71,4.0],[53,72,3.0],[53,73,2.0],[53,74,7.0],[53,75,1.0],[53,76,8.0],[53,77,6.0],[53,78,2.0],[53,79,9.0],[53,80,7.0],[53,81,8.0],[53,82,5.0],[53,83,9.0],[53,84,3.0],[53,85,9.0],[53,86,12.0],[53,87,2.0],[53,88,13.0],[53,90,1.0],[53,91,2.0],[53,92,8.0],[53,93,6.0],[53,94,3.0],[53,95,4.0],[53,96,4.0],[53,97,10.0],[53,98,33.0],[53,100,4.0],[53,101,4.0],[53,103,1.0],[53,104,4.0],[53,105,7.0],[53,106,2.0],[53,107,13.0],[53,108,10.0],[53,109,1.0],[53,110,6.0],[53,111,3.0],[53,112,3.0],[53,113,2.0],[53,114,8.0],[53,115,2.0],[53,116,3.0],[53,117,4.0],[53,118,2.0],[53,119,9.0],[53,120,2.0],[53,121,6.0],[53,122,4.0],[53,123,5.0],[53,124,7.0],[53,125,5.0],[53,126,5.0],[53,127,1.0],[53,128,2.0],[53,129,4.0],[53,130,5.0],[53,131,4.0],[53,132,11.0],[53,133,5.0],[53,134,13.0],[53,135,6.0],[53,136,6.0],[53,137,3.0],[53,138,6.0],[53,139,4.0],[53,141,2.0],[53,142,7.0],[53,143,1.0],[53,144,6.0],[53,145,15.0],[53,146,4.0],[53,147,18.0],[53,148,3.0],[53,149,8.0],[53,150,2.0],[53,151,11.0],[53,152,8.0],[53,153,3.0],[53,154,3.0],[53,155,1.0],[53,156,17.0],[53,157,2.0],[53,158,5.0],[53,159,2.0],[53,160,1.0],[53,161,1.0],[53,162,9.0],[53,163,2.0],[53,164,9.0],[53,165,3.0],[53,166,1.0],[53,167,2.0],[53,168,6.0],[53,169,5.0],[53,170,3.0],[53,171,6.0],[53,172,3.0],[53,173,6.0],[53,174,3.0],[54,0,2.0],[54,1,10.0],[54,2,1.0],[54,3,3.0],[54,4,9.0],[54,5,3.0],[54,6,5.0],[54,7,59.0],[54,8,16.0],[54,9,3.0],[54,10,3.0],[54,12,1.0],[54,13,4.0],[54,14,24.0],[54,15,1.0],[54,17,4.0],[54,18,6.0],[54,19,6.0],[54,21,7.0],[54,22,6.0],[54,23,8.0],[54,24,1.0],[54,25,6.0],[54,26,11.0],[54,27,3.0],[54,28,5.0],[54,29,12.0],[54,30,1.0],[54,31,10.0],[54,32,2.0],[54,33,10.0],[54,34,8.0],[54,35,2.0],[54,36,2.0],[54,37,7.0],[54,38,4.0],[54,39,4.0],[54,41,7.0],[54,42,3.0],[54,43,5.0],[54,44,4.0],[54,45,2.0],[54,46,3.0],[54,47,4.0],[54,48,6.0],[54,49,2.0],[54,50,3.0],[54,51,11.0],[54,52,2.0],[54,53,3.0],[54,54,8.0],[54,56,10.0],[54,57,9.0],[54,58,3.0],[54,59,4.0],[54,60,1.0],[54,61,1.0],[54,62,6.0],[54,63,2.0],[54,64,4.0],[54,65,8.0],[54,67,2.0],[54,68,13.0],[54,69,6.0],[54,70,7.0],[54,71,2.0],[54,72,9.0],[54,73,7.0],[54,74,16.0],[54,75,5.0],[54,76,8.0],[54,77,3.0],[54,78,5.0],[54,79,3.0],[54,80,10.0],[54,81,8.0],[54,82,7.0],[54,83,10.0],[54,84,3.0],[54,85,4.0],[54,86,29.0],[54,87,1.0],[54,88,2.0],[54,89,2.0],[54,90,3.0],[54,91,2.0],[54,92,7.0],[54,93,12.0],[54,94,4.0],[54,95,1.0],[54,96,7.0],[54,97,8.0],[54,98,35.0],[54,99,3.0],[54,100,3.0],[54,101,3.0],[54,102,2.0],[54,103,4.0],[54,104,8.0],[54,105,10.0],[54,106,4.0],[54,107,8.0],[54,108,4.0],[54,109,2.0],[54,110,3.0],[54,111,2.0],[54,112,7.0],[54,113,2.0],[54,114,2.0],[54,115,2.0],[54,116,8.0],[54,117,12.0],[54,118,5.0],[54,119,7.0],[54,120,6.0],[54,121,4.0],[54,122,6.0],[54,123,10.0],[54,124,7.0],[54,125,3.0],[54,126,1.0],[54,127,4.0],[54,129,2.0],[54,130,6.0],[54,131,6.0],[54,132,13.0],[54,133,3.0],[54,134,25.0],[54,135,4.0],[54,136,3.0],[54,137,3.0],[54,138,3.0],[54,139,1.0],[54,140,2.0],[54,141,4.0],[54,142,5.0],[54,143,4.0],[54,144,16.0],[54,145,11.0],[54,146,3.0],[54,147,6.0],[54,148,4.0],[54,149,4.0],[54,150,12.0],[54,151,14.0],[54,152,4.0],[54,153,11.0],[54,154,1.0],[54,155,4.0],[54,156,20.0],[54,158,7.0],[54,159,3.0],[54,160,1.0],[54,162,12.0],[54,163,1.0],[54,164,6.0],[54,166,4.0],[54,167,3.0],[54,168,11.0],[54,169,8.0],[54,170,3.0],[54,171,8.0],[54,172,6.0],[54,173,4.0],[54,174,3.0],[55,0,4.0],[55,1,5.0],[55,2,2.0],[55,3,7.0],[55,4,3.0],[55,6,6.0],[55,7,40.0],[55,8,14.0],[55,9,2.0],[55,10,1.0],[55,11,2.0],[55,12,2.0],[55,13,3.0],[55,14,15.0],[55,15,2.0],[55,16,3.0],[55,17,2.0],[55,18,1.0],[55,19,6.0],[55,20,2.0],[55,21,9.0],[55,22,3.0],[55,23,2.0],[55,24,2.0],[55,25,10.0],[55,26,8.0],[55,27,1.0],[55,28,2.0],[55,29,6.0],[55,30,3.0],[55,31,21.0],[55,32,4.0],[55,33,7.0],[55,34,7.0],[55,35,4.0],[55,36,1.0],[55,37,3.0],[55,38,6.0],[55,40,1.0],[55,41,3.0],[55,42,6.0],[55,43,6.0],[55,44,2.0],[55,45,1.0],[55,46,4.0],[55,47,3.0],[55,48,3.0],[55,49,3.0],[55,50,12.0],[55,51,8.0],[55,52,4.0],[55,53,9.0],[55,54,4.0],[55,55,1.0],[55,56,8.0],[55,57,5.0],[55,58,1.0],[55,59,3.0],[55,61,1.0],[55,62,1.0],[55,63,1.0],[55,64,1.0],[55,65,7.0],[55,66,1.0],[55,67,2.0],[55,68,11.0],[55,69,2.0],[55,70,5.0],[55,71,2.0],[55,72,4.0],[55,73,9.0],[55,74,5.0],[55,75,2.0],[55,76,4.0],[55,77,2.0],[55,78,1.0],[55,79,2.0],[55,80,6.0],[55,81,5.0],[55,83,9.0],[55,84,4.0],[55,85,8.0],[55,86,19.0],[55,87,2.0],[55,88,5.0],[55,90,5.0],[55,91,4.0],[55,92,2.0],[55,93,6.0],[55,94,2.0],[55,95,3.0],[55,96,3.0],[55,97,5.0],[55,98,35.0],[55,100,1.0],[55,101,3.0],[55,102,2.0],[55,103,9.0],[55,104,3.0],[55,105,3.0],[55,106,1.0],[55,107,4.0],[55,108,4.0],[55,109,3.0],[55,110,4.0],[55,111,2.0],[55,112,5.0],[55,113,6.0],[55,114,7.0],[55,115,1.0],[55,116,2.0],[55,117,2.0],[55,118,4.0],[55,119,4.0],[55,120,5.0],[55,121,6.0],[55,122,2.0],[55,123,3.0],[55,124,10.0],[55,125,4.0],[55,126,4.0],[55,127,2.0],[55,128,2.0],[55,129,2.0],[55,130,7.0],[55,131,3.0],[55,132,7.0],[55,133,3.0],[55,134,14.0],[55,135,10.0],[55,136,1.0],[55,137,5.0],[55,138,4.0],[55,139,3.0],[55,141,3.0],[55,142,1.0],[55,143,4.0],[55,144,6.0],[55,145,14.0],[55,146,2.0],[55,147,12.0],[55,148,3.0],[55,149,4.0],[55,150,3.0],[55,151,11.0],[55,152,5.0],[55,154,2.0],[55,155,2.0],[55,156,15.0],[55,158,2.0],[55,159,1.0],[55,160,5.0],[55,161,1.0],[55,162,8.0],[55,163,1.0],[55,164,8.0],[55,165,2.0],[55,166,1.0],[55,167,5.0],[55,168,9.0],[55,169,7.0],[55,170,2.0],[55,171,4.0],[55,172,6.0],[55,173,6.0],[55,174,2.0],[56,0,1.0],[56,1,1.0],[56,2,1.0],[56,3,7.0],[56,4,5.0],[56,5,2.0],[56,6,2.0],[56,7,32.0],[56,8,10.0],[56,9,2.0],[56,10,1.0],[56,11,2.0],[56,12,3.0],[56,13,2.0],[56,14,13.0],[56,15,4.0],[56,16,3.0],[56,17,3.0],[56,18,5.0],[56,19,1.0],[56,21,12.0],[56,22,8.0],[56,23,9.0],[56,24,2.0],[56,25,13.0],[56,26,3.0],[56,27,4.0],[56,28,5.0],[56,29,10.0],[56,30,3.0],[56,31,19.0],[56,32,1.0],[56,33,5.0],[56,34,8.0],[56,35,1.0],[56,36,3.0],[56,37,1.0],[56,38,5.0],[56,39,2.0],[56,40,3.0],[56,41,1.0],[56,42,3.0],[56,43,1.0],[56,44,2.0],[56,45,2.0],[56,46,2.0],[56,47,6.0],[56,48,3.0],[56,49,2.0],[56,50,8.0],[56,51,10.0],[56,52,3.0],[56,53,2.0],[56,54,2.0],[56,55,1.0],[56,56,3.0],[56,57,5.0],[56,58,6.0],[56,59,1.0],[56,61,3.0],[56,62,5.0],[56,63,1.0],[56,64,3.0],[56,65,9.0],[56,67,2.0],[56,68,6.0],[56,69,3.0],[56,70,7.0],[56,71,4.0],[56,72,4.0],[56,73,7.0],[56,74,6.0],[56,75,4.0],[56,76,7.0],[56,77,5.0],[56,78,4.0],[56,79,5.0],[56,80,4.0],[56,81,8.0],[56,82,2.0],[56,83,6.0],[56,84,3.0],[56,85,2.0],[56,86,17.0],[56,87,3.0],[56,88,6.0],[56,89,2.0],[56,90,1.0],[56,91,3.0],[56,92,1.0],[56,93,4.0],[56,94,1.0],[56,95,3.0],[56,96,8.0],[56,97,8.0],[56,98,27.0],[56,101,5.0],[56,102,1.0],[56,103,2.0],[56,104,5.0],[56,105,1.0],[56,106,4.0],[56,107,8.0],[56,108,2.0],[56,109,1.0],[56,110,1.0],[56,111,4.0],[56,112,2.0],[56,113,3.0],[56,114,7.0],[56,115,4.0],[56,116,2.0],[56,117,4.0],[56,118,2.0],[56,119,7.0],[56,120,3.0],[56,121,3.0],[56,122,1.0],[56,123,1.0],[56,124,10.0],[56,125,3.0],[56,126,1.0],[56,127,1.0],[56,128,2.0],[56,129,3.0],[56,130,1.0],[56,131,3.0],[56,132,1.0],[56,134,10.0],[56,135,5.0],[56,136,1.0],[56,137,2.0],[56,138,6.0],[56,139,2.0],[56,140,2.0],[56,141,3.0],[56,142,1.0],[56,143,1.0],[56,144,10.0],[56,145,8.0],[56,146,4.0],[56,147,8.0],[56,148,1.0],[56,149,4.0],[56,150,5.0],[56,151,8.0],[56,152,6.0],[56,153,3.0],[56,155,2.0],[56,156,19.0],[56,157,2.0],[56,158,5.0],[56,160,3.0],[56,161,3.0],[56,162,2.0],[56,163,2.0],[56,164,12.0],[56,166,2.0],[56,167,3.0],[56,168,8.0],[56,169,2.0],[56,171,6.0],[56,172,7.0],[56,173,3.0],[56,174,1.0],[57,0,3.0],[57,1,7.0],[57,3,4.0],[57,4,7.0],[57,5,4.0],[57,6,1.0],[57,7,31.0],[57,8,12.0],[57,11,4.0],[57,12,1.0],[57,13,7.0],[57,14,10.0],[57,15,2.0],[57,16,5.0],[57,17,2.0],[57,18,5.0],[57,19,1.0],[57,20,1.0],[57,21,3.0],[57,22,5.0],[57,23,4.0],[57,24,2.0],[57,25,6.0],[57,26,6.0],[57,28,1.0],[57,29,12.0],[57,30,4.0],[57,31,12.0],[57,32,1.0],[57,33,5.0],[57,34,7.0],[57,35,1.0],[57,36,2.0],[57,37,2.0],[57,38,6.0],[57,39,4.0],[57,40,3.0],[57,41,1.0],[57,42,3.0],[57,43,2.0],[57,44,6.0],[57,45,3.0],[57,46,4.0],[57,47,4.0],[57,48,2.0],[57,49,2.0],[57,50,5.0],[57,51,7.0],[57,52,1.0],[57,53,3.0],[57,54,4.0],[57,55,2.0],[57,56,8.0],[57,57,4.0],[57,58,4.0],[57,59,3.0],[57,61,1.0],[57,62,1.0],[57,63,2.0],[57,64,4.0],[57,65,5.0],[57,66,3.0],[57,67,2.0],[57,68,8.0],[57,69,4.0],[57,70,4.0],[57,71,1.0],[57,72,4.0],[57,73,5.0],[57,74,10.0],[57,75,2.0],[57,76,8.0],[57,77,2.0],[57,78,3.0],[57,79,4.0],[57,80,8.0],[57,81,5.0],[57,82,3.0],[57,83,2.0],[57,84,3.0],[57,85,3.0],[57,86,22.0],[57,87,1.0],[57,88,2.0],[57,89,1.0],[57,90,2.0],[57,91,1.0],[57,92,2.0],[57,93,3.0],[57,94,1.0],[57,95,5.0],[57,96,2.0],[57,97,8.0],[57,98,24.0],[57,99,1.0],[57,100,3.0],[57,101,2.0],[57,102,4.0],[57,103,4.0],[57,104,1.0],[57,105,4.0],[57,106,1.0],[57,107,13.0],[57,108,1.0],[57,110,9.0],[57,111,4.0],[57,112,5.0],[57,113,2.0],[57,114,3.0],[57,115,1.0],[57,116,2.0],[57,117,4.0],[57,119,3.0],[57,120,7.0],[57,121,1.0],[57,122,3.0],[57,123,8.0],[57,124,7.0],[57,125,3.0],[57,126,3.0],[57,127,2.0],[57,128,7.0],[57,130,3.0],[57,131,6.0],[57,132,7.0],[57,133,5.0],[57,134,20.0],[57,135,5.0],[57,136,1.0],[57,137,1.0],[57,138,5.0],[57,139,2.0],[57,140,2.0],[57,142,7.0],[57,143,1.0],[57,144,8.0],[57,145,10.0],[57,146,3.0],[57,147,8.0],[57,148,2.0],[57,149,7.0],[57,150,2.0],[57,151,15.0],[57,152,6.0],[57,153,6.0],[57,154,2.0],[57,155,4.0],[57,156,15.0],[57,157,1.0],[57,158,6.0],[57,160,1.0],[57,161,4.0],[57,162,7.0],[57,163,1.0],[57,164,13.0],[57,165,1.0],[57,166,5.0],[57,167,4.0],[57,168,6.0],[57,169,9.0],[57,170,5.0],[57,171,7.0],[57,172,5.0],[57,173,8.0],[58,0,4.0],[58,1,9.0],[58,2,4.0],[58,3,2.0],[58,4,5.0],[58,6,5.0],[58,7,44.0],[58,8,11.0],[58,9,7.0],[58,10,4.0],[58,11,3.0],[58,12,2.0],[58,13,4.0],[58,14,25.0],[58,15,4.0],[58,16,8.0],[58,17,2.0],[58,18,2.0],[58,19,8.0],[58,20,2.0],[58,21,17.0],[58,22,7.0],[58,23,6.0],[58,24,1.0],[58,25,7.0],[58,26,8.0],[58,27,3.0],[58,28,5.0],[58,29,7.0],[58,30,2.0],[58,31,26.0],[58,32,6.0],[58,33,7.0],[58,34,12.0],[58,35,3.0],[58,36,2.0],[58,37,5.0],[58,38,9.0],[58,39,1.0],[58,40,8.0],[58,42,8.0],[58,43,6.0],[58,44,1.0],[58,45,5.0],[58,46,8.0],[58,47,2.0],[58,48,4.0],[58,49,7.0],[58,50,9.0],[58,51,6.0],[58,52,4.0],[58,53,8.0],[58,54,2.0],[58,55,2.0],[58,56,10.0],[58,57,6.0],[58,58,1.0],[58,59,6.0],[58,60,2.0],[58,61,4.0],[58,62,4.0],[58,63,2.0],[58,64,5.0],[58,65,11.0],[58,66,2.0],[58,67,5.0],[58,68,16.0],[58,69,6.0],[58,70,6.0],[58,71,2.0],[58,72,3.0],[58,73,5.0],[58,74,10.0],[58,75,4.0],[58,76,9.0],[58,77,2.0],[58,78,3.0],[58,79,7.0],[58,80,9.0],[58,81,11.0],[58,82,4.0],[58,83,14.0],[58,84,6.0],[58,85,7.0],[58,86,27.0],[58,87,4.0],[58,88,9.0],[58,89,2.0],[58,90,3.0],[58,92,9.0],[58,93,13.0],[58,94,6.0],[58,95,1.0],[58,96,4.0],[58,97,8.0],[58,98,52.0],[58,99,6.0],[58,101,4.0],[58,102,4.0],[58,103,3.0],[58,104,4.0],[58,105,5.0],[58,106,3.0],[58,107,11.0],[58,108,5.0],[58,110,4.0],[58,111,7.0],[58,112,1.0],[58,113,2.0],[58,114,5.0],[58,115,2.0],[58,116,1.0],[58,117,10.0],[58,118,3.0],[58,119,5.0],[58,120,6.0],[58,121,4.0],[58,122,6.0],[58,123,4.0],[58,124,4.0],[58,125,6.0],[58,126,7.0],[58,127,1.0],[58,128,1.0],[58,129,3.0],[58,130,5.0],[58,131,5.0],[58,132,14.0],[58,133,3.0],[58,134,13.0],[58,135,8.0],[58,136,1.0],[58,137,2.0],[58,138,3.0],[58,141,7.0],[58,142,1.0],[58,143,1.0],[58,144,6.0],[58,145,20.0],[58,146,7.0],[58,147,18.0],[58,149,7.0],[58,150,7.0],[58,151,16.0],[58,152,9.0],[58,153,7.0],[58,154,1.0],[58,155,5.0],[58,156,20.0],[58,157,5.0],[58,158,5.0],[58,159,2.0],[58,160,3.0],[58,161,3.0],[58,162,9.0],[58,163,1.0],[58,164,8.0],[58,166,3.0],[58,167,2.0],[58,168,12.0],[58,169,4.0],[58,170,5.0],[58,171,5.0],[58,172,6.0],[58,173,7.0],[58,174,1.0],[59,0,1.0],[59,1,13.0],[59,2,1.0],[59,3,14.0],[59,4,4.0],[59,5,4.0],[59,6,4.0],[59,7,57.0],[59,8,13.0],[59,9,1.0],[59,11,3.0],[59,12,2.0],[59,13,9.0],[59,14,18.0],[59,15,5.0],[59,16,6.0],[59,17,4.0],[59,18,5.0],[59,19,3.0],[59,20,1.0],[59,21,15.0],[59,22,8.0],[59,23,8.0],[59,24,2.0],[59,25,12.0],[59,26,5.0],[59,27,3.0],[59,28,3.0],[59,29,13.0],[59,30,3.0],[59,31,18.0],[59,32,1.0],[59,33,6.0],[59,34,10.0],[59,35,3.0],[59,36,7.0],[59,37,4.0],[59,38,19.0],[59,39,6.0],[59,41,3.0],[59,42,6.0],[59,43,7.0],[59,44,1.0],[59,45,6.0],[59,46,4.0],[59,47,2.0],[59,48,1.0],[59,49,2.0],[59,50,10.0],[59,51,14.0],[59,52,1.0],[59,53,5.0],[59,54,2.0],[59,55,1.0],[59,56,8.0],[59,57,11.0],[59,58,4.0],[59,59,5.0],[59,60,2.0],[59,61,1.0],[59,62,5.0],[59,63,2.0],[59,64,2.0],[59,65,13.0],[59,66,3.0],[59,67,2.0],[59,68,11.0],[59,69,3.0],[59,70,5.0],[59,71,2.0],[59,72,6.0],[59,73,8.0],[59,74,9.0],[59,75,2.0],[59,76,12.0],[59,77,4.0],[59,78,5.0],[59,79,7.0],[59,80,7.0],[59,81,6.0],[59,82,4.0],[59,83,10.0],[59,84,3.0],[59,85,2.0],[59,86,24.0],[59,87,4.0],[59,88,7.0],[59,89,1.0],[59,90,3.0],[59,91,2.0],[59,92,6.0],[59,93,21.0],[59,94,4.0],[59,95,6.0],[59,96,6.0],[59,97,16.0],[59,98,42.0],[59,99,4.0],[59,100,2.0],[59,101,6.0],[59,102,3.0],[59,103,2.0],[59,104,1.0],[59,105,4.0],[59,106,3.0],[59,107,10.0],[59,108,6.0],[59,109,7.0],[59,110,4.0],[59,111,4.0],[59,112,3.0],[59,113,4.0],[59,114,8.0],[59,115,2.0],[59,116,2.0],[59,117,6.0],[59,118,3.0],[59,119,9.0],[59,120,12.0],[59,121,5.0],[59,122,2.0],[59,123,8.0],[59,124,6.0],[59,125,3.0],[59,126,5.0],[59,127,4.0],[59,129,5.0],[59,130,6.0],[59,131,2.0],[59,132,10.0],[59,133,6.0],[59,134,16.0],[59,135,7.0],[59,136,5.0],[59,137,4.0],[59,138,5.0],[59,140,4.0],[59,141,5.0],[59,142,5.0],[59,143,3.0],[59,144,10.0],[59,145,18.0],[59,146,5.0],[59,147,15.0],[59,148,4.0],[59,149,12.0],[59,150,5.0],[59,151,10.0],[59,152,9.0],[59,153,5.0],[59,154,4.0],[59,155,4.0],[59,156,18.0],[59,157,2.0],[59,158,4.0],[59,159,4.0],[59,161,5.0],[59,162,8.0],[59,163,1.0],[59,164,19.0],[59,165,4.0],[59,166,2.0],[59,167,3.0],[59,168,9.0],[59,169,5.0],[59,170,5.0],[59,171,6.0],[59,172,8.0],[59,173,3.0],[59,174,1.0],[60,0,3.0],[60,1,1.0],[60,3,46.0],[60,4,20.0],[60,5,4.0],[60,8,72.0],[60,9,1.0],[60,11,3.0],[60,12,1.0],[60,13,82.0],[60,16,1.0],[60,20,12.0],[60,21,95.0],[60,22,4.0],[60,23,40.0],[60,25,1.0],[60,29,15.0],[60,30,63.0],[60,32,3.0],[60,35,5.0],[60,37,5.0],[60,38,144.0],[60,42,45.0],[60,43,4.0],[60,47,230.0],[60,49,48.0],[60,50,1.0],[60,53,14.0],[60,58,4.0],[60,67,27.0],[60,68,1.0],[60,70,26.0],[60,71,6.0],[60,73,104.0],[60,75,3.0],[60,79,2.0],[60,80,69.0],[60,81,11.0],[60,82,12.0],[60,85,3.0],[60,87,3.0],[60,88,9.0],[60,89,3.0],[60,90,1.0],[60,92,30.0],[60,97,202.0],[60,98,12.0],[60,103,3.0],[60,105,67.0],[60,112,90.0],[60,118,17.0],[60,119,17.0],[60,124,5.0],[60,128,15.0],[60,130,4.0],[60,133,1.0],[60,134,145.0],[60,136,59.0],[60,138,75.0],[60,139,1.0],[60,140,2.0],[60,144,20.0],[60,152,11.0],[60,153,334.0],[60,155,19.0],[60,156,29.0],[60,157,134.0],[60,158,1.0],[60,160,69.0],[60,162,641.0],[60,163,7.0],[60,164,37.0],[60,165,1.0],[60,166,17.0],[60,167,97.0],[60,168,66.0],[60,169,136.0],[60,170,13.0],[60,171,76.0],[60,172,187.0],[60,173,23.0],[61,0,3.0],[61,1,6.0],[61,2,3.0],[61,3,10.0],[61,4,11.0],[61,5,1.0],[61,6,7.0],[61,7,31.0],[61,8,18.0],[61,9,1.0],[61,10,2.0],[61,11,2.0],[61,12,1.0],[61,13,2.0],[61,14,24.0],[61,15,8.0],[61,16,10.0],[61,17,4.0],[61,18,1.0],[61,19,6.0],[61,20,1.0],[61,21,11.0],[61,22,10.0],[61,23,18.0],[61,24,3.0],[61,25,10.0],[61,26,7.0],[61,27,4.0],[61,28,3.0],[61,29,6.0],[61,30,4.0],[61,31,17.0],[61,32,3.0],[61,33,7.0],[61,34,11.0],[61,35,7.0],[61,36,6.0],[61,37,5.0],[61,38,14.0],[61,39,1.0],[61,40,2.0],[61,41,1.0],[61,42,9.0],[61,43,2.0],[61,44,3.0],[61,45,4.0],[61,46,6.0],[61,47,6.0],[61,48,5.0],[61,50,6.0],[61,51,8.0],[61,52,3.0],[61,53,4.0],[61,54,5.0],[61,55,2.0],[61,56,7.0],[61,57,4.0],[61,58,6.0],[61,59,1.0],[61,60,1.0],[61,61,2.0],[61,62,3.0],[61,63,2.0],[61,64,3.0],[61,65,10.0],[61,66,3.0],[61,67,4.0],[61,68,12.0],[61,69,2.0],[61,70,6.0],[61,71,2.0],[61,72,3.0],[61,73,7.0],[61,74,6.0],[61,75,2.0],[61,76,6.0],[61,77,8.0],[61,78,7.0],[61,79,3.0],[61,80,5.0],[61,81,7.0],[61,82,5.0],[61,83,14.0],[61,84,2.0],[61,85,8.0],[61,86,22.0],[61,87,2.0],[61,88,16.0],[61,89,2.0],[61,90,2.0],[61,92,4.0],[61,93,11.0],[61,94,1.0],[61,95,6.0],[61,96,3.0],[61,97,12.0],[61,98,27.0],[61,99,4.0],[61,100,2.0],[61,101,3.0],[61,103,3.0],[61,104,1.0],[61,105,5.0],[61,106,2.0],[61,107,7.0],[61,108,5.0],[61,109,1.0],[61,110,4.0],[61,111,2.0],[61,112,6.0],[61,113,3.0],[61,114,4.0],[61,115,4.0],[61,116,2.0],[61,117,4.0],[61,118,7.0],[61,119,3.0],[61,120,6.0],[61,121,2.0],[61,122,1.0],[61,123,2.0],[61,124,6.0],[61,125,4.0],[61,126,3.0],[61,127,4.0],[61,128,3.0],[61,129,2.0],[61,130,7.0],[61,131,4.0],[61,132,17.0],[61,133,10.0],[61,134,11.0],[61,135,10.0],[61,136,1.0],[61,137,4.0],[61,138,10.0],[61,140,1.0],[61,141,3.0],[61,143,4.0],[61,144,6.0],[61,145,8.0],[61,146,4.0],[61,147,7.0],[61,148,3.0],[61,149,7.0],[61,150,3.0],[61,151,11.0],[61,152,6.0],[61,153,11.0],[61,154,1.0],[61,155,2.0],[61,156,18.0],[61,157,2.0],[61,158,4.0],[61,159,5.0],[61,160,4.0],[61,161,3.0],[61,162,5.0],[61,163,3.0],[61,164,8.0],[61,166,4.0],[61,167,5.0],[61,168,12.0],[61,169,6.0],[61,170,2.0],[61,171,10.0],[61,172,4.0],[61,173,10.0],[62,0,1.0],[62,1,6.0],[62,2,1.0],[62,3,5.0],[62,4,5.0],[62,5,1.0],[62,6,4.0],[62,7,26.0],[62,8,7.0],[62,11,2.0],[62,12,2.0],[62,13,4.0],[62,14,11.0],[62,16,5.0],[62,17,1.0],[62,18,1.0],[62,21,12.0],[62,22,8.0],[62,23,9.0],[62,24,2.0],[62,25,2.0],[62,26,5.0],[62,27,1.0],[62,28,2.0],[62,29,9.0],[62,30,8.0],[62,31,10.0],[62,33,1.0],[62,34,9.0],[62,35,3.0],[62,36,4.0],[62,37,2.0],[62,38,5.0],[62,39,1.0],[62,40,3.0],[62,42,1.0],[62,43,3.0],[62,44,1.0],[62,46,3.0],[62,47,5.0],[62,48,3.0],[62,49,2.0],[62,50,6.0],[62,51,3.0],[62,52,2.0],[62,53,3.0],[62,54,4.0],[62,55,1.0],[62,56,3.0],[62,57,3.0],[62,58,3.0],[62,59,2.0],[62,60,1.0],[62,63,1.0],[62,64,2.0],[62,65,7.0],[62,66,1.0],[62,67,2.0],[62,68,7.0],[62,69,4.0],[62,70,1.0],[62,72,6.0],[62,73,3.0],[62,74,4.0],[62,75,1.0],[62,76,1.0],[62,77,3.0],[62,78,1.0],[62,79,3.0],[62,80,7.0],[62,81,4.0],[62,82,4.0],[62,83,10.0],[62,84,1.0],[62,85,2.0],[62,86,11.0],[62,87,1.0],[62,88,2.0],[62,89,1.0],[62,91,1.0],[62,92,6.0],[62,93,8.0],[62,94,3.0],[62,95,3.0],[62,96,1.0],[62,97,4.0],[62,98,19.0],[62,99,4.0],[62,100,1.0],[62,102,1.0],[62,103,3.0],[62,104,3.0],[62,105,3.0],[62,107,5.0],[62,110,3.0],[62,111,4.0],[62,112,1.0],[62,113,5.0],[62,114,3.0],[62,116,1.0],[62,117,2.0],[62,118,1.0],[62,119,1.0],[62,120,8.0],[62,121,5.0],[62,122,1.0],[62,123,9.0],[62,124,3.0],[62,125,4.0],[62,126,2.0],[62,127,3.0],[62,129,2.0],[62,130,3.0],[62,131,4.0],[62,132,6.0],[62,133,4.0],[62,134,7.0],[62,135,5.0],[62,137,1.0],[62,138,5.0],[62,139,1.0],[62,140,3.0],[62,141,4.0],[62,142,2.0],[62,143,2.0],[62,144,2.0],[62,145,2.0],[62,146,2.0],[62,147,7.0],[62,149,5.0],[62,151,3.0],[62,152,6.0],[62,153,2.0],[62,154,5.0],[62,155,1.0],[62,156,16.0],[62,157,2.0],[62,158,3.0],[62,159,4.0],[62,161,2.0],[62,162,6.0],[62,163,3.0],[62,164,9.0],[62,167,1.0],[62,168,6.0],[62,169,2.0],[62,170,2.0],[62,171,2.0],[62,172,4.0],[62,173,5.0],[62,174,2.0],[63,1,52.0],[63,3,7.0],[63,4,24.0],[63,5,5.0],[63,6,44.0],[63,8,12.0],[63,10,1.0],[63,12,5.0],[63,13,43.0],[63,14,37.0],[63,20,3.0],[63,21,40.0],[63,22,30.0],[63,23,13.0],[63,29,80.0],[63,30,18.0],[63,32,5.0],[63,35,2.0],[63,38,16.0],[63,41,8.0],[63,42,4.0],[63,47,47.0],[63,53,25.0],[63,55,5.0],[63,57,16.0],[63,58,19.0],[63,65,12.0],[63,66,3.0],[63,70,231.0],[63,71,28.0],[63,72,1.0],[63,73,1.0],[63,75,37.0],[63,77,3.0],[63,81,24.0],[63,85,11.0],[63,87,1.0],[63,88,14.0],[63,89,20.0],[63,90,2.0],[63,92,22.0],[63,95,7.0],[63,96,11.0],[63,97,126.0],[63,99,33.0],[63,103,2.0],[63,105,54.0],[63,106,18.0],[63,107,97.0],[63,109,3.0],[63,111,16.0],[63,112,22.0],[63,118,2.0],[63,120,4.0],[63,121,2.0],[63,122,68.0],[63,123,14.0],[63,131,1.0],[63,134,12.0],[63,136,12.0],[63,138,26.0],[63,140,3.0],[63,147,28.0],[63,152,26.0],[63,153,27.0],[63,155,2.0],[63,156,35.0],[63,157,53.0],[63,160,12.0],[63,162,223.0],[63,163,29.0],[63,164,52.0],[63,166,13.0],[63,167,27.0],[63,168,120.0],[63,169,10.0],[63,170,3.0],[63,171,72.0],[63,172,114.0],[63,173,16.0],[64,0,6.0],[64,1,16.0],[64,3,11.0],[64,4,9.0],[64,6,11.0],[64,7,36.0],[64,8,14.0],[64,9,4.0],[64,10,3.0],[64,11,3.0],[64,12,1.0],[64,13,2.0],[64,14,34.0],[64,15,4.0],[64,16,7.0],[64,17,5.0],[64,18,5.0],[64,19,4.0],[64,21,16.0],[64,22,12.0],[64,23,12.0],[64,24,5.0],[64,25,12.0],[64,26,8.0],[64,27,3.0],[64,28,7.0],[64,29,12.0],[64,30,8.0],[64,31,23.0],[64,32,3.0],[64,33,14.0],[64,34,19.0],[64,35,4.0],[64,36,7.0],[64,37,9.0],[64,38,16.0],[64,39,9.0],[64,40,5.0],[64,41,3.0],[64,42,14.0],[64,43,6.0],[64,44,2.0],[64,45,2.0],[64,46,6.0],[64,47,6.0],[64,48,7.0],[64,49,4.0],[64,50,12.0],[64,51,11.0],[64,52,4.0],[64,53,7.0],[64,54,5.0],[64,56,15.0],[64,57,5.0],[64,58,8.0],[64,59,3.0],[64,61,2.0],[64,62,6.0],[64,63,2.0],[64,64,8.0],[64,65,19.0],[64,66,3.0],[64,67,3.0],[64,68,12.0],[64,69,4.0],[64,70,8.0],[64,71,6.0],[64,72,8.0],[64,73,12.0],[64,74,7.0],[64,75,5.0],[64,76,8.0],[64,77,8.0],[64,78,7.0],[64,79,11.0],[64,80,10.0],[64,81,17.0],[64,82,4.0],[64,83,21.0],[64,84,6.0],[64,85,10.0],[64,86,14.0],[64,87,2.0],[64,88,18.0],[64,89,4.0],[64,90,4.0],[64,91,3.0],[64,92,15.0],[64,93,10.0],[64,94,3.0],[64,95,7.0],[64,96,7.0],[64,97,12.0],[64,98,39.0],[64,99,8.0],[64,100,4.0],[64,101,6.0],[64,102,1.0],[64,103,6.0],[64,104,1.0],[64,105,3.0],[64,106,2.0],[64,107,15.0],[64,108,8.0],[64,109,2.0],[64,110,3.0],[64,111,10.0],[64,112,5.0],[64,113,5.0],[64,114,7.0],[64,115,5.0],[64,116,5.0],[64,117,6.0],[64,118,5.0],[64,119,10.0],[64,120,11.0],[64,121,5.0],[64,122,2.0],[64,123,10.0],[64,124,19.0],[64,125,4.0],[64,126,9.0],[64,127,5.0],[64,128,3.0],[64,129,1.0],[64,130,9.0],[64,131,6.0],[64,132,23.0],[64,133,5.0],[64,134,15.0],[64,135,9.0],[64,136,4.0],[64,137,5.0],[64,138,9.0],[64,139,2.0],[64,140,1.0],[64,141,6.0],[64,142,7.0],[64,143,5.0],[64,144,6.0],[64,145,14.0],[64,146,6.0],[64,147,9.0],[64,148,3.0],[64,149,13.0],[64,150,3.0],[64,151,18.0],[64,152,7.0],[64,153,8.0],[64,154,4.0],[64,155,3.0],[64,156,21.0],[64,157,1.0],[64,158,8.0],[64,159,1.0],[64,160,3.0],[64,161,4.0],[64,162,12.0],[64,163,11.0],[64,164,14.0],[64,165,3.0],[64,166,4.0],[64,167,3.0],[64,168,12.0],[64,169,4.0],[64,170,2.0],[64,171,8.0],[64,172,9.0],[64,173,12.0],[64,174,2.0],[65,0,1.0],[65,1,2.0],[65,2,1.0],[65,3,1.0],[65,4,5.0],[65,5,2.0],[65,6,3.0],[65,7,36.0],[65,8,18.0],[65,9,1.0],[65,10,1.0],[65,11,3.0],[65,12,1.0],[65,13,7.0],[65,14,26.0],[65,15,7.0],[65,16,4.0],[65,17,5.0],[65,18,7.0],[65,19,3.0],[65,20,1.0],[65,21,15.0],[65,22,5.0],[65,23,4.0],[65,24,3.0],[65,25,6.0],[65,26,10.0],[65,27,4.0],[65,28,8.0],[65,29,12.0],[65,30,5.0],[65,31,21.0],[65,32,5.0],[65,33,8.0],[65,34,4.0],[65,35,2.0],[65,36,3.0],[65,37,5.0],[65,38,9.0],[65,39,3.0],[65,40,3.0],[65,41,4.0],[65,42,5.0],[65,43,5.0],[65,44,2.0],[65,45,1.0],[65,46,2.0],[65,47,5.0],[65,48,2.0],[65,49,2.0],[65,50,4.0],[65,51,10.0],[65,52,3.0],[65,53,10.0],[65,54,7.0],[65,55,3.0],[65,56,6.0],[65,57,6.0],[65,58,3.0],[65,59,2.0],[65,61,2.0],[65,62,5.0],[65,63,3.0],[65,64,5.0],[65,65,8.0],[65,66,1.0],[65,67,1.0],[65,68,11.0],[65,69,2.0],[65,70,6.0],[65,71,2.0],[65,72,3.0],[65,73,13.0],[65,74,6.0],[65,75,1.0],[65,76,5.0],[65,77,3.0],[65,78,1.0],[65,79,4.0],[65,80,11.0],[65,81,3.0],[65,82,5.0],[65,83,8.0],[65,84,7.0],[65,85,7.0],[65,86,23.0],[65,87,3.0],[65,88,4.0],[65,89,4.0],[65,91,6.0],[65,92,5.0],[65,93,11.0],[65,94,1.0],[65,95,3.0],[65,96,2.0],[65,97,12.0],[65,98,36.0],[65,99,4.0],[65,100,2.0],[65,101,3.0],[65,102,1.0],[65,103,2.0],[65,104,4.0],[65,105,1.0],[65,106,3.0],[65,107,11.0],[65,108,3.0],[65,109,3.0],[65,110,2.0],[65,111,2.0],[65,112,1.0],[65,113,1.0],[65,114,2.0],[65,115,1.0],[65,116,4.0],[65,117,6.0],[65,118,5.0],[65,119,6.0],[65,120,7.0],[65,121,12.0],[65,122,5.0],[65,123,9.0],[65,124,8.0],[65,125,5.0],[65,126,6.0],[65,127,1.0],[65,128,3.0],[65,129,4.0],[65,130,4.0],[65,131,5.0],[65,132,11.0],[65,133,4.0],[65,134,13.0],[65,135,11.0],[65,136,3.0],[65,137,2.0],[65,138,5.0],[65,139,2.0],[65,141,3.0],[65,142,3.0],[65,143,2.0],[65,144,7.0],[65,145,6.0],[65,146,9.0],[65,147,5.0],[65,148,3.0],[65,149,6.0],[65,150,4.0],[65,151,12.0],[65,152,4.0],[65,153,9.0],[65,154,2.0],[65,155,5.0],[65,156,20.0],[65,157,2.0],[65,158,5.0],[65,159,3.0],[65,160,3.0],[65,161,2.0],[65,162,5.0],[65,163,3.0],[65,164,12.0],[65,165,3.0],[65,166,1.0],[65,167,5.0],[65,168,3.0],[65,169,5.0],[65,170,1.0],[65,171,5.0],[65,172,6.0],[65,173,5.0],[65,174,2.0],[66,1,1.0],[66,29,309.0],[66,47,5.0],[66,52,36.0],[66,58,5.0],[66,65,2.0],[66,70,2.0],[66,71,45.0],[66,75,20.0],[66,81,25.0],[66,86,2.0],[66,97,7.0],[66,103,18.0],[66,105,5.0],[66,112,25.0],[66,134,4.0],[66,153,1.0],[66,156,1.0],[66,157,10.0],[66,162,16.0],[66,163,1.0],[66,164,12.0],[66,167,3.0],[66,168,25.0],[66,169,1.0],[66,171,11.0],[66,172,14.0],[66,173,2.0],[67,0,8.0],[67,1,10.0],[67,3,9.0],[67,4,8.0],[67,5,4.0],[67,6,3.0],[67,7,42.0],[67,8,26.0],[67,9,4.0],[67,10,4.0],[67,12,1.0],[67,13,9.0],[67,14,32.0],[67,15,4.0],[67,16,10.0],[67,17,4.0],[67,18,4.0],[67,19,4.0],[67,20,5.0],[67,21,16.0],[67,22,11.0],[67,23,15.0],[67,24,3.0],[67,25,13.0],[67,26,5.0],[67,27,7.0],[67,28,8.0],[67,29,10.0],[67,30,11.0],[67,31,24.0],[67,32,4.0],[67,33,7.0],[67,34,10.0],[67,35,5.0],[67,36,9.0],[67,37,12.0],[67,38,23.0],[67,39,10.0],[67,40,2.0],[67,41,2.0],[67,42,5.0],[67,43,7.0],[67,44,3.0],[67,45,11.0],[67,46,12.0],[67,47,4.0],[67,48,6.0],[67,49,6.0],[67,50,15.0],[67,51,9.0],[67,52,8.0],[67,53,5.0],[67,54,6.0],[67,55,2.0],[67,56,6.0],[67,57,5.0],[67,58,6.0],[67,59,7.0],[67,60,3.0],[67,61,2.0],[67,62,4.0],[67,63,2.0],[67,64,5.0],[67,65,19.0],[67,66,2.0],[67,67,3.0],[67,68,19.0],[67,69,9.0],[67,70,10.0],[67,71,3.0],[67,72,4.0],[67,73,6.0],[67,74,8.0],[67,75,4.0],[67,76,8.0],[67,77,3.0],[67,78,4.0],[67,79,3.0],[67,80,12.0],[67,81,7.0],[67,82,3.0],[67,83,19.0],[67,84,5.0],[67,85,9.0],[67,86,19.0],[67,87,7.0],[67,88,17.0],[67,89,1.0],[67,90,6.0],[67,91,3.0],[67,92,11.0],[67,93,10.0],[67,94,2.0],[67,95,9.0],[67,96,5.0],[67,97,10.0],[67,98,54.0],[67,99,5.0],[67,100,3.0],[67,101,11.0],[67,102,2.0],[67,103,4.0],[67,104,6.0],[67,105,3.0],[67,106,2.0],[67,107,10.0],[67,108,4.0],[67,109,8.0],[67,110,3.0],[67,111,12.0],[67,112,7.0],[67,113,6.0],[67,114,11.0],[67,115,3.0],[67,116,8.0],[67,117,3.0],[67,118,6.0],[67,119,11.0],[67,120,8.0],[67,121,2.0],[67,122,2.0],[67,123,7.0],[67,124,10.0],[67,125,6.0],[67,126,5.0],[67,127,7.0],[67,128,3.0],[67,129,4.0],[67,130,8.0],[67,131,8.0],[67,132,19.0],[67,133,9.0],[67,134,16.0],[67,135,13.0],[67,136,3.0],[67,137,5.0],[67,138,5.0],[67,139,3.0],[67,140,3.0],[67,141,5.0],[67,142,5.0],[67,143,1.0],[67,144,9.0],[67,145,13.0],[67,146,8.0],[67,147,10.0],[67,148,3.0],[67,149,12.0],[67,150,6.0],[67,151,18.0],[67,152,7.0],[67,153,10.0],[67,154,3.0],[67,155,5.0],[67,156,27.0],[67,157,1.0],[67,158,8.0],[67,159,1.0],[67,160,6.0],[67,161,3.0],[67,162,9.0],[67,163,8.0],[67,164,18.0],[67,165,2.0],[67,166,4.0],[67,167,6.0],[67,168,18.0],[67,169,8.0],[67,170,9.0],[67,171,6.0],[67,172,9.0],[67,173,7.0],[67,174,3.0],[68,2,12.0],[68,58,4.0],[68,63,8.0],[68,72,4497.0],[68,82,1.0],[68,98,11.0],[68,157,3.0],[69,0,4.0],[69,1,11.0],[69,3,6.0],[69,4,6.0],[69,5,1.0],[69,6,5.0],[69,7,44.0],[69,8,18.0],[69,9,4.0],[69,10,2.0],[69,12,2.0],[69,13,2.0],[69,14,24.0],[69,15,6.0],[69,16,8.0],[69,17,1.0],[69,18,2.0],[69,19,4.0],[69,20,2.0],[69,21,15.0],[69,22,8.0],[69,23,5.0],[69,24,5.0],[69,25,9.0],[69,26,3.0],[69,27,6.0],[69,28,4.0],[69,29,8.0],[69,30,6.0],[69,31,25.0],[69,32,3.0],[69,33,1.0],[69,34,4.0],[69,35,1.0],[69,36,5.0],[69,37,10.0],[69,38,9.0],[69,39,2.0],[69,40,3.0],[69,41,2.0],[69,42,4.0],[69,43,3.0],[69,44,1.0],[69,45,3.0],[69,46,3.0],[69,47,3.0],[69,48,3.0],[69,49,3.0],[69,50,8.0],[69,51,6.0],[69,52,2.0],[69,53,3.0],[69,54,3.0],[69,55,2.0],[69,56,9.0],[69,57,12.0],[69,58,1.0],[69,61,3.0],[69,62,5.0],[69,63,3.0],[69,64,1.0],[69,65,8.0],[69,66,1.0],[69,67,5.0],[69,68,14.0],[69,69,3.0],[69,70,5.0],[69,71,2.0],[69,72,2.0],[69,73,13.0],[69,74,9.0],[69,75,2.0],[69,76,10.0],[69,77,4.0],[69,78,1.0],[69,79,5.0],[69,80,5.0],[69,81,9.0],[69,82,5.0],[69,83,12.0],[69,84,3.0],[69,85,6.0],[69,86,22.0],[69,88,8.0],[69,89,3.0],[69,90,2.0],[69,91,1.0],[69,92,6.0],[69,93,13.0],[69,94,3.0],[69,95,5.0],[69,96,4.0],[69,97,8.0],[69,98,29.0],[69,99,3.0],[69,100,2.0],[69,101,2.0],[69,102,2.0],[69,103,5.0],[69,104,2.0],[69,105,2.0],[69,106,2.0],[69,107,2.0],[69,108,4.0],[69,109,2.0],[69,110,4.0],[69,111,4.0],[69,112,4.0],[69,113,4.0],[69,114,6.0],[69,115,2.0],[69,116,3.0],[69,117,5.0],[69,118,5.0],[69,119,9.0],[69,120,12.0],[69,121,5.0],[69,122,1.0],[69,123,3.0],[69,124,5.0],[69,125,1.0],[69,126,6.0],[69,128,2.0],[69,129,1.0],[69,130,2.0],[69,131,2.0],[69,132,11.0],[69,133,2.0],[69,134,6.0],[69,135,6.0],[69,136,8.0],[69,137,2.0],[69,138,2.0],[69,139,2.0],[69,141,6.0],[69,142,4.0],[69,143,6.0],[69,144,6.0],[69,145,5.0],[69,146,4.0],[69,147,7.0],[69,148,2.0],[69,149,9.0],[69,150,4.0],[69,151,20.0],[69,152,7.0],[69,153,6.0],[69,154,1.0],[69,156,18.0],[69,157,2.0],[69,158,7.0],[69,159,2.0],[69,160,2.0],[69,161,3.0],[69,162,8.0],[69,163,3.0],[69,164,12.0],[69,165,1.0],[69,166,6.0],[69,167,1.0],[69,168,8.0],[69,169,5.0],[69,170,4.0],[69,171,4.0],[69,172,9.0],[69,173,11.0],[70,0,9.0],[70,1,9.0],[70,2,1.0],[70,3,7.0],[70,4,9.0],[70,5,2.0],[70,6,2.0],[70,7,42.0],[70,8,20.0],[70,9,7.0],[70,10,5.0],[70,11,3.0],[70,12,6.0],[70,13,13.0],[70,14,22.0],[70,15,5.0],[70,16,4.0],[70,17,7.0],[70,18,6.0],[70,19,5.0],[70,20,2.0],[70,21,19.0],[70,22,10.0],[70,23,12.0],[70,24,2.0],[70,25,9.0],[70,26,10.0],[70,27,5.0],[70,28,7.0],[70,29,10.0],[70,30,8.0],[70,31,31.0],[70,32,5.0],[70,33,18.0],[70,34,16.0],[70,35,4.0],[70,36,5.0],[70,37,7.0],[70,38,11.0],[70,39,4.0],[70,40,2.0],[70,41,7.0],[70,42,11.0],[70,43,9.0],[70,44,4.0],[70,45,4.0],[70,46,7.0],[70,47,2.0],[70,48,4.0],[70,49,6.0],[70,50,14.0],[70,51,13.0],[70,52,7.0],[70,53,8.0],[70,54,4.0],[70,55,2.0],[70,56,13.0],[70,57,6.0],[70,58,3.0],[70,59,1.0],[70,60,2.0],[70,61,6.0],[70,62,5.0],[70,63,8.0],[70,64,5.0],[70,65,12.0],[70,66,2.0],[70,67,4.0],[70,68,13.0],[70,69,11.0],[70,70,10.0],[70,71,1.0],[70,72,7.0],[70,73,13.0],[70,74,16.0],[70,75,3.0],[70,76,14.0],[70,77,6.0],[70,78,9.0],[70,79,11.0],[70,80,11.0],[70,81,5.0],[70,82,6.0],[70,83,22.0],[70,84,9.0],[70,85,3.0],[70,86,24.0],[70,87,4.0],[70,88,12.0],[70,89,6.0],[70,90,4.0],[70,91,5.0],[70,92,11.0],[70,93,11.0],[70,94,2.0],[70,95,4.0],[70,96,14.0],[70,97,22.0],[70,98,43.0],[70,99,9.0],[70,100,6.0],[70,101,3.0],[70,102,5.0],[70,103,4.0],[70,104,6.0],[70,105,1.0],[70,106,2.0],[70,107,18.0],[70,108,4.0],[70,109,6.0],[70,110,5.0],[70,111,8.0],[70,112,5.0],[70,113,5.0],[70,114,3.0],[70,116,6.0],[70,117,10.0],[70,118,6.0],[70,119,7.0],[70,120,13.0],[70,121,4.0],[70,122,7.0],[70,123,9.0],[70,124,7.0],[70,125,5.0],[70,126,6.0],[70,128,5.0],[70,129,1.0],[70,130,8.0],[70,131,7.0],[70,132,25.0],[70,133,6.0],[70,134,21.0],[70,135,14.0],[70,136,6.0],[70,137,3.0],[70,138,10.0],[70,139,4.0],[70,140,1.0],[70,141,6.0],[70,142,6.0],[70,143,11.0],[70,144,11.0],[70,145,14.0],[70,146,8.0],[70,147,12.0],[70,148,7.0],[70,149,5.0],[70,150,6.0],[70,151,28.0],[70,152,9.0],[70,153,10.0],[70,154,3.0],[70,155,6.0],[70,156,18.0],[70,157,5.0],[70,158,16.0],[70,159,6.0],[70,160,6.0],[70,161,2.0],[70,162,11.0],[70,163,2.0],[70,164,23.0],[70,165,1.0],[70,166,1.0],[70,167,1.0],[70,168,12.0],[70,169,10.0],[70,170,5.0],[70,171,4.0],[70,172,7.0],[70,173,6.0],[70,174,4.0],[71,23,20.0],[71,24,6.0],[71,28,4.0],[71,32,50.0],[71,43,1.0],[71,47,13.0],[71,52,24.0],[71,56,1.0],[71,62,1.0],[71,67,2.0],[71,85,102.0],[71,100,33.0],[71,110,2525.0],[71,117,8.0],[71,118,2.0],[71,119,43.0],[71,121,5.0],[71,128,63.0],[71,148,3.0],[71,162,1.0],[71,165,9.0],[72,0,5.0],[72,1,6.0],[72,2,1.0],[72,3,6.0],[72,4,5.0],[72,5,2.0],[72,6,4.0],[72,7,25.0],[72,8,13.0],[72,9,4.0],[72,10,2.0],[72,11,1.0],[72,12,1.0],[72,13,9.0],[72,14,13.0],[72,15,7.0],[72,16,6.0],[72,17,5.0],[72,18,2.0],[72,19,1.0],[72,20,1.0],[72,21,9.0],[72,22,4.0],[72,23,7.0],[72,25,9.0],[72,26,5.0],[72,27,3.0],[72,28,3.0],[72,29,3.0],[72,30,2.0],[72,31,14.0],[72,32,1.0],[72,33,3.0],[72,34,5.0],[72,35,4.0],[72,36,3.0],[72,37,6.0],[72,38,8.0],[72,39,4.0],[72,40,4.0],[72,41,1.0],[72,42,2.0],[72,43,2.0],[72,44,3.0],[72,45,2.0],[72,46,5.0],[72,47,5.0],[72,48,2.0],[72,49,1.0],[72,50,10.0],[72,51,6.0],[72,52,3.0],[72,53,4.0],[72,54,5.0],[72,56,5.0],[72,57,2.0],[72,58,6.0],[72,59,3.0],[72,61,2.0],[72,62,1.0],[72,63,4.0],[72,64,1.0],[72,65,7.0],[72,66,1.0],[72,67,1.0],[72,68,11.0],[72,69,7.0],[72,70,6.0],[72,71,2.0],[72,72,2.0],[72,73,3.0],[72,74,5.0],[72,75,1.0],[72,76,6.0],[72,77,3.0],[72,78,1.0],[72,79,4.0],[72,80,7.0],[72,81,10.0],[72,82,3.0],[72,83,11.0],[72,84,5.0],[72,85,6.0],[72,86,7.0],[72,87,2.0],[72,88,8.0],[72,90,3.0],[72,91,2.0],[72,92,8.0],[72,93,9.0],[72,94,5.0],[72,95,1.0],[72,96,5.0],[72,97,3.0],[72,98,24.0],[72,99,2.0],[72,100,2.0],[72,101,1.0],[72,103,2.0],[72,104,4.0],[72,105,3.0],[72,106,1.0],[72,107,3.0],[72,108,2.0],[72,109,1.0],[72,110,4.0],[72,111,2.0],[72,112,8.0],[72,113,2.0],[72,114,4.0],[72,115,1.0],[72,116,4.0],[72,117,4.0],[72,118,3.0],[72,119,8.0],[72,120,12.0],[72,121,6.0],[72,122,2.0],[72,123,7.0],[72,124,3.0],[72,125,5.0],[72,126,3.0],[72,127,3.0],[72,128,5.0],[72,129,1.0],[72,130,4.0],[72,131,2.0],[72,132,11.0],[72,133,3.0],[72,134,12.0],[72,135,10.0],[72,136,2.0],[72,137,2.0],[72,138,4.0],[72,139,1.0],[72,140,3.0],[72,141,2.0],[72,142,4.0],[72,143,2.0],[72,144,8.0],[72,145,9.0],[72,146,7.0],[72,147,6.0],[72,148,3.0],[72,149,5.0],[72,150,7.0],[72,151,17.0],[72,152,8.0],[72,153,4.0],[72,154,2.0],[72,155,5.0],[72,156,16.0],[72,157,2.0],[72,158,7.0],[72,159,2.0],[72,160,2.0],[72,161,1.0],[72,162,7.0],[72,163,6.0],[72,164,10.0],[72,165,1.0],[72,166,5.0],[72,167,4.0],[72,168,13.0],[72,169,5.0],[72,170,1.0],[72,171,1.0],[72,172,2.0],[72,173,3.0],[72,174,1.0],[73,0,2.0],[73,1,9.0],[73,2,1.0],[73,3,8.0],[73,4,8.0],[73,5,3.0],[73,6,9.0],[73,7,55.0],[73,8,8.0],[73,9,3.0],[73,11,3.0],[73,13,10.0],[73,14,34.0],[73,15,3.0],[73,16,3.0],[73,17,4.0],[73,18,4.0],[73,20,1.0],[73,21,16.0],[73,22,6.0],[73,23,6.0],[73,24,7.0],[73,25,7.0],[73,26,6.0],[73,27,4.0],[73,28,9.0],[73,29,8.0],[73,30,9.0],[73,31,24.0],[73,32,6.0],[73,33,8.0],[73,34,10.0],[73,35,4.0],[73,36,7.0],[73,37,4.0],[73,38,7.0],[73,39,3.0],[73,40,1.0],[73,41,4.0],[73,42,4.0],[73,43,6.0],[73,44,3.0],[73,45,3.0],[73,46,6.0],[73,47,5.0],[73,48,5.0],[73,49,3.0],[73,50,17.0],[73,51,13.0],[73,52,4.0],[73,53,4.0],[73,54,2.0],[73,55,2.0],[73,56,14.0],[73,57,11.0],[73,58,9.0],[73,59,7.0],[73,61,3.0],[73,62,4.0],[73,63,2.0],[73,64,3.0],[73,65,12.0],[73,66,5.0],[73,67,5.0],[73,68,8.0],[73,69,4.0],[73,70,14.0],[73,71,1.0],[73,72,8.0],[73,73,4.0],[73,74,14.0],[73,75,1.0],[73,76,7.0],[73,77,9.0],[73,78,9.0],[73,79,12.0],[73,80,9.0],[73,81,7.0],[73,82,3.0],[73,83,13.0],[73,84,6.0],[73,85,5.0],[73,86,20.0],[73,87,2.0],[73,88,4.0],[73,90,1.0],[73,91,1.0],[73,92,8.0],[73,93,11.0],[73,94,4.0],[73,95,1.0],[73,96,3.0],[73,97,11.0],[73,98,37.0],[73,99,4.0],[73,100,4.0],[73,101,5.0],[73,102,3.0],[73,103,6.0],[73,104,3.0],[73,105,6.0],[73,107,14.0],[73,108,6.0],[73,109,3.0],[73,110,6.0],[73,111,4.0],[73,112,3.0],[73,113,1.0],[73,114,4.0],[73,115,2.0],[73,116,1.0],[73,117,14.0],[73,118,2.0],[73,119,6.0],[73,120,9.0],[73,121,11.0],[73,122,5.0],[73,123,7.0],[73,124,2.0],[73,125,2.0],[73,126,2.0],[73,127,6.0],[73,128,2.0],[73,130,4.0],[73,131,4.0],[73,132,18.0],[73,133,4.0],[73,134,19.0],[73,135,4.0],[73,136,7.0],[73,137,4.0],[73,138,10.0],[73,139,3.0],[73,140,3.0],[73,141,9.0],[73,142,6.0],[73,143,2.0],[73,144,12.0],[73,145,10.0],[73,146,9.0],[73,147,10.0],[73,148,3.0],[73,149,3.0],[73,150,8.0],[73,151,28.0],[73,152,7.0],[73,153,9.0],[73,154,1.0],[73,155,5.0],[73,156,24.0],[73,157,2.0],[73,158,10.0],[73,159,5.0],[73,160,6.0],[73,161,2.0],[73,162,8.0],[73,163,6.0],[73,164,10.0],[73,165,1.0],[73,166,3.0],[73,167,1.0],[73,168,14.0],[73,169,6.0],[73,170,2.0],[73,171,7.0],[73,172,13.0],[73,173,12.0],[73,174,1.0],[74,30,1.0],[74,51,2.0],[74,79,1.0],[74,121,2.0],[74,138,1270.0],[75,0,1.0],[75,3,13.0],[75,4,14.0],[75,5,15.0],[75,6,32.0],[75,8,11.0],[75,9,1.0],[75,10,2.0],[75,11,26.0],[75,13,8.0],[75,15,70.0],[75,19,21.0],[75,20,35.0],[75,21,10.0],[75,22,22.0],[75,23,5.0],[75,24,7.0],[75,25,7.0],[75,26,61.0],[75,29,88.0],[75,30,2.0],[75,31,1.0],[75,32,3.0],[75,33,29.0],[75,35,53.0],[75,38,4.0],[75,42,2.0],[75,43,7.0],[75,47,21.0],[75,52,2.0],[75,54,11.0],[75,55,14.0],[75,56,99.0],[75,58,1.0],[75,59,1.0],[75,65,44.0],[75,67,1.0],[75,70,1.0],[75,75,13.0],[75,76,3.0],[75,77,5.0],[75,81,35.0],[75,86,56.0],[75,87,21.0],[75,88,5.0],[75,90,1.0],[75,91,6.0],[75,92,172.0],[75,95,1.0],[75,96,35.0],[75,97,42.0],[75,98,31.0],[75,99,76.0],[75,100,60.0],[75,103,17.0],[75,107,15.0],[75,111,43.0],[75,112,11.0],[75,118,13.0],[75,119,90.0],[75,120,39.0],[75,121,6.0],[75,122,1.0],[75,124,36.0],[75,126,4.0],[75,128,18.0],[75,130,1.0],[75,135,48.0],[75,136,22.0],[75,137,104.0],[75,138,2.0],[75,139,8.0],[75,140,30.0],[75,144,34.0],[75,147,1.0],[75,148,75.0],[75,150,30.0],[75,152,5.0],[75,153,5.0],[75,156,15.0],[75,157,8.0],[75,160,4.0],[75,161,1.0],[75,162,9.0],[75,163,9.0],[75,164,45.0],[75,166,82.0],[75,167,4.0],[75,168,90.0],[75,171,25.0],[75,172,20.0],[75,173,5.0],[76,0,3.0],[76,3,64.0],[76,4,33.0],[76,6,20.0],[76,8,105.0],[76,11,15.0],[76,12,2.0],[76,13,7.0],[76,14,1.0],[76,19,1.0],[76,20,11.0],[76,21,96.0],[76,22,10.0],[76,23,12.0],[76,24,1.0],[76,29,5.0],[76,30,68.0],[76,37,8.0],[76,38,23.0],[76,41,7.0],[76,45,12.0],[76,47,192.0],[76,49,6.0],[76,55,1.0],[76,58,4.0],[76,63,4.0],[76,67,3.0],[76,68,1.0],[76,70,20.0],[76,71,1.0],[76,75,82.0],[76,81,5.0],[76,82,10.0],[76,85,15.0],[76,86,1.0],[76,87,43.0],[76,88,6.0],[76,89,7.0],[76,90,3.0],[76,95,7.0],[76,97,135.0],[76,100,6.0],[76,103,42.0],[76,105,20.0],[76,108,30.0],[76,112,153.0],[76,118,4.0],[76,120,42.0],[76,128,26.0],[76,134,171.0],[76,138,19.0],[76,139,1.0],[76,140,3.0],[76,150,46.0],[76,152,38.0],[76,153,227.0],[76,155,52.0],[76,156,16.0],[76,157,106.0],[76,160,18.0],[76,162,489.0],[76,163,23.0],[76,167,27.0],[76,168,25.0],[76,169,249.0],[76,170,17.0],[76,171,109.0],[76,172,91.0],[76,173,46.0],[77,0,7.0],[77,1,5.0],[77,2,3.0],[77,3,11.0],[77,4,6.0],[77,5,2.0],[77,6,1.0],[77,7,50.0],[77,8,23.0],[77,9,7.0],[77,10,2.0],[77,11,2.0],[77,12,3.0],[77,13,6.0],[77,14,43.0],[77,15,6.0],[77,16,8.0],[77,17,2.0],[77,18,4.0],[77,19,3.0],[77,20,6.0],[77,21,18.0],[77,22,15.0],[77,23,17.0],[77,24,2.0],[77,25,16.0],[77,26,18.0],[77,27,2.0],[77,28,9.0],[77,29,9.0],[77,30,7.0],[77,31,24.0],[77,32,6.0],[77,33,8.0],[77,34,17.0],[77,35,4.0],[77,36,6.0],[77,37,12.0],[77,38,15.0],[77,39,6.0],[77,40,6.0],[77,41,3.0],[77,42,13.0],[77,43,4.0],[77,44,4.0],[77,45,7.0],[77,46,8.0],[77,47,6.0],[77,48,6.0],[77,49,8.0],[77,50,17.0],[77,51,15.0],[77,52,3.0],[77,53,9.0],[77,54,8.0],[77,55,2.0],[77,56,10.0],[77,57,16.0],[77,58,10.0],[77,59,7.0],[77,60,2.0],[77,61,3.0],[77,62,8.0],[77,63,7.0],[77,64,6.0],[77,65,12.0],[77,66,2.0],[77,67,6.0],[77,68,14.0],[77,69,7.0],[77,70,6.0],[77,71,5.0],[77,72,12.0],[77,73,9.0],[77,74,9.0],[77,75,3.0],[77,76,4.0],[77,77,11.0],[77,78,6.0],[77,79,4.0],[77,80,8.0],[77,81,14.0],[77,82,7.0],[77,83,13.0],[77,84,2.0],[77,85,8.0],[77,86,25.0],[77,87,2.0],[77,88,8.0],[77,89,1.0],[77,90,2.0],[77,91,2.0],[77,92,12.0],[77,93,9.0],[77,94,3.0],[77,95,3.0],[77,96,4.0],[77,97,11.0],[77,98,45.0],[77,99,5.0],[77,100,5.0],[77,101,10.0],[77,102,6.0],[77,103,4.0],[77,104,4.0],[77,105,5.0],[77,106,3.0],[77,107,15.0],[77,108,10.0],[77,109,2.0],[77,110,5.0],[77,111,10.0],[77,112,5.0],[77,113,4.0],[77,114,9.0],[77,115,2.0],[77,116,6.0],[77,117,5.0],[77,118,6.0],[77,119,10.0],[77,120,13.0],[77,121,9.0],[77,122,3.0],[77,123,13.0],[77,124,15.0],[77,125,5.0],[77,126,5.0],[77,127,7.0],[77,128,1.0],[77,129,2.0],[77,130,6.0],[77,131,6.0],[77,132,31.0],[77,133,3.0],[77,134,15.0],[77,135,11.0],[77,136,7.0],[77,137,4.0],[77,138,13.0],[77,139,1.0],[77,140,4.0],[77,141,6.0],[77,142,5.0],[77,143,5.0],[77,144,6.0],[77,145,11.0],[77,146,7.0],[77,147,15.0],[77,148,5.0],[77,149,10.0],[77,150,3.0],[77,151,21.0],[77,152,14.0],[77,153,6.0],[77,154,2.0],[77,155,7.0],[77,156,26.0],[77,157,7.0],[77,158,9.0],[77,159,6.0],[77,160,7.0],[77,161,1.0],[77,162,9.0],[77,163,4.0],[77,164,15.0],[77,165,5.0],[77,166,5.0],[77,167,6.0],[77,168,12.0],[77,169,6.0],[77,170,3.0],[77,171,7.0],[77,172,9.0],[77,173,11.0],[78,0,4.0],[78,1,6.0],[78,2,3.0],[78,3,4.0],[78,4,5.0],[78,5,1.0],[78,6,1.0],[78,7,25.0],[78,8,11.0],[78,9,1.0],[78,11,1.0],[78,12,1.0],[78,13,4.0],[78,14,17.0],[78,15,2.0],[78,16,5.0],[78,17,4.0],[78,18,4.0],[78,19,4.0],[78,20,2.0],[78,21,8.0],[78,22,7.0],[78,23,12.0],[78,24,3.0],[78,25,10.0],[78,26,6.0],[78,28,1.0],[78,29,9.0],[78,30,7.0],[78,31,14.0],[78,32,4.0],[78,33,3.0],[78,34,9.0],[78,35,1.0],[78,36,1.0],[78,37,5.0],[78,38,6.0],[78,40,1.0],[78,41,2.0],[78,42,3.0],[78,43,4.0],[78,44,1.0],[78,46,2.0],[78,47,2.0],[78,48,3.0],[78,49,4.0],[78,50,9.0],[78,51,4.0],[78,52,3.0],[78,53,8.0],[78,54,4.0],[78,55,1.0],[78,56,4.0],[78,57,7.0],[78,58,2.0],[78,59,2.0],[78,61,3.0],[78,62,2.0],[78,63,2.0],[78,64,2.0],[78,65,6.0],[78,67,3.0],[78,68,8.0],[78,69,4.0],[78,70,7.0],[78,71,1.0],[78,72,5.0],[78,73,9.0],[78,74,4.0],[78,75,1.0],[78,76,5.0],[78,77,2.0],[78,79,4.0],[78,80,5.0],[78,81,4.0],[78,82,2.0],[78,83,9.0],[78,84,1.0],[78,85,6.0],[78,86,13.0],[78,87,2.0],[78,88,4.0],[78,91,3.0],[78,92,5.0],[78,93,11.0],[78,95,5.0],[78,97,10.0],[78,98,28.0],[78,99,6.0],[78,100,3.0],[78,101,2.0],[78,102,3.0],[78,103,1.0],[78,104,5.0],[78,105,5.0],[78,107,7.0],[78,108,2.0],[78,109,1.0],[78,110,4.0],[78,111,2.0],[78,112,2.0],[78,113,2.0],[78,114,3.0],[78,115,3.0],[78,116,1.0],[78,117,5.0],[78,118,2.0],[78,119,5.0],[78,120,6.0],[78,121,7.0],[78,122,3.0],[78,123,4.0],[78,124,1.0],[78,125,2.0],[78,126,5.0],[78,127,1.0],[78,128,1.0],[78,129,1.0],[78,130,1.0],[78,131,3.0],[78,132,13.0],[78,133,1.0],[78,134,8.0],[78,135,5.0],[78,136,3.0],[78,137,2.0],[78,138,2.0],[78,139,3.0],[78,141,2.0],[78,142,4.0],[78,143,1.0],[78,144,10.0],[78,145,10.0],[78,146,4.0],[78,147,8.0],[78,148,2.0],[78,149,2.0],[78,150,4.0],[78,151,10.0],[78,152,3.0],[78,153,6.0],[78,154,2.0],[78,155,2.0],[78,156,13.0],[78,158,3.0],[78,159,2.0],[78,160,2.0],[78,161,4.0],[78,162,4.0],[78,163,3.0],[78,164,4.0],[78,165,2.0],[78,166,1.0],[78,167,2.0],[78,168,8.0],[78,169,5.0],[78,170,1.0],[78,171,2.0],[78,172,5.0],[78,173,6.0],[78,174,2.0],[79,0,3.0],[79,1,17.0],[79,2,2.0],[79,3,9.0],[79,4,9.0],[79,5,2.0],[79,6,3.0],[79,7,59.0],[79,8,22.0],[79,9,6.0],[79,10,2.0],[79,11,1.0],[79,12,3.0],[79,13,13.0],[79,14,47.0],[79,15,8.0],[79,16,9.0],[79,17,2.0],[79,18,7.0],[79,19,3.0],[79,20,1.0],[79,21,21.0],[79,22,14.0],[79,23,21.0],[79,24,3.0],[79,25,16.0],[79,26,12.0],[79,27,3.0],[79,28,12.0],[79,29,16.0],[79,30,11.0],[79,31,23.0],[79,32,2.0],[79,33,14.0],[79,34,17.0],[79,35,7.0],[79,36,4.0],[79,37,8.0],[79,38,22.0],[79,39,9.0],[79,40,2.0],[79,41,6.0],[79,42,10.0],[79,43,8.0],[79,44,4.0],[79,45,4.0],[79,46,7.0],[79,47,6.0],[79,48,4.0],[79,49,6.0],[79,50,15.0],[79,51,17.0],[79,52,7.0],[79,53,8.0],[79,54,5.0],[79,56,15.0],[79,57,7.0],[79,58,5.0],[79,59,6.0],[79,60,2.0],[79,61,4.0],[79,63,10.0],[79,64,8.0],[79,65,23.0],[79,67,4.0],[79,68,17.0],[79,69,6.0],[79,70,8.0],[79,71,3.0],[79,72,12.0],[79,73,21.0],[79,74,13.0],[79,75,6.0],[79,76,13.0],[79,77,8.0],[79,78,7.0],[79,79,13.0],[79,80,8.0],[79,81,12.0],[79,82,5.0],[79,83,17.0],[79,84,6.0],[79,85,14.0],[79,86,27.0],[79,87,6.0],[79,88,18.0],[79,89,4.0],[79,90,8.0],[79,91,4.0],[79,92,12.0],[79,93,14.0],[79,94,6.0],[79,95,7.0],[79,96,10.0],[79,97,19.0],[79,98,63.0],[79,99,4.0],[79,100,4.0],[79,101,5.0],[79,102,3.0],[79,103,3.0],[79,104,6.0],[79,105,7.0],[79,106,4.0],[79,107,23.0],[79,108,9.0],[79,109,1.0],[79,110,8.0],[79,111,7.0],[79,112,7.0],[79,113,8.0],[79,114,14.0],[79,115,2.0],[79,116,7.0],[79,117,8.0],[79,118,9.0],[79,119,17.0],[79,120,13.0],[79,121,11.0],[79,122,3.0],[79,123,7.0],[79,124,17.0],[79,125,4.0],[79,126,14.0],[79,127,4.0],[79,128,3.0],[79,129,2.0],[79,130,4.0],[79,131,5.0],[79,132,18.0],[79,133,4.0],[79,134,23.0],[79,135,19.0],[79,136,5.0],[79,137,3.0],[79,138,13.0],[79,139,4.0],[79,140,3.0],[79,141,3.0],[79,142,7.0],[79,143,5.0],[79,144,17.0],[79,145,15.0],[79,146,9.0],[79,147,17.0],[79,148,5.0],[79,149,10.0],[79,150,8.0],[79,151,35.0],[79,152,11.0],[79,153,10.0],[79,154,5.0],[79,155,7.0],[79,156,26.0],[79,157,8.0],[79,158,12.0],[79,159,5.0],[79,160,6.0],[79,161,3.0],[79,162,12.0],[79,163,4.0],[79,164,24.0],[79,165,3.0],[79,166,2.0],[79,167,6.0],[79,168,18.0],[79,169,14.0],[79,170,3.0],[79,171,11.0],[79,172,13.0],[79,173,13.0],[79,174,2.0],[80,0,3.0],[80,1,6.0],[80,3,13.0],[80,4,6.0],[80,5,1.0],[80,6,2.0],[80,7,26.0],[80,8,9.0],[80,9,7.0],[80,10,2.0],[80,11,2.0],[80,13,8.0],[80,14,24.0],[80,15,4.0],[80,16,13.0],[80,17,2.0],[80,18,4.0],[80,19,3.0],[80,21,12.0],[80,22,8.0],[80,23,7.0],[80,24,1.0],[80,25,8.0],[80,26,8.0],[80,27,2.0],[80,28,2.0],[80,29,11.0],[80,30,3.0],[80,31,20.0],[80,32,2.0],[80,33,5.0],[80,34,15.0],[80,35,1.0],[80,36,10.0],[80,37,8.0],[80,38,17.0],[80,39,5.0],[80,40,4.0],[80,41,1.0],[80,42,7.0],[80,43,5.0],[80,44,3.0],[80,45,3.0],[80,46,7.0],[80,47,6.0],[80,48,2.0],[80,49,3.0],[80,50,10.0],[80,51,11.0],[80,52,3.0],[80,53,4.0],[80,54,4.0],[80,56,6.0],[80,57,8.0],[80,58,6.0],[80,61,3.0],[80,62,4.0],[80,63,9.0],[80,64,2.0],[80,65,12.0],[80,66,1.0],[80,67,4.0],[80,68,9.0],[80,69,3.0],[80,70,4.0],[80,71,2.0],[80,72,5.0],[80,73,2.0],[80,74,2.0],[80,75,3.0],[80,76,13.0],[80,77,6.0],[80,78,7.0],[80,79,9.0],[80,80,8.0],[80,81,12.0],[80,82,3.0],[80,83,8.0],[80,84,6.0],[80,85,10.0],[80,86,19.0],[80,87,2.0],[80,88,12.0],[80,91,1.0],[80,92,6.0],[80,93,10.0],[80,94,3.0],[80,95,4.0],[80,96,4.0],[80,97,6.0],[80,98,32.0],[80,99,3.0],[80,100,5.0],[80,101,4.0],[80,102,2.0],[80,103,1.0],[80,104,1.0],[80,105,1.0],[80,107,9.0],[80,108,2.0],[80,109,5.0],[80,110,3.0],[80,111,3.0],[80,112,6.0],[80,114,3.0],[80,115,4.0],[80,116,2.0],[80,117,2.0],[80,118,1.0],[80,119,8.0],[80,120,5.0],[80,121,3.0],[80,122,3.0],[80,123,3.0],[80,124,12.0],[80,125,1.0],[80,126,1.0],[80,127,3.0],[80,128,2.0],[80,129,1.0],[80,130,5.0],[80,131,5.0],[80,132,11.0],[80,133,2.0],[80,134,13.0],[80,135,5.0],[80,136,4.0],[80,137,2.0],[80,138,3.0],[80,140,1.0],[80,141,6.0],[80,142,5.0],[80,143,3.0],[80,144,4.0],[80,145,15.0],[80,146,5.0],[80,147,11.0],[80,148,4.0],[80,149,2.0],[80,150,3.0],[80,151,9.0],[80,152,9.0],[80,153,4.0],[80,154,2.0],[80,155,4.0],[80,156,26.0],[80,157,8.0],[80,158,5.0],[80,159,3.0],[80,160,1.0],[80,162,8.0],[80,163,4.0],[80,164,16.0],[80,165,3.0],[80,166,2.0],[80,168,7.0],[80,169,5.0],[80,170,2.0],[80,171,9.0],[80,172,2.0],[80,173,4.0],[80,174,1.0],[81,1,6.0],[81,3,19.0],[81,4,23.0],[81,5,12.0],[81,8,8.0],[81,9,1.0],[81,11,2.0],[81,12,6.0],[81,13,52.0],[81,14,8.0],[81,19,18.0],[81,20,6.0],[81,21,247.0],[81,22,11.0],[81,23,3.0],[81,29,36.0],[81,30,20.0],[81,32,2.0],[81,38,21.0],[81,40,1.0],[81,42,9.0],[81,43,17.0],[81,45,16.0],[81,46,1.0],[81,47,41.0],[81,49,3.0],[81,53,5.0],[81,55,20.0],[81,58,5.0],[81,65,9.0],[81,66,17.0],[81,67,5.0],[81,70,55.0],[81,77,1.0],[81,81,25.0],[81,82,11.0],[81,87,69.0],[81,88,8.0],[81,90,11.0],[81,92,30.0],[81,96,13.0],[81,97,86.0],[81,99,9.0],[81,103,61.0],[81,105,36.0],[81,107,76.0],[81,112,92.0],[81,118,1.0],[81,123,28.0],[81,125,3.0],[81,130,13.0],[81,131,1.0],[81,134,25.0],[81,135,36.0],[81,136,40.0],[81,140,7.0],[81,147,8.0],[81,149,1.0],[81,150,27.0],[81,152,15.0],[81,153,49.0],[81,155,2.0],[81,156,17.0],[81,157,66.0],[81,160,16.0],[81,162,253.0],[81,163,4.0],[81,164,14.0],[81,166,23.0],[81,167,10.0],[81,168,26.0],[81,169,19.0],[81,170,6.0],[81,171,53.0],[81,172,421.0],[81,173,13.0],[82,0,4.0],[82,1,6.0],[82,2,3.0],[82,3,17.0],[82,4,7.0],[82,5,2.0],[82,6,5.0],[82,7,41.0],[82,8,18.0],[82,9,7.0],[82,10,3.0],[82,11,5.0],[82,12,3.0],[82,13,8.0],[82,14,26.0],[82,15,1.0],[82,16,11.0],[82,17,3.0],[82,18,2.0],[82,19,4.0],[82,20,2.0],[82,21,13.0],[82,22,6.0],[82,23,18.0],[82,24,2.0],[82,25,15.0],[82,26,6.0],[82,27,3.0],[82,28,9.0],[82,29,10.0],[82,30,7.0],[82,31,24.0],[82,32,4.0],[82,33,5.0],[82,34,13.0],[82,35,5.0],[82,36,8.0],[82,37,12.0],[82,38,20.0],[82,39,6.0],[82,40,6.0],[82,42,16.0],[82,43,4.0],[82,44,2.0],[82,45,6.0],[82,46,3.0],[82,47,6.0],[82,48,9.0],[82,49,2.0],[82,50,14.0],[82,51,10.0],[82,52,8.0],[82,53,7.0],[82,54,7.0],[82,55,1.0],[82,56,7.0],[82,57,12.0],[82,58,6.0],[82,59,3.0],[82,60,3.0],[82,61,1.0],[82,62,4.0],[82,63,3.0],[82,64,5.0],[82,65,8.0],[82,66,2.0],[82,67,5.0],[82,68,9.0],[82,69,2.0],[82,70,8.0],[82,71,4.0],[82,72,5.0],[82,73,11.0],[82,74,15.0],[82,75,1.0],[82,76,8.0],[82,77,4.0],[82,78,6.0],[82,79,6.0],[82,80,10.0],[82,81,14.0],[82,82,6.0],[82,83,20.0],[82,84,9.0],[82,85,10.0],[82,86,21.0],[82,87,3.0],[82,88,14.0],[82,89,2.0],[82,90,4.0],[82,91,3.0],[82,92,8.0],[82,93,9.0],[82,94,2.0],[82,95,4.0],[82,96,2.0],[82,97,8.0],[82,98,37.0],[82,99,5.0],[82,100,5.0],[82,101,10.0],[82,102,4.0],[82,103,9.0],[82,104,4.0],[82,105,2.0],[82,106,3.0],[82,107,17.0],[82,108,3.0],[82,109,3.0],[82,110,8.0],[82,111,5.0],[82,112,2.0],[82,113,9.0],[82,114,8.0],[82,115,3.0],[82,116,2.0],[82,117,11.0],[82,118,3.0],[82,119,15.0],[82,120,12.0],[82,121,5.0],[82,122,4.0],[82,123,5.0],[82,124,9.0],[82,125,2.0],[82,126,8.0],[82,127,7.0],[82,128,6.0],[82,129,3.0],[82,130,11.0],[82,131,3.0],[82,132,20.0],[82,133,5.0],[82,134,14.0],[82,135,10.0],[82,136,3.0],[82,137,5.0],[82,138,7.0],[82,139,1.0],[82,140,4.0],[82,141,5.0],[82,142,5.0],[82,143,1.0],[82,144,14.0],[82,145,14.0],[82,146,9.0],[82,147,5.0],[82,148,6.0],[82,149,13.0],[82,150,2.0],[82,151,14.0],[82,152,12.0],[82,153,5.0],[82,155,6.0],[82,156,19.0],[82,157,3.0],[82,158,7.0],[82,159,7.0],[82,160,3.0],[82,161,3.0],[82,162,11.0],[82,163,9.0],[82,164,24.0],[82,165,1.0],[82,166,2.0],[82,167,5.0],[82,168,16.0],[82,169,4.0],[82,170,6.0],[82,171,8.0],[82,172,5.0],[82,173,10.0],[82,174,1.0],[83,3,22.0],[83,4,31.0],[83,6,2.0],[83,8,67.0],[83,11,15.0],[83,13,2.0],[83,21,3.0],[83,23,48.0],[83,24,30.0],[83,26,8.0],[83,30,4.0],[83,32,2.0],[83,41,27.0],[83,42,5.0],[83,47,5.0],[83,53,17.0],[83,63,3.0],[83,65,9.0],[83,67,4.0],[83,70,8.0],[83,75,2.0],[83,82,3.0],[83,85,12.0],[83,86,6.0],[83,87,17.0],[83,89,4.0],[83,94,61.0],[83,96,3.0],[83,97,10.0],[83,98,50.0],[83,103,2.0],[83,105,19.0],[83,107,26.0],[83,118,9.0],[83,120,8.0],[83,121,1.0],[83,123,14.0],[83,124,6.0],[83,130,4.0],[83,134,12.0],[83,135,12.0],[83,139,2.0],[83,152,30.0],[83,155,1.0],[83,156,2.0],[83,157,1.0],[83,160,16.0],[83,162,12.0],[83,163,12.0],[83,164,9.0],[83,166,6.0],[83,167,16.0],[83,169,21.0],[83,170,6.0],[83,171,13.0],[83,173,6.0],[84,0,7.0],[84,1,13.0],[84,2,3.0],[84,3,16.0],[84,4,4.0],[84,5,2.0],[84,6,4.0],[84,7,36.0],[84,8,15.0],[84,9,4.0],[84,10,1.0],[84,11,2.0],[84,12,2.0],[84,13,11.0],[84,14,23.0],[84,15,1.0],[84,16,1.0],[84,17,4.0],[84,18,3.0],[84,19,7.0],[84,20,1.0],[84,21,18.0],[84,22,8.0],[84,23,10.0],[84,24,2.0],[84,25,7.0],[84,26,17.0],[84,27,2.0],[84,28,4.0],[84,29,8.0],[84,30,2.0],[84,31,12.0],[84,32,5.0],[84,33,5.0],[84,34,8.0],[84,35,1.0],[84,36,3.0],[84,37,2.0],[84,38,5.0],[84,39,5.0],[84,40,1.0],[84,41,4.0],[84,42,7.0],[84,43,3.0],[84,44,3.0],[84,45,3.0],[84,46,2.0],[84,47,4.0],[84,48,2.0],[84,49,4.0],[84,50,7.0],[84,51,5.0],[84,52,6.0],[84,53,5.0],[84,54,3.0],[84,55,1.0],[84,56,15.0],[84,57,9.0],[84,58,6.0],[84,59,2.0],[84,61,1.0],[84,62,1.0],[84,63,3.0],[84,64,2.0],[84,65,8.0],[84,66,2.0],[84,67,4.0],[84,68,14.0],[84,69,3.0],[84,70,5.0],[84,71,3.0],[84,72,9.0],[84,73,7.0],[84,74,9.0],[84,75,6.0],[84,76,5.0],[84,77,5.0],[84,78,3.0],[84,79,6.0],[84,80,4.0],[84,81,4.0],[84,82,4.0],[84,83,11.0],[84,84,3.0],[84,85,8.0],[84,86,13.0],[84,87,6.0],[84,88,7.0],[84,90,2.0],[84,91,2.0],[84,92,3.0],[84,93,6.0],[84,94,3.0],[84,95,3.0],[84,96,6.0],[84,97,8.0],[84,98,41.0],[84,99,2.0],[84,100,2.0],[84,101,4.0],[84,102,1.0],[84,103,2.0],[84,104,3.0],[84,105,5.0],[84,106,2.0],[84,107,3.0],[84,108,1.0],[84,109,1.0],[84,110,5.0],[84,111,6.0],[84,112,2.0],[84,113,1.0],[84,114,7.0],[84,115,5.0],[84,116,3.0],[84,117,5.0],[84,118,7.0],[84,119,6.0],[84,120,8.0],[84,121,5.0],[84,122,4.0],[84,123,5.0],[84,124,3.0],[84,125,6.0],[84,126,2.0],[84,127,4.0],[84,128,1.0],[84,129,4.0],[84,130,5.0],[84,131,5.0],[84,132,13.0],[84,133,4.0],[84,134,8.0],[84,135,6.0],[84,136,2.0],[84,137,6.0],[84,138,12.0],[84,139,2.0],[84,141,3.0],[84,142,2.0],[84,143,2.0],[84,144,6.0],[84,145,14.0],[84,146,9.0],[84,147,10.0],[84,148,1.0],[84,149,6.0],[84,150,1.0],[84,151,14.0],[84,152,9.0],[84,153,7.0],[84,154,1.0],[84,155,4.0],[84,156,14.0],[84,157,4.0],[84,158,7.0],[84,159,5.0],[84,160,2.0],[84,161,2.0],[84,162,1.0],[84,163,1.0],[84,164,15.0],[84,165,2.0],[84,166,1.0],[84,167,6.0],[84,168,6.0],[84,169,3.0],[84,170,2.0],[84,171,3.0],[84,172,7.0],[84,173,3.0],[84,174,1.0],[85,0,1.0],[85,1,3.0],[85,3,3.0],[85,4,6.0],[85,6,2.0],[85,7,28.0],[85,8,5.0],[85,9,2.0],[85,10,2.0],[85,11,1.0],[85,13,7.0],[85,14,20.0],[85,15,1.0],[85,16,4.0],[85,17,1.0],[85,18,4.0],[85,19,3.0],[85,20,2.0],[85,21,6.0],[85,22,9.0],[85,23,5.0],[85,24,3.0],[85,25,8.0],[85,26,6.0],[85,27,3.0],[85,28,2.0],[85,29,7.0],[85,30,5.0],[85,31,12.0],[85,32,2.0],[85,33,1.0],[85,34,14.0],[85,35,1.0],[85,36,3.0],[85,37,6.0],[85,38,9.0],[85,39,3.0],[85,40,4.0],[85,41,1.0],[85,42,4.0],[85,43,3.0],[85,44,2.0],[85,45,4.0],[85,46,3.0],[85,47,2.0],[85,48,7.0],[85,49,3.0],[85,50,2.0],[85,51,9.0],[85,52,5.0],[85,53,2.0],[85,54,3.0],[85,56,2.0],[85,57,6.0],[85,58,1.0],[85,59,1.0],[85,60,1.0],[85,61,2.0],[85,62,2.0],[85,63,1.0],[85,64,2.0],[85,65,5.0],[85,67,2.0],[85,68,4.0],[85,69,3.0],[85,70,6.0],[85,72,2.0],[85,73,4.0],[85,74,6.0],[85,75,1.0],[85,76,4.0],[85,77,1.0],[85,78,1.0],[85,79,2.0],[85,80,5.0],[85,81,5.0],[85,82,3.0],[85,83,8.0],[85,84,4.0],[85,85,2.0],[85,86,9.0],[85,87,1.0],[85,88,8.0],[85,89,4.0],[85,90,2.0],[85,92,3.0],[85,93,7.0],[85,95,2.0],[85,96,2.0],[85,97,4.0],[85,98,21.0],[85,99,1.0],[85,100,1.0],[85,101,1.0],[85,102,1.0],[85,103,1.0],[85,104,2.0],[85,105,7.0],[85,106,1.0],[85,107,6.0],[85,108,2.0],[85,110,2.0],[85,111,5.0],[85,112,5.0],[85,113,3.0],[85,114,4.0],[85,115,1.0],[85,116,4.0],[85,117,2.0],[85,118,2.0],[85,120,3.0],[85,121,5.0],[85,122,1.0],[85,123,3.0],[85,124,8.0],[85,125,1.0],[85,126,1.0],[85,127,2.0],[85,130,7.0],[85,131,2.0],[85,132,6.0],[85,133,1.0],[85,134,5.0],[85,135,4.0],[85,136,1.0],[85,137,3.0],[85,138,3.0],[85,139,2.0],[85,141,3.0],[85,143,8.0],[85,144,3.0],[85,145,12.0],[85,146,2.0],[85,147,9.0],[85,148,1.0],[85,149,5.0],[85,151,3.0],[85,152,3.0],[85,153,4.0],[85,154,1.0],[85,155,2.0],[85,156,11.0],[85,158,3.0],[85,159,1.0],[85,160,1.0],[85,161,3.0],[85,162,3.0],[85,163,1.0],[85,164,14.0],[85,165,1.0],[85,168,5.0],[85,169,5.0],[85,171,5.0],[85,172,2.0],[85,173,1.0],[85,174,2.0],[86,0,6.0],[86,1,10.0],[86,3,8.0],[86,4,9.0],[86,5,1.0],[86,6,6.0],[86,7,38.0],[86,8,11.0],[86,9,3.0],[86,10,2.0],[86,12,3.0],[86,13,12.0],[86,14,22.0],[86,15,9.0],[86,16,12.0],[86,17,3.0],[86,18,4.0],[86,19,5.0],[86,20,2.0],[86,21,15.0],[86,22,8.0],[86,23,13.0],[86,24,5.0],[86,25,11.0],[86,26,11.0],[86,27,4.0],[86,28,7.0],[86,29,6.0],[86,30,6.0],[86,31,16.0],[86,32,2.0],[86,33,5.0],[86,34,6.0],[86,35,5.0],[86,36,3.0],[86,37,9.0],[86,38,9.0],[86,39,3.0],[86,40,1.0],[86,41,5.0],[86,42,4.0],[86,43,4.0],[86,44,1.0],[86,45,6.0],[86,46,6.0],[86,47,6.0],[86,48,5.0],[86,49,7.0],[86,50,7.0],[86,51,12.0],[86,52,4.0],[86,53,6.0],[86,54,2.0],[86,55,1.0],[86,56,12.0],[86,57,9.0],[86,58,5.0],[86,59,1.0],[86,60,2.0],[86,61,1.0],[86,62,4.0],[86,63,1.0],[86,64,7.0],[86,65,7.0],[86,67,3.0],[86,68,7.0],[86,69,2.0],[86,70,12.0],[86,71,4.0],[86,72,7.0],[86,73,8.0],[86,74,8.0],[86,75,9.0],[86,76,7.0],[86,77,4.0],[86,78,3.0],[86,79,9.0],[86,80,12.0],[86,81,10.0],[86,82,3.0],[86,83,11.0],[86,84,7.0],[86,85,8.0],[86,86,18.0],[86,87,7.0],[86,88,9.0],[86,89,1.0],[86,90,3.0],[86,91,3.0],[86,92,8.0],[86,93,12.0],[86,95,2.0],[86,96,2.0],[86,97,17.0],[86,98,31.0],[86,99,4.0],[86,100,4.0],[86,101,5.0],[86,102,1.0],[86,103,5.0],[86,104,3.0],[86,105,6.0],[86,106,3.0],[86,107,15.0],[86,108,6.0],[86,109,3.0],[86,110,7.0],[86,111,5.0],[86,112,7.0],[86,113,5.0],[86,114,7.0],[86,115,5.0],[86,116,4.0],[86,117,7.0],[86,118,2.0],[86,119,8.0],[86,120,8.0],[86,121,7.0],[86,122,2.0],[86,123,8.0],[86,124,9.0],[86,125,3.0],[86,126,4.0],[86,127,5.0],[86,128,5.0],[86,129,2.0],[86,130,5.0],[86,131,2.0],[86,132,9.0],[86,133,2.0],[86,134,13.0],[86,135,8.0],[86,136,3.0],[86,137,3.0],[86,138,8.0],[86,139,1.0],[86,140,1.0],[86,141,7.0],[86,142,7.0],[86,143,4.0],[86,144,7.0],[86,145,17.0],[86,146,6.0],[86,147,12.0],[86,148,5.0],[86,149,6.0],[86,150,6.0],[86,151,11.0],[86,152,9.0],[86,153,11.0],[86,155,3.0],[86,156,21.0],[86,157,3.0],[86,158,11.0],[86,159,1.0],[86,160,5.0],[86,161,2.0],[86,162,6.0],[86,163,3.0],[86,164,14.0],[86,166,2.0],[86,167,5.0],[86,168,11.0],[86,169,8.0],[86,170,6.0],[86,171,7.0],[86,172,8.0],[86,173,5.0],[86,174,3.0],[87,0,1.0],[87,1,6.0],[87,2,1.0],[87,3,6.0],[87,4,13.0],[87,5,3.0],[87,6,4.0],[87,7,26.0],[87,8,9.0],[87,9,3.0],[87,10,2.0],[87,11,2.0],[87,12,4.0],[87,13,5.0],[87,14,17.0],[87,15,4.0],[87,16,3.0],[87,17,4.0],[87,18,5.0],[87,19,1.0],[87,20,1.0],[87,21,14.0],[87,22,3.0],[87,23,11.0],[87,25,12.0],[87,26,10.0],[87,27,1.0],[87,28,4.0],[87,29,6.0],[87,30,3.0],[87,31,18.0],[87,33,6.0],[87,34,9.0],[87,35,4.0],[87,36,4.0],[87,37,5.0],[87,38,12.0],[87,39,4.0],[87,40,2.0],[87,41,2.0],[87,42,4.0],[87,43,4.0],[87,44,6.0],[87,45,3.0],[87,46,2.0],[87,47,4.0],[87,48,2.0],[87,49,4.0],[87,50,9.0],[87,51,8.0],[87,52,6.0],[87,53,5.0],[87,54,3.0],[87,55,1.0],[87,56,15.0],[87,57,10.0],[87,58,7.0],[87,59,2.0],[87,61,2.0],[87,62,2.0],[87,63,1.0],[87,64,2.0],[87,65,8.0],[87,66,1.0],[87,67,4.0],[87,68,17.0],[87,69,2.0],[87,70,6.0],[87,71,1.0],[87,72,3.0],[87,73,5.0],[87,74,7.0],[87,76,9.0],[87,77,3.0],[87,78,5.0],[87,79,5.0],[87,80,11.0],[87,81,5.0],[87,82,4.0],[87,83,12.0],[87,84,3.0],[87,85,4.0],[87,86,20.0],[87,87,1.0],[87,88,6.0],[87,89,1.0],[87,90,1.0],[87,92,18.0],[87,93,10.0],[87,94,1.0],[87,95,2.0],[87,96,3.0],[87,97,17.0],[87,98,23.0],[87,99,2.0],[87,100,1.0],[87,101,5.0],[87,102,1.0],[87,103,7.0],[87,104,5.0],[87,105,6.0],[87,106,3.0],[87,107,13.0],[87,108,2.0],[87,109,3.0],[87,110,5.0],[87,111,2.0],[87,112,3.0],[87,113,4.0],[87,114,3.0],[87,115,2.0],[87,116,1.0],[87,117,6.0],[87,118,2.0],[87,119,8.0],[87,120,6.0],[87,121,4.0],[87,123,7.0],[87,124,9.0],[87,125,2.0],[87,126,2.0],[87,127,1.0],[87,128,2.0],[87,129,4.0],[87,130,3.0],[87,131,3.0],[87,132,12.0],[87,133,5.0],[87,134,14.0],[87,135,7.0],[87,136,4.0],[87,137,6.0],[87,138,8.0],[87,139,1.0],[87,140,2.0],[87,141,3.0],[87,142,5.0],[87,143,6.0],[87,144,6.0],[87,145,10.0],[87,146,4.0],[87,147,7.0],[87,148,3.0],[87,149,5.0],[87,150,3.0],[87,151,9.0],[87,152,7.0],[87,153,5.0],[87,155,3.0],[87,156,11.0],[87,157,5.0],[87,158,4.0],[87,159,2.0],[87,160,1.0],[87,161,2.0],[87,162,10.0],[87,163,3.0],[87,164,8.0],[87,165,2.0],[87,166,5.0],[87,167,2.0],[87,168,4.0],[87,169,6.0],[87,170,5.0],[87,171,5.0],[87,172,8.0],[87,173,3.0],[87,174,2.0],[88,0,5.0],[88,1,3.0],[88,2,1.0],[88,3,4.0],[88,4,4.0],[88,5,3.0],[88,6,2.0],[88,7,31.0],[88,8,12.0],[88,9,3.0],[88,10,2.0],[88,11,1.0],[88,13,6.0],[88,14,20.0],[88,15,1.0],[88,16,4.0],[88,17,2.0],[88,18,2.0],[88,19,3.0],[88,20,2.0],[88,21,10.0],[88,22,5.0],[88,23,10.0],[88,24,1.0],[88,25,4.0],[88,26,4.0],[88,28,2.0],[88,29,7.0],[88,30,2.0],[88,31,21.0],[88,32,6.0],[88,33,7.0],[88,34,6.0],[88,35,2.0],[88,36,4.0],[88,37,8.0],[88,38,11.0],[88,39,3.0],[88,40,3.0],[88,41,1.0],[88,42,3.0],[88,43,1.0],[88,44,6.0],[88,45,1.0],[88,46,2.0],[88,47,5.0],[88,48,5.0],[88,49,8.0],[88,50,8.0],[88,51,7.0],[88,52,2.0],[88,54,5.0],[88,55,1.0],[88,56,6.0],[88,57,5.0],[88,58,3.0],[88,59,3.0],[88,61,4.0],[88,65,12.0],[88,66,2.0],[88,67,2.0],[88,68,8.0],[88,69,1.0],[88,70,5.0],[88,71,2.0],[88,72,3.0],[88,73,5.0],[88,74,5.0],[88,75,1.0],[88,76,2.0],[88,77,2.0],[88,78,2.0],[88,79,6.0],[88,80,10.0],[88,81,7.0],[88,82,2.0],[88,83,13.0],[88,84,2.0],[88,85,1.0],[88,86,17.0],[88,87,3.0],[88,88,2.0],[88,90,3.0],[88,91,1.0],[88,92,7.0],[88,93,5.0],[88,95,1.0],[88,96,2.0],[88,97,9.0],[88,98,32.0],[88,99,1.0],[88,100,2.0],[88,101,7.0],[88,102,2.0],[88,103,2.0],[88,104,1.0],[88,105,4.0],[88,106,3.0],[88,107,8.0],[88,108,3.0],[88,109,2.0],[88,110,5.0],[88,111,4.0],[88,112,5.0],[88,113,6.0],[88,114,6.0],[88,115,2.0],[88,117,3.0],[88,118,4.0],[88,119,2.0],[88,120,5.0],[88,121,5.0],[88,122,4.0],[88,123,3.0],[88,124,6.0],[88,125,2.0],[88,126,4.0],[88,127,3.0],[88,128,4.0],[88,129,6.0],[88,130,5.0],[88,131,4.0],[88,132,10.0],[88,133,7.0],[88,134,8.0],[88,135,5.0],[88,136,1.0],[88,137,1.0],[88,138,1.0],[88,139,2.0],[88,141,2.0],[88,142,1.0],[88,143,4.0],[88,144,8.0],[88,145,7.0],[88,146,9.0],[88,147,12.0],[88,149,3.0],[88,150,4.0],[88,151,13.0],[88,152,4.0],[88,153,5.0],[88,154,6.0],[88,155,2.0],[88,156,11.0],[88,157,1.0],[88,158,2.0],[88,159,3.0],[88,160,4.0],[88,161,2.0],[88,162,3.0],[88,163,3.0],[88,164,5.0],[88,165,1.0],[88,166,1.0],[88,167,4.0],[88,168,9.0],[88,171,5.0],[88,172,5.0],[88,173,4.0],[88,174,2.0],[89,0,2.0],[89,1,1.0],[89,3,12.0],[89,4,11.0],[89,6,1.0],[89,8,891.0],[89,11,2.0],[89,13,1.0],[89,19,3.0],[89,20,1.0],[89,21,20.0],[89,22,2.0],[89,23,22.0],[89,29,16.0],[89,30,1.0],[89,38,1.0],[89,42,10.0],[89,43,4.0],[89,47,4.0],[89,51,2.0],[89,64,75.0],[89,65,3.0],[89,67,2.0],[89,77,4.0],[89,81,15.0],[89,82,4.0],[89,85,1.0],[89,87,7.0],[89,89,5.0],[89,90,2.0],[89,91,2.0],[89,92,10.0],[89,95,9.0],[89,97,3.0],[89,98,3.0],[89,100,1.0],[89,103,3.0],[89,105,5.0],[89,107,7.0],[89,108,3.0],[89,112,4.0],[89,113,1.0],[89,114,32.0],[89,118,2.0],[89,120,1.0],[89,121,2.0],[89,127,4.0],[89,130,2.0],[89,131,1.0],[89,132,3.0],[89,134,3.0],[89,136,4.0],[89,138,4.0],[89,144,31.0],[89,147,2.0],[89,150,1.0],[89,151,8.0],[89,152,6.0],[89,153,12.0],[89,155,1.0],[89,156,1.0],[89,157,1.0],[89,160,9.0],[89,162,6.0],[89,163,5.0],[89,164,9.0],[89,166,30.0],[89,167,2.0],[89,168,23.0],[89,169,4.0],[89,171,5.0],[89,172,4.0],[89,173,2.0],[90,0,5.0],[90,1,8.0],[90,2,3.0],[90,3,9.0],[90,4,10.0],[90,5,2.0],[90,6,9.0],[90,7,39.0],[90,8,14.0],[90,9,5.0],[90,11,1.0],[90,12,2.0],[90,13,7.0],[90,14,31.0],[90,15,5.0],[90,16,11.0],[90,17,7.0],[90,18,8.0],[90,19,2.0],[90,20,1.0],[90,21,18.0],[90,22,11.0],[90,23,12.0],[90,24,4.0],[90,25,15.0],[90,26,6.0],[90,27,1.0],[90,28,6.0],[90,29,13.0],[90,30,10.0],[90,31,24.0],[90,32,8.0],[90,33,4.0],[90,34,13.0],[90,35,7.0],[90,36,7.0],[90,37,6.0],[90,38,15.0],[90,39,3.0],[90,40,5.0],[90,41,7.0],[90,42,7.0],[90,43,3.0],[90,44,2.0],[90,45,3.0],[90,46,12.0],[90,47,7.0],[90,48,5.0],[90,49,3.0],[90,50,11.0],[90,51,17.0],[90,52,8.0],[90,53,4.0],[90,54,7.0],[90,55,3.0],[90,56,12.0],[90,57,9.0],[90,58,7.0],[90,59,1.0],[90,60,2.0],[90,61,3.0],[90,62,5.0],[90,63,3.0],[90,64,5.0],[90,65,17.0],[90,66,2.0],[90,67,4.0],[90,68,12.0],[90,69,3.0],[90,70,10.0],[90,71,6.0],[90,72,5.0],[90,73,15.0],[90,74,7.0],[90,75,2.0],[90,76,15.0],[90,77,4.0],[90,78,6.0],[90,79,9.0],[90,80,7.0],[90,81,7.0],[90,82,4.0],[90,83,18.0],[90,84,7.0],[90,85,12.0],[90,86,19.0],[90,87,2.0],[90,88,7.0],[90,89,3.0],[90,90,3.0],[90,91,1.0],[90,92,9.0],[90,93,18.0],[90,94,2.0],[90,95,3.0],[90,96,7.0],[90,97,12.0],[90,98,45.0],[90,99,5.0],[90,100,6.0],[90,101,9.0],[90,102,6.0],[90,103,4.0],[90,104,3.0],[90,105,5.0],[90,106,3.0],[90,107,10.0],[90,108,9.0],[90,109,1.0],[90,110,7.0],[90,111,12.0],[90,112,8.0],[90,113,7.0],[90,114,7.0],[90,115,4.0],[90,116,4.0],[90,117,12.0],[90,118,5.0],[90,119,7.0],[90,120,12.0],[90,121,8.0],[90,122,2.0],[90,123,10.0],[90,124,11.0],[90,125,7.0],[90,126,4.0],[90,127,1.0],[90,128,2.0],[90,129,2.0],[90,130,5.0],[90,131,5.0],[90,132,19.0],[90,133,7.0],[90,134,20.0],[90,135,7.0],[90,136,4.0],[90,137,2.0],[90,138,12.0],[90,139,3.0],[90,140,4.0],[90,141,3.0],[90,142,2.0],[90,143,1.0],[90,144,13.0],[90,145,17.0],[90,146,4.0],[90,147,13.0],[90,148,5.0],[90,149,5.0],[90,150,6.0],[90,151,14.0],[90,152,5.0],[90,153,14.0],[90,154,4.0],[90,155,8.0],[90,156,24.0],[90,157,5.0],[90,158,3.0],[90,159,3.0],[90,160,1.0],[90,161,4.0],[90,162,6.0],[90,163,6.0],[90,164,20.0],[90,166,4.0],[90,167,1.0],[90,168,16.0],[90,169,6.0],[90,170,4.0],[90,171,13.0],[90,172,5.0],[90,173,10.0],[90,174,2.0],[91,0,3.0],[91,1,11.0],[91,3,3.0],[91,4,3.0],[91,5,2.0],[91,6,3.0],[91,7,42.0],[91,8,13.0],[91,9,2.0],[91,11,2.0],[91,12,2.0],[91,13,5.0],[91,14,18.0],[91,15,4.0],[91,16,6.0],[91,17,2.0],[91,18,2.0],[91,19,2.0],[91,20,2.0],[91,21,8.0],[91,22,7.0],[91,23,15.0],[91,24,1.0],[91,25,9.0],[91,26,9.0],[91,27,2.0],[91,28,2.0],[91,29,10.0],[91,30,4.0],[91,31,12.0],[91,32,2.0],[91,33,2.0],[91,34,2.0],[91,35,4.0],[91,36,3.0],[91,37,11.0],[91,38,8.0],[91,39,8.0],[91,41,4.0],[91,42,9.0],[91,43,1.0],[91,44,1.0],[91,45,3.0],[91,46,2.0],[91,47,4.0],[91,48,2.0],[91,50,7.0],[91,51,8.0],[91,52,1.0],[91,53,3.0],[91,54,2.0],[91,55,2.0],[91,56,7.0],[91,57,3.0],[91,58,6.0],[91,59,4.0],[91,61,3.0],[91,62,2.0],[91,63,3.0],[91,64,4.0],[91,65,6.0],[91,66,2.0],[91,67,4.0],[91,68,11.0],[91,70,7.0],[91,71,2.0],[91,72,3.0],[91,73,5.0],[91,74,4.0],[91,75,3.0],[91,76,6.0],[91,77,7.0],[91,78,2.0],[91,79,6.0],[91,80,6.0],[91,81,5.0],[91,82,3.0],[91,83,12.0],[91,84,7.0],[91,85,2.0],[91,86,16.0],[91,87,4.0],[91,88,2.0],[91,89,1.0],[91,90,3.0],[91,91,2.0],[91,92,5.0],[91,93,7.0],[91,94,4.0],[91,95,2.0],[91,96,3.0],[91,97,9.0],[91,98,28.0],[91,99,2.0],[91,101,2.0],[91,102,4.0],[91,103,6.0],[91,104,3.0],[91,105,6.0],[91,106,1.0],[91,107,7.0],[91,108,2.0],[91,109,3.0],[91,110,1.0],[91,111,3.0],[91,112,2.0],[91,113,6.0],[91,114,2.0],[91,115,5.0],[91,117,8.0],[91,118,2.0],[91,119,3.0],[91,120,5.0],[91,121,7.0],[91,122,4.0],[91,123,3.0],[91,124,3.0],[91,125,2.0],[91,126,2.0],[91,127,2.0],[91,128,6.0],[91,129,1.0],[91,130,7.0],[91,131,1.0],[91,132,7.0],[91,133,4.0],[91,134,10.0],[91,135,2.0],[91,136,7.0],[91,137,2.0],[91,138,6.0],[91,139,1.0],[91,140,1.0],[91,141,5.0],[91,142,6.0],[91,143,1.0],[91,144,7.0],[91,145,6.0],[91,146,5.0],[91,147,11.0],[91,148,4.0],[91,149,6.0],[91,150,5.0],[91,151,13.0],[91,152,5.0],[91,153,8.0],[91,154,1.0],[91,155,3.0],[91,156,15.0],[91,158,3.0],[91,159,1.0],[91,162,3.0],[91,163,4.0],[91,164,10.0],[91,165,1.0],[91,166,2.0],[91,167,4.0],[91,168,13.0],[91,169,3.0],[91,170,2.0],[91,171,10.0],[91,172,3.0],[91,173,4.0],[91,174,2.0],[92,0,7.0],[92,1,8.0],[92,3,9.0],[92,4,3.0],[92,5,5.0],[92,6,2.0],[92,7,35.0],[92,8,15.0],[92,9,3.0],[92,10,6.0],[92,11,1.0],[92,12,2.0],[92,13,3.0],[92,14,14.0],[92,15,6.0],[92,16,5.0],[92,17,1.0],[92,18,4.0],[92,19,2.0],[92,21,13.0],[92,22,5.0],[92,23,14.0],[92,24,1.0],[92,25,6.0],[92,26,5.0],[92,27,6.0],[92,28,9.0],[92,29,13.0],[92,30,3.0],[92,31,19.0],[92,32,4.0],[92,33,2.0],[92,34,8.0],[92,35,6.0],[92,36,3.0],[92,37,8.0],[92,38,12.0],[92,39,1.0],[92,40,5.0],[92,41,3.0],[92,42,12.0],[92,43,1.0],[92,44,2.0],[92,45,2.0],[92,46,3.0],[92,47,3.0],[92,48,6.0],[92,49,1.0],[92,50,8.0],[92,51,12.0],[92,52,4.0],[92,53,7.0],[92,54,5.0],[92,56,8.0],[92,57,6.0],[92,58,4.0],[92,59,2.0],[92,60,1.0],[92,61,3.0],[92,62,1.0],[92,63,1.0],[92,64,5.0],[92,65,13.0],[92,66,2.0],[92,67,3.0],[92,68,9.0],[92,69,8.0],[92,70,8.0],[92,72,5.0],[92,73,4.0],[92,74,8.0],[92,75,5.0],[92,76,8.0],[92,77,2.0],[92,78,1.0],[92,79,7.0],[92,80,3.0],[92,81,16.0],[92,82,2.0],[92,83,20.0],[92,85,2.0],[92,86,19.0],[92,87,5.0],[92,88,4.0],[92,90,3.0],[92,91,5.0],[92,92,7.0],[92,93,15.0],[92,94,4.0],[92,95,5.0],[92,96,5.0],[92,97,10.0],[92,98,31.0],[92,99,2.0],[92,100,3.0],[92,101,3.0],[92,102,2.0],[92,103,4.0],[92,104,1.0],[92,105,6.0],[92,106,1.0],[92,107,10.0],[92,108,4.0],[92,109,2.0],[92,110,4.0],[92,111,10.0],[92,112,5.0],[92,114,9.0],[92,115,1.0],[92,116,2.0],[92,117,8.0],[92,118,5.0],[92,119,8.0],[92,120,9.0],[92,121,8.0],[92,122,2.0],[92,123,7.0],[92,124,4.0],[92,125,2.0],[92,126,2.0],[92,127,3.0],[92,128,1.0],[92,129,6.0],[92,130,8.0],[92,131,7.0],[92,132,17.0],[92,133,3.0],[92,134,8.0],[92,136,2.0],[92,137,1.0],[92,138,9.0],[92,139,2.0],[92,141,4.0],[92,143,2.0],[92,144,6.0],[92,145,14.0],[92,146,5.0],[92,147,12.0],[92,148,1.0],[92,149,6.0],[92,150,4.0],[92,151,12.0],[92,152,9.0],[92,153,2.0],[92,154,4.0],[92,155,7.0],[92,156,15.0],[92,157,3.0],[92,158,5.0],[92,159,1.0],[92,160,2.0],[92,161,6.0],[92,162,3.0],[92,163,6.0],[92,164,9.0],[92,166,2.0],[92,167,2.0],[92,168,10.0],[92,169,2.0],[92,170,2.0],[92,171,6.0],[92,172,3.0],[92,173,3.0],[92,174,2.0],[93,0,2.0],[93,1,6.0],[93,2,3.0],[93,3,4.0],[93,4,10.0],[93,5,1.0],[93,6,2.0],[93,7,38.0],[93,8,15.0],[93,9,3.0],[93,10,2.0],[93,11,4.0],[93,12,1.0],[93,13,9.0],[93,14,25.0],[93,15,2.0],[93,16,8.0],[93,17,4.0],[93,18,1.0],[93,19,5.0],[93,20,1.0],[93,21,8.0],[93,22,3.0],[93,23,10.0],[93,24,5.0],[93,25,4.0],[93,26,9.0],[93,27,1.0],[93,28,10.0],[93,29,4.0],[93,30,1.0],[93,31,20.0],[93,32,5.0],[93,33,1.0],[93,34,9.0],[93,35,4.0],[93,36,3.0],[93,37,4.0],[93,38,16.0],[93,39,3.0],[93,40,1.0],[93,41,1.0],[93,42,1.0],[93,43,4.0],[93,44,2.0],[93,45,4.0],[93,46,6.0],[93,47,5.0],[93,49,1.0],[93,50,11.0],[93,51,9.0],[93,52,3.0],[93,53,2.0],[93,54,4.0],[93,55,4.0],[93,56,8.0],[93,57,7.0],[93,58,4.0],[93,59,4.0],[93,61,2.0],[93,62,5.0],[93,63,2.0],[93,65,12.0],[93,66,4.0],[93,67,1.0],[93,68,3.0],[93,69,4.0],[93,70,5.0],[93,71,2.0],[93,72,6.0],[93,73,7.0],[93,74,5.0],[93,75,1.0],[93,76,5.0],[93,77,2.0],[93,78,4.0],[93,79,2.0],[93,80,5.0],[93,81,10.0],[93,82,4.0],[93,83,12.0],[93,84,5.0],[93,85,10.0],[93,86,18.0],[93,87,3.0],[93,88,10.0],[93,91,1.0],[93,92,1.0],[93,93,13.0],[93,94,2.0],[93,95,4.0],[93,96,3.0],[93,97,13.0],[93,98,27.0],[93,99,2.0],[93,100,2.0],[93,101,3.0],[93,102,4.0],[93,103,4.0],[93,104,1.0],[93,105,3.0],[93,107,8.0],[93,108,4.0],[93,109,2.0],[93,110,5.0],[93,111,4.0],[93,112,6.0],[93,113,4.0],[93,114,6.0],[93,115,3.0],[93,116,3.0],[93,117,2.0],[93,118,5.0],[93,119,3.0],[93,120,7.0],[93,121,14.0],[93,122,5.0],[93,123,2.0],[93,124,10.0],[93,125,6.0],[93,126,4.0],[93,127,1.0],[93,128,1.0],[93,129,2.0],[93,130,3.0],[93,131,1.0],[93,132,15.0],[93,133,1.0],[93,134,7.0],[93,135,6.0],[93,136,4.0],[93,138,3.0],[93,141,5.0],[93,143,4.0],[93,144,6.0],[93,145,4.0],[93,146,8.0],[93,147,7.0],[93,148,1.0],[93,149,7.0],[93,150,4.0],[93,151,13.0],[93,152,9.0],[93,153,4.0],[93,154,1.0],[93,155,1.0],[93,156,23.0],[93,157,5.0],[93,158,1.0],[93,159,2.0],[93,160,2.0],[93,162,6.0],[93,163,5.0],[93,164,11.0],[93,165,1.0],[93,166,4.0],[93,167,2.0],[93,168,12.0],[93,169,4.0],[93,170,5.0],[93,171,5.0],[93,172,3.0],[93,173,4.0],[93,174,2.0],[94,0,6.0],[94,1,2.0],[94,2,1.0],[94,3,4.0],[94,4,4.0],[94,5,4.0],[94,6,4.0],[94,7,34.0],[94,8,6.0],[94,9,4.0],[94,10,2.0],[94,11,2.0],[94,13,8.0],[94,14,20.0],[94,15,4.0],[94,16,8.0],[94,17,3.0],[94,18,2.0],[94,21,13.0],[94,22,7.0],[94,23,5.0],[94,24,2.0],[94,25,5.0],[94,26,3.0],[94,27,1.0],[94,28,4.0],[94,29,6.0],[94,30,2.0],[94,31,12.0],[94,33,2.0],[94,34,8.0],[94,36,4.0],[94,37,3.0],[94,38,10.0],[94,39,2.0],[94,41,2.0],[94,42,3.0],[94,43,7.0],[94,44,4.0],[94,45,4.0],[94,46,2.0],[94,47,5.0],[94,48,4.0],[94,49,1.0],[94,50,5.0],[94,51,3.0],[94,52,3.0],[94,53,4.0],[94,54,1.0],[94,56,7.0],[94,57,5.0],[94,58,1.0],[94,59,2.0],[94,60,1.0],[94,61,2.0],[94,62,4.0],[94,63,1.0],[94,64,2.0],[94,65,12.0],[94,66,1.0],[94,67,3.0],[94,68,8.0],[94,70,3.0],[94,71,6.0],[94,72,1.0],[94,73,5.0],[94,74,11.0],[94,75,2.0],[94,76,8.0],[94,77,2.0],[94,78,4.0],[94,79,5.0],[94,80,7.0],[94,81,8.0],[94,83,11.0],[94,84,2.0],[94,85,4.0],[94,86,16.0],[94,87,4.0],[94,88,5.0],[94,89,1.0],[94,90,2.0],[94,91,4.0],[94,92,4.0],[94,93,8.0],[94,94,2.0],[94,95,4.0],[94,96,2.0],[94,97,7.0],[94,98,34.0],[94,99,3.0],[94,102,2.0],[94,103,1.0],[94,104,2.0],[94,105,4.0],[94,106,1.0],[94,107,11.0],[94,108,3.0],[94,109,2.0],[94,110,3.0],[94,111,4.0],[94,112,3.0],[94,113,4.0],[94,114,3.0],[94,115,3.0],[94,116,4.0],[94,117,7.0],[94,118,2.0],[94,119,2.0],[94,120,5.0],[94,121,6.0],[94,122,1.0],[94,123,6.0],[94,124,1.0],[94,125,1.0],[94,126,3.0],[94,128,3.0],[94,129,2.0],[94,130,7.0],[94,131,4.0],[94,132,11.0],[94,133,3.0],[94,134,10.0],[94,135,3.0],[94,136,2.0],[94,137,2.0],[94,138,3.0],[94,139,2.0],[94,141,2.0],[94,142,1.0],[94,143,3.0],[94,144,2.0],[94,145,5.0],[94,146,5.0],[94,147,7.0],[94,148,1.0],[94,149,2.0],[94,150,2.0],[94,151,4.0],[94,152,4.0],[94,153,3.0],[94,154,2.0],[94,155,2.0],[94,156,16.0],[94,157,1.0],[94,158,5.0],[94,159,1.0],[94,160,4.0],[94,161,2.0],[94,162,2.0],[94,163,2.0],[94,164,11.0],[94,166,3.0],[94,167,2.0],[94,168,8.0],[94,169,5.0],[94,170,7.0],[94,171,7.0],[94,172,2.0],[94,173,4.0],[94,174,2.0],[95,0,2.0],[95,1,6.0],[95,2,2.0],[95,3,10.0],[95,4,5.0],[95,5,3.0],[95,6,1.0],[95,7,45.0],[95,8,24.0],[95,9,2.0],[95,10,2.0],[95,11,3.0],[95,12,1.0],[95,13,11.0],[95,14,24.0],[95,15,5.0],[95,16,5.0],[95,17,2.0],[95,18,7.0],[95,19,6.0],[95,20,1.0],[95,21,11.0],[95,22,6.0],[95,23,15.0],[95,24,4.0],[95,25,3.0],[95,26,9.0],[95,27,4.0],[95,28,11.0],[95,29,12.0],[95,30,6.0],[95,31,17.0],[95,32,2.0],[95,33,10.0],[95,34,9.0],[95,35,1.0],[95,37,6.0],[95,38,13.0],[95,39,3.0],[95,40,1.0],[95,41,7.0],[95,42,15.0],[95,43,3.0],[95,45,2.0],[95,46,6.0],[95,47,2.0],[95,48,7.0],[95,49,6.0],[95,50,8.0],[95,51,9.0],[95,52,4.0],[95,53,8.0],[95,54,4.0],[95,55,2.0],[95,56,13.0],[95,57,9.0],[95,58,3.0],[95,59,3.0],[95,60,1.0],[95,61,2.0],[95,62,6.0],[95,63,5.0],[95,64,7.0],[95,65,8.0],[95,66,2.0],[95,67,6.0],[95,68,8.0],[95,69,5.0],[95,70,6.0],[95,71,2.0],[95,72,6.0],[95,73,8.0],[95,74,11.0],[95,75,3.0],[95,76,8.0],[95,77,4.0],[95,78,4.0],[95,79,9.0],[95,80,6.0],[95,81,6.0],[95,82,2.0],[95,83,16.0],[95,84,4.0],[95,85,4.0],[95,86,18.0],[95,87,3.0],[95,88,11.0],[95,89,3.0],[95,90,2.0],[95,91,1.0],[95,92,7.0],[95,93,11.0],[95,94,4.0],[95,95,5.0],[95,96,6.0],[95,97,14.0],[95,98,40.0],[95,99,1.0],[95,100,3.0],[95,101,5.0],[95,102,3.0],[95,103,6.0],[95,104,8.0],[95,105,5.0],[95,106,1.0],[95,107,13.0],[95,108,8.0],[95,109,1.0],[95,110,9.0],[95,111,5.0],[95,112,7.0],[95,113,4.0],[95,114,9.0],[95,115,3.0],[95,116,2.0],[95,117,5.0],[95,118,5.0],[95,119,8.0],[95,120,7.0],[95,121,2.0],[95,122,3.0],[95,123,7.0],[95,124,9.0],[95,125,4.0],[95,126,7.0],[95,127,2.0],[95,128,5.0],[95,129,4.0],[95,130,6.0],[95,131,3.0],[95,132,15.0],[95,133,2.0],[95,134,14.0],[95,135,10.0],[95,136,4.0],[95,137,4.0],[95,138,5.0],[95,139,2.0],[95,140,1.0],[95,141,5.0],[95,142,4.0],[95,143,3.0],[95,144,10.0],[95,145,7.0],[95,146,6.0],[95,147,5.0],[95,148,2.0],[95,149,6.0],[95,150,3.0],[95,151,21.0],[95,152,6.0],[95,153,9.0],[95,154,2.0],[95,155,1.0],[95,156,14.0],[95,157,2.0],[95,158,4.0],[95,159,4.0],[95,160,3.0],[95,161,4.0],[95,162,10.0],[95,163,2.0],[95,164,9.0],[95,166,1.0],[95,167,1.0],[95,168,12.0],[95,169,7.0],[95,170,4.0],[95,171,10.0],[95,172,5.0],[95,173,9.0],[95,174,2.0],[96,0,5.0],[96,1,4.0],[96,2,2.0],[96,3,5.0],[96,4,2.0],[96,5,4.0],[96,6,4.0],[96,7,57.0],[96,8,12.0],[96,9,2.0],[96,10,2.0],[96,12,1.0],[96,13,4.0],[96,14,15.0],[96,15,6.0],[96,16,4.0],[96,17,5.0],[96,18,3.0],[96,19,2.0],[96,20,3.0],[96,21,10.0],[96,22,4.0],[96,23,2.0],[96,24,1.0],[96,25,9.0],[96,26,4.0],[96,27,5.0],[96,28,5.0],[96,29,8.0],[96,30,1.0],[96,31,14.0],[96,33,2.0],[96,34,8.0],[96,35,1.0],[96,36,3.0],[96,37,4.0],[96,38,5.0],[96,39,4.0],[96,40,1.0],[96,41,3.0],[96,42,5.0],[96,43,1.0],[96,44,3.0],[96,45,2.0],[96,46,1.0],[96,47,2.0],[96,48,3.0],[96,49,1.0],[96,50,3.0],[96,51,5.0],[96,52,1.0],[96,53,3.0],[96,54,6.0],[96,55,3.0],[96,56,11.0],[96,57,3.0],[96,58,4.0],[96,59,3.0],[96,60,2.0],[96,61,1.0],[96,62,8.0],[96,64,3.0],[96,65,13.0],[96,67,2.0],[96,68,12.0],[96,69,2.0],[96,70,6.0],[96,71,2.0],[96,72,4.0],[96,73,8.0],[96,74,15.0],[96,75,1.0],[96,76,7.0],[96,78,4.0],[96,79,4.0],[96,80,12.0],[96,81,9.0],[96,82,4.0],[96,83,7.0],[96,85,5.0],[96,86,23.0],[96,87,2.0],[96,88,5.0],[96,90,3.0],[96,91,3.0],[96,92,8.0],[96,93,5.0],[96,94,3.0],[96,95,1.0],[96,96,6.0],[96,97,11.0],[96,98,22.0],[96,99,2.0],[96,100,4.0],[96,101,3.0],[96,102,2.0],[96,104,6.0],[96,105,6.0],[96,107,8.0],[96,108,4.0],[96,110,3.0],[96,111,2.0],[96,112,4.0],[96,113,4.0],[96,114,4.0],[96,115,3.0],[96,116,1.0],[96,117,2.0],[96,118,3.0],[96,119,2.0],[96,120,8.0],[96,121,6.0],[96,122,2.0],[96,123,4.0],[96,125,3.0],[96,126,2.0],[96,127,2.0],[96,128,1.0],[96,129,1.0],[96,130,2.0],[96,131,1.0],[96,132,5.0],[96,133,2.0],[96,134,17.0],[96,135,13.0],[96,136,3.0],[96,137,2.0],[96,138,5.0],[96,139,1.0],[96,140,2.0],[96,141,3.0],[96,143,2.0],[96,144,5.0],[96,145,7.0],[96,146,6.0],[96,147,7.0],[96,148,2.0],[96,149,4.0],[96,150,3.0],[96,151,5.0],[96,152,9.0],[96,153,3.0],[96,154,1.0],[96,155,7.0],[96,156,23.0],[96,157,2.0],[96,158,8.0],[96,159,4.0],[96,160,1.0],[96,161,3.0],[96,162,5.0],[96,163,3.0],[96,164,8.0],[96,166,2.0],[96,167,4.0],[96,168,9.0],[96,169,4.0],[96,170,2.0],[96,171,6.0],[96,172,5.0],[96,173,2.0],[96,174,2.0],[97,0,9.0],[97,1,8.0],[97,2,4.0],[97,3,10.0],[97,4,7.0],[97,5,1.0],[97,6,13.0],[97,7,50.0],[97,8,13.0],[97,9,4.0],[97,10,2.0],[97,11,4.0],[97,12,2.0],[97,13,5.0],[97,14,26.0],[97,15,7.0],[97,16,6.0],[97,17,4.0],[97,18,6.0],[97,19,7.0],[97,21,25.0],[97,22,13.0],[97,23,10.0],[97,24,3.0],[97,25,14.0],[97,26,12.0],[97,27,2.0],[97,28,6.0],[97,29,6.0],[97,30,8.0],[97,31,32.0],[97,32,6.0],[97,33,12.0],[97,34,12.0],[97,35,7.0],[97,36,4.0],[97,37,7.0],[97,38,10.0],[97,39,8.0],[97,40,3.0],[97,41,5.0],[97,42,9.0],[97,43,7.0],[97,44,4.0],[97,45,1.0],[97,46,3.0],[97,47,9.0],[97,48,1.0],[97,49,4.0],[97,50,10.0],[97,51,18.0],[97,52,2.0],[97,53,4.0],[97,54,8.0],[97,55,2.0],[97,56,11.0],[97,57,11.0],[97,58,8.0],[97,59,4.0],[97,60,3.0],[97,61,4.0],[97,62,1.0],[97,63,5.0],[97,64,3.0],[97,65,16.0],[97,66,2.0],[97,67,4.0],[97,68,13.0],[97,69,7.0],[97,70,8.0],[97,72,6.0],[97,73,9.0],[97,74,7.0],[97,75,2.0],[97,76,11.0],[97,77,6.0],[97,78,1.0],[97,79,7.0],[97,80,14.0],[97,81,14.0],[97,82,6.0],[97,83,15.0],[97,84,7.0],[97,85,8.0],[97,86,22.0],[97,87,4.0],[97,88,5.0],[97,89,4.0],[97,90,2.0],[97,91,2.0],[97,92,19.0],[97,93,15.0],[97,94,3.0],[97,95,5.0],[97,96,3.0],[97,97,13.0],[97,98,39.0],[97,99,4.0],[97,100,7.0],[97,101,6.0],[97,103,7.0],[97,104,5.0],[97,105,11.0],[97,106,5.0],[97,107,12.0],[97,108,1.0],[97,109,2.0],[97,110,7.0],[97,111,4.0],[97,112,2.0],[97,113,2.0],[97,114,5.0],[97,115,3.0],[97,117,12.0],[97,118,5.0],[97,119,9.0],[97,120,14.0],[97,121,6.0],[97,122,4.0],[97,123,9.0],[97,124,9.0],[97,125,3.0],[97,126,5.0],[97,127,5.0],[97,128,3.0],[97,129,3.0],[97,130,8.0],[97,131,4.0],[97,132,14.0],[97,133,4.0],[97,134,19.0],[97,135,14.0],[97,136,3.0],[97,137,2.0],[97,138,9.0],[97,139,1.0],[97,140,1.0],[97,141,6.0],[97,142,9.0],[97,143,5.0],[97,144,7.0],[97,145,10.0],[97,146,8.0],[97,147,14.0],[97,148,9.0],[97,149,9.0],[97,150,2.0],[97,151,15.0],[97,152,12.0],[97,153,5.0],[97,154,5.0],[97,155,5.0],[97,156,33.0],[97,157,3.0],[97,158,10.0],[97,159,7.0],[97,160,1.0],[97,161,3.0],[97,162,10.0],[97,163,4.0],[97,164,19.0],[97,165,4.0],[97,166,1.0],[97,167,4.0],[97,168,8.0],[97,169,6.0],[97,170,1.0],[97,171,4.0],[97,172,6.0],[97,173,9.0],[97,174,2.0],[98,0,1.0],[98,2,2.0],[98,4,5.0],[98,8,4.0],[98,9,1.0],[98,18,2.0],[98,21,1.0],[98,23,6.0],[98,24,2.0],[98,28,1.0],[98,30,5.0],[98,31,16.0],[98,32,4.0],[98,35,11.0],[98,36,24.0],[98,37,4.0],[98,39,2.0],[98,42,7.0],[98,43,3.0],[98,45,4.0],[98,48,21.0],[98,50,247.0],[98,52,1.0],[98,54,1.0],[98,56,5.0],[98,61,3.0],[98,63,20.0],[98,64,3.0],[98,65,28.0],[98,68,3.0],[98,76,24.0],[98,84,144.0],[98,85,2.0],[98,89,1.0],[98,90,4.0],[98,91,8.0],[98,98,2.0],[98,100,4.0],[98,101,6.0],[98,104,20.0],[98,109,3.0],[98,114,9.0],[98,117,6.0],[98,119,12.0],[98,120,2.0],[98,123,3.0],[98,127,2.0],[98,128,1.0],[98,130,227.0],[98,133,2.0],[98,135,2.0],[98,137,153.0],[98,143,1.0],[98,146,1.0],[98,149,58.0],[98,154,9.0],[98,161,27.0],[99,0,4.0],[99,1,3.0],[99,2,1.0],[99,3,4.0],[99,4,5.0],[99,6,6.0],[99,7,32.0],[99,8,8.0],[99,9,4.0],[99,10,1.0],[99,11,4.0],[99,12,3.0],[99,13,5.0],[99,14,11.0],[99,15,2.0],[99,16,4.0],[99,17,4.0],[99,18,4.0],[99,20,2.0],[99,21,10.0],[99,22,4.0],[99,23,11.0],[99,24,2.0],[99,25,12.0],[99,26,9.0],[99,27,5.0],[99,29,9.0],[99,30,7.0],[99,31,16.0],[99,32,3.0],[99,33,3.0],[99,34,10.0],[99,35,1.0],[99,36,1.0],[99,37,4.0],[99,38,15.0],[99,39,4.0],[99,40,3.0],[99,41,3.0],[99,42,9.0],[99,43,3.0],[99,44,1.0],[99,45,3.0],[99,46,2.0],[99,47,5.0],[99,48,2.0],[99,50,9.0],[99,51,8.0],[99,53,3.0],[99,54,3.0],[99,55,3.0],[99,56,4.0],[99,57,4.0],[99,58,3.0],[99,59,2.0],[99,60,1.0],[99,63,3.0],[99,64,2.0],[99,65,10.0],[99,66,5.0],[99,67,3.0],[99,68,6.0],[99,69,2.0],[99,70,7.0],[99,71,2.0],[99,72,2.0],[99,73,6.0],[99,74,4.0],[99,75,3.0],[99,76,7.0],[99,77,1.0],[99,78,4.0],[99,79,4.0],[99,80,5.0],[99,81,7.0],[99,82,3.0],[99,83,13.0],[99,84,3.0],[99,85,3.0],[99,86,19.0],[99,88,8.0],[99,89,3.0],[99,91,3.0],[99,92,3.0],[99,93,5.0],[99,94,3.0],[99,95,5.0],[99,97,9.0],[99,98,34.0],[99,99,7.0],[99,100,4.0],[99,101,5.0],[99,102,4.0],[99,103,2.0],[99,104,3.0],[99,105,4.0],[99,106,4.0],[99,107,10.0],[99,108,4.0],[99,109,1.0],[99,110,5.0],[99,111,1.0],[99,112,2.0],[99,113,3.0],[99,115,3.0],[99,116,1.0],[99,117,5.0],[99,118,2.0],[99,119,2.0],[99,120,3.0],[99,121,3.0],[99,122,1.0],[99,123,10.0],[99,124,1.0],[99,125,4.0],[99,126,1.0],[99,127,1.0],[99,128,1.0],[99,129,1.0],[99,130,1.0],[99,131,2.0],[99,132,10.0],[99,133,6.0],[99,134,15.0],[99,135,5.0],[99,136,1.0],[99,137,5.0],[99,138,4.0],[99,139,1.0],[99,140,1.0],[99,141,5.0],[99,142,1.0],[99,143,1.0],[99,144,6.0],[99,145,10.0],[99,146,4.0],[99,147,14.0],[99,149,8.0],[99,150,4.0],[99,151,9.0],[99,152,4.0],[99,153,2.0],[99,154,2.0],[99,155,1.0],[99,156,16.0],[99,157,3.0],[99,158,3.0],[99,159,1.0],[99,160,3.0],[99,161,1.0],[99,162,6.0],[99,163,6.0],[99,164,11.0],[99,165,2.0],[99,166,4.0],[99,167,2.0],[99,168,10.0],[99,169,7.0],[99,170,3.0],[99,171,6.0],[99,172,4.0],[99,173,7.0],[100,0,6.0],[100,1,6.0],[100,2,1.0],[100,3,5.0],[100,4,5.0],[100,5,1.0],[100,6,1.0],[100,7,35.0],[100,8,8.0],[100,9,1.0],[100,10,2.0],[100,11,2.0],[100,13,5.0],[100,14,13.0],[100,15,3.0],[100,16,5.0],[100,17,3.0],[100,18,4.0],[100,19,2.0],[100,20,3.0],[100,21,12.0],[100,22,1.0],[100,23,7.0],[100,24,1.0],[100,25,5.0],[100,26,6.0],[100,27,1.0],[100,28,8.0],[100,29,9.0],[100,30,1.0],[100,31,15.0],[100,32,2.0],[100,33,3.0],[100,34,6.0],[100,35,1.0],[100,36,2.0],[100,37,1.0],[100,38,2.0],[100,39,3.0],[100,41,5.0],[100,42,3.0],[100,43,3.0],[100,44,2.0],[100,45,2.0],[100,46,5.0],[100,47,3.0],[100,48,4.0],[100,49,2.0],[100,50,6.0],[100,51,7.0],[100,52,4.0],[100,53,3.0],[100,54,3.0],[100,56,6.0],[100,57,4.0],[100,58,2.0],[100,59,1.0],[100,61,1.0],[100,62,1.0],[100,63,1.0],[100,64,3.0],[100,65,6.0],[100,66,1.0],[100,68,7.0],[100,69,5.0],[100,70,6.0],[100,71,1.0],[100,72,6.0],[100,73,5.0],[100,74,9.0],[100,75,3.0],[100,76,9.0],[100,77,1.0],[100,78,4.0],[100,79,8.0],[100,80,7.0],[100,81,5.0],[100,82,1.0],[100,83,5.0],[100,84,3.0],[100,86,15.0],[100,88,5.0],[100,90,4.0],[100,91,3.0],[100,92,5.0],[100,93,5.0],[100,94,3.0],[100,95,3.0],[100,96,3.0],[100,97,5.0],[100,98,29.0],[100,99,4.0],[100,100,3.0],[100,101,4.0],[100,102,1.0],[100,103,6.0],[100,104,1.0],[100,105,3.0],[100,106,2.0],[100,107,4.0],[100,108,4.0],[100,109,2.0],[100,110,6.0],[100,111,4.0],[100,112,5.0],[100,113,6.0],[100,114,4.0],[100,115,1.0],[100,116,3.0],[100,117,9.0],[100,118,1.0],[100,119,5.0],[100,120,10.0],[100,121,6.0],[100,122,2.0],[100,123,5.0],[100,124,2.0],[100,125,4.0],[100,127,2.0],[100,128,1.0],[100,129,1.0],[100,130,4.0],[100,131,6.0],[100,132,10.0],[100,133,3.0],[100,134,7.0],[100,135,7.0],[100,136,3.0],[100,137,6.0],[100,138,1.0],[100,140,1.0],[100,141,6.0],[100,142,2.0],[100,143,3.0],[100,144,8.0],[100,145,7.0],[100,146,7.0],[100,147,5.0],[100,148,3.0],[100,149,5.0],[100,150,4.0],[100,151,5.0],[100,152,5.0],[100,153,4.0],[100,154,2.0],[100,155,5.0],[100,156,17.0],[100,157,4.0],[100,158,9.0],[100,159,4.0],[100,160,1.0],[100,162,2.0],[100,163,3.0],[100,164,12.0],[100,165,3.0],[100,166,5.0],[100,167,1.0],[100,168,3.0],[100,169,3.0],[100,170,1.0],[100,171,3.0],[100,172,9.0],[100,173,4.0],[100,174,3.0],[101,8,1.0],[101,23,1.0],[101,64,1.0],[101,78,3.0],[101,80,1.0],[101,93,7592.0],[101,98,2.0],[101,125,1.0],[102,0,4.0],[102,1,3.0],[102,3,8.0],[102,4,4.0],[102,5,3.0],[102,6,3.0],[102,7,33.0],[102,8,7.0],[102,9,1.0],[102,10,2.0],[102,11,1.0],[102,12,1.0],[102,13,7.0],[102,14,16.0],[102,15,1.0],[102,16,8.0],[102,17,2.0],[102,18,4.0],[102,19,6.0],[102,21,11.0],[102,22,4.0],[102,23,12.0],[102,24,2.0],[102,25,11.0],[102,26,7.0],[102,27,5.0],[102,28,12.0],[102,29,13.0],[102,30,10.0],[102,31,14.0],[102,32,4.0],[102,33,6.0],[102,34,7.0],[102,35,3.0],[102,36,4.0],[102,37,7.0],[102,38,12.0],[102,39,4.0],[102,40,2.0],[102,41,4.0],[102,42,5.0],[102,43,5.0],[102,44,1.0],[102,45,1.0],[102,46,3.0],[102,47,4.0],[102,48,2.0],[102,49,3.0],[102,50,6.0],[102,51,8.0],[102,52,5.0],[102,53,3.0],[102,54,4.0],[102,56,3.0],[102,57,6.0],[102,58,2.0],[102,59,3.0],[102,60,1.0],[102,61,3.0],[102,62,6.0],[102,63,1.0],[102,64,1.0],[102,65,13.0],[102,66,3.0],[102,67,1.0],[102,68,5.0],[102,69,2.0],[102,70,8.0],[102,71,2.0],[102,72,6.0],[102,73,6.0],[102,74,8.0],[102,75,1.0],[102,76,1.0],[102,77,7.0],[102,78,3.0],[102,79,3.0],[102,80,5.0],[102,81,4.0],[102,82,1.0],[102,83,12.0],[102,84,5.0],[102,85,8.0],[102,86,26.0],[102,88,7.0],[102,89,3.0],[102,90,2.0],[102,91,4.0],[102,92,9.0],[102,93,4.0],[102,94,1.0],[102,95,3.0],[102,96,2.0],[102,97,12.0],[102,98,25.0],[102,99,2.0],[102,100,5.0],[102,101,2.0],[102,102,3.0],[102,103,3.0],[102,104,1.0],[102,105,8.0],[102,106,3.0],[102,107,11.0],[102,108,6.0],[102,109,2.0],[102,110,2.0],[102,111,6.0],[102,112,7.0],[102,113,3.0],[102,114,6.0],[102,115,1.0],[102,116,3.0],[102,117,5.0],[102,118,5.0],[102,119,7.0],[102,120,6.0],[102,121,4.0],[102,122,2.0],[102,123,1.0],[102,124,6.0],[102,125,3.0],[102,126,2.0],[102,127,2.0],[102,128,3.0],[102,129,1.0],[102,130,1.0],[102,131,1.0],[102,132,17.0],[102,133,3.0],[102,134,12.0],[102,135,7.0],[102,136,2.0],[102,137,4.0],[102,138,6.0],[102,139,1.0],[102,141,2.0],[102,142,2.0],[102,143,5.0],[102,144,5.0],[102,145,7.0],[102,146,3.0],[102,147,6.0],[102,148,1.0],[102,149,7.0],[102,150,3.0],[102,151,13.0],[102,152,7.0],[102,153,2.0],[102,154,2.0],[102,155,6.0],[102,156,21.0],[102,157,3.0],[102,158,8.0],[102,159,2.0],[102,160,10.0],[102,162,9.0],[102,163,4.0],[102,164,9.0],[102,165,1.0],[102,166,2.0],[102,167,4.0],[102,168,8.0],[102,169,5.0],[102,170,3.0],[102,171,6.0],[102,172,6.0],[102,173,8.0],[102,174,1.0],[103,0,3.0],[103,1,6.0],[103,3,8.0],[103,4,3.0],[103,6,1.0],[103,7,33.0],[103,8,13.0],[103,9,5.0],[103,10,3.0],[103,12,3.0],[103,13,4.0],[103,14,18.0],[103,15,3.0],[103,16,6.0],[103,17,1.0],[103,18,3.0],[103,19,1.0],[103,21,17.0],[103,22,10.0],[103,23,4.0],[103,24,2.0],[103,25,11.0],[103,26,5.0],[103,27,1.0],[103,28,4.0],[103,29,8.0],[103,30,4.0],[103,31,12.0],[103,32,2.0],[103,33,2.0],[103,34,6.0],[103,36,2.0],[103,37,4.0],[103,38,8.0],[103,39,3.0],[103,40,2.0],[103,41,3.0],[103,42,3.0],[103,43,5.0],[103,44,4.0],[103,45,1.0],[103,46,3.0],[103,47,3.0],[103,48,3.0],[103,50,8.0],[103,51,8.0],[103,52,4.0],[103,53,4.0],[103,54,5.0],[103,55,3.0],[103,56,7.0],[103,57,4.0],[103,58,4.0],[103,60,1.0],[103,61,1.0],[103,62,3.0],[103,63,4.0],[103,64,3.0],[103,65,11.0],[103,67,1.0],[103,68,12.0],[103,69,4.0],[103,70,6.0],[103,71,1.0],[103,72,4.0],[103,73,6.0],[103,74,2.0],[103,75,5.0],[103,76,1.0],[103,77,2.0],[103,78,2.0],[103,79,3.0],[103,80,6.0],[103,81,8.0],[103,82,4.0],[103,83,6.0],[103,84,5.0],[103,85,4.0],[103,86,15.0],[103,87,2.0],[103,88,3.0],[103,90,2.0],[103,91,1.0],[103,92,5.0],[103,93,16.0],[103,95,1.0],[103,96,4.0],[103,97,7.0],[103,98,17.0],[103,99,3.0],[103,100,4.0],[103,101,2.0],[103,102,1.0],[103,103,2.0],[103,104,3.0],[103,105,3.0],[103,106,2.0],[103,107,6.0],[103,108,6.0],[103,110,4.0],[103,111,4.0],[103,112,5.0],[103,113,4.0],[103,114,3.0],[103,115,1.0],[103,116,1.0],[103,117,2.0],[103,118,2.0],[103,119,6.0],[103,120,7.0],[103,121,6.0],[103,122,2.0],[103,123,8.0],[103,124,4.0],[103,125,1.0],[103,126,5.0],[103,127,3.0],[103,128,3.0],[103,129,1.0],[103,130,3.0],[103,132,8.0],[103,133,3.0],[103,134,9.0],[103,135,6.0],[103,136,1.0],[103,137,3.0],[103,138,3.0],[103,139,1.0],[103,141,2.0],[103,142,5.0],[103,143,1.0],[103,144,6.0],[103,145,8.0],[103,146,7.0],[103,147,9.0],[103,148,2.0],[103,149,6.0],[103,150,1.0],[103,151,13.0],[103,152,2.0],[103,153,5.0],[103,155,2.0],[103,156,14.0],[103,157,3.0],[103,158,8.0],[103,159,2.0],[103,160,1.0],[103,162,10.0],[103,164,17.0],[103,165,2.0],[103,166,1.0],[103,167,6.0],[103,168,2.0],[103,169,1.0],[103,170,3.0],[103,171,4.0],[103,172,3.0],[103,173,3.0],[104,0,6.0],[104,1,4.0],[104,3,6.0],[104,4,3.0],[104,5,3.0],[104,6,3.0],[104,7,36.0],[104,8,15.0],[104,9,1.0],[104,10,1.0],[104,12,1.0],[104,13,4.0],[104,14,20.0],[104,15,3.0],[104,16,10.0],[104,17,4.0],[104,18,6.0],[104,19,2.0],[104,20,2.0],[104,21,18.0],[104,22,6.0],[104,23,10.0],[104,24,3.0],[104,25,8.0],[104,26,13.0],[104,28,10.0],[104,29,8.0],[104,30,3.0],[104,31,12.0],[104,32,2.0],[104,33,9.0],[104,34,8.0],[104,35,2.0],[104,36,5.0],[104,37,6.0],[104,38,6.0],[104,39,1.0],[104,40,3.0],[104,41,2.0],[104,42,4.0],[104,43,7.0],[104,44,1.0],[104,45,2.0],[104,46,3.0],[104,47,2.0],[104,48,3.0],[104,49,2.0],[104,50,15.0],[104,51,11.0],[104,52,4.0],[104,53,4.0],[104,54,3.0],[104,56,9.0],[104,57,7.0],[104,58,5.0],[104,59,2.0],[104,60,2.0],[104,61,5.0],[104,62,1.0],[104,63,1.0],[104,64,5.0],[104,65,9.0],[104,66,1.0],[104,67,3.0],[104,68,9.0],[104,70,9.0],[104,72,6.0],[104,73,6.0],[104,74,11.0],[104,75,4.0],[104,76,10.0],[104,77,8.0],[104,78,3.0],[104,79,6.0],[104,80,8.0],[104,81,5.0],[104,82,4.0],[104,83,4.0],[104,84,4.0],[104,85,8.0],[104,86,13.0],[104,87,1.0],[104,88,6.0],[104,89,2.0],[104,91,2.0],[104,92,5.0],[104,93,9.0],[104,94,3.0],[104,95,3.0],[104,96,3.0],[104,97,8.0],[104,98,36.0],[104,99,3.0],[104,100,5.0],[104,101,1.0],[104,102,1.0],[104,103,2.0],[104,104,5.0],[104,105,4.0],[104,107,7.0],[104,108,4.0],[104,109,3.0],[104,110,2.0],[104,111,4.0],[104,112,4.0],[104,113,6.0],[104,114,5.0],[104,115,3.0],[104,116,1.0],[104,117,6.0],[104,118,7.0],[104,119,7.0],[104,120,12.0],[104,121,5.0],[104,122,2.0],[104,123,5.0],[104,124,2.0],[104,125,1.0],[104,126,3.0],[104,127,1.0],[104,128,2.0],[104,129,3.0],[104,130,3.0],[104,131,2.0],[104,132,7.0],[104,133,3.0],[104,134,14.0],[104,135,3.0],[104,136,1.0],[104,137,3.0],[104,138,7.0],[104,139,3.0],[104,140,1.0],[104,141,2.0],[104,143,3.0],[104,144,9.0],[104,145,10.0],[104,146,3.0],[104,147,9.0],[104,148,3.0],[104,149,5.0],[104,150,4.0],[104,151,6.0],[104,152,3.0],[104,153,5.0],[104,155,4.0],[104,156,18.0],[104,157,2.0],[104,158,3.0],[104,159,5.0],[104,160,3.0],[104,162,5.0],[104,163,3.0],[104,164,7.0],[104,165,2.0],[104,166,2.0],[104,167,2.0],[104,168,17.0],[104,169,8.0],[104,171,3.0],[104,172,9.0],[104,173,8.0],[105,0,2.0],[105,1,1.0],[105,2,2.0],[105,3,3.0],[105,4,3.0],[105,5,1.0],[105,6,2.0],[105,7,33.0],[105,8,8.0],[105,9,1.0],[105,10,1.0],[105,11,1.0],[105,12,1.0],[105,13,3.0],[105,14,13.0],[105,15,2.0],[105,16,2.0],[105,17,2.0],[105,19,3.0],[105,21,10.0],[105,22,4.0],[105,23,6.0],[105,24,1.0],[105,25,6.0],[105,26,6.0],[105,27,2.0],[105,28,4.0],[105,29,11.0],[105,30,3.0],[105,31,15.0],[105,32,2.0],[105,33,5.0],[105,34,1.0],[105,35,1.0],[105,36,4.0],[105,37,4.0],[105,38,8.0],[105,39,1.0],[105,40,1.0],[105,41,2.0],[105,42,1.0],[105,43,1.0],[105,45,7.0],[105,46,1.0],[105,47,3.0],[105,48,3.0],[105,49,1.0],[105,50,5.0],[105,51,5.0],[105,52,3.0],[105,53,2.0],[105,54,4.0],[105,55,2.0],[105,56,1.0],[105,57,1.0],[105,58,4.0],[105,59,3.0],[105,61,6.0],[105,62,1.0],[105,63,2.0],[105,64,2.0],[105,65,2.0],[105,66,3.0],[105,67,1.0],[105,68,8.0],[105,69,2.0],[105,70,2.0],[105,71,4.0],[105,72,3.0],[105,73,10.0],[105,74,7.0],[105,76,7.0],[105,77,1.0],[105,78,5.0],[105,79,2.0],[105,80,9.0],[105,81,6.0],[105,82,4.0],[105,83,4.0],[105,84,4.0],[105,85,3.0],[105,86,10.0],[105,87,1.0],[105,88,1.0],[105,91,1.0],[105,92,7.0],[105,93,3.0],[105,94,2.0],[105,95,3.0],[105,96,2.0],[105,97,4.0],[105,98,27.0],[105,99,1.0],[105,101,2.0],[105,102,1.0],[105,103,2.0],[105,105,1.0],[105,106,2.0],[105,107,3.0],[105,108,3.0],[105,109,1.0],[105,110,5.0],[105,111,5.0],[105,112,2.0],[105,114,1.0],[105,115,3.0],[105,116,1.0],[105,117,3.0],[105,118,1.0],[105,119,4.0],[105,120,4.0],[105,121,6.0],[105,122,2.0],[105,123,10.0],[105,124,2.0],[105,125,3.0],[105,126,2.0],[105,127,1.0],[105,128,3.0],[105,129,1.0],[105,130,4.0],[105,131,3.0],[105,132,6.0],[105,133,2.0],[105,134,7.0],[105,135,5.0],[105,136,4.0],[105,137,2.0],[105,138,7.0],[105,139,2.0],[105,140,3.0],[105,141,2.0],[105,142,3.0],[105,143,3.0],[105,144,5.0],[105,145,5.0],[105,146,3.0],[105,147,7.0],[105,148,2.0],[105,149,8.0],[105,150,1.0],[105,151,13.0],[105,152,6.0],[105,153,4.0],[105,154,1.0],[105,155,2.0],[105,156,18.0],[105,157,1.0],[105,158,3.0],[105,160,1.0],[105,161,2.0],[105,162,9.0],[105,164,9.0],[105,168,5.0],[105,169,2.0],[105,170,1.0],[105,171,4.0],[105,172,1.0],[105,173,7.0],[105,174,1.0],[106,0,4.0],[106,1,9.0],[106,2,4.0],[106,3,12.0],[106,4,5.0],[106,5,5.0],[106,6,6.0],[106,7,37.0],[106,8,15.0],[106,10,3.0],[106,11,3.0],[106,13,3.0],[106,14,34.0],[106,15,8.0],[106,16,4.0],[106,17,5.0],[106,18,5.0],[106,19,6.0],[106,21,11.0],[106,22,13.0],[106,23,13.0],[106,24,3.0],[106,25,9.0],[106,26,9.0],[106,27,4.0],[106,28,10.0],[106,29,15.0],[106,30,7.0],[106,31,26.0],[106,32,3.0],[106,33,9.0],[106,34,9.0],[106,35,5.0],[106,36,9.0],[106,37,5.0],[106,38,8.0],[106,39,9.0],[106,40,4.0],[106,41,5.0],[106,42,13.0],[106,43,3.0],[106,44,3.0],[106,45,2.0],[106,46,10.0],[106,47,1.0],[106,48,2.0],[106,49,3.0],[106,50,9.0],[106,51,13.0],[106,52,3.0],[106,53,3.0],[106,54,5.0],[106,55,3.0],[106,56,15.0],[106,57,10.0],[106,58,4.0],[106,59,1.0],[106,60,1.0],[106,61,2.0],[106,62,1.0],[106,63,1.0],[106,64,3.0],[106,65,11.0],[106,66,2.0],[106,67,4.0],[106,68,12.0],[106,69,3.0],[106,70,6.0],[106,71,5.0],[106,72,6.0],[106,73,13.0],[106,74,10.0],[106,75,5.0],[106,76,6.0],[106,77,5.0],[106,78,4.0],[106,79,10.0],[106,80,12.0],[106,81,7.0],[106,82,4.0],[106,83,9.0],[106,84,8.0],[106,85,10.0],[106,86,19.0],[106,87,6.0],[106,88,8.0],[106,90,5.0],[106,91,1.0],[106,92,6.0],[106,93,10.0],[106,94,2.0],[106,95,1.0],[106,96,7.0],[106,97,9.0],[106,98,32.0],[106,99,2.0],[106,100,2.0],[106,101,5.0],[106,102,4.0],[106,103,3.0],[106,104,3.0],[106,105,2.0],[106,106,1.0],[106,107,13.0],[106,108,4.0],[106,109,4.0],[106,110,3.0],[106,111,2.0],[106,112,3.0],[106,113,6.0],[106,114,7.0],[106,115,4.0],[106,117,7.0],[106,118,1.0],[106,119,10.0],[106,120,5.0],[106,121,9.0],[106,122,2.0],[106,123,9.0],[106,124,5.0],[106,125,3.0],[106,126,3.0],[106,127,2.0],[106,128,4.0],[106,130,8.0],[106,131,4.0],[106,132,6.0],[106,133,2.0],[106,134,16.0],[106,135,13.0],[106,136,3.0],[106,137,2.0],[106,138,7.0],[106,139,3.0],[106,140,1.0],[106,141,5.0],[106,142,3.0],[106,143,4.0],[106,144,5.0],[106,145,16.0],[106,146,8.0],[106,147,20.0],[106,149,14.0],[106,150,4.0],[106,151,14.0],[106,152,7.0],[106,153,7.0],[106,154,1.0],[106,155,7.0],[106,156,18.0],[106,157,5.0],[106,158,5.0],[106,159,1.0],[106,160,3.0],[106,161,4.0],[106,162,13.0],[106,163,3.0],[106,164,11.0],[106,165,1.0],[106,166,1.0],[106,167,7.0],[106,168,16.0],[106,169,7.0],[106,170,4.0],[106,171,11.0],[106,172,8.0],[106,173,6.0],[106,174,3.0],[107,0,4.0],[107,1,6.0],[107,2,1.0],[107,3,4.0],[107,4,2.0],[107,5,1.0],[107,6,2.0],[107,7,27.0],[107,8,9.0],[107,9,1.0],[107,10,2.0],[107,12,1.0],[107,13,4.0],[107,14,15.0],[107,15,3.0],[107,16,5.0],[107,17,2.0],[107,18,8.0],[107,19,1.0],[107,20,2.0],[107,21,9.0],[107,22,5.0],[107,23,10.0],[107,24,3.0],[107,25,9.0],[107,26,3.0],[107,27,2.0],[107,28,1.0],[107,29,9.0],[107,30,4.0],[107,31,12.0],[107,32,3.0],[107,33,3.0],[107,34,3.0],[107,37,2.0],[107,38,9.0],[107,39,4.0],[107,40,2.0],[107,41,4.0],[107,42,3.0],[107,43,6.0],[107,44,3.0],[107,45,1.0],[107,46,6.0],[107,48,3.0],[107,50,5.0],[107,51,6.0],[107,52,1.0],[107,53,3.0],[107,54,4.0],[107,56,6.0],[107,57,1.0],[107,58,2.0],[107,60,1.0],[107,61,1.0],[107,62,1.0],[107,63,2.0],[107,64,4.0],[107,65,1.0],[107,66,1.0],[107,67,2.0],[107,68,6.0],[107,69,3.0],[107,72,3.0],[107,73,4.0],[107,74,9.0],[107,75,2.0],[107,76,4.0],[107,77,2.0],[107,78,7.0],[107,79,6.0],[107,80,4.0],[107,81,2.0],[107,83,10.0],[107,84,3.0],[107,85,5.0],[107,86,16.0],[107,87,1.0],[107,88,4.0],[107,90,2.0],[107,92,8.0],[107,93,5.0],[107,94,1.0],[107,95,1.0],[107,96,3.0],[107,97,3.0],[107,98,27.0],[107,99,3.0],[107,100,1.0],[107,101,1.0],[107,102,2.0],[107,103,1.0],[107,104,5.0],[107,105,2.0],[107,106,4.0],[107,107,8.0],[107,108,1.0],[107,109,1.0],[107,110,4.0],[107,111,8.0],[107,112,2.0],[107,113,5.0],[107,114,1.0],[107,115,3.0],[107,116,2.0],[107,117,5.0],[107,119,4.0],[107,120,4.0],[107,121,3.0],[107,122,2.0],[107,123,3.0],[107,124,1.0],[107,125,3.0],[107,126,4.0],[107,127,1.0],[107,128,5.0],[107,129,1.0],[107,131,6.0],[107,132,4.0],[107,133,5.0],[107,134,14.0],[107,135,4.0],[107,136,1.0],[107,137,4.0],[107,138,9.0],[107,139,1.0],[107,141,3.0],[107,142,3.0],[107,144,5.0],[107,145,8.0],[107,146,4.0],[107,147,3.0],[107,148,1.0],[107,149,4.0],[107,150,4.0],[107,151,12.0],[107,152,4.0],[107,154,3.0],[107,155,3.0],[107,156,11.0],[107,158,6.0],[107,160,5.0],[107,161,1.0],[107,162,5.0],[107,163,2.0],[107,164,9.0],[107,166,1.0],[107,167,1.0],[107,168,4.0],[107,169,2.0],[107,171,6.0],[107,172,2.0],[107,173,8.0],[107,174,1.0],[108,0,3.0],[108,1,7.0],[108,2,3.0],[108,3,9.0],[108,4,3.0],[108,5,3.0],[108,6,4.0],[108,7,36.0],[108,8,15.0],[108,9,1.0],[108,10,3.0],[108,11,2.0],[108,13,9.0],[108,14,9.0],[108,15,5.0],[108,16,6.0],[108,17,3.0],[108,18,4.0],[108,19,9.0],[108,21,10.0],[108,22,7.0],[108,23,12.0],[108,24,4.0],[108,25,10.0],[108,26,4.0],[108,27,5.0],[108,28,2.0],[108,29,5.0],[108,30,7.0],[108,31,15.0],[108,32,10.0],[108,33,5.0],[108,34,8.0],[108,35,3.0],[108,36,4.0],[108,37,3.0],[108,38,12.0],[108,39,6.0],[108,40,2.0],[108,41,1.0],[108,42,5.0],[108,43,5.0],[108,44,3.0],[108,45,3.0],[108,46,7.0],[108,48,8.0],[108,49,3.0],[108,50,9.0],[108,51,15.0],[108,52,1.0],[108,53,10.0],[108,54,5.0],[108,55,2.0],[108,56,5.0],[108,57,12.0],[108,58,2.0],[108,59,1.0],[108,61,3.0],[108,62,2.0],[108,63,3.0],[108,64,7.0],[108,65,15.0],[108,66,2.0],[108,68,15.0],[108,69,7.0],[108,70,3.0],[108,71,3.0],[108,72,5.0],[108,73,7.0],[108,74,13.0],[108,75,9.0],[108,76,5.0],[108,77,3.0],[108,78,4.0],[108,79,5.0],[108,80,12.0],[108,81,12.0],[108,82,4.0],[108,83,11.0],[108,84,2.0],[108,85,6.0],[108,86,18.0],[108,87,6.0],[108,88,10.0],[108,89,1.0],[108,90,6.0],[108,91,1.0],[108,92,3.0],[108,93,11.0],[108,94,2.0],[108,95,6.0],[108,96,3.0],[108,97,17.0],[108,98,28.0],[108,99,3.0],[108,100,6.0],[108,101,3.0],[108,102,1.0],[108,103,2.0],[108,104,4.0],[108,105,5.0],[108,106,4.0],[108,107,9.0],[108,108,5.0],[108,109,3.0],[108,110,5.0],[108,111,6.0],[108,112,1.0],[108,113,10.0],[108,114,4.0],[108,115,2.0],[108,116,2.0],[108,117,6.0],[108,118,4.0],[108,119,3.0],[108,120,5.0],[108,121,6.0],[108,122,1.0],[108,123,2.0],[108,124,5.0],[108,125,3.0],[108,127,1.0],[108,128,4.0],[108,129,2.0],[108,130,6.0],[108,131,2.0],[108,132,15.0],[108,133,6.0],[108,134,15.0],[108,135,9.0],[108,136,2.0],[108,137,4.0],[108,138,7.0],[108,139,1.0],[108,140,2.0],[108,141,5.0],[108,142,7.0],[108,143,2.0],[108,144,10.0],[108,145,15.0],[108,146,6.0],[108,147,16.0],[108,149,4.0],[108,150,6.0],[108,151,7.0],[108,152,5.0],[108,153,2.0],[108,154,2.0],[108,155,6.0],[108,156,19.0],[108,157,2.0],[108,158,6.0],[108,159,4.0],[108,160,2.0],[108,161,4.0],[108,162,7.0],[108,163,5.0],[108,164,10.0],[108,165,1.0],[108,166,4.0],[108,167,4.0],[108,168,12.0],[108,169,6.0],[108,170,2.0],[108,171,7.0],[108,172,6.0],[108,173,7.0],[109,3,59.0],[109,4,16.0],[109,6,12.0],[109,7,1.0],[109,8,748.0],[109,20,29.0],[109,21,5.0],[109,22,1.0],[109,23,12.0],[109,29,6.0],[109,30,12.0],[109,34,2.0],[109,35,15.0],[109,38,1.0],[109,41,86.0],[109,45,54.0],[109,47,54.0],[109,49,2.0],[109,50,1.0],[109,51,285.0],[109,53,141.0],[109,55,8.0],[109,56,38.0],[109,58,1.0],[109,70,24.0],[109,77,2.0],[109,81,1.0],[109,82,3.0],[109,83,1.0],[109,88,18.0],[109,95,49.0],[109,96,33.0],[109,97,16.0],[109,98,3.0],[109,100,28.0],[109,105,113.0],[109,112,20.0],[109,114,9.0],[109,118,3.0],[109,122,3.0],[109,123,14.0],[109,130,1.0],[109,132,4.0],[109,133,1.0],[109,134,74.0],[109,135,291.0],[109,140,15.0],[109,147,1.0],[109,153,85.0],[109,155,8.0],[109,156,31.0],[109,157,3.0],[109,158,1.0],[109,162,13.0],[109,163,12.0],[109,164,12.0],[109,166,41.0],[109,167,16.0],[109,168,133.0],[109,169,28.0],[109,170,12.0],[109,171,29.0],[109,172,11.0],[109,173,4.0],[110,3,2.0],[110,4,4.0],[110,5,3.0],[110,12,1.0],[110,21,19.0],[110,23,15.0],[110,32,3.0],[110,37,1.0],[110,48,5.0],[110,51,104.0],[110,66,5.0],[110,86,149.0],[110,88,1.0],[110,90,1.0],[110,97,7.0],[110,98,172.0],[110,100,7.0],[110,103,7.0],[110,105,2.0],[110,107,62.0],[110,112,6.0],[110,118,14.0],[110,121,1.0],[110,134,1.0],[110,136,44.0],[110,147,17.0],[110,157,6.0],[110,160,9.0],[110,162,5.0],[110,163,7.0],[110,168,5.0],[110,169,3.0],[110,173,1.0],[111,0,3.0],[111,1,2.0],[111,2,1.0],[111,3,8.0],[111,4,8.0],[111,5,4.0],[111,6,8.0],[111,7,32.0],[111,8,14.0],[111,9,7.0],[111,10,4.0],[111,12,5.0],[111,13,11.0],[111,14,32.0],[111,15,6.0],[111,16,11.0],[111,17,5.0],[111,18,9.0],[111,19,5.0],[111,20,2.0],[111,21,16.0],[111,22,10.0],[111,23,11.0],[111,24,4.0],[111,25,11.0],[111,26,8.0],[111,27,6.0],[111,28,10.0],[111,29,10.0],[111,30,6.0],[111,31,22.0],[111,32,6.0],[111,33,9.0],[111,34,6.0],[111,35,7.0],[111,36,2.0],[111,37,10.0],[111,38,17.0],[111,39,4.0],[111,40,1.0],[111,41,3.0],[111,42,8.0],[111,43,6.0],[111,44,1.0],[111,45,4.0],[111,46,7.0],[111,47,3.0],[111,48,3.0],[111,49,4.0],[111,50,10.0],[111,51,18.0],[111,52,4.0],[111,53,7.0],[111,54,6.0],[111,56,10.0],[111,57,8.0],[111,58,5.0],[111,59,3.0],[111,60,3.0],[111,61,3.0],[111,62,2.0],[111,63,5.0],[111,64,1.0],[111,65,17.0],[111,66,1.0],[111,67,3.0],[111,68,14.0],[111,69,4.0],[111,70,7.0],[111,71,1.0],[111,72,3.0],[111,73,10.0],[111,74,11.0],[111,75,2.0],[111,76,12.0],[111,77,5.0],[111,78,5.0],[111,79,9.0],[111,80,7.0],[111,81,8.0],[111,82,2.0],[111,83,13.0],[111,84,3.0],[111,85,10.0],[111,86,19.0],[111,87,3.0],[111,88,13.0],[111,89,1.0],[111,90,4.0],[111,91,3.0],[111,92,3.0],[111,93,20.0],[111,94,1.0],[111,95,6.0],[111,96,9.0],[111,97,10.0],[111,98,37.0],[111,99,5.0],[111,100,3.0],[111,101,6.0],[111,102,3.0],[111,103,2.0],[111,104,6.0],[111,105,5.0],[111,106,4.0],[111,107,13.0],[111,108,3.0],[111,109,2.0],[111,110,5.0],[111,111,6.0],[111,112,6.0],[111,113,3.0],[111,114,9.0],[111,115,5.0],[111,116,2.0],[111,117,10.0],[111,118,9.0],[111,119,7.0],[111,120,8.0],[111,121,11.0],[111,122,2.0],[111,123,10.0],[111,124,5.0],[111,125,3.0],[111,126,2.0],[111,127,1.0],[111,128,4.0],[111,129,3.0],[111,130,5.0],[111,131,5.0],[111,132,16.0],[111,133,8.0],[111,134,17.0],[111,135,6.0],[111,136,4.0],[111,137,3.0],[111,138,9.0],[111,139,2.0],[111,140,1.0],[111,141,9.0],[111,142,6.0],[111,143,6.0],[111,144,7.0],[111,145,14.0],[111,146,2.0],[111,147,9.0],[111,148,3.0],[111,149,5.0],[111,150,3.0],[111,151,10.0],[111,152,11.0],[111,153,10.0],[111,155,2.0],[111,156,18.0],[111,158,11.0],[111,159,6.0],[111,160,2.0],[111,161,2.0],[111,162,11.0],[111,163,2.0],[111,164,25.0],[111,166,2.0],[111,167,1.0],[111,168,10.0],[111,169,6.0],[111,170,2.0],[111,171,7.0],[111,172,9.0],[111,173,6.0],[111,174,4.0],[112,0,3.0],[112,1,11.0],[112,3,3.0],[112,4,6.0],[112,5,1.0],[112,6,2.0],[112,7,31.0],[112,8,14.0],[112,9,2.0],[112,10,3.0],[112,11,5.0],[112,12,2.0],[112,13,4.0],[112,14,20.0],[112,15,4.0],[112,16,2.0],[112,17,3.0],[112,18,9.0],[112,19,6.0],[112,20,5.0],[112,21,20.0],[112,22,8.0],[112,23,16.0],[112,25,10.0],[112,26,12.0],[112,27,3.0],[112,28,5.0],[112,29,18.0],[112,30,6.0],[112,31,15.0],[112,32,6.0],[112,33,2.0],[112,34,7.0],[112,35,3.0],[112,36,5.0],[112,37,10.0],[112,38,13.0],[112,39,4.0],[112,40,3.0],[112,41,1.0],[112,42,6.0],[112,43,5.0],[112,44,1.0],[112,45,2.0],[112,46,2.0],[112,47,6.0],[112,48,4.0],[112,49,7.0],[112,50,7.0],[112,51,10.0],[112,52,3.0],[112,53,4.0],[112,54,5.0],[112,55,1.0],[112,56,9.0],[112,57,10.0],[112,58,5.0],[112,59,5.0],[112,60,2.0],[112,61,3.0],[112,62,4.0],[112,63,5.0],[112,64,6.0],[112,65,11.0],[112,66,1.0],[112,67,3.0],[112,68,9.0],[112,69,2.0],[112,70,11.0],[112,71,3.0],[112,72,8.0],[112,73,10.0],[112,74,8.0],[112,75,3.0],[112,76,8.0],[112,77,6.0],[112,78,3.0],[112,79,7.0],[112,80,9.0],[112,81,10.0],[112,82,2.0],[112,83,12.0],[112,84,8.0],[112,85,7.0],[112,86,17.0],[112,87,1.0],[112,88,3.0],[112,89,2.0],[112,90,4.0],[112,91,4.0],[112,92,5.0],[112,93,13.0],[112,94,3.0],[112,95,8.0],[112,96,3.0],[112,97,16.0],[112,98,53.0],[112,99,4.0],[112,100,2.0],[112,101,11.0],[112,102,8.0],[112,103,4.0],[112,104,3.0],[112,105,12.0],[112,106,6.0],[112,107,8.0],[112,108,4.0],[112,109,1.0],[112,110,6.0],[112,111,3.0],[112,112,2.0],[112,113,5.0],[112,114,5.0],[112,115,3.0],[112,116,2.0],[112,117,3.0],[112,118,2.0],[112,119,8.0],[112,120,6.0],[112,121,6.0],[112,122,3.0],[112,123,9.0],[112,124,4.0],[112,125,4.0],[112,126,3.0],[112,128,3.0],[112,129,4.0],[112,130,7.0],[112,131,1.0],[112,132,15.0],[112,133,3.0],[112,134,15.0],[112,135,8.0],[112,136,5.0],[112,137,3.0],[112,138,7.0],[112,139,1.0],[112,140,2.0],[112,141,6.0],[112,142,9.0],[112,143,4.0],[112,144,11.0],[112,145,9.0],[112,146,2.0],[112,147,7.0],[112,148,3.0],[112,149,8.0],[112,150,8.0],[112,151,18.0],[112,152,11.0],[112,153,3.0],[112,154,1.0],[112,155,6.0],[112,156,21.0],[112,157,5.0],[112,158,8.0],[112,159,3.0],[112,160,2.0],[112,161,2.0],[112,162,10.0],[112,163,3.0],[112,164,17.0],[112,165,2.0],[112,166,2.0],[112,167,5.0],[112,168,6.0],[112,169,6.0],[112,170,5.0],[112,171,4.0],[112,172,11.0],[112,173,2.0],[112,174,3.0],[113,0,4.0],[113,1,6.0],[113,2,4.0],[113,3,4.0],[113,4,5.0],[113,6,2.0],[113,7,31.0],[113,8,11.0],[113,9,8.0],[113,10,4.0],[113,11,1.0],[113,13,7.0],[113,14,21.0],[113,15,4.0],[113,16,9.0],[113,17,3.0],[113,18,5.0],[113,19,2.0],[113,20,3.0],[113,21,9.0],[113,22,10.0],[113,23,7.0],[113,24,2.0],[113,25,9.0],[113,26,3.0],[113,27,1.0],[113,28,7.0],[113,29,9.0],[113,30,7.0],[113,31,14.0],[113,32,4.0],[113,33,3.0],[113,34,9.0],[113,36,2.0],[113,37,12.0],[113,38,15.0],[113,39,2.0],[113,40,1.0],[113,41,1.0],[113,42,13.0],[113,43,2.0],[113,44,5.0],[113,45,1.0],[113,46,4.0],[113,47,4.0],[113,48,3.0],[113,49,2.0],[113,50,9.0],[113,51,12.0],[113,52,4.0],[113,53,4.0],[113,54,4.0],[113,55,2.0],[113,56,7.0],[113,57,6.0],[113,58,4.0],[113,59,1.0],[113,60,1.0],[113,61,2.0],[113,62,1.0],[113,63,4.0],[113,64,3.0],[113,65,14.0],[113,67,6.0],[113,68,16.0],[113,69,6.0],[113,70,5.0],[113,71,5.0],[113,72,2.0],[113,73,9.0],[113,74,4.0],[113,75,2.0],[113,76,9.0],[113,77,3.0],[113,78,4.0],[113,79,1.0],[113,80,5.0],[113,81,6.0],[113,82,3.0],[113,83,14.0],[113,84,2.0],[113,85,10.0],[113,86,11.0],[113,87,4.0],[113,88,9.0],[113,89,2.0],[113,90,3.0],[113,91,3.0],[113,92,8.0],[113,93,6.0],[113,94,1.0],[113,95,3.0],[113,96,1.0],[113,97,12.0],[113,98,23.0],[113,99,3.0],[113,101,3.0],[113,102,3.0],[113,103,2.0],[113,105,5.0],[113,106,1.0],[113,107,12.0],[113,108,5.0],[113,109,2.0],[113,110,1.0],[113,111,4.0],[113,112,5.0],[113,113,7.0],[113,114,2.0],[113,115,1.0],[113,116,2.0],[113,117,4.0],[113,118,1.0],[113,119,5.0],[113,120,3.0],[113,121,6.0],[113,122,2.0],[113,123,6.0],[113,124,6.0],[113,125,5.0],[113,126,2.0],[113,127,1.0],[113,128,3.0],[113,129,1.0],[113,130,1.0],[113,131,2.0],[113,132,15.0],[113,133,3.0],[113,134,10.0],[113,135,2.0],[113,136,3.0],[113,137,8.0],[113,138,8.0],[113,139,2.0],[113,141,5.0],[113,142,3.0],[113,143,4.0],[113,144,9.0],[113,145,11.0],[113,146,3.0],[113,147,11.0],[113,148,4.0],[113,149,10.0],[113,150,5.0],[113,151,19.0],[113,152,5.0],[113,153,3.0],[113,154,1.0],[113,155,2.0],[113,156,16.0],[113,157,1.0],[113,158,5.0],[113,159,2.0],[113,160,4.0],[113,161,1.0],[113,162,5.0],[113,163,3.0],[113,164,11.0],[113,165,2.0],[113,166,3.0],[113,167,4.0],[113,168,8.0],[113,169,4.0],[113,171,4.0],[113,172,2.0],[113,173,9.0],[113,174,3.0],[114,0,1.0],[114,1,12.0],[114,2,2.0],[114,3,11.0],[114,4,6.0],[114,5,3.0],[114,6,4.0],[114,7,34.0],[114,8,25.0],[114,9,4.0],[114,10,3.0],[114,11,1.0],[114,12,2.0],[114,13,9.0],[114,14,34.0],[114,15,3.0],[114,16,11.0],[114,17,1.0],[114,18,5.0],[114,19,6.0],[114,20,2.0],[114,21,14.0],[114,22,9.0],[114,23,20.0],[114,24,7.0],[114,25,13.0],[114,26,15.0],[114,27,3.0],[114,28,7.0],[114,29,4.0],[114,30,4.0],[114,31,34.0],[114,32,1.0],[114,33,12.0],[114,34,4.0],[114,35,3.0],[114,36,5.0],[114,37,12.0],[114,38,23.0],[114,39,8.0],[114,40,3.0],[114,41,2.0],[114,42,11.0],[114,43,3.0],[114,44,1.0],[114,45,6.0],[114,46,4.0],[114,47,5.0],[114,48,5.0],[114,49,5.0],[114,50,10.0],[114,51,9.0],[114,52,2.0],[114,53,4.0],[114,54,4.0],[114,55,3.0],[114,56,10.0],[114,57,13.0],[114,58,3.0],[114,59,4.0],[114,60,1.0],[114,61,4.0],[114,62,3.0],[114,63,6.0],[114,64,4.0],[114,65,19.0],[114,66,3.0],[114,67,7.0],[114,68,10.0],[114,69,8.0],[114,70,9.0],[114,71,5.0],[114,72,6.0],[114,73,10.0],[114,74,8.0],[114,75,7.0],[114,76,12.0],[114,77,5.0],[114,78,5.0],[114,79,14.0],[114,80,13.0],[114,81,10.0],[114,82,5.0],[114,83,9.0],[114,84,5.0],[114,85,19.0],[114,86,18.0],[114,87,3.0],[114,88,15.0],[114,89,1.0],[114,90,4.0],[114,91,3.0],[114,92,12.0],[114,93,20.0],[114,94,1.0],[114,95,2.0],[114,96,5.0],[114,97,8.0],[114,98,43.0],[114,100,4.0],[114,101,1.0],[114,102,5.0],[114,103,3.0],[114,104,3.0],[114,105,8.0],[114,107,13.0],[114,108,5.0],[114,109,7.0],[114,110,3.0],[114,111,3.0],[114,112,3.0],[114,113,2.0],[114,114,10.0],[114,115,4.0],[114,116,1.0],[114,117,4.0],[114,118,7.0],[114,119,9.0],[114,120,8.0],[114,121,12.0],[114,122,3.0],[114,123,11.0],[114,124,8.0],[114,125,2.0],[114,126,3.0],[114,127,3.0],[114,128,4.0],[114,129,4.0],[114,130,8.0],[114,131,8.0],[114,132,26.0],[114,133,5.0],[114,134,11.0],[114,135,10.0],[114,136,7.0],[114,137,5.0],[114,138,11.0],[114,140,2.0],[114,141,3.0],[114,142,10.0],[114,143,4.0],[114,144,6.0],[114,145,10.0],[114,146,7.0],[114,147,8.0],[114,148,4.0],[114,149,4.0],[114,150,8.0],[114,151,16.0],[114,152,15.0],[114,153,5.0],[114,154,1.0],[114,155,5.0],[114,156,14.0],[114,157,2.0],[114,158,2.0],[114,159,3.0],[114,160,2.0],[114,161,3.0],[114,162,14.0],[114,163,2.0],[114,164,20.0],[114,165,3.0],[114,167,6.0],[114,168,13.0],[114,169,5.0],[114,170,5.0],[114,171,13.0],[114,172,7.0],[114,173,7.0],[114,174,2.0],[115,0,3.0],[115,1,3.0],[115,3,5.0],[115,4,4.0],[115,5,5.0],[115,6,2.0],[115,7,23.0],[115,8,6.0],[115,9,3.0],[115,10,1.0],[115,12,4.0],[115,13,3.0],[115,14,14.0],[115,15,1.0],[115,16,2.0],[115,17,1.0],[115,18,4.0],[115,19,4.0],[115,21,11.0],[115,22,4.0],[115,23,9.0],[115,24,1.0],[115,25,4.0],[115,26,2.0],[115,27,2.0],[115,28,2.0],[115,29,6.0],[115,30,3.0],[115,31,15.0],[115,33,5.0],[115,34,6.0],[115,36,3.0],[115,37,6.0],[115,38,8.0],[115,39,5.0],[115,40,2.0],[115,42,3.0],[115,43,1.0],[115,45,5.0],[115,46,4.0],[115,47,2.0],[115,48,2.0],[115,49,2.0],[115,50,9.0],[115,51,8.0],[115,52,2.0],[115,53,2.0],[115,55,2.0],[115,56,4.0],[115,57,4.0],[115,58,4.0],[115,59,3.0],[115,61,2.0],[115,64,3.0],[115,65,6.0],[115,67,1.0],[115,68,4.0],[115,69,4.0],[115,70,3.0],[115,71,2.0],[115,72,4.0],[115,73,5.0],[115,74,9.0],[115,75,2.0],[115,76,5.0],[115,77,1.0],[115,78,3.0],[115,79,3.0],[115,80,2.0],[115,81,7.0],[115,82,1.0],[115,83,7.0],[115,84,3.0],[115,85,4.0],[115,86,8.0],[115,87,1.0],[115,88,3.0],[115,91,1.0],[115,92,4.0],[115,93,7.0],[115,95,7.0],[115,96,3.0],[115,97,11.0],[115,98,20.0],[115,99,3.0],[115,100,2.0],[115,101,6.0],[115,102,2.0],[115,103,1.0],[115,104,5.0],[115,105,3.0],[115,106,3.0],[115,107,3.0],[115,108,2.0],[115,109,1.0],[115,110,1.0],[115,111,3.0],[115,112,2.0],[115,113,6.0],[115,114,3.0],[115,117,2.0],[115,118,2.0],[115,119,6.0],[115,120,6.0],[115,121,2.0],[115,122,3.0],[115,123,4.0],[115,124,2.0],[115,126,4.0],[115,127,4.0],[115,128,2.0],[115,130,6.0],[115,131,3.0],[115,132,6.0],[115,133,2.0],[115,134,6.0],[115,135,6.0],[115,136,3.0],[115,137,2.0],[115,138,4.0],[115,139,1.0],[115,141,4.0],[115,142,3.0],[115,143,1.0],[115,144,4.0],[115,145,5.0],[115,146,4.0],[115,147,6.0],[115,149,6.0],[115,150,3.0],[115,151,8.0],[115,152,8.0],[115,153,4.0],[115,155,3.0],[115,156,9.0],[115,157,2.0],[115,158,5.0],[115,159,5.0],[115,160,1.0],[115,161,2.0],[115,162,7.0],[115,163,1.0],[115,164,10.0],[115,167,3.0],[115,168,7.0],[115,169,4.0],[115,170,1.0],[115,171,4.0],[115,172,4.0],[115,173,2.0],[115,174,1.0],[116,0,3.0],[116,11,1.0],[116,18,4.0],[116,23,10.0],[116,24,5.0],[116,31,91.0],[116,32,2.0],[116,42,1.0],[116,56,54.0],[116,60,1.0],[116,61,70.0],[116,63,2.0],[116,64,3.0],[116,65,2.0],[116,77,40.0],[116,81,10.0],[116,86,8.0],[116,96,3.0],[116,107,1.0],[116,114,314.0],[116,118,1.0],[116,119,9.0],[116,121,6.0],[116,128,5.0],[116,129,3.0],[116,152,38.0],[116,155,1.0],[116,166,5.0],[117,0,10.0],[117,1,3.0],[117,3,4.0],[117,4,3.0],[117,5,2.0],[117,6,3.0],[117,7,25.0],[117,8,11.0],[117,9,1.0],[117,10,4.0],[117,11,1.0],[117,12,1.0],[117,13,7.0],[117,14,12.0],[117,15,6.0],[117,16,6.0],[117,18,3.0],[117,19,6.0],[117,21,14.0],[117,22,4.0],[117,23,8.0],[117,25,8.0],[117,26,10.0],[117,27,5.0],[117,28,6.0],[117,29,9.0],[117,30,4.0],[117,31,13.0],[117,32,6.0],[117,33,4.0],[117,34,9.0],[117,35,3.0],[117,36,6.0],[117,37,4.0],[117,38,11.0],[117,39,2.0],[117,40,2.0],[117,41,1.0],[117,42,6.0],[117,43,4.0],[117,44,2.0],[117,45,4.0],[117,46,8.0],[117,47,1.0],[117,48,4.0],[117,49,2.0],[117,50,8.0],[117,51,11.0],[117,52,5.0],[117,53,5.0],[117,54,2.0],[117,55,4.0],[117,56,6.0],[117,57,7.0],[117,58,2.0],[117,59,2.0],[117,60,4.0],[117,61,2.0],[117,62,5.0],[117,63,1.0],[117,64,1.0],[117,65,11.0],[117,66,1.0],[117,67,2.0],[117,68,4.0],[117,69,3.0],[117,70,6.0],[117,71,2.0],[117,72,2.0],[117,73,3.0],[117,74,7.0],[117,75,2.0],[117,76,6.0],[117,77,2.0],[117,78,2.0],[117,79,4.0],[117,80,6.0],[117,81,4.0],[117,82,3.0],[117,83,9.0],[117,84,2.0],[117,85,7.0],[117,86,10.0],[117,87,2.0],[117,88,8.0],[117,89,2.0],[117,90,3.0],[117,91,2.0],[117,92,8.0],[117,93,5.0],[117,94,2.0],[117,95,2.0],[117,96,6.0],[117,97,7.0],[117,98,26.0],[117,99,2.0],[117,100,1.0],[117,101,1.0],[117,102,1.0],[117,103,4.0],[117,104,5.0],[117,105,7.0],[117,106,1.0],[117,107,11.0],[117,108,2.0],[117,109,3.0],[117,110,6.0],[117,111,3.0],[117,112,6.0],[117,113,5.0],[117,114,5.0],[117,115,4.0],[117,116,2.0],[117,117,6.0],[117,118,3.0],[117,119,4.0],[117,120,1.0],[117,121,4.0],[117,122,4.0],[117,123,4.0],[117,124,4.0],[117,125,7.0],[117,126,1.0],[117,127,4.0],[117,129,3.0],[117,130,5.0],[117,131,2.0],[117,132,12.0],[117,133,4.0],[117,134,14.0],[117,135,5.0],[117,136,3.0],[117,137,1.0],[117,138,3.0],[117,139,2.0],[117,140,4.0],[117,141,2.0],[117,142,3.0],[117,143,3.0],[117,144,6.0],[117,145,11.0],[117,146,2.0],[117,147,9.0],[117,149,8.0],[117,150,3.0],[117,151,14.0],[117,152,9.0],[117,153,5.0],[117,155,4.0],[117,156,9.0],[117,157,1.0],[117,159,2.0],[117,160,3.0],[117,161,1.0],[117,162,7.0],[117,163,2.0],[117,164,5.0],[117,165,1.0],[117,166,2.0],[117,167,1.0],[117,168,9.0],[117,169,3.0],[117,170,2.0],[117,171,7.0],[117,172,10.0],[117,173,5.0],[117,174,1.0],[118,0,6.0],[118,1,13.0],[118,2,3.0],[118,3,19.0],[118,4,12.0],[118,5,4.0],[118,6,6.0],[118,7,63.0],[118,8,25.0],[118,9,2.0],[118,10,4.0],[118,11,1.0],[118,12,5.0],[118,13,13.0],[118,14,38.0],[118,15,6.0],[118,16,9.0],[118,17,5.0],[118,18,7.0],[118,19,10.0],[118,20,3.0],[118,21,20.0],[118,22,8.0],[118,23,17.0],[118,24,3.0],[118,25,16.0],[118,26,9.0],[118,27,3.0],[118,28,5.0],[118,29,10.0],[118,30,7.0],[118,31,33.0],[118,32,8.0],[118,33,6.0],[118,34,10.0],[118,35,8.0],[118,36,6.0],[118,37,11.0],[118,38,21.0],[118,39,4.0],[118,40,2.0],[118,41,5.0],[118,42,10.0],[118,43,6.0],[118,44,6.0],[118,45,2.0],[118,46,5.0],[118,47,5.0],[118,48,8.0],[118,49,1.0],[118,50,5.0],[118,51,16.0],[118,52,2.0],[118,53,9.0],[118,54,6.0],[118,55,5.0],[118,56,15.0],[118,57,7.0],[118,58,9.0],[118,59,5.0],[118,60,2.0],[118,61,5.0],[118,62,9.0],[118,63,2.0],[118,64,14.0],[118,65,19.0],[118,67,6.0],[118,68,20.0],[118,69,5.0],[118,70,13.0],[118,71,5.0],[118,72,6.0],[118,73,9.0],[118,74,14.0],[118,75,2.0],[118,76,14.0],[118,77,7.0],[118,78,4.0],[118,79,15.0],[118,80,18.0],[118,81,13.0],[118,82,2.0],[118,83,20.0],[118,84,7.0],[118,85,8.0],[118,86,20.0],[118,87,9.0],[118,88,14.0],[118,89,1.0],[118,90,4.0],[118,91,3.0],[118,92,5.0],[118,93,18.0],[118,94,2.0],[118,95,7.0],[118,96,2.0],[118,97,17.0],[118,98,47.0],[118,99,4.0],[118,100,2.0],[118,101,8.0],[118,102,5.0],[118,103,4.0],[118,104,7.0],[118,105,1.0],[118,106,2.0],[118,107,16.0],[118,108,7.0],[118,109,3.0],[118,110,7.0],[118,111,8.0],[118,112,3.0],[118,113,16.0],[118,114,6.0],[118,115,2.0],[118,116,2.0],[118,117,12.0],[118,118,4.0],[118,119,5.0],[118,120,8.0],[118,121,8.0],[118,122,3.0],[118,123,12.0],[118,124,5.0],[118,125,4.0],[118,126,1.0],[118,127,6.0],[118,129,2.0],[118,130,7.0],[118,131,8.0],[118,132,23.0],[118,133,6.0],[118,134,17.0],[118,135,10.0],[118,136,1.0],[118,137,4.0],[118,138,8.0],[118,139,4.0],[118,140,1.0],[118,141,4.0],[118,142,2.0],[118,143,8.0],[118,144,15.0],[118,145,20.0],[118,146,7.0],[118,147,14.0],[118,148,3.0],[118,149,12.0],[118,150,11.0],[118,151,20.0],[118,152,23.0],[118,153,9.0],[118,154,9.0],[118,155,9.0],[118,156,22.0],[118,157,5.0],[118,158,8.0],[118,159,5.0],[118,160,4.0],[118,161,6.0],[118,162,11.0],[118,163,6.0],[118,164,21.0],[118,165,5.0],[118,166,4.0],[118,167,6.0],[118,168,15.0],[118,169,8.0],[118,170,7.0],[118,171,11.0],[118,172,11.0],[118,173,7.0],[118,174,5.0],[119,0,4.0],[119,1,4.0],[119,3,10.0],[119,4,7.0],[119,5,1.0],[119,6,2.0],[119,7,27.0],[119,8,11.0],[119,9,2.0],[119,10,1.0],[119,11,3.0],[119,12,2.0],[119,13,5.0],[119,14,13.0],[119,15,4.0],[119,16,4.0],[119,17,2.0],[119,18,3.0],[119,19,2.0],[119,21,6.0],[119,22,5.0],[119,23,7.0],[119,24,4.0],[119,25,7.0],[119,26,3.0],[119,27,3.0],[119,28,3.0],[119,29,5.0],[119,30,4.0],[119,31,16.0],[119,32,2.0],[119,33,4.0],[119,34,9.0],[119,35,3.0],[119,36,4.0],[119,37,1.0],[119,38,6.0],[119,39,4.0],[119,41,3.0],[119,42,7.0],[119,43,3.0],[119,44,3.0],[119,45,2.0],[119,46,2.0],[119,47,4.0],[119,48,2.0],[119,49,1.0],[119,50,6.0],[119,51,6.0],[119,52,1.0],[119,53,6.0],[119,54,1.0],[119,56,5.0],[119,57,4.0],[119,58,4.0],[119,59,3.0],[119,60,3.0],[119,61,4.0],[119,62,4.0],[119,63,1.0],[119,65,10.0],[119,66,1.0],[119,67,4.0],[119,68,11.0],[119,69,3.0],[119,70,9.0],[119,71,1.0],[119,72,1.0],[119,73,5.0],[119,74,3.0],[119,75,3.0],[119,76,6.0],[119,77,1.0],[119,78,4.0],[119,79,4.0],[119,80,7.0],[119,81,5.0],[119,82,1.0],[119,83,8.0],[119,84,1.0],[119,85,6.0],[119,86,10.0],[119,87,5.0],[119,88,5.0],[119,89,3.0],[119,91,1.0],[119,92,11.0],[119,93,15.0],[119,94,4.0],[119,95,1.0],[119,96,5.0],[119,97,5.0],[119,98,21.0],[119,99,3.0],[119,100,1.0],[119,101,3.0],[119,102,3.0],[119,104,3.0],[119,105,4.0],[119,106,2.0],[119,107,1.0],[119,108,5.0],[119,109,1.0],[119,110,3.0],[119,111,2.0],[119,113,5.0],[119,114,4.0],[119,115,3.0],[119,116,1.0],[119,117,5.0],[119,119,3.0],[119,120,6.0],[119,121,3.0],[119,122,1.0],[119,123,5.0],[119,124,5.0],[119,125,4.0],[119,126,3.0],[119,127,3.0],[119,128,2.0],[119,129,2.0],[119,130,3.0],[119,131,2.0],[119,132,11.0],[119,133,2.0],[119,134,10.0],[119,135,5.0],[119,136,3.0],[119,138,2.0],[119,139,1.0],[119,141,3.0],[119,142,2.0],[119,143,2.0],[119,144,5.0],[119,145,7.0],[119,146,2.0],[119,147,9.0],[119,148,1.0],[119,149,5.0],[119,150,8.0],[119,151,9.0],[119,153,2.0],[119,154,1.0],[119,155,2.0],[119,156,16.0],[119,157,2.0],[119,158,6.0],[119,159,4.0],[119,160,6.0],[119,161,2.0],[119,162,8.0],[119,163,1.0],[119,164,10.0],[119,165,1.0],[119,166,1.0],[119,167,3.0],[119,168,6.0],[119,169,1.0],[119,170,2.0],[119,171,3.0],[119,172,4.0],[119,173,4.0],[119,174,1.0],[120,0,1.0],[120,1,7.0],[120,2,1.0],[120,3,6.0],[120,4,6.0],[120,5,1.0],[120,6,4.0],[120,7,20.0],[120,8,9.0],[120,9,4.0],[120,10,2.0],[120,11,1.0],[120,13,7.0],[120,14,19.0],[120,15,3.0],[120,16,7.0],[120,17,1.0],[120,18,2.0],[120,19,5.0],[120,20,1.0],[120,21,11.0],[120,22,6.0],[120,23,10.0],[120,24,2.0],[120,25,4.0],[120,26,9.0],[120,27,2.0],[120,28,1.0],[120,29,10.0],[120,30,3.0],[120,31,17.0],[120,32,3.0],[120,33,5.0],[120,34,3.0],[120,35,5.0],[120,36,2.0],[120,37,5.0],[120,38,11.0],[120,39,1.0],[120,40,3.0],[120,41,2.0],[120,42,3.0],[120,43,1.0],[120,44,3.0],[120,45,2.0],[120,46,5.0],[120,47,2.0],[120,48,2.0],[120,49,1.0],[120,50,9.0],[120,51,7.0],[120,52,4.0],[120,53,3.0],[120,54,3.0],[120,55,2.0],[120,56,9.0],[120,57,6.0],[120,59,1.0],[120,60,1.0],[120,61,1.0],[120,62,2.0],[120,63,3.0],[120,64,2.0],[120,65,12.0],[120,67,1.0],[120,68,7.0],[120,69,2.0],[120,70,2.0],[120,71,2.0],[120,72,5.0],[120,73,5.0],[120,74,9.0],[120,75,3.0],[120,76,10.0],[120,77,5.0],[120,78,4.0],[120,79,2.0],[120,80,5.0],[120,81,5.0],[120,82,3.0],[120,83,9.0],[120,84,3.0],[120,85,6.0],[120,86,11.0],[120,87,1.0],[120,88,11.0],[120,89,1.0],[120,92,9.0],[120,93,4.0],[120,94,2.0],[120,96,2.0],[120,97,9.0],[120,98,28.0],[120,99,4.0],[120,100,1.0],[120,102,2.0],[120,103,1.0],[120,104,6.0],[120,105,10.0],[120,106,2.0],[120,107,9.0],[120,108,2.0],[120,109,2.0],[120,110,3.0],[120,111,4.0],[120,112,6.0],[120,113,3.0],[120,114,4.0],[120,115,3.0],[120,116,3.0],[120,117,4.0],[120,118,5.0],[120,119,7.0],[120,120,8.0],[120,121,5.0],[120,122,2.0],[120,123,4.0],[120,124,5.0],[120,125,3.0],[120,126,1.0],[120,127,3.0],[120,129,3.0],[120,130,2.0],[120,131,1.0],[120,132,12.0],[120,133,2.0],[120,134,8.0],[120,135,6.0],[120,136,4.0],[120,137,1.0],[120,138,1.0],[120,139,1.0],[120,140,2.0],[120,141,3.0],[120,142,1.0],[120,143,4.0],[120,144,2.0],[120,145,6.0],[120,146,1.0],[120,147,3.0],[120,148,2.0],[120,149,6.0],[120,150,2.0],[120,151,9.0],[120,152,5.0],[120,153,3.0],[120,154,2.0],[120,155,9.0],[120,156,14.0],[120,157,3.0],[120,158,3.0],[120,159,1.0],[120,160,3.0],[120,161,1.0],[120,162,7.0],[120,163,3.0],[120,164,12.0],[120,166,2.0],[120,167,3.0],[120,168,7.0],[120,169,3.0],[120,170,2.0],[120,171,6.0],[120,172,6.0],[120,173,4.0],[120,174,2.0],[121,0,3.0],[121,1,7.0],[121,3,8.0],[121,4,6.0],[121,5,1.0],[121,6,4.0],[121,7,28.0],[121,8,11.0],[121,9,3.0],[121,10,1.0],[121,11,2.0],[121,13,6.0],[121,14,19.0],[121,15,6.0],[121,17,3.0],[121,19,2.0],[121,20,4.0],[121,21,18.0],[121,22,5.0],[121,23,8.0],[121,24,6.0],[121,25,6.0],[121,26,10.0],[121,28,1.0],[121,29,6.0],[121,30,2.0],[121,31,15.0],[121,32,3.0],[121,33,4.0],[121,34,7.0],[121,35,2.0],[121,37,4.0],[121,38,6.0],[121,39,4.0],[121,40,1.0],[121,41,2.0],[121,42,3.0],[121,43,5.0],[121,45,5.0],[121,46,3.0],[121,47,4.0],[121,48,1.0],[121,49,2.0],[121,50,11.0],[121,51,10.0],[121,52,5.0],[121,53,4.0],[121,54,4.0],[121,55,2.0],[121,56,8.0],[121,57,3.0],[121,58,5.0],[121,59,2.0],[121,60,4.0],[121,61,2.0],[121,62,2.0],[121,63,3.0],[121,64,4.0],[121,65,7.0],[121,66,1.0],[121,67,3.0],[121,68,7.0],[121,69,1.0],[121,70,8.0],[121,71,2.0],[121,72,8.0],[121,73,6.0],[121,74,13.0],[121,75,3.0],[121,76,7.0],[121,77,2.0],[121,78,5.0],[121,79,4.0],[121,80,2.0],[121,81,5.0],[121,82,3.0],[121,83,6.0],[121,84,5.0],[121,85,5.0],[121,86,18.0],[121,87,2.0],[121,88,2.0],[121,89,3.0],[121,90,5.0],[121,92,7.0],[121,93,5.0],[121,94,5.0],[121,95,3.0],[121,96,2.0],[121,97,8.0],[121,98,21.0],[121,99,2.0],[121,100,3.0],[121,101,3.0],[121,102,2.0],[121,103,2.0],[121,104,7.0],[121,105,2.0],[121,106,2.0],[121,107,8.0],[121,108,2.0],[121,109,2.0],[121,110,8.0],[121,111,6.0],[121,113,4.0],[121,114,6.0],[121,115,3.0],[121,116,2.0],[121,117,5.0],[121,118,1.0],[121,119,3.0],[121,120,8.0],[121,121,7.0],[121,122,2.0],[121,123,6.0],[121,124,2.0],[121,125,3.0],[121,126,3.0],[121,128,1.0],[121,130,5.0],[121,131,2.0],[121,132,7.0],[121,133,1.0],[121,134,9.0],[121,135,3.0],[121,136,2.0],[121,137,3.0],[121,138,4.0],[121,139,1.0],[121,140,1.0],[121,141,3.0],[121,142,2.0],[121,143,1.0],[121,144,2.0],[121,145,11.0],[121,146,7.0],[121,147,9.0],[121,148,2.0],[121,149,2.0],[121,150,1.0],[121,151,14.0],[121,152,4.0],[121,153,4.0],[121,154,4.0],[121,155,8.0],[121,156,21.0],[121,157,6.0],[121,158,1.0],[121,159,3.0],[121,160,5.0],[121,161,5.0],[121,162,8.0],[121,163,3.0],[121,164,9.0],[121,165,3.0],[121,166,1.0],[121,167,3.0],[121,168,11.0],[121,169,1.0],[121,170,1.0],[121,171,9.0],[121,172,3.0],[121,173,5.0],[121,174,2.0],[122,0,2.0],[122,1,8.0],[122,2,1.0],[122,3,9.0],[122,4,8.0],[122,5,2.0],[122,6,3.0],[122,7,27.0],[122,8,8.0],[122,9,3.0],[122,10,1.0],[122,12,1.0],[122,13,6.0],[122,14,23.0],[122,15,4.0],[122,16,6.0],[122,17,4.0],[122,18,2.0],[122,19,4.0],[122,20,1.0],[122,21,9.0],[122,22,6.0],[122,23,9.0],[122,24,4.0],[122,25,6.0],[122,26,4.0],[122,27,1.0],[122,28,5.0],[122,29,8.0],[122,30,7.0],[122,31,21.0],[122,32,3.0],[122,33,3.0],[122,34,5.0],[122,35,5.0],[122,36,1.0],[122,37,9.0],[122,38,12.0],[122,39,2.0],[122,40,1.0],[122,41,3.0],[122,42,6.0],[122,43,3.0],[122,44,3.0],[122,45,6.0],[122,46,1.0],[122,47,3.0],[122,48,3.0],[122,49,5.0],[122,50,7.0],[122,51,8.0],[122,52,7.0],[122,53,5.0],[122,54,1.0],[122,56,11.0],[122,57,7.0],[122,58,1.0],[122,59,1.0],[122,61,1.0],[122,62,8.0],[122,63,2.0],[122,64,2.0],[122,65,5.0],[122,66,1.0],[122,67,2.0],[122,68,10.0],[122,69,3.0],[122,70,3.0],[122,72,5.0],[122,73,7.0],[122,74,3.0],[122,75,4.0],[122,76,5.0],[122,77,4.0],[122,78,5.0],[122,79,4.0],[122,80,6.0],[122,81,17.0],[122,82,1.0],[122,83,10.0],[122,84,4.0],[122,85,4.0],[122,86,12.0],[122,87,3.0],[122,88,13.0],[122,89,2.0],[122,90,3.0],[122,91,1.0],[122,92,8.0],[122,93,11.0],[122,94,1.0],[122,95,2.0],[122,96,5.0],[122,97,8.0],[122,98,22.0],[122,99,7.0],[122,100,1.0],[122,101,4.0],[122,102,5.0],[122,103,5.0],[122,104,1.0],[122,105,6.0],[122,106,3.0],[122,107,7.0],[122,108,2.0],[122,109,2.0],[122,110,2.0],[122,111,3.0],[122,112,5.0],[122,113,5.0],[122,114,7.0],[122,115,2.0],[122,116,1.0],[122,117,3.0],[122,118,5.0],[122,119,12.0],[122,120,7.0],[122,121,6.0],[122,122,3.0],[122,123,4.0],[122,124,4.0],[122,125,2.0],[122,126,5.0],[122,127,3.0],[122,128,2.0],[122,129,4.0],[122,130,5.0],[122,131,5.0],[122,132,16.0],[122,133,1.0],[122,134,5.0],[122,135,3.0],[122,136,3.0],[122,137,3.0],[122,138,7.0],[122,140,1.0],[122,141,3.0],[122,142,1.0],[122,143,4.0],[122,144,3.0],[122,145,7.0],[122,146,8.0],[122,147,15.0],[122,149,9.0],[122,150,2.0],[122,151,11.0],[122,152,7.0],[122,153,8.0],[122,154,1.0],[122,155,3.0],[122,156,14.0],[122,157,2.0],[122,158,2.0],[122,159,3.0],[122,160,2.0],[122,161,4.0],[122,162,8.0],[122,163,4.0],[122,164,16.0],[122,165,1.0],[122,166,2.0],[122,167,6.0],[122,168,8.0],[122,169,4.0],[122,170,2.0],[122,171,9.0],[122,172,1.0],[122,173,9.0],[122,174,2.0],[123,4,1.0],[123,9,1.0],[123,17,1.0],[123,23,1.0],[123,24,1.0],[123,28,1.0],[123,31,3.0],[123,48,12.0],[123,50,3.0],[123,54,1.0],[123,61,4.0],[123,76,5.0],[123,90,3.0],[123,98,2.0],[123,101,4.0],[123,114,10.0],[123,123,5.0],[123,132,5.0],[123,135,2.0],[123,137,570.0],[123,143,5.0],[123,149,4.0],[123,161,5.0],[124,0,1.0],[124,3,4.0],[124,4,10.0],[124,5,1.0],[124,7,25.0],[124,8,44.0],[124,13,13.0],[124,22,16.0],[124,23,2.0],[124,30,7.0],[124,38,19.0],[124,49,3.0],[124,58,7.0],[124,70,6.0],[124,71,2.0],[124,82,2.0],[124,85,4.0],[124,87,12.0],[124,88,4.0],[124,97,28.0],[124,98,21.0],[124,105,27.0],[124,112,33.0],[124,120,3.0],[124,134,61.0],[124,149,1.0],[124,152,5.0],[124,153,49.0],[124,155,6.0],[124,156,6.0],[124,157,40.0],[124,160,1.0],[124,162,435.0],[124,163,10.0],[124,164,24.0],[124,167,56.0],[124,168,17.0],[124,169,18.0],[124,171,15.0],[124,172,19.0],[124,173,3.0],[125,0,5.0],[125,1,5.0],[125,2,1.0],[125,3,6.0],[125,4,7.0],[125,6,3.0],[125,7,17.0],[125,8,8.0],[125,9,2.0],[125,10,2.0],[125,11,2.0],[125,13,10.0],[125,14,15.0],[125,15,1.0],[125,16,3.0],[125,17,1.0],[125,18,3.0],[125,19,6.0],[125,20,2.0],[125,21,11.0],[125,22,4.0],[125,23,8.0],[125,24,2.0],[125,25,4.0],[125,26,9.0],[125,27,5.0],[125,28,1.0],[125,29,4.0],[125,30,6.0],[125,31,11.0],[125,32,3.0],[125,33,3.0],[125,34,6.0],[125,36,1.0],[125,37,3.0],[125,38,9.0],[125,40,3.0],[125,41,1.0],[125,42,6.0],[125,43,1.0],[125,44,1.0],[125,45,4.0],[125,46,4.0],[125,47,1.0],[125,48,3.0],[125,49,2.0],[125,50,5.0],[125,51,9.0],[125,52,5.0],[125,53,3.0],[125,54,3.0],[125,55,1.0],[125,56,6.0],[125,57,5.0],[125,58,3.0],[125,59,1.0],[125,60,2.0],[125,61,1.0],[125,62,2.0],[125,63,3.0],[125,64,7.0],[125,65,7.0],[125,67,3.0],[125,68,5.0],[125,69,1.0],[125,70,3.0],[125,71,3.0],[125,73,7.0],[125,74,7.0],[125,75,2.0],[125,76,3.0],[125,77,2.0],[125,78,4.0],[125,79,6.0],[125,80,6.0],[125,81,4.0],[125,82,2.0],[125,83,5.0],[125,84,6.0],[125,85,6.0],[125,86,20.0],[125,87,3.0],[125,88,3.0],[125,89,2.0],[125,90,2.0],[125,92,3.0],[125,93,9.0],[125,94,4.0],[125,95,4.0],[125,96,3.0],[125,97,7.0],[125,98,15.0],[125,99,1.0],[125,100,1.0],[125,101,6.0],[125,102,3.0],[125,103,1.0],[125,104,3.0],[125,105,3.0],[125,106,2.0],[125,107,9.0],[125,108,3.0],[125,109,2.0],[125,110,1.0],[125,111,3.0],[125,112,3.0],[125,113,3.0],[125,114,2.0],[125,115,5.0],[125,116,2.0],[125,117,4.0],[125,118,2.0],[125,119,8.0],[125,120,8.0],[125,122,3.0],[125,123,5.0],[125,124,4.0],[125,125,5.0],[125,126,1.0],[125,127,4.0],[125,128,5.0],[125,129,2.0],[125,130,3.0],[125,131,5.0],[125,132,10.0],[125,134,7.0],[125,135,3.0],[125,136,3.0],[125,137,4.0],[125,138,7.0],[125,140,1.0],[125,141,1.0],[125,142,1.0],[125,143,3.0],[125,144,3.0],[125,145,7.0],[125,146,6.0],[125,147,3.0],[125,148,3.0],[125,149,4.0],[125,151,8.0],[125,152,4.0],[125,153,5.0],[125,154,1.0],[125,155,2.0],[125,156,11.0],[125,157,1.0],[125,158,3.0],[125,159,1.0],[125,160,3.0],[125,162,6.0],[125,163,3.0],[125,164,5.0],[125,165,2.0],[125,166,2.0],[125,167,5.0],[125,168,9.0],[125,169,1.0],[125,170,4.0],[125,171,4.0],[125,172,3.0],[125,173,6.0],[125,174,1.0],[126,0,3.0],[126,1,3.0],[126,2,1.0],[126,3,3.0],[126,4,2.0],[126,5,2.0],[126,6,1.0],[126,7,15.0],[126,8,12.0],[126,9,4.0],[126,11,1.0],[126,12,3.0],[126,13,6.0],[126,14,12.0],[126,15,2.0],[126,16,3.0],[126,17,2.0],[126,18,3.0],[126,19,3.0],[126,20,1.0],[126,21,14.0],[126,22,7.0],[126,23,13.0],[126,24,3.0],[126,25,5.0],[126,26,3.0],[126,27,5.0],[126,28,2.0],[126,29,6.0],[126,30,3.0],[126,31,8.0],[126,32,2.0],[126,33,1.0],[126,34,7.0],[126,35,1.0],[126,36,2.0],[126,37,3.0],[126,38,2.0],[126,39,2.0],[126,40,1.0],[126,41,2.0],[126,42,4.0],[126,43,3.0],[126,44,1.0],[126,45,1.0],[126,46,1.0],[126,47,2.0],[126,48,2.0],[126,50,8.0],[126,51,4.0],[126,52,2.0],[126,53,1.0],[126,54,3.0],[126,55,1.0],[126,56,8.0],[126,57,5.0],[126,58,3.0],[126,59,4.0],[126,61,1.0],[126,62,1.0],[126,64,2.0],[126,65,5.0],[126,67,1.0],[126,68,8.0],[126,69,2.0],[126,70,5.0],[126,71,1.0],[126,72,1.0],[126,73,8.0],[126,74,6.0],[126,76,5.0],[126,77,7.0],[126,78,2.0],[126,79,2.0],[126,80,5.0],[126,81,3.0],[126,83,8.0],[126,84,1.0],[126,85,2.0],[126,86,15.0],[126,87,3.0],[126,88,3.0],[126,90,1.0],[126,91,3.0],[126,92,6.0],[126,93,5.0],[126,94,1.0],[126,95,1.0],[126,96,3.0],[126,97,5.0],[126,98,21.0],[126,99,5.0],[126,100,1.0],[126,101,2.0],[126,102,1.0],[126,103,4.0],[126,104,2.0],[126,105,3.0],[126,106,2.0],[126,107,5.0],[126,108,1.0],[126,110,4.0],[126,111,3.0],[126,112,1.0],[126,113,4.0],[126,114,5.0],[126,115,2.0],[126,117,5.0],[126,118,1.0],[126,119,5.0],[126,120,3.0],[126,121,5.0],[126,122,4.0],[126,123,5.0],[126,124,5.0],[126,125,3.0],[126,126,6.0],[126,127,1.0],[126,128,2.0],[126,130,3.0],[126,131,3.0],[126,132,14.0],[126,133,2.0],[126,134,11.0],[126,135,1.0],[126,136,4.0],[126,137,1.0],[126,138,1.0],[126,139,1.0],[126,141,5.0],[126,142,2.0],[126,143,4.0],[126,144,12.0],[126,145,12.0],[126,146,1.0],[126,147,13.0],[126,149,2.0],[126,150,4.0],[126,151,4.0],[126,152,3.0],[126,153,3.0],[126,154,3.0],[126,155,1.0],[126,156,8.0],[126,158,4.0],[126,160,3.0],[126,162,3.0],[126,163,2.0],[126,164,2.0],[126,165,2.0],[126,166,1.0],[126,167,1.0],[126,168,4.0],[126,169,3.0],[126,170,1.0],[126,171,6.0],[126,172,4.0],[126,173,2.0],[127,0,4.0],[127,1,5.0],[127,3,2.0],[127,4,3.0],[127,5,1.0],[127,6,2.0],[127,7,18.0],[127,8,6.0],[127,9,2.0],[127,12,1.0],[127,13,4.0],[127,14,13.0],[127,15,1.0],[127,16,7.0],[127,17,3.0],[127,18,3.0],[127,19,5.0],[127,21,8.0],[127,22,2.0],[127,23,9.0],[127,24,2.0],[127,25,4.0],[127,26,7.0],[127,27,2.0],[127,28,1.0],[127,29,9.0],[127,30,1.0],[127,31,13.0],[127,33,3.0],[127,34,3.0],[127,35,4.0],[127,36,1.0],[127,37,6.0],[127,38,5.0],[127,39,1.0],[127,41,4.0],[127,42,7.0],[127,43,1.0],[127,44,1.0],[127,45,2.0],[127,46,4.0],[127,47,1.0],[127,48,2.0],[127,49,1.0],[127,50,2.0],[127,51,8.0],[127,52,4.0],[127,53,7.0],[127,54,1.0],[127,55,1.0],[127,56,7.0],[127,57,2.0],[127,58,3.0],[127,59,4.0],[127,60,1.0],[127,61,2.0],[127,63,2.0],[127,64,3.0],[127,65,14.0],[127,67,2.0],[127,68,4.0],[127,69,4.0],[127,70,4.0],[127,71,1.0],[127,72,3.0],[127,73,3.0],[127,74,10.0],[127,75,3.0],[127,76,3.0],[127,77,5.0],[127,78,5.0],[127,79,1.0],[127,80,5.0],[127,81,5.0],[127,82,8.0],[127,83,13.0],[127,84,4.0],[127,85,6.0],[127,86,7.0],[127,87,4.0],[127,88,17.0],[127,89,1.0],[127,91,1.0],[127,92,3.0],[127,93,7.0],[127,94,3.0],[127,95,3.0],[127,96,4.0],[127,97,6.0],[127,98,25.0],[127,99,5.0],[127,100,2.0],[127,101,1.0],[127,102,2.0],[127,104,2.0],[127,105,3.0],[127,107,5.0],[127,108,3.0],[127,109,2.0],[127,110,1.0],[127,111,3.0],[127,112,4.0],[127,113,5.0],[127,114,4.0],[127,117,3.0],[127,118,4.0],[127,119,6.0],[127,120,4.0],[127,121,1.0],[127,122,3.0],[127,123,5.0],[127,124,2.0],[127,125,2.0],[127,126,3.0],[127,127,4.0],[127,128,1.0],[127,129,1.0],[127,130,2.0],[127,131,2.0],[127,132,9.0],[127,133,3.0],[127,134,5.0],[127,135,3.0],[127,136,3.0],[127,137,2.0],[127,138,8.0],[127,139,2.0],[127,141,3.0],[127,142,1.0],[127,143,3.0],[127,144,4.0],[127,145,8.0],[127,146,2.0],[127,147,3.0],[127,148,2.0],[127,149,7.0],[127,150,2.0],[127,151,9.0],[127,152,5.0],[127,153,4.0],[127,154,1.0],[127,156,14.0],[127,157,1.0],[127,158,4.0],[127,160,2.0],[127,161,1.0],[127,162,1.0],[127,163,4.0],[127,164,6.0],[127,165,2.0],[127,166,3.0],[127,167,3.0],[127,168,8.0],[127,169,1.0],[127,170,1.0],[127,171,7.0],[127,172,3.0],[127,173,2.0],[128,1,5.0],[128,3,5.0],[128,4,1.0],[128,5,1.0],[128,6,2.0],[128,7,15.0],[128,8,6.0],[128,9,3.0],[128,10,1.0],[128,13,7.0],[128,14,19.0],[128,15,1.0],[128,16,3.0],[128,17,2.0],[128,18,3.0],[128,19,4.0],[128,21,4.0],[128,22,5.0],[128,23,10.0],[128,24,3.0],[128,25,3.0],[128,26,4.0],[128,27,2.0],[128,28,4.0],[128,29,5.0],[128,30,1.0],[128,31,13.0],[128,32,2.0],[128,33,5.0],[128,34,3.0],[128,36,4.0],[128,37,3.0],[128,38,12.0],[128,39,5.0],[128,40,1.0],[128,41,1.0],[128,42,6.0],[128,43,1.0],[128,44,1.0],[128,45,1.0],[128,46,7.0],[128,47,1.0],[128,49,1.0],[128,50,9.0],[128,51,2.0],[128,52,3.0],[128,53,3.0],[128,54,1.0],[128,55,1.0],[128,56,7.0],[128,57,1.0],[128,58,1.0],[128,60,2.0],[128,61,1.0],[128,62,2.0],[128,63,2.0],[128,64,1.0],[128,65,10.0],[128,66,2.0],[128,67,1.0],[128,68,4.0],[128,69,2.0],[128,70,1.0],[128,71,2.0],[128,72,5.0],[128,73,5.0],[128,74,2.0],[128,76,2.0],[128,77,2.0],[128,78,4.0],[128,79,8.0],[128,80,5.0],[128,81,5.0],[128,82,2.0],[128,83,4.0],[128,84,6.0],[128,85,4.0],[128,86,8.0],[128,87,4.0],[128,88,6.0],[128,89,2.0],[128,90,1.0],[128,91,1.0],[128,92,6.0],[128,93,8.0],[128,94,2.0],[128,95,2.0],[128,96,2.0],[128,97,6.0],[128,98,23.0],[128,99,1.0],[128,100,3.0],[128,101,1.0],[128,103,3.0],[128,104,2.0],[128,105,1.0],[128,106,2.0],[128,107,10.0],[128,108,1.0],[128,109,4.0],[128,110,6.0],[128,111,5.0],[128,113,1.0],[128,114,4.0],[128,115,2.0],[128,117,7.0],[128,118,2.0],[128,119,7.0],[128,120,4.0],[128,121,5.0],[128,122,2.0],[128,123,5.0],[128,124,1.0],[128,125,7.0],[128,126,3.0],[128,127,1.0],[128,128,5.0],[128,129,1.0],[128,130,4.0],[128,131,2.0],[128,132,7.0],[128,134,8.0],[128,135,1.0],[128,136,3.0],[128,137,1.0],[128,138,3.0],[128,139,1.0],[128,140,3.0],[128,141,4.0],[128,142,1.0],[128,143,4.0],[128,144,2.0],[128,145,2.0],[128,146,2.0],[128,147,5.0],[128,149,6.0],[128,150,4.0],[128,151,9.0],[128,152,5.0],[128,153,1.0],[128,154,3.0],[128,155,2.0],[128,156,4.0],[128,158,1.0],[128,159,1.0],[128,160,3.0],[128,162,5.0],[128,163,9.0],[128,164,9.0],[128,166,2.0],[128,167,3.0],[128,168,6.0],[128,169,1.0],[128,170,3.0],[128,171,4.0],[128,172,5.0],[128,173,5.0],[129,0,5.0],[129,1,9.0],[129,3,8.0],[129,4,7.0],[129,5,5.0],[129,6,5.0],[129,7,13.0],[129,8,7.0],[129,9,3.0],[129,10,1.0],[129,11,1.0],[129,12,1.0],[129,13,2.0],[129,14,19.0],[129,15,5.0],[129,16,6.0],[129,18,2.0],[129,19,3.0],[129,21,8.0],[129,22,4.0],[129,23,13.0],[129,24,1.0],[129,25,9.0],[129,26,8.0],[129,27,5.0],[129,28,5.0],[129,30,1.0],[129,31,14.0],[129,32,4.0],[129,33,2.0],[129,34,12.0],[129,35,4.0],[129,36,8.0],[129,37,3.0],[129,38,8.0],[129,39,2.0],[129,40,2.0],[129,41,1.0],[129,42,2.0],[129,43,4.0],[129,44,1.0],[129,45,2.0],[129,46,3.0],[129,47,2.0],[129,48,1.0],[129,49,1.0],[129,50,4.0],[129,51,13.0],[129,52,1.0],[129,53,5.0],[129,54,6.0],[129,55,3.0],[129,56,7.0],[129,57,3.0],[129,58,2.0],[129,59,2.0],[129,61,1.0],[129,62,3.0],[129,64,1.0],[129,65,10.0],[129,66,3.0],[129,67,2.0],[129,68,5.0],[129,69,1.0],[129,70,4.0],[129,71,4.0],[129,72,6.0],[129,73,10.0],[129,74,3.0],[129,75,1.0],[129,76,8.0],[129,77,3.0],[129,78,2.0],[129,79,5.0],[129,80,4.0],[129,81,5.0],[129,82,1.0],[129,83,11.0],[129,85,4.0],[129,86,13.0],[129,87,3.0],[129,88,2.0],[129,89,1.0],[129,90,1.0],[129,92,7.0],[129,93,4.0],[129,94,5.0],[129,95,2.0],[129,96,2.0],[129,97,13.0],[129,98,30.0],[129,100,5.0],[129,102,1.0],[129,103,3.0],[129,104,4.0],[129,105,3.0],[129,106,1.0],[129,107,5.0],[129,108,4.0],[129,109,2.0],[129,110,4.0],[129,111,6.0],[129,112,6.0],[129,113,1.0],[129,114,3.0],[129,115,3.0],[129,116,1.0],[129,117,8.0],[129,118,3.0],[129,119,10.0],[129,120,6.0],[129,121,3.0],[129,122,5.0],[129,123,3.0],[129,124,7.0],[129,125,7.0],[129,126,5.0],[129,127,4.0],[129,128,2.0],[129,129,1.0],[129,130,4.0],[129,132,11.0],[129,133,2.0],[129,134,1.0],[129,135,14.0],[129,136,4.0],[129,137,3.0],[129,138,3.0],[129,139,1.0],[129,141,4.0],[129,142,4.0],[129,143,2.0],[129,144,7.0],[129,145,8.0],[129,146,6.0],[129,147,5.0],[129,148,4.0],[129,149,7.0],[129,150,2.0],[129,151,8.0],[129,152,6.0],[129,153,7.0],[129,154,1.0],[129,155,3.0],[129,156,15.0],[129,157,2.0],[129,158,3.0],[129,159,4.0],[129,160,3.0],[129,161,3.0],[129,162,8.0],[129,163,1.0],[129,164,8.0],[129,165,3.0],[129,166,2.0],[129,167,3.0],[129,168,5.0],[129,169,2.0],[129,170,2.0],[129,171,2.0],[129,172,6.0],[129,173,5.0],[129,174,2.0],[130,3,13.0],[130,4,3.0],[130,5,1.0],[130,11,2.0],[130,21,26.0],[130,22,1.0],[130,23,3.0],[130,29,39.0],[130,30,19.0],[130,36,1.0],[130,38,3.0],[130,42,3.0],[130,47,36.0],[130,48,1.0],[130,49,4.0],[130,53,63.0],[130,55,2.0],[130,58,1.0],[130,70,30.0],[130,71,7.0],[130,81,3.0],[130,82,1.0],[130,87,3.0],[130,88,3.0],[130,97,54.0],[130,98,4.0],[130,100,2.0],[130,105,50.0],[130,112,94.0],[130,118,2.0],[130,134,17.0],[130,138,13.0],[130,152,4.0],[130,153,104.0],[130,155,1.0],[130,156,6.0],[130,157,25.0],[130,160,3.0],[130,162,169.0],[130,163,14.0],[130,164,17.0],[130,167,33.0],[130,168,26.0],[130,169,24.0],[130,170,3.0],[130,171,53.0],[130,172,44.0],[130,173,7.0],[131,23,2.0],[131,31,1650.0],[131,38,2.0],[131,57,13.0],[131,99,5.0],[131,107,1.0],[131,129,17.0],[132,0,6.0],[132,1,12.0],[132,3,4.0],[132,4,7.0],[132,6,4.0],[132,7,27.0],[132,8,12.0],[132,9,4.0],[132,10,1.0],[132,11,1.0],[132,12,3.0],[132,13,5.0],[132,14,24.0],[132,15,6.0],[132,16,7.0],[132,17,3.0],[132,18,2.0],[132,19,5.0],[132,20,1.0],[132,21,7.0],[132,22,4.0],[132,23,18.0],[132,24,3.0],[132,25,10.0],[132,26,7.0],[132,27,3.0],[132,28,2.0],[132,29,6.0],[132,30,2.0],[132,31,13.0],[132,32,5.0],[132,33,3.0],[132,34,11.0],[132,35,5.0],[132,36,3.0],[132,37,6.0],[132,38,11.0],[132,39,3.0],[132,41,2.0],[132,42,7.0],[132,43,1.0],[132,45,5.0],[132,46,4.0],[132,47,5.0],[132,48,3.0],[132,49,3.0],[132,50,7.0],[132,51,11.0],[132,52,3.0],[132,53,7.0],[132,54,6.0],[132,55,2.0],[132,56,10.0],[132,57,9.0],[132,58,10.0],[132,59,3.0],[132,60,1.0],[132,61,3.0],[132,62,1.0],[132,63,3.0],[132,64,3.0],[132,65,8.0],[132,66,2.0],[132,67,2.0],[132,68,12.0],[132,69,1.0],[132,70,6.0],[132,71,6.0],[132,72,5.0],[132,73,9.0],[132,74,8.0],[132,75,2.0],[132,76,5.0],[132,77,3.0],[132,78,7.0],[132,79,9.0],[132,80,10.0],[132,81,8.0],[132,82,2.0],[132,83,15.0],[132,84,7.0],[132,85,3.0],[132,86,16.0],[132,87,3.0],[132,88,9.0],[132,89,1.0],[132,90,4.0],[132,92,11.0],[132,93,9.0],[132,94,2.0],[132,95,7.0],[132,96,6.0],[132,97,4.0],[132,98,18.0],[132,99,4.0],[132,100,2.0],[132,101,1.0],[132,102,4.0],[132,103,7.0],[132,104,4.0],[132,105,3.0],[132,106,1.0],[132,107,7.0],[132,108,2.0],[132,109,4.0],[132,110,5.0],[132,111,4.0],[132,112,5.0],[132,113,2.0],[132,114,9.0],[132,115,7.0],[132,116,3.0],[132,117,4.0],[132,118,3.0],[132,119,11.0],[132,120,9.0],[132,121,12.0],[132,122,3.0],[132,123,2.0],[132,124,8.0],[132,125,3.0],[132,126,3.0],[132,127,3.0],[132,128,4.0],[132,130,8.0],[132,131,7.0],[132,132,10.0],[132,134,10.0],[132,135,6.0],[132,136,1.0],[132,137,5.0],[132,138,3.0],[132,139,3.0],[132,141,3.0],[132,142,1.0],[132,143,7.0],[132,144,9.0],[132,145,17.0],[132,146,4.0],[132,147,3.0],[132,148,3.0],[132,149,3.0],[132,150,3.0],[132,151,6.0],[132,152,6.0],[132,153,6.0],[132,154,2.0],[132,155,2.0],[132,156,15.0],[132,157,5.0],[132,158,4.0],[132,159,6.0],[132,161,1.0],[132,162,10.0],[132,163,3.0],[132,164,4.0],[132,165,3.0],[132,166,3.0],[132,167,1.0],[132,168,12.0],[132,169,3.0],[132,170,3.0],[132,171,6.0],[132,172,5.0],[132,173,10.0],[132,174,1.0],[133,0,4.0],[133,1,5.0],[133,3,27.0],[133,4,33.0],[133,5,1.0],[133,8,599.0],[133,13,26.0],[133,22,3.0],[133,23,8.0],[133,26,121.0],[133,29,119.0],[133,30,3.0],[133,35,19.0],[133,37,16.0],[133,38,32.0],[133,41,18.0],[133,44,1.0],[133,45,30.0],[133,47,23.0],[133,53,36.0],[133,58,3.0],[133,70,38.0],[133,73,21.0],[133,75,13.0],[133,77,6.0],[133,79,2.0],[133,81,9.0],[133,82,3.0],[133,86,428.0],[133,88,9.0],[133,92,2.0],[133,95,268.0],[133,97,2.0],[133,98,48.0],[133,105,25.0],[133,108,1.0],[133,111,2.0],[133,121,4.0],[133,122,1.0],[133,123,5.0],[133,131,20.0],[133,134,39.0],[133,135,274.0],[133,138,9.0],[133,140,19.0],[133,144,30.0],[133,152,3.0],[133,153,16.0],[133,155,2.0],[133,156,41.0],[133,157,8.0],[133,162,1.0],[133,163,1.0],[133,164,36.0],[133,166,15.0],[133,167,1.0],[133,168,29.0],[133,169,37.0],[133,170,9.0],[133,171,50.0],[133,172,7.0],[133,173,4.0],[134,1,5.0],[134,3,13.0],[134,4,15.0],[134,19,3.0],[134,23,2.0],[134,29,12.0],[134,30,7.0],[134,32,1.0],[134,34,1.0],[134,38,16.0],[134,42,3.0],[134,49,1.0],[134,53,7.0],[134,67,5.0],[134,70,6.0],[134,71,1.0],[134,85,2.0],[134,87,42.0],[134,88,3.0],[134,97,73.0],[134,100,63.0],[134,105,9.0],[134,112,67.0],[134,134,8.0],[134,153,21.0],[134,155,5.0],[134,156,13.0],[134,157,6.0],[134,160,4.0],[134,162,58.0],[134,163,20.0],[134,164,11.0],[134,167,24.0],[134,168,7.0],[134,169,8.0],[134,170,11.0],[134,171,26.0],[134,172,47.0],[134,173,2.0],[135,0,5.0],[135,1,5.0],[135,3,4.0],[135,4,6.0],[135,5,4.0],[135,6,2.0],[135,7,24.0],[135,8,8.0],[135,9,2.0],[135,11,4.0],[135,13,3.0],[135,14,24.0],[135,15,6.0],[135,16,5.0],[135,17,1.0],[135,18,8.0],[135,19,4.0],[135,20,1.0],[135,21,11.0],[135,22,7.0],[135,23,9.0],[135,24,1.0],[135,25,7.0],[135,26,6.0],[135,27,2.0],[135,28,8.0],[135,29,15.0],[135,30,4.0],[135,31,12.0],[135,32,4.0],[135,33,7.0],[135,34,9.0],[135,35,1.0],[135,36,1.0],[135,37,5.0],[135,38,12.0],[135,40,1.0],[135,41,2.0],[135,42,3.0],[135,43,3.0],[135,44,2.0],[135,45,3.0],[135,46,6.0],[135,48,2.0],[135,50,9.0],[135,51,14.0],[135,52,4.0],[135,53,3.0],[135,54,3.0],[135,55,2.0],[135,56,3.0],[135,57,5.0],[135,58,3.0],[135,60,1.0],[135,61,1.0],[135,62,1.0],[135,63,1.0],[135,64,3.0],[135,65,11.0],[135,66,1.0],[135,67,3.0],[135,68,6.0],[135,69,1.0],[135,70,7.0],[135,71,3.0],[135,72,1.0],[135,73,4.0],[135,74,3.0],[135,75,1.0],[135,76,6.0],[135,77,8.0],[135,78,4.0],[135,79,4.0],[135,80,6.0],[135,81,7.0],[135,82,8.0],[135,83,8.0],[135,84,9.0],[135,85,4.0],[135,86,10.0],[135,87,2.0],[135,88,6.0],[135,89,2.0],[135,90,3.0],[135,91,1.0],[135,92,4.0],[135,93,7.0],[135,94,2.0],[135,95,5.0],[135,96,8.0],[135,97,5.0],[135,98,17.0],[135,99,3.0],[135,100,3.0],[135,101,3.0],[135,102,3.0],[135,103,4.0],[135,104,4.0],[135,105,5.0],[135,107,4.0],[135,108,7.0],[135,110,3.0],[135,111,5.0],[135,112,4.0],[135,113,5.0],[135,114,4.0],[135,115,4.0],[135,116,1.0],[135,117,7.0],[135,118,1.0],[135,119,6.0],[135,120,5.0],[135,121,4.0],[135,122,4.0],[135,123,3.0],[135,124,5.0],[135,125,1.0],[135,126,5.0],[135,127,3.0],[135,129,2.0],[135,130,5.0],[135,131,2.0],[135,132,5.0],[135,133,5.0],[135,134,8.0],[135,135,7.0],[135,136,3.0],[135,137,1.0],[135,138,4.0],[135,139,5.0],[135,140,2.0],[135,141,2.0],[135,142,5.0],[135,143,2.0],[135,144,5.0],[135,145,9.0],[135,146,4.0],[135,147,6.0],[135,148,1.0],[135,149,8.0],[135,150,1.0],[135,151,8.0],[135,152,3.0],[135,153,2.0],[135,155,1.0],[135,156,8.0],[135,158,2.0],[135,159,2.0],[135,160,1.0],[135,161,2.0],[135,162,6.0],[135,163,4.0],[135,164,10.0],[135,165,3.0],[135,166,3.0],[135,167,2.0],[135,168,7.0],[135,169,2.0],[135,170,3.0],[135,171,7.0],[135,172,5.0],[135,173,3.0],[135,174,2.0],[136,3,29.0],[136,5,1.0],[136,11,3.0],[136,13,15.0],[136,21,137.0],[136,29,4.0],[136,30,40.0],[136,38,18.0],[136,47,168.0],[136,53,5.0],[136,58,1.0],[136,63,1.0],[136,70,3.0],[136,85,9.0],[136,87,5.0],[136,97,47.0],[136,105,11.0],[136,112,9.0],[136,133,1.0],[136,134,26.0],[136,135,16.0],[136,138,7.0],[136,144,7.0],[136,153,84.0],[136,155,1.0],[136,156,3.0],[136,157,25.0],[136,160,1.0],[136,162,103.0],[136,164,9.0],[136,167,17.0],[136,168,6.0],[136,169,3.0],[136,170,1.0],[136,171,22.0],[136,172,35.0],[136,173,35.0],[137,0,3.0],[137,3,3.0],[137,4,23.0],[137,8,12.0],[137,11,1.0],[137,13,23.0],[137,20,19.0],[137,21,5.0],[137,22,17.0],[137,23,5.0],[137,26,18.0],[137,29,5.0],[137,30,3.0],[137,31,3.0],[137,35,16.0],[137,38,63.0],[137,40,2.0],[137,42,18.0],[137,47,19.0],[137,53,20.0],[137,55,4.0],[137,56,11.0],[137,58,2.0],[137,66,12.0],[137,68,1.0],[137,70,8.0],[137,71,1.0],[137,77,1.0],[137,81,3.0],[137,82,5.0],[137,85,10.0],[137,87,5.0],[137,88,2.0],[137,89,36.0],[137,96,6.0],[137,97,42.0],[137,103,6.0],[137,105,22.0],[137,112,4.0],[137,118,10.0],[137,121,1.0],[137,133,1.0],[137,134,6.0],[137,153,14.0],[137,155,2.0],[137,156,10.0],[137,157,13.0],[137,160,10.0],[137,162,32.0],[137,163,10.0],[137,164,4.0],[137,165,2.0],[137,166,3.0],[137,167,10.0],[137,168,21.0],[137,169,2.0],[137,170,2.0],[137,171,27.0],[137,172,6.0],[137,173,6.0],[138,0,1.0],[138,3,25.0],[138,4,27.0],[138,5,9.0],[138,6,35.0],[138,11,1.0],[138,13,1.0],[138,19,7.0],[138,21,560.0],[138,22,13.0],[138,23,11.0],[138,29,6.0],[138,30,17.0],[138,32,2.0],[138,34,2.0],[138,38,30.0],[138,42,15.0],[138,43,19.0],[138,45,1.0],[138,47,114.0],[138,49,3.0],[138,53,2.0],[138,65,9.0],[138,67,2.0],[138,68,3.0],[138,70,7.0],[138,77,10.0],[138,79,1.0],[138,82,4.0],[138,85,7.0],[138,87,71.0],[138,88,1.0],[138,89,2.0],[138,96,2.0],[138,97,70.0],[138,103,16.0],[138,104,4.0],[138,105,54.0],[138,112,117.0],[138,118,4.0],[138,121,1.0],[138,134,35.0],[138,138,3.0],[138,142,57.0],[138,153,160.0],[138,155,4.0],[138,156,22.0],[138,157,42.0],[138,159,1.0],[138,160,83.0],[138,162,155.0],[138,163,12.0],[138,164,2.0],[138,166,1.0],[138,167,18.0],[138,168,33.0],[138,169,30.0],[138,170,2.0],[138,171,93.0],[138,172,143.0],[138,173,17.0],[139,3,7.0],[139,4,4.0],[139,5,7.0],[139,8,16.0],[139,13,27.0],[139,20,1.0],[139,22,1.0],[139,23,11.0],[139,27,1.0],[139,30,5.0],[139,31,1.0],[139,42,6.0],[139,45,2.0],[139,47,43.0],[139,53,4.0],[139,55,2.0],[139,58,3.0],[139,70,55.0],[139,71,1.0],[139,77,1.0],[139,81,26.0],[139,87,3.0],[139,88,3.0],[139,89,5.0],[139,95,17.0],[139,97,97.0],[139,105,11.0],[139,109,1.0],[139,112,2.0],[139,121,1.0],[139,123,6.0],[139,125,1.0],[139,134,43.0],[139,136,11.0],[139,140,1.0],[139,147,21.0],[139,153,22.0],[139,156,5.0],[139,157,7.0],[139,159,1.0],[139,160,15.0],[139,162,26.0],[139,163,5.0],[139,164,6.0],[139,166,6.0],[139,167,7.0],[139,168,17.0],[139,169,5.0],[139,171,51.0],[139,172,86.0],[139,173,5.0],[140,0,1.0],[140,1,4.0],[140,3,3.0],[140,4,1.0],[140,5,1.0],[140,6,2.0],[140,7,21.0],[140,8,9.0],[140,9,4.0],[140,10,2.0],[140,11,3.0],[140,12,1.0],[140,13,4.0],[140,14,12.0],[140,15,1.0],[140,17,4.0],[140,18,2.0],[140,19,1.0],[140,20,2.0],[140,21,6.0],[140,22,6.0],[140,23,8.0],[140,24,2.0],[140,25,7.0],[140,26,4.0],[140,27,6.0],[140,28,3.0],[140,29,3.0],[140,30,2.0],[140,31,16.0],[140,32,1.0],[140,33,3.0],[140,34,4.0],[140,35,5.0],[140,36,1.0],[140,37,7.0],[140,38,9.0],[140,39,4.0],[140,40,1.0],[140,41,4.0],[140,42,2.0],[140,43,1.0],[140,44,3.0],[140,45,2.0],[140,46,3.0],[140,47,1.0],[140,48,6.0],[140,49,6.0],[140,50,8.0],[140,51,8.0],[140,52,3.0],[140,53,3.0],[140,54,2.0],[140,55,1.0],[140,56,3.0],[140,57,4.0],[140,58,4.0],[140,59,1.0],[140,60,2.0],[140,61,2.0],[140,62,1.0],[140,63,4.0],[140,64,2.0],[140,65,9.0],[140,66,1.0],[140,67,1.0],[140,68,7.0],[140,69,6.0],[140,70,6.0],[140,71,3.0],[140,72,3.0],[140,73,3.0],[140,74,3.0],[140,75,1.0],[140,76,5.0],[140,77,1.0],[140,78,2.0],[140,79,1.0],[140,80,4.0],[140,81,8.0],[140,82,2.0],[140,83,6.0],[140,85,2.0],[140,86,13.0],[140,87,3.0],[140,88,8.0],[140,90,1.0],[140,91,3.0],[140,92,2.0],[140,93,3.0],[140,94,1.0],[140,95,1.0],[140,96,2.0],[140,97,5.0],[140,98,20.0],[140,99,4.0],[140,100,1.0],[140,101,1.0],[140,102,2.0],[140,104,2.0],[140,105,3.0],[140,106,2.0],[140,107,4.0],[140,108,4.0],[140,110,1.0],[140,111,2.0],[140,112,3.0],[140,113,1.0],[140,114,1.0],[140,115,2.0],[140,117,2.0],[140,118,5.0],[140,119,10.0],[140,120,1.0],[140,121,5.0],[140,122,2.0],[140,123,2.0],[140,124,3.0],[140,125,1.0],[140,126,1.0],[140,127,1.0],[140,128,1.0],[140,130,4.0],[140,131,1.0],[140,132,10.0],[140,133,3.0],[140,134,3.0],[140,135,9.0],[140,136,2.0],[140,137,3.0],[140,138,7.0],[140,140,1.0],[140,141,5.0],[140,142,3.0],[140,143,2.0],[140,144,3.0],[140,145,8.0],[140,146,5.0],[140,147,4.0],[140,148,2.0],[140,149,2.0],[140,150,1.0],[140,151,8.0],[140,152,6.0],[140,153,2.0],[140,154,3.0],[140,155,2.0],[140,156,5.0],[140,158,3.0],[140,159,4.0],[140,160,1.0],[140,161,3.0],[140,162,9.0],[140,163,1.0],[140,164,14.0],[140,165,1.0],[140,166,1.0],[140,167,4.0],[140,168,6.0],[140,169,7.0],[140,170,3.0],[140,171,8.0],[140,172,4.0],[140,173,2.0],[140,174,1.0],[141,0,2.0],[141,1,8.0],[141,2,1.0],[141,3,3.0],[141,4,4.0],[141,5,2.0],[141,6,4.0],[141,7,36.0],[141,8,11.0],[141,10,1.0],[141,11,1.0],[141,12,1.0],[141,13,4.0],[141,14,16.0],[141,15,3.0],[141,16,2.0],[141,17,1.0],[141,18,4.0],[141,19,5.0],[141,20,1.0],[141,21,11.0],[141,22,7.0],[141,23,8.0],[141,25,5.0],[141,26,4.0],[141,27,1.0],[141,28,2.0],[141,29,2.0],[141,30,1.0],[141,31,12.0],[141,32,3.0],[141,33,2.0],[141,34,8.0],[141,35,2.0],[141,36,2.0],[141,37,2.0],[141,38,10.0],[141,39,2.0],[141,40,2.0],[141,41,4.0],[141,42,3.0],[141,43,3.0],[141,44,3.0],[141,45,3.0],[141,46,2.0],[141,47,3.0],[141,48,2.0],[141,49,4.0],[141,50,6.0],[141,51,10.0],[141,52,2.0],[141,53,5.0],[141,54,1.0],[141,56,7.0],[141,57,5.0],[141,58,2.0],[141,59,2.0],[141,61,3.0],[141,62,2.0],[141,63,7.0],[141,64,1.0],[141,65,11.0],[141,66,2.0],[141,67,3.0],[141,68,7.0],[141,69,2.0],[141,70,7.0],[141,71,2.0],[141,72,10.0],[141,73,4.0],[141,74,4.0],[141,75,6.0],[141,76,7.0],[141,77,5.0],[141,78,2.0],[141,79,5.0],[141,80,3.0],[141,81,8.0],[141,82,4.0],[141,83,10.0],[141,84,3.0],[141,85,5.0],[141,86,14.0],[141,87,4.0],[141,88,6.0],[141,89,1.0],[141,90,2.0],[141,91,3.0],[141,92,2.0],[141,93,7.0],[141,94,1.0],[141,95,2.0],[141,96,2.0],[141,97,3.0],[141,98,23.0],[141,99,3.0],[141,100,1.0],[141,101,7.0],[141,102,2.0],[141,104,2.0],[141,105,2.0],[141,106,3.0],[141,107,4.0],[141,108,3.0],[141,109,1.0],[141,110,5.0],[141,111,2.0],[141,112,1.0],[141,113,4.0],[141,114,13.0],[141,115,3.0],[141,116,3.0],[141,117,4.0],[141,118,3.0],[141,119,8.0],[141,120,6.0],[141,121,3.0],[141,122,2.0],[141,123,2.0],[141,124,6.0],[141,126,3.0],[141,127,3.0],[141,128,4.0],[141,130,5.0],[141,131,1.0],[141,132,8.0],[141,133,4.0],[141,134,9.0],[141,135,8.0],[141,136,2.0],[141,137,1.0],[141,138,3.0],[141,139,2.0],[141,141,2.0],[141,142,2.0],[141,143,1.0],[141,144,10.0],[141,145,8.0],[141,146,3.0],[141,147,11.0],[141,148,2.0],[141,149,5.0],[141,150,5.0],[141,151,14.0],[141,152,5.0],[141,153,5.0],[141,155,4.0],[141,156,10.0],[141,157,3.0],[141,158,3.0],[141,159,4.0],[141,161,2.0],[141,162,2.0],[141,163,2.0],[141,164,16.0],[141,165,2.0],[141,167,2.0],[141,168,14.0],[141,169,3.0],[141,170,2.0],[141,171,2.0],[141,172,9.0],[141,173,5.0],[142,1,7.0],[142,2,1.0],[142,3,5.0],[142,4,2.0],[142,5,2.0],[142,6,2.0],[142,7,25.0],[142,8,15.0],[142,9,3.0],[142,10,3.0],[142,11,3.0],[142,12,1.0],[142,13,7.0],[142,14,16.0],[142,15,6.0],[142,16,2.0],[142,17,3.0],[142,18,1.0],[142,19,3.0],[142,20,1.0],[142,21,7.0],[142,22,4.0],[142,23,10.0],[142,24,2.0],[142,25,1.0],[142,26,2.0],[142,27,3.0],[142,28,2.0],[142,29,7.0],[142,30,4.0],[142,31,13.0],[142,32,2.0],[142,33,5.0],[142,34,8.0],[142,35,3.0],[142,36,2.0],[142,37,1.0],[142,38,10.0],[142,39,3.0],[142,40,2.0],[142,41,1.0],[142,42,6.0],[142,43,1.0],[142,44,2.0],[142,45,2.0],[142,46,2.0],[142,47,2.0],[142,48,4.0],[142,49,4.0],[142,50,4.0],[142,51,10.0],[142,52,4.0],[142,53,1.0],[142,54,3.0],[142,56,13.0],[142,57,4.0],[142,58,3.0],[142,59,2.0],[142,61,2.0],[142,62,3.0],[142,63,4.0],[142,64,1.0],[142,65,12.0],[142,66,2.0],[142,67,6.0],[142,68,8.0],[142,70,5.0],[142,72,7.0],[142,73,7.0],[142,74,2.0],[142,76,4.0],[142,78,2.0],[142,79,6.0],[142,80,7.0],[142,81,11.0],[142,83,10.0],[142,84,2.0],[142,85,6.0],[142,86,13.0],[142,87,1.0],[142,88,10.0],[142,90,2.0],[142,91,1.0],[142,92,6.0],[142,93,11.0],[142,94,1.0],[142,96,6.0],[142,97,7.0],[142,98,23.0],[142,99,3.0],[142,100,3.0],[142,101,2.0],[142,102,4.0],[142,103,2.0],[142,104,4.0],[142,105,3.0],[142,106,2.0],[142,107,7.0],[142,108,3.0],[142,110,5.0],[142,111,2.0],[142,112,1.0],[142,113,4.0],[142,114,8.0],[142,115,1.0],[142,116,3.0],[142,117,2.0],[142,118,4.0],[142,119,4.0],[142,120,7.0],[142,121,3.0],[142,122,1.0],[142,123,2.0],[142,124,3.0],[142,126,2.0],[142,127,1.0],[142,128,2.0],[142,130,1.0],[142,131,2.0],[142,132,8.0],[142,133,3.0],[142,134,7.0],[142,135,3.0],[142,136,5.0],[142,138,2.0],[142,140,1.0],[142,141,3.0],[142,142,1.0],[142,143,1.0],[142,144,4.0],[142,145,10.0],[142,146,6.0],[142,147,3.0],[142,148,3.0],[142,149,4.0],[142,150,4.0],[142,151,6.0],[142,152,2.0],[142,153,4.0],[142,154,5.0],[142,155,3.0],[142,156,5.0],[142,157,3.0],[142,158,9.0],[142,159,1.0],[142,160,1.0],[142,162,5.0],[142,163,3.0],[142,164,12.0],[142,165,1.0],[142,166,2.0],[142,167,4.0],[142,168,16.0],[142,169,2.0],[142,170,1.0],[142,171,6.0],[142,172,7.0],[142,173,7.0],[142,174,1.0],[143,0,1.0],[143,1,1.0],[143,3,5.0],[143,4,1.0],[143,5,2.0],[143,6,3.0],[143,7,19.0],[143,8,9.0],[143,9,2.0],[143,10,3.0],[143,11,1.0],[143,12,2.0],[143,13,8.0],[143,14,18.0],[143,15,3.0],[143,16,2.0],[143,17,2.0],[143,18,2.0],[143,19,5.0],[143,21,8.0],[143,22,6.0],[143,23,8.0],[143,24,3.0],[143,25,7.0],[143,26,6.0],[143,27,1.0],[143,28,5.0],[143,29,4.0],[143,30,4.0],[143,31,15.0],[143,32,1.0],[143,33,2.0],[143,34,5.0],[143,35,3.0],[143,36,5.0],[143,37,1.0],[143,38,9.0],[143,39,2.0],[143,40,2.0],[143,42,3.0],[143,45,4.0],[143,46,4.0],[143,47,2.0],[143,48,2.0],[143,49,2.0],[143,50,4.0],[143,51,5.0],[143,52,5.0],[143,53,6.0],[143,54,2.0],[143,56,6.0],[143,57,5.0],[143,58,3.0],[143,59,1.0],[143,60,1.0],[143,61,2.0],[143,62,2.0],[143,63,3.0],[143,64,3.0],[143,65,8.0],[143,66,1.0],[143,67,3.0],[143,68,5.0],[143,70,5.0],[143,71,1.0],[143,72,3.0],[143,73,10.0],[143,74,3.0],[143,75,3.0],[143,76,10.0],[143,77,3.0],[143,78,3.0],[143,79,3.0],[143,80,4.0],[143,81,8.0],[143,82,3.0],[143,83,8.0],[143,84,3.0],[143,85,7.0],[143,86,13.0],[143,87,3.0],[143,88,3.0],[143,90,3.0],[143,91,1.0],[143,92,5.0],[143,93,6.0],[143,95,3.0],[143,96,3.0],[143,97,10.0],[143,98,28.0],[143,99,3.0],[143,100,3.0],[143,101,2.0],[143,102,4.0],[143,103,3.0],[143,104,2.0],[143,105,3.0],[143,107,1.0],[143,108,1.0],[143,111,3.0],[143,112,3.0],[143,113,5.0],[143,114,2.0],[143,115,3.0],[143,116,3.0],[143,117,2.0],[143,118,2.0],[143,119,3.0],[143,120,4.0],[143,121,4.0],[143,122,2.0],[143,124,8.0],[143,125,4.0],[143,126,1.0],[143,130,3.0],[143,131,3.0],[143,132,10.0],[143,133,1.0],[143,134,8.0],[143,135,3.0],[143,136,4.0],[143,137,1.0],[143,138,1.0],[143,139,1.0],[143,140,2.0],[143,141,2.0],[143,142,4.0],[143,143,1.0],[143,144,6.0],[143,145,7.0],[143,146,2.0],[143,147,11.0],[143,149,10.0],[143,150,1.0],[143,151,9.0],[143,152,2.0],[143,154,1.0],[143,155,2.0],[143,156,8.0],[143,157,1.0],[143,158,6.0],[143,159,1.0],[143,160,2.0],[143,161,1.0],[143,162,4.0],[143,163,1.0],[143,164,6.0],[143,165,1.0],[143,167,4.0],[143,168,5.0],[143,169,3.0],[143,170,2.0],[143,171,3.0],[143,172,1.0],[143,173,5.0],[143,174,2.0],[144,1,4.0],[144,2,1.0],[144,3,2.0],[144,4,3.0],[144,5,1.0],[144,6,3.0],[144,7,11.0],[144,8,14.0],[144,9,2.0],[144,10,3.0],[144,11,1.0],[144,12,1.0],[144,13,2.0],[144,14,22.0],[144,15,4.0],[144,16,7.0],[144,18,3.0],[144,19,1.0],[144,20,2.0],[144,21,10.0],[144,22,3.0],[144,23,8.0],[144,24,1.0],[144,25,3.0],[144,26,5.0],[144,28,3.0],[144,29,6.0],[144,30,2.0],[144,31,7.0],[144,32,5.0],[144,33,1.0],[144,34,6.0],[144,35,2.0],[144,36,4.0],[144,37,3.0],[144,38,11.0],[144,39,5.0],[144,40,2.0],[144,42,4.0],[144,43,4.0],[144,44,2.0],[144,45,5.0],[144,46,4.0],[144,47,4.0],[144,48,3.0],[144,50,7.0],[144,51,6.0],[144,52,2.0],[144,53,6.0],[144,54,3.0],[144,55,2.0],[144,56,2.0],[144,57,4.0],[144,58,7.0],[144,59,2.0],[144,61,4.0],[144,62,9.0],[144,63,4.0],[144,64,2.0],[144,65,12.0],[144,66,1.0],[144,67,2.0],[144,68,8.0],[144,69,4.0],[144,70,6.0],[144,71,3.0],[144,72,1.0],[144,73,6.0],[144,74,2.0],[144,75,2.0],[144,76,4.0],[144,77,6.0],[144,78,3.0],[144,79,3.0],[144,80,4.0],[144,81,2.0],[144,82,3.0],[144,83,11.0],[144,84,2.0],[144,85,4.0],[144,86,12.0],[144,87,2.0],[144,88,8.0],[144,89,1.0],[144,90,3.0],[144,91,2.0],[144,92,1.0],[144,93,7.0],[144,94,1.0],[144,95,3.0],[144,96,1.0],[144,97,8.0],[144,98,22.0],[144,99,2.0],[144,101,3.0],[144,102,2.0],[144,104,3.0],[144,105,1.0],[144,106,2.0],[144,107,4.0],[144,108,1.0],[144,109,1.0],[144,110,4.0],[144,111,2.0],[144,112,1.0],[144,113,1.0],[144,114,4.0],[144,115,1.0],[144,116,2.0],[144,117,4.0],[144,119,4.0],[144,120,5.0],[144,121,4.0],[144,122,2.0],[144,123,2.0],[144,124,2.0],[144,125,1.0],[144,129,2.0],[144,130,4.0],[144,131,2.0],[144,132,6.0],[144,133,2.0],[144,134,7.0],[144,135,8.0],[144,136,1.0],[144,137,3.0],[144,138,3.0],[144,139,1.0],[144,140,1.0],[144,141,2.0],[144,142,2.0],[144,143,1.0],[144,144,3.0],[144,145,5.0],[144,146,2.0],[144,147,4.0],[144,148,2.0],[144,149,6.0],[144,150,2.0],[144,151,8.0],[144,153,3.0],[144,155,1.0],[144,156,11.0],[144,157,5.0],[144,159,2.0],[144,160,2.0],[144,161,4.0],[144,162,3.0],[144,163,4.0],[144,164,10.0],[144,165,1.0],[144,166,1.0],[144,167,1.0],[144,168,5.0],[144,169,4.0],[144,170,1.0],[144,171,2.0],[144,172,3.0],[144,173,2.0],[144,174,3.0],[145,0,2.0],[145,1,3.0],[145,3,6.0],[145,4,10.0],[145,6,1.0],[145,7,26.0],[145,8,14.0],[145,9,1.0],[145,12,3.0],[145,13,5.0],[145,14,16.0],[145,15,4.0],[145,16,5.0],[145,17,2.0],[145,18,2.0],[145,19,2.0],[145,20,2.0],[145,21,10.0],[145,22,5.0],[145,23,12.0],[145,24,3.0],[145,25,9.0],[145,26,5.0],[145,27,1.0],[145,28,3.0],[145,29,6.0],[145,30,2.0],[145,31,7.0],[145,32,1.0],[145,33,4.0],[145,34,3.0],[145,35,6.0],[145,36,5.0],[145,37,1.0],[145,38,11.0],[145,39,2.0],[145,40,2.0],[145,42,8.0],[145,43,3.0],[145,44,1.0],[145,45,2.0],[145,46,3.0],[145,47,3.0],[145,48,2.0],[145,49,4.0],[145,50,11.0],[145,51,6.0],[145,52,3.0],[145,53,1.0],[145,55,2.0],[145,56,6.0],[145,57,5.0],[145,58,4.0],[145,59,2.0],[145,60,1.0],[145,62,3.0],[145,63,2.0],[145,64,2.0],[145,65,9.0],[145,66,2.0],[145,67,3.0],[145,68,9.0],[145,69,3.0],[145,70,2.0],[145,72,7.0],[145,73,3.0],[145,74,4.0],[145,75,2.0],[145,76,9.0],[145,77,1.0],[145,78,4.0],[145,79,4.0],[145,80,7.0],[145,81,7.0],[145,82,1.0],[145,83,11.0],[145,84,4.0],[145,85,5.0],[145,86,14.0],[145,87,3.0],[145,88,5.0],[145,89,2.0],[145,90,1.0],[145,91,2.0],[145,92,1.0],[145,93,7.0],[145,95,5.0],[145,96,3.0],[145,97,10.0],[145,98,21.0],[145,99,3.0],[145,100,3.0],[145,101,5.0],[145,102,3.0],[145,103,4.0],[145,104,2.0],[145,105,3.0],[145,106,2.0],[145,107,7.0],[145,108,4.0],[145,109,2.0],[145,110,2.0],[145,111,4.0],[145,112,3.0],[145,113,3.0],[145,114,3.0],[145,116,2.0],[145,117,6.0],[145,118,4.0],[145,119,4.0],[145,120,8.0],[145,121,3.0],[145,122,2.0],[145,123,7.0],[145,124,3.0],[145,125,3.0],[145,126,5.0],[145,127,1.0],[145,128,2.0],[145,130,4.0],[145,131,2.0],[145,132,11.0],[145,133,1.0],[145,134,12.0],[145,135,6.0],[145,136,2.0],[145,137,3.0],[145,138,4.0],[145,140,2.0],[145,142,3.0],[145,143,6.0],[145,144,13.0],[145,145,6.0],[145,146,3.0],[145,147,9.0],[145,148,2.0],[145,149,6.0],[145,150,1.0],[145,151,8.0],[145,152,4.0],[145,153,2.0],[145,154,1.0],[145,155,2.0],[145,156,13.0],[145,157,3.0],[145,158,6.0],[145,159,1.0],[145,160,2.0],[145,162,7.0],[145,163,2.0],[145,164,14.0],[145,165,1.0],[145,166,4.0],[145,167,2.0],[145,168,5.0],[145,169,3.0],[145,170,3.0],[145,171,6.0],[145,172,7.0],[145,173,4.0],[146,1,3.0],[146,4,7.0],[146,5,1.0],[146,8,49.0],[146,11,13.0],[146,13,27.0],[146,14,2.0],[146,22,10.0],[146,23,10.0],[146,38,2.0],[146,41,55.0],[146,43,1.0],[146,47,5.0],[146,51,115.0],[146,53,34.0],[146,56,19.0],[146,65,2.0],[146,67,3.0],[146,85,25.0],[146,88,5.0],[146,98,162.0],[146,100,36.0],[146,111,7.0],[146,112,1.0],[146,118,8.0],[146,120,10.0],[146,121,7.0],[146,128,5.0],[146,131,8.0],[146,135,18.0],[146,156,1.0],[146,157,5.0],[146,160,1.0],[146,162,2.0],[146,164,15.0],[146,166,13.0],[146,167,1.0],[146,168,6.0],[146,174,1.0],[147,0,2.0],[147,1,3.0],[147,2,1.0],[147,3,3.0],[147,4,1.0],[147,5,2.0],[147,6,2.0],[147,7,27.0],[147,8,13.0],[147,9,1.0],[147,10,2.0],[147,12,1.0],[147,13,4.0],[147,14,12.0],[147,15,2.0],[147,16,6.0],[147,17,4.0],[147,18,2.0],[147,19,1.0],[147,20,1.0],[147,21,7.0],[147,22,4.0],[147,23,7.0],[147,24,2.0],[147,25,5.0],[147,26,8.0],[147,27,3.0],[147,28,3.0],[147,29,7.0],[147,30,4.0],[147,31,8.0],[147,32,2.0],[147,33,2.0],[147,34,8.0],[147,35,4.0],[147,36,2.0],[147,37,5.0],[147,38,9.0],[147,39,2.0],[147,40,3.0],[147,42,4.0],[147,43,5.0],[147,44,3.0],[147,45,5.0],[147,47,3.0],[147,48,2.0],[147,49,2.0],[147,50,7.0],[147,51,3.0],[147,52,4.0],[147,53,8.0],[147,54,3.0],[147,55,2.0],[147,56,5.0],[147,57,8.0],[147,58,5.0],[147,59,1.0],[147,60,1.0],[147,61,2.0],[147,63,5.0],[147,64,2.0],[147,65,11.0],[147,67,1.0],[147,68,12.0],[147,69,3.0],[147,70,3.0],[147,71,1.0],[147,72,5.0],[147,73,7.0],[147,74,3.0],[147,76,8.0],[147,77,2.0],[147,78,6.0],[147,79,7.0],[147,80,9.0],[147,81,7.0],[147,82,5.0],[147,83,7.0],[147,84,5.0],[147,85,2.0],[147,86,7.0],[147,87,5.0],[147,88,5.0],[147,90,1.0],[147,91,1.0],[147,92,4.0],[147,93,4.0],[147,94,1.0],[147,95,2.0],[147,96,5.0],[147,97,9.0],[147,98,29.0],[147,99,1.0],[147,100,2.0],[147,101,1.0],[147,102,2.0],[147,104,3.0],[147,105,3.0],[147,106,1.0],[147,107,8.0],[147,109,2.0],[147,110,3.0],[147,111,4.0],[147,112,3.0],[147,113,1.0],[147,114,6.0],[147,115,1.0],[147,116,2.0],[147,117,3.0],[147,118,2.0],[147,119,1.0],[147,120,2.0],[147,121,4.0],[147,122,3.0],[147,123,6.0],[147,124,4.0],[147,125,3.0],[147,126,4.0],[147,127,2.0],[147,128,4.0],[147,129,1.0],[147,130,3.0],[147,131,2.0],[147,132,4.0],[147,133,3.0],[147,134,8.0],[147,135,4.0],[147,137,5.0],[147,138,3.0],[147,140,1.0],[147,141,4.0],[147,142,2.0],[147,143,2.0],[147,144,3.0],[147,145,4.0],[147,146,3.0],[147,147,6.0],[147,148,1.0],[147,149,3.0],[147,150,5.0],[147,151,6.0],[147,152,5.0],[147,153,4.0],[147,154,3.0],[147,155,3.0],[147,156,16.0],[147,157,2.0],[147,158,4.0],[147,159,1.0],[147,160,3.0],[147,161,4.0],[147,162,2.0],[147,163,4.0],[147,164,10.0],[147,165,1.0],[147,166,3.0],[147,167,4.0],[147,168,10.0],[147,169,3.0],[147,170,2.0],[147,171,1.0],[147,172,4.0],[147,173,2.0],[147,174,3.0],[148,0,2.0],[148,1,1.0],[148,3,1.0],[148,4,4.0],[148,6,3.0],[148,7,32.0],[148,8,6.0],[148,9,1.0],[148,10,2.0],[148,12,2.0],[148,13,4.0],[148,14,10.0],[148,15,4.0],[148,16,2.0],[148,17,3.0],[148,18,4.0],[148,19,2.0],[148,20,2.0],[148,21,11.0],[148,22,4.0],[148,23,11.0],[148,24,1.0],[148,25,9.0],[148,26,6.0],[148,27,1.0],[148,28,4.0],[148,29,3.0],[148,30,6.0],[148,31,12.0],[148,33,4.0],[148,34,1.0],[148,35,2.0],[148,36,1.0],[148,37,4.0],[148,38,9.0],[148,39,6.0],[148,40,1.0],[148,41,1.0],[148,42,5.0],[148,43,5.0],[148,45,1.0],[148,46,1.0],[148,47,8.0],[148,48,2.0],[148,49,1.0],[148,50,3.0],[148,51,3.0],[148,52,2.0],[148,53,2.0],[148,54,1.0],[148,55,4.0],[148,56,6.0],[148,57,5.0],[148,58,4.0],[148,59,1.0],[148,61,5.0],[148,63,2.0],[148,64,3.0],[148,65,5.0],[148,66,1.0],[148,67,3.0],[148,68,10.0],[148,69,4.0],[148,70,2.0],[148,71,1.0],[148,72,4.0],[148,73,3.0],[148,74,6.0],[148,75,3.0],[148,76,4.0],[148,77,3.0],[148,78,2.0],[148,79,4.0],[148,80,5.0],[148,81,2.0],[148,82,1.0],[148,83,7.0],[148,84,5.0],[148,85,4.0],[148,86,13.0],[148,87,5.0],[148,88,7.0],[148,89,1.0],[148,90,1.0],[148,93,8.0],[148,94,1.0],[148,95,4.0],[148,96,1.0],[148,97,6.0],[148,98,16.0],[148,99,1.0],[148,101,2.0],[148,102,1.0],[148,103,2.0],[148,104,2.0],[148,105,2.0],[148,107,9.0],[148,108,1.0],[148,110,4.0],[148,111,1.0],[148,112,3.0],[148,113,3.0],[148,114,2.0],[148,115,3.0],[148,116,2.0],[148,117,2.0],[148,118,2.0],[148,119,2.0],[148,120,7.0],[148,121,5.0],[148,122,2.0],[148,123,4.0],[148,124,2.0],[148,125,2.0],[148,126,2.0],[148,127,1.0],[148,128,2.0],[148,129,1.0],[148,130,1.0],[148,131,2.0],[148,132,12.0],[148,133,3.0],[148,134,13.0],[148,135,5.0],[148,136,1.0],[148,137,4.0],[148,138,2.0],[148,139,1.0],[148,140,1.0],[148,141,3.0],[148,142,4.0],[148,143,2.0],[148,144,2.0],[148,145,7.0],[148,146,1.0],[148,147,7.0],[148,148,2.0],[148,149,3.0],[148,150,6.0],[148,151,4.0],[148,152,3.0],[148,153,2.0],[148,154,1.0],[148,155,3.0],[148,156,10.0],[148,157,1.0],[148,158,4.0],[148,159,3.0],[148,160,2.0],[148,161,1.0],[148,162,4.0],[148,163,6.0],[148,164,7.0],[148,165,1.0],[148,166,4.0],[148,167,3.0],[148,168,9.0],[148,169,2.0],[148,171,2.0],[148,172,7.0],[148,173,5.0],[148,174,4.0],[149,0,2.0],[149,1,1.0],[149,3,6.0],[149,5,4.0],[149,13,3.0],[149,22,11.0],[149,23,2.0],[149,29,33.0],[149,30,3.0],[149,32,2.0],[149,38,7.0],[149,45,22.0],[149,49,2.0],[149,53,1.0],[149,58,4.0],[149,67,2.0],[149,70,4.0],[149,82,4.0],[149,85,1.0],[149,86,1.0],[149,87,25.0],[149,88,8.0],[149,96,5.0],[149,97,7.0],[149,105,3.0],[149,112,86.0],[149,134,11.0],[149,136,4.0],[149,138,36.0],[149,144,22.0],[149,153,52.0],[149,156,17.0],[149,157,50.0],[149,160,4.0],[149,162,188.0],[149,163,3.0],[149,164,12.0],[149,167,17.0],[149,168,11.0],[149,169,57.0],[149,170,2.0],[149,171,26.0],[149,172,64.0],[149,173,11.0],[150,0,1.0],[150,1,6.0],[150,2,1.0],[150,3,5.0],[150,4,6.0],[150,5,2.0],[150,7,27.0],[150,8,7.0],[150,9,4.0],[150,10,2.0],[150,11,2.0],[150,12,1.0],[150,13,6.0],[150,14,13.0],[150,15,5.0],[150,16,8.0],[150,18,3.0],[150,19,4.0],[150,20,1.0],[150,21,7.0],[150,22,6.0],[150,23,12.0],[150,24,1.0],[150,25,5.0],[150,26,6.0],[150,27,7.0],[150,28,7.0],[150,29,3.0],[150,30,4.0],[150,31,14.0],[150,32,2.0],[150,33,7.0],[150,34,7.0],[150,35,1.0],[150,36,1.0],[150,37,3.0],[150,38,7.0],[150,40,1.0],[150,42,4.0],[150,43,2.0],[150,44,6.0],[150,45,2.0],[150,46,4.0],[150,47,4.0],[150,48,4.0],[150,49,2.0],[150,50,7.0],[150,51,3.0],[150,52,2.0],[150,53,2.0],[150,54,1.0],[150,55,1.0],[150,56,6.0],[150,57,4.0],[150,58,3.0],[150,59,6.0],[150,62,1.0],[150,63,3.0],[150,64,1.0],[150,65,12.0],[150,66,2.0],[150,67,2.0],[150,68,9.0],[150,70,2.0],[150,72,4.0],[150,73,4.0],[150,74,4.0],[150,75,2.0],[150,76,2.0],[150,77,1.0],[150,78,2.0],[150,79,6.0],[150,80,7.0],[150,81,5.0],[150,83,3.0],[150,84,2.0],[150,86,7.0],[150,87,1.0],[150,88,8.0],[150,90,2.0],[150,91,3.0],[150,92,5.0],[150,93,12.0],[150,94,1.0],[150,95,1.0],[150,96,3.0],[150,97,12.0],[150,98,23.0],[150,99,1.0],[150,101,3.0],[150,102,1.0],[150,103,1.0],[150,104,1.0],[150,105,4.0],[150,106,2.0],[150,107,11.0],[150,108,1.0],[150,109,2.0],[150,110,2.0],[150,111,1.0],[150,112,2.0],[150,113,5.0],[150,114,1.0],[150,115,2.0],[150,116,3.0],[150,117,1.0],[150,118,3.0],[150,119,2.0],[150,120,9.0],[150,121,4.0],[150,122,1.0],[150,123,2.0],[150,124,2.0],[150,125,2.0],[150,126,1.0],[150,127,4.0],[150,128,4.0],[150,129,1.0],[150,130,3.0],[150,132,8.0],[150,133,1.0],[150,134,3.0],[150,135,1.0],[150,136,1.0],[150,137,3.0],[150,138,7.0],[150,140,3.0],[150,142,2.0],[150,143,2.0],[150,144,6.0],[150,145,4.0],[150,146,2.0],[150,147,6.0],[150,148,2.0],[150,149,3.0],[150,150,3.0],[150,151,10.0],[150,152,6.0],[150,153,1.0],[150,154,1.0],[150,155,1.0],[150,156,9.0],[150,157,1.0],[150,158,3.0],[150,159,2.0],[150,160,2.0],[150,161,3.0],[150,162,6.0],[150,163,1.0],[150,164,11.0],[150,165,3.0],[150,166,1.0],[150,167,1.0],[150,168,5.0],[150,169,3.0],[150,170,1.0],[150,171,4.0],[150,172,3.0],[150,173,6.0],[150,174,2.0],[151,0,4.0],[151,1,17.0],[151,2,5.0],[151,3,8.0],[151,4,2.0],[151,5,4.0],[151,6,5.0],[151,7,25.0],[151,8,12.0],[151,9,3.0],[151,10,4.0],[151,11,2.0],[151,12,1.0],[151,13,13.0],[151,14,22.0],[151,15,4.0],[151,16,10.0],[151,17,3.0],[151,18,3.0],[151,19,2.0],[151,20,2.0],[151,21,14.0],[151,22,11.0],[151,23,11.0],[151,24,3.0],[151,25,13.0],[151,26,10.0],[151,27,2.0],[151,28,3.0],[151,29,6.0],[151,30,4.0],[151,31,19.0],[151,32,4.0],[151,33,9.0],[151,34,12.0],[151,35,6.0],[151,36,4.0],[151,37,8.0],[151,38,24.0],[151,39,4.0],[151,40,2.0],[151,41,4.0],[151,42,8.0],[151,43,3.0],[151,44,2.0],[151,45,8.0],[151,46,8.0],[151,47,5.0],[151,48,7.0],[151,49,2.0],[151,50,15.0],[151,51,13.0],[151,52,7.0],[151,53,4.0],[151,54,3.0],[151,55,4.0],[151,56,12.0],[151,57,12.0],[151,58,5.0],[151,59,3.0],[151,60,2.0],[151,61,2.0],[151,62,1.0],[151,63,4.0],[151,64,8.0],[151,65,16.0],[151,66,3.0],[151,67,3.0],[151,68,13.0],[151,69,4.0],[151,70,6.0],[151,71,4.0],[151,72,7.0],[151,73,14.0],[151,74,3.0],[151,75,3.0],[151,76,8.0],[151,77,8.0],[151,78,7.0],[151,79,10.0],[151,80,12.0],[151,81,7.0],[151,82,1.0],[151,83,14.0],[151,84,10.0],[151,85,12.0],[151,86,20.0],[151,87,3.0],[151,88,16.0],[151,90,4.0],[151,92,7.0],[151,93,9.0],[151,94,5.0],[151,95,1.0],[151,96,5.0],[151,97,15.0],[151,98,41.0],[151,99,5.0],[151,100,5.0],[151,101,3.0],[151,102,4.0],[151,103,2.0],[151,104,5.0],[151,105,3.0],[151,106,1.0],[151,107,14.0],[151,108,5.0],[151,109,1.0],[151,110,5.0],[151,111,5.0],[151,112,6.0],[151,113,3.0],[151,114,6.0],[151,115,2.0],[151,116,2.0],[151,117,3.0],[151,118,2.0],[151,119,3.0],[151,120,10.0],[151,121,3.0],[151,122,3.0],[151,123,7.0],[151,124,6.0],[151,125,6.0],[151,126,7.0],[151,127,4.0],[151,128,8.0],[151,129,1.0],[151,130,8.0],[151,131,7.0],[151,132,14.0],[151,133,1.0],[151,134,22.0],[151,135,12.0],[151,136,2.0],[151,137,4.0],[151,138,10.0],[151,139,3.0],[151,140,1.0],[151,141,8.0],[151,142,8.0],[151,143,2.0],[151,144,6.0],[151,145,9.0],[151,146,7.0],[151,147,8.0],[151,148,3.0],[151,149,10.0],[151,150,5.0],[151,151,14.0],[151,152,16.0],[151,153,6.0],[151,154,3.0],[151,155,7.0],[151,156,20.0],[151,157,5.0],[151,158,7.0],[151,159,7.0],[151,160,4.0],[151,161,1.0],[151,162,8.0],[151,163,6.0],[151,164,13.0],[151,165,2.0],[151,166,2.0],[151,167,4.0],[151,168,11.0],[151,169,7.0],[151,170,3.0],[151,171,9.0],[151,172,7.0],[151,173,5.0],[151,174,4.0],[152,5,4.0],[152,6,32.0],[152,21,265.0],[152,22,1.0],[152,23,74.0],[152,30,3.0],[152,32,6.0],[152,37,6.0],[152,40,1.0],[152,41,20.0],[152,42,12.0],[152,44,90.0],[152,53,1.0],[152,66,12.0],[152,72,12.0],[152,86,15.0],[152,88,3.0],[152,89,1.0],[152,97,1.0],[152,98,6.0],[152,100,6.0],[152,103,17.0],[152,104,1.0],[152,108,16.0],[152,112,2.0],[152,118,4.0],[152,130,5.0],[152,131,6.0],[152,134,18.0],[152,135,7.0],[152,136,4.0],[152,157,9.0],[152,160,62.0],[152,162,11.0],[152,163,2.0],[152,164,2.0],[152,166,1.0],[152,173,1.0],[153,0,1.0],[153,1,11.0],[153,3,6.0],[153,4,4.0],[153,5,2.0],[153,6,4.0],[153,8,79.0],[153,12,4.0],[153,13,22.0],[153,14,4.0],[153,18,4.0],[153,19,1.0],[153,20,7.0],[153,21,59.0],[153,22,21.0],[153,24,5.0],[153,26,1.0],[153,29,66.0],[153,30,5.0],[153,32,1.0],[153,33,15.0],[153,34,5.0],[153,35,7.0],[153,41,5.0],[153,43,2.0],[153,44,4.0],[153,49,2.0],[153,50,12.0],[153,53,8.0],[153,55,2.0],[153,58,15.0],[153,65,15.0],[153,70,65.0],[153,71,1.0],[153,73,16.0],[153,75,43.0],[153,77,4.0],[153,79,12.0],[153,81,11.0],[153,82,1.0],[153,86,35.0],[153,87,12.0],[153,88,6.0],[153,89,4.0],[153,92,31.0],[153,95,5.0],[153,96,2.0],[153,97,17.0],[153,98,42.0],[153,99,30.0],[153,103,8.0],[153,105,11.0],[153,106,8.0],[153,107,22.0],[153,111,1.0],[153,114,2.0],[153,118,1.0],[153,120,15.0],[153,123,4.0],[153,131,2.0],[153,133,1.0],[153,134,2.0],[153,135,12.0],[153,136,34.0],[153,139,1.0],[153,144,4.0],[153,147,4.0],[153,150,3.0],[153,152,8.0],[153,153,1.0],[153,156,2.0],[153,157,11.0],[153,160,5.0],[153,162,6.0],[153,163,4.0],[153,164,2.0],[153,166,1.0],[153,168,3.0],[153,169,2.0],[153,170,3.0],[153,171,1.0],[154,0,6.0],[154,1,5.0],[154,2,1.0],[154,3,5.0],[154,4,5.0],[154,5,1.0],[154,6,3.0],[154,7,27.0],[154,8,10.0],[154,9,4.0],[154,10,3.0],[154,11,1.0],[154,12,1.0],[154,13,4.0],[154,14,21.0],[154,15,2.0],[154,16,2.0],[154,17,4.0],[154,18,3.0],[154,19,6.0],[154,20,2.0],[154,21,10.0],[154,22,8.0],[154,23,4.0],[154,24,2.0],[154,25,8.0],[154,26,12.0],[154,27,1.0],[154,28,2.0],[154,29,5.0],[154,30,2.0],[154,31,12.0],[154,32,1.0],[154,33,6.0],[154,34,8.0],[154,35,4.0],[154,36,8.0],[154,37,7.0],[154,38,10.0],[154,39,3.0],[154,40,1.0],[154,42,9.0],[154,43,2.0],[154,44,3.0],[154,45,3.0],[154,46,7.0],[154,47,4.0],[154,48,3.0],[154,49,4.0],[154,50,2.0],[154,51,10.0],[154,52,7.0],[154,53,7.0],[154,54,1.0],[154,55,1.0],[154,56,8.0],[154,57,6.0],[154,58,3.0],[154,59,2.0],[154,61,3.0],[154,62,5.0],[154,63,6.0],[154,64,3.0],[154,65,14.0],[154,66,1.0],[154,67,2.0],[154,68,9.0],[154,69,1.0],[154,70,1.0],[154,71,5.0],[154,72,5.0],[154,73,6.0],[154,74,7.0],[154,75,2.0],[154,76,8.0],[154,77,2.0],[154,78,6.0],[154,79,4.0],[154,80,9.0],[154,81,6.0],[154,82,1.0],[154,83,14.0],[154,84,5.0],[154,85,14.0],[154,86,8.0],[154,87,3.0],[154,88,9.0],[154,89,1.0],[154,90,5.0],[154,91,1.0],[154,92,4.0],[154,93,7.0],[154,94,3.0],[154,95,4.0],[154,96,2.0],[154,97,10.0],[154,98,17.0],[154,99,1.0],[154,100,3.0],[154,101,1.0],[154,103,1.0],[154,104,4.0],[154,105,2.0],[154,106,6.0],[154,107,13.0],[154,108,2.0],[154,109,1.0],[154,110,2.0],[154,111,5.0],[154,112,5.0],[154,113,4.0],[154,114,4.0],[154,115,2.0],[154,116,5.0],[154,117,7.0],[154,118,2.0],[154,119,2.0],[154,120,7.0],[154,121,3.0],[154,122,4.0],[154,123,6.0],[154,124,10.0],[154,125,1.0],[154,126,3.0],[154,127,1.0],[154,128,1.0],[154,129,2.0],[154,130,4.0],[154,131,2.0],[154,132,12.0],[154,133,3.0],[154,134,6.0],[154,135,7.0],[154,136,3.0],[154,137,4.0],[154,138,7.0],[154,139,3.0],[154,140,1.0],[154,141,6.0],[154,142,1.0],[154,143,2.0],[154,144,4.0],[154,145,12.0],[154,146,9.0],[154,147,11.0],[154,148,2.0],[154,149,3.0],[154,150,1.0],[154,151,8.0],[154,152,6.0],[154,153,1.0],[154,154,3.0],[154,155,1.0],[154,156,9.0],[154,157,1.0],[154,158,2.0],[154,159,5.0],[154,160,4.0],[154,161,1.0],[154,162,5.0],[154,163,5.0],[154,164,7.0],[154,165,2.0],[154,166,1.0],[154,167,2.0],[154,168,10.0],[154,169,5.0],[154,170,1.0],[154,171,8.0],[154,172,4.0],[154,173,3.0],[154,174,1.0],[155,0,1.0],[155,1,2.0],[155,3,5.0],[155,4,4.0],[155,5,1.0],[155,6,5.0],[155,7,37.0],[155,8,11.0],[155,9,2.0],[155,10,1.0],[155,11,1.0],[155,13,2.0],[155,14,15.0],[155,15,2.0],[155,16,7.0],[155,17,3.0],[155,18,5.0],[155,19,2.0],[155,20,1.0],[155,21,10.0],[155,22,4.0],[155,23,2.0],[155,24,3.0],[155,25,7.0],[155,26,4.0],[155,27,2.0],[155,28,1.0],[155,29,7.0],[155,31,16.0],[155,32,2.0],[155,33,3.0],[155,34,8.0],[155,35,2.0],[155,36,3.0],[155,37,9.0],[155,38,5.0],[155,39,1.0],[155,41,2.0],[155,42,4.0],[155,43,7.0],[155,44,3.0],[155,45,3.0],[155,46,4.0],[155,47,4.0],[155,48,4.0],[155,49,4.0],[155,50,5.0],[155,51,5.0],[155,52,2.0],[155,53,1.0],[155,54,3.0],[155,56,5.0],[155,57,3.0],[155,58,8.0],[155,59,2.0],[155,61,3.0],[155,63,1.0],[155,64,5.0],[155,65,3.0],[155,66,2.0],[155,67,2.0],[155,68,8.0],[155,69,1.0],[155,70,5.0],[155,71,1.0],[155,72,4.0],[155,73,6.0],[155,74,4.0],[155,75,2.0],[155,76,6.0],[155,77,2.0],[155,78,2.0],[155,79,8.0],[155,80,3.0],[155,81,6.0],[155,82,5.0],[155,83,3.0],[155,84,1.0],[155,85,1.0],[155,86,20.0],[155,87,2.0],[155,88,2.0],[155,90,3.0],[155,91,3.0],[155,92,4.0],[155,93,7.0],[155,94,3.0],[155,95,3.0],[155,96,2.0],[155,97,6.0],[155,98,25.0],[155,99,2.0],[155,100,1.0],[155,101,4.0],[155,102,3.0],[155,103,3.0],[155,104,3.0],[155,105,1.0],[155,106,1.0],[155,107,8.0],[155,108,4.0],[155,109,2.0],[155,110,4.0],[155,111,2.0],[155,112,7.0],[155,113,9.0],[155,114,4.0],[155,115,2.0],[155,116,1.0],[155,117,5.0],[155,118,4.0],[155,119,5.0],[155,120,7.0],[155,121,1.0],[155,122,5.0],[155,123,6.0],[155,124,5.0],[155,125,1.0],[155,126,2.0],[155,128,5.0],[155,129,2.0],[155,130,5.0],[155,131,6.0],[155,132,7.0],[155,133,1.0],[155,134,9.0],[155,135,4.0],[155,136,1.0],[155,137,7.0],[155,138,6.0],[155,139,1.0],[155,140,1.0],[155,141,4.0],[155,143,2.0],[155,144,4.0],[155,145,7.0],[155,146,8.0],[155,147,7.0],[155,148,1.0],[155,149,6.0],[155,150,1.0],[155,151,9.0],[155,152,5.0],[155,153,2.0],[155,154,2.0],[155,155,5.0],[155,156,13.0],[155,157,4.0],[155,158,2.0],[155,159,3.0],[155,160,3.0],[155,161,2.0],[155,162,7.0],[155,163,1.0],[155,164,8.0],[155,165,1.0],[155,167,2.0],[155,168,2.0],[155,169,5.0],[155,170,3.0],[155,171,2.0],[155,172,1.0],[155,173,6.0],[155,174,3.0],[156,0,3.0],[156,1,5.0],[156,2,2.0],[156,3,3.0],[156,4,7.0],[156,5,1.0],[156,6,3.0],[156,7,33.0],[156,8,7.0],[156,12,2.0],[156,13,3.0],[156,14,6.0],[156,15,4.0],[156,16,5.0],[156,17,2.0],[156,18,7.0],[156,19,2.0],[156,20,1.0],[156,21,7.0],[156,22,9.0],[156,23,4.0],[156,24,2.0],[156,25,3.0],[156,26,6.0],[156,27,3.0],[156,28,4.0],[156,29,8.0],[156,31,19.0],[156,32,6.0],[156,33,5.0],[156,34,10.0],[156,35,2.0],[156,36,3.0],[156,37,2.0],[156,38,6.0],[156,39,4.0],[156,40,3.0],[156,41,3.0],[156,42,2.0],[156,43,2.0],[156,44,2.0],[156,45,3.0],[156,46,4.0],[156,47,8.0],[156,48,4.0],[156,50,7.0],[156,51,4.0],[156,52,1.0],[156,53,3.0],[156,54,4.0],[156,55,2.0],[156,56,2.0],[156,57,9.0],[156,58,5.0],[156,61,1.0],[156,63,4.0],[156,65,6.0],[156,67,1.0],[156,68,7.0],[156,69,1.0],[156,70,4.0],[156,71,4.0],[156,72,5.0],[156,73,6.0],[156,74,4.0],[156,75,2.0],[156,76,4.0],[156,77,1.0],[156,78,3.0],[156,79,3.0],[156,80,10.0],[156,81,3.0],[156,82,3.0],[156,83,5.0],[156,84,2.0],[156,85,2.0],[156,86,17.0],[156,88,5.0],[156,90,5.0],[156,91,3.0],[156,92,5.0],[156,93,8.0],[156,94,4.0],[156,95,2.0],[156,96,3.0],[156,97,5.0],[156,98,26.0],[156,99,1.0],[156,100,2.0],[156,101,2.0],[156,102,3.0],[156,103,3.0],[156,104,2.0],[156,105,2.0],[156,106,1.0],[156,107,3.0],[156,108,1.0],[156,109,2.0],[156,110,4.0],[156,111,7.0],[156,112,3.0],[156,113,2.0],[156,114,2.0],[156,115,1.0],[156,117,5.0],[156,118,2.0],[156,119,2.0],[156,120,6.0],[156,121,2.0],[156,122,2.0],[156,123,2.0],[156,124,3.0],[156,125,2.0],[156,126,7.0],[156,127,2.0],[156,128,2.0],[156,130,2.0],[156,131,4.0],[156,132,4.0],[156,133,1.0],[156,134,3.0],[156,135,6.0],[156,136,1.0],[156,138,5.0],[156,139,2.0],[156,140,2.0],[156,141,3.0],[156,142,3.0],[156,143,2.0],[156,144,12.0],[156,145,6.0],[156,146,3.0],[156,147,8.0],[156,148,2.0],[156,149,7.0],[156,150,8.0],[156,151,8.0],[156,152,5.0],[156,153,2.0],[156,154,1.0],[156,155,2.0],[156,156,12.0],[156,157,2.0],[156,158,2.0],[156,159,1.0],[156,160,2.0],[156,162,1.0],[156,163,3.0],[156,164,4.0],[156,166,2.0],[156,167,2.0],[156,168,4.0],[156,169,3.0],[156,170,2.0],[156,171,4.0],[156,172,5.0],[156,173,5.0],[156,174,1.0],[157,0,1.0],[157,2,6.0],[157,3,12.0],[157,4,5.0],[157,5,4.0],[157,6,22.0],[157,7,79.0],[157,8,9.0],[157,9,16.0],[157,10,6.0],[157,11,1.0],[157,12,4.0],[157,13,2.0],[157,14,2.0],[157,15,83.0],[157,16,153.0],[157,17,9.0],[157,18,1.0],[157,19,2.0],[157,20,1.0],[157,21,1.0],[157,22,1.0],[157,23,6.0],[157,24,30.0],[157,25,13.0],[157,26,12.0],[157,27,4.0],[157,28,5.0],[157,29,2.0],[157,30,1.0],[157,31,1.0],[157,32,2.0],[157,33,13.0],[157,34,78.0],[157,35,44.0],[157,36,4.0],[157,37,2.0],[157,38,6.0],[157,39,6.0],[157,40,26.0],[157,41,7.0],[157,42,8.0],[157,43,3.0],[157,44,78.0],[157,45,91.0],[157,46,2.0],[157,47,1.0],[157,48,1.0],[157,49,1.0],[157,50,13.0],[157,51,70.0],[157,52,6.0],[157,53,6.0],[157,54,4.0],[157,55,1.0],[158,0,6.0],[158,2,6.0],[158,3,15.0],[158,4,28.0],[158,5,4.0],[158,6,17.0],[158,7,350.0],[158,8,156.0],[158,9,138.0],[158,10,1.0],[158,11,2.0],[158,12,36.0],[158,13,14.0],[158,14,136.0],[158,15,78.0],[158,16,416.0],[158,17,50.0],[158,18,5.0],[158,19,75.0],[158,20,30.0],[158,21,34.0],[158,22,16.0],[158,23,23.0],[158,24,150.0],[158,25,102.0],[158,26,88.0],[158,27,163.0],[158,28,35.0],[158,29,67.0],[158,30,2.0],[158,31,14.0],[158,32,7.0],[158,33,71.0],[158,34,240.0],[158,35,58.0],[158,36,7.0],[158,37,4.0],[158,38,46.0],[158,39,77.0],[158,40,130.0],[158,41,18.0],[158,42,4.0],[158,43,68.0],[158,44,42.0],[158,45,38.0],[158,46,9.0],[158,47,29.0],[158,48,45.0],[158,49,67.0],[158,50,325.0],[158,51,303.0],[158,52,23.0],[158,53,1.0],[158,54,27.0],[158,55,14.0],[158,56,15.0],[158,57,28.0],[158,58,6.0],[158,59,75.0],[158,60,73.0],[158,61,12.0],[158,62,16.0],[158,63,4.0],[158,64,39.0],[158,65,73.0],[158,66,16.0],[158,67,2.0],[158,68,2.0],[158,69,5.0],[158,70,16.0],[158,71,2.0],[158,72,27.0],[158,73,221.0],[158,74,537.0],[158,75,11.0],[158,76,34.0],[158,77,7.0],[158,78,165.0],[158,79,502.0],[158,80,397.0],[158,81,5.0],[158,82,5.0],[158,83,228.0],[158,84,94.0],[158,85,20.0],[158,86,113.0],[158,87,8.0],[158,88,2.0],[158,89,48.0],[158,90,10.0],[158,91,120.0],[158,92,270.0],[158,93,22.0],[158,94,136.0],[158,95,20.0],[158,96,2.0],[158,97,1.0],[158,98,143.0],[158,99,53.0],[158,100,11.0],[158,101,71.0],[158,102,86.0],[158,103,28.0],[158,104,70.0],[158,105,1.0],[158,106,166.0],[158,107,122.0],[158,108,34.0],[158,109,46.0],[158,110,336.0],[158,111,137.0],[158,112,1.0],[158,113,1.0],[158,114,25.0],[158,115,174.0],[158,116,34.0],[158,117,29.0],[158,118,4.0],[158,119,153.0],[158,120,293.0],[158,121,5.0],[158,122,129.0],[158,123,80.0],[158,124,109.0],[158,125,5.0],[158,126,2.0],[158,127,1.0],[158,128,17.0],[158,129,256.0],[158,130,190.0],[158,131,87.0],[158,132,45.0],[158,133,38.0],[158,134,2.0],[158,135,129.0],[158,136,81.0],[158,137,18.0],[158,138,22.0],[158,139,3.0],[158,140,2.0],[158,141,5.0],[158,142,377.0],[158,143,28.0],[158,144,14.0],[158,145,37.0],[158,146,100.0],[158,147,19.0],[158,148,16.0],[158,149,18.0],[158,150,150.0],[158,151,7.0],[158,152,7.0],[158,153,3.0],[158,154,2.0],[159,1,4.0],[159,3,1.0],[159,4,11.0],[159,5,3.0],[159,6,3.0],[159,8,1.0],[159,10,2.0],[159,11,3.0],[159,12,13.0],[159,13,4.0],[159,14,14.0],[159,15,13.0],[159,20,4.0],[159,21,27.0],[159,22,3.0],[159,23,72.0],[159,24,6.0],[159,25,3.0],[159,29,1.0],[159,31,2.0],[159,32,16.0],[159,33,4.0],[159,34,20.0],[159,35,7.0],[159,37,27.0],[159,42,3.0],[159,43,3.0],[159,44,2.0],[159,47,6.0],[159,48,1.0],[159,50,16.0],[159,51,50.0],[159,52,5.0],[159,54,17.0],[159,56,37.0],[159,58,9.0],[159,59,3.0],[159,61,2.0],[159,63,8.0],[159,64,10.0],[159,65,26.0],[159,66,1.0],[159,67,1.0],[159,68,3.0],[159,70,1.0],[159,72,1.0],[159,73,2.0],[159,76,65.0],[159,77,5.0],[159,78,188.0],[159,79,22.0],[159,82,2.0],[159,84,24.0],[159,86,3.0],[159,87,2.0],[159,88,3.0],[159,89,3.0],[159,90,2.0],[159,91,20.0],[159,92,10.0],[159,96,1.0],[159,97,2.0],[159,98,8.0],[159,100,15.0],[159,102,67.0],[159,103,1.0],[159,107,34.0],[159,113,10.0],[159,114,20.0],[159,116,1.0],[159,117,25.0],[159,118,5.0],[159,119,21.0],[159,120,10.0],[159,121,14.0],[159,125,1.0],[159,126,9.0],[159,127,2.0],[159,128,11.0],[159,130,2.0],[159,131,3.0],[159,132,13.0],[159,134,1.0],[159,136,7.0],[159,137,13.0],[159,138,6.0],[159,142,17.0],[159,157,2.0],[159,158,14.0],[159,159,21.0],[159,161,32.0],[159,162,7.0],[159,163,3.0],[159,164,12.0],[159,165,1.0],[159,166,1.0],[159,167,1.0],[160,0,7.0],[160,2,21.0],[160,5,3.0],[160,6,23.0],[160,8,4.0],[160,9,13.0],[160,12,12.0],[160,13,12.0],[160,14,11.0],[160,15,44.0],[160,16,725.0],[160,17,52.0],[160,19,58.0],[160,20,3.0],[160,21,4.0],[160,22,4.0],[160,23,3.0],[160,25,11.0],[160,26,3.0],[160,27,25.0],[160,28,23.0],[160,29,3.0],[160,31,70.0],[160,33,80.0],[160,34,42.0],[160,35,1.0],[160,36,31.0],[160,38,18.0],[160,39,1.0],[160,43,22.0],[160,44,2.0],[160,45,4.0],[160,46,15.0],[160,47,19.0],[160,48,9.0],[160,49,17.0],[160,50,129.0],[160,51,107.0],[160,52,3.0],[160,54,14.0],[160,55,5.0],[160,56,14.0],[160,57,21.0],[160,59,14.0],[160,60,4.0],[160,63,4.0],[160,64,10.0],[160,66,2.0],[160,70,4.0],[160,73,86.0],[160,74,379.0],[160,76,30.0],[160,77,1.0],[160,78,39.0],[160,79,388.0],[160,80,134.0],[160,81,5.0],[160,83,231.0],[160,84,58.0],[160,85,7.0],[160,86,27.0],[160,87,4.0],[160,89,17.0],[160,90,3.0],[160,91,2.0],[160,92,10.0],[160,93,10.0],[160,94,187.0],[160,95,18.0],[160,98,44.0],[160,99,68.0],[160,100,1.0],[160,102,107.0],[160,103,1.0],[160,105,1.0],[160,106,364.0],[160,107,148.0],[160,108,20.0],[160,109,16.0],[160,110,234.0],[160,111,11.0],[160,114,35.0],[160,115,34.0],[160,116,6.0],[160,117,1.0],[160,118,6.0],[160,119,71.0],[160,121,2.0],[160,123,18.0],[160,125,21.0],[160,127,1.0],[160,129,133.0],[160,130,1.0],[160,132,26.0],[160,135,7.0],[160,136,23.0],[160,137,27.0],[160,138,48.0],[160,139,3.0],[160,142,55.0],[160,143,15.0],[160,144,5.0],[160,145,29.0],[160,148,7.0],[160,149,9.0],[160,151,2.0],[160,152,3.0],[160,154,11.0],[160,158,18.0],[160,159,1.0],[160,160,1.0],[160,161,8.0],[160,165,1.0],[161,0,2.0],[161,3,4.0],[161,4,9.0],[161,6,1.0],[161,7,11.0],[161,9,4.0],[161,12,15.0],[161,14,107.0],[161,16,1.0],[161,20,1.0],[161,21,6.0],[161,23,115.0],[161,24,44.0],[161,29,3.0],[161,31,4.0],[161,32,17.0],[161,33,15.0],[161,36,10.0],[161,37,27.0],[161,38,4.0],[161,42,3.0],[161,43,2.0],[161,47,4.0],[161,50,162.0],[161,52,7.0],[161,56,1.0],[161,61,1.0],[161,63,13.0],[161,64,1.0],[161,65,14.0],[161,67,1.0],[161,68,1.0],[161,76,72.0],[161,77,2.0],[161,82,3.0],[161,84,1.0],[161,85,1.0],[161,86,2.0],[161,89,1.0],[161,90,8.0],[161,92,18.0],[161,93,1.0],[161,98,10.0],[161,100,5.0],[161,102,11.0],[161,113,2.0],[161,118,1.0],[161,119,47.0],[161,121,3.0],[161,123,4.0],[161,125,5.0],[161,126,4.0],[161,127,2.0],[161,128,4.0],[161,130,1.0],[161,137,3.0],[161,138,7.0],[161,145,144.0],[161,154,47.0],[161,161,7.0],[161,162,1.0],[162,0,11.0],[162,2,5.0],[162,4,6.0],[162,6,3.0],[162,9,2.0],[162,10,106.0],[162,13,2.0],[162,14,1.0],[162,15,23.0],[162,18,1.0],[162,21,8.0],[162,23,2.0],[162,25,2.0],[162,26,4.0],[162,28,7.0],[162,31,75.0],[162,32,2.0],[162,33,15.0],[162,34,9.0],[162,36,125.0],[162,37,1.0],[162,42,23.0],[162,43,4.0],[162,47,2.0],[162,48,145.0],[162,50,111.0],[162,51,3.0],[162,52,4.0],[162,54,105.0],[162,55,1.0],[162,56,22.0],[162,57,4.0],[162,58,7.0],[162,62,2.0],[162,63,7.0],[162,65,10.0],[162,68,140.0],[162,71,1.0],[162,72,5.0],[162,74,1.0],[162,75,2.0],[162,76,23.0],[162,77,6.0],[162,79,29.0],[162,80,16.0],[162,81,3.0],[162,82,4.0],[162,83,60.0],[162,84,3.0],[162,85,1.0],[162,86,5.0],[162,89,1.0],[162,95,1.0],[162,96,1.0],[162,98,18.0],[162,99,12.0],[162,101,26.0],[162,102,16.0],[162,104,2.0],[162,106,12.0],[162,113,42.0],[162,114,21.0],[162,116,37.0],[162,117,3.0],[162,118,2.0],[162,119,23.0],[162,120,11.0],[162,121,2.0],[162,123,1.0],[162,125,64.0],[162,126,86.0],[162,127,10.0],[162,129,2.0],[162,131,2.0],[162,132,23.0],[162,137,57.0],[162,138,14.0],[162,140,1.0],[162,141,1.0],[162,142,14.0],[162,143,49.0],[162,145,34.0],[162,146,8.0],[162,148,8.0],[162,149,42.0],[162,151,12.0],[162,154,42.0],[162,158,12.0],[162,159,128.0],[162,160,2.0],[162,161,54.0],[162,162,4.0],[162,165,7.0],[162,168,1.0],[162,171,1.0],[163,1,32.0],[163,3,3.0],[163,4,4.0],[163,5,3.0],[163,6,1.0],[163,8,1.0],[163,9,9.0],[163,12,4.0],[163,14,1.0],[163,17,1.0],[163,19,2.0],[163,22,1.0],[163,23,3.0],[163,24,4.0],[163,29,25.0],[163,30,6.0],[163,37,6.0],[163,38,2.0],[163,41,1.0],[163,42,1.0],[163,45,1.0],[163,47,3.0],[163,48,55.0],[163,49,1.0],[163,50,1.0],[163,52,6.0],[163,53,1.0],[163,54,23.0],[163,55,1.0],[163,56,42.0],[163,58,15.0],[163,63,4.0],[163,67,3.0],[163,68,238.0],[163,70,2.0],[163,71,19.0],[163,76,9.0],[163,79,4.0],[163,82,1.0],[163,85,5.0],[163,86,3.0],[163,87,1.0],[163,88,3.0],[163,92,1.0],[163,95,1.0],[163,97,13.0],[163,98,5.0],[163,99,1.0],[163,100,1.0],[163,105,20.0],[163,106,3.0],[163,107,5.0],[163,112,3.0],[163,118,5.0],[163,119,1.0],[163,120,11.0],[163,121,22.0],[163,128,2.0],[163,134,8.0],[163,135,1.0],[163,136,4.0],[163,138,6.0],[163,139,2.0],[163,144,1.0],[163,145,19.0],[163,146,2.0],[163,149,64.0],[163,152,1.0],[163,153,8.0],[163,154,2.0],[163,155,21.0],[163,156,19.0],[163,157,6.0],[163,158,25.0],[163,160,1.0],[163,161,3.0],[163,162,8.0],[163,163,9.0],[163,164,14.0],[163,166,1.0],[163,167,2.0],[163,168,23.0],[163,169,1.0],[163,172,6.0],[163,173,1.0],[164,10,1.0],[164,15,1.0],[164,21,2.0],[164,32,1.0],[164,36,4.0],[164,48,12.0],[164,56,1.0],[164,62,2.0],[164,63,3.0],[164,68,42.0],[164,84,51.0],[164,89,1.0],[164,98,1.0],[164,99,34.0],[164,109,6.0],[164,120,24.0],[164,123,11.0],[164,127,1.0],[164,145,16.0],[164,149,468.0],[164,154,1.0],[164,161,4.0],[165,0,2.0],[165,13,4.0],[165,20,1.0],[165,36,248.0],[165,48,4.0],[165,49,4.0],[165,54,139.0],[165,58,5.0],[165,68,155.0],[165,113,20.0],[165,116,49.0],[165,125,246.0],[165,126,71.0],[165,137,8.0],[165,138,23.0],[165,143,6.0],[165,145,54.0],[165,149,194.0],[165,154,39.0],[165,159,15.0],[166,3,26.0],[166,4,8.0],[166,6,3.0],[166,8,3.0],[166,11,3.0],[166,12,1.0],[166,13,3.0],[166,15,19.0],[166,19,2.0],[166,21,6.0],[166,22,5.0],[166,23,19.0],[166,24,7.0],[166,26,9.0],[166,27,1.0],[166,30,8.0],[166,37,2.0],[166,38,25.0],[166,40,1.0],[166,41,18.0],[166,42,1.0],[166,47,20.0],[166,49,1.0],[166,51,14.0],[166,53,17.0],[166,56,1.0],[166,65,4.0],[166,67,5.0],[166,70,1.0],[166,71,1.0],[166,73,22.0],[166,77,1.0],[166,79,1.0],[166,82,4.0],[166,84,4.0],[166,85,2.0],[166,86,3.0],[166,92,4.0],[166,95,1.0],[166,97,17.0],[166,98,16.0],[166,105,11.0],[166,112,23.0],[166,117,3.0],[166,118,5.0],[166,120,5.0],[166,123,12.0],[166,124,11.0],[166,130,1.0],[166,131,2.0],[166,134,38.0],[166,135,43.0],[166,138,22.0],[166,139,2.0],[166,144,4.0],[166,152,15.0],[166,153,11.0],[166,155,24.0],[166,156,21.0],[166,157,22.0],[166,160,3.0],[166,162,2.0],[166,163,11.0],[166,164,2.0],[166,166,1.0],[166,167,6.0],[166,169,9.0],[166,170,4.0],[166,171,6.0],[167,0,1.0],[167,1,18.0],[167,3,4.0],[167,4,26.0],[167,5,8.0],[167,6,34.0],[167,7,13.0],[167,8,8.0],[167,10,41.0],[167,11,4.0],[167,12,4.0],[167,13,5.0],[167,14,26.0],[167,17,13.0],[167,18,1.0],[167,19,3.0],[167,20,10.0],[167,21,27.0],[167,22,8.0],[167,23,27.0],[167,24,1.0],[167,26,5.0],[167,27,4.0],[167,29,17.0],[167,30,2.0],[167,32,4.0],[167,35,5.0],[167,36,20.0],[167,37,8.0],[167,38,5.0],[167,41,2.0],[167,42,8.0],[167,43,3.0],[167,47,13.0],[167,50,4.0],[167,51,69.0],[167,52,1.0],[167,53,1.0],[167,54,23.0],[167,56,53.0],[167,57,22.0],[167,58,26.0],[167,59,5.0],[167,60,16.0],[167,61,3.0],[167,62,9.0],[167,63,12.0],[167,64,2.0],[167,65,10.0],[167,66,3.0],[167,67,1.0],[167,68,124.0],[167,70,7.0],[167,71,38.0],[167,73,5.0],[167,76,4.0],[167,77,12.0],[167,81,21.0],[167,82,2.0],[167,84,25.0],[167,86,15.0],[167,87,9.0],[167,88,6.0],[167,89,1.0],[167,90,3.0],[167,91,5.0],[167,92,8.0],[167,95,7.0],[167,96,4.0],[167,97,24.0],[167,98,9.0],[167,99,2.0],[167,100,8.0],[167,102,35.0],[167,103,4.0],[167,105,5.0],[167,106,2.0],[167,107,21.0],[167,111,6.0],[167,112,20.0],[167,113,23.0],[167,114,9.0],[167,115,1.0],[167,116,30.0],[167,118,9.0],[167,119,2.0],[167,120,16.0],[167,121,47.0],[167,123,4.0],[167,124,45.0],[167,125,37.0],[167,126,13.0],[167,127,6.0],[167,128,4.0],[167,130,2.0],[167,131,13.0],[167,132,22.0],[167,134,9.0],[167,135,2.0],[167,136,27.0],[167,137,68.0],[167,138,14.0],[167,139,1.0],[167,142,7.0],[167,143,24.0],[167,145,90.0],[167,146,3.0],[167,147,3.0],[167,149,7.0],[167,150,14.0],[167,151,4.0],[167,153,4.0],[167,154,27.0],[167,155,2.0],[167,156,4.0],[167,157,16.0],[167,158,15.0],[167,159,24.0],[167,160,8.0],[167,161,33.0],[167,162,16.0],[167,163,9.0],[167,164,30.0],[167,165,2.0],[167,166,4.0],[167,167,9.0],[167,168,32.0],[167,169,6.0],[167,170,1.0],[167,171,11.0],[167,172,22.0],[167,173,1.0],[168,0,6.0],[168,1,1.0],[168,4,16.0],[168,5,1.0],[168,6,18.0],[168,7,15.0],[168,8,4.0],[168,9,1.0],[168,11,3.0],[168,12,1.0],[168,13,19.0],[168,14,28.0],[168,17,29.0],[168,21,6.0],[168,22,2.0],[168,23,4.0],[168,24,2.0],[168,25,8.0],[168,26,82.0],[168,27,4.0],[168,31,55.0],[168,32,3.0],[168,34,5.0],[168,35,9.0],[168,38,22.0],[168,39,1.0],[168,41,18.0],[168,42,7.0],[168,43,5.0],[168,44,6.0],[168,50,1.0],[168,51,54.0],[168,52,1.0],[168,53,34.0],[168,55,3.0],[168,56,22.0],[168,58,1.0],[168,60,1.0],[168,61,5.0],[168,62,21.0],[168,63,1.0],[168,65,52.0],[168,67,3.0],[168,70,1.0],[168,72,8.0],[168,73,13.0],[168,76,1.0],[168,78,145.0],[168,81,1.0],[168,82,15.0],[168,86,150.0],[168,87,1.0],[168,88,6.0],[168,89,2.0],[168,91,2.0],[168,92,6.0],[168,96,1.0],[168,97,8.0],[168,98,24.0],[168,100,7.0],[168,102,5.0],[168,103,1.0],[168,105,6.0],[168,107,31.0],[168,111,1.0],[168,114,10.0],[168,119,6.0],[168,120,38.0],[168,121,2.0],[168,123,8.0],[168,124,57.0],[168,127,1.0],[168,131,14.0],[168,134,10.0],[168,135,195.0],[168,136,3.0],[168,142,6.0],[168,144,246.0],[168,152,24.0],[168,154,1.0],[168,155,8.0],[168,156,6.0],[168,160,6.0],[168,162,1.0],[168,163,2.0],[168,169,3.0],[169,0,1.0],[169,2,36.0],[169,5,2.0],[169,6,2.0],[169,7,69.0],[169,8,9.0],[169,9,4.0],[169,11,1.0],[169,12,3.0],[169,14,6.0],[169,16,1.0],[169,17,4.0],[169,20,4.0],[169,22,1.0],[169,23,3.0],[169,24,7.0],[169,25,7.0],[169,31,6.0],[169,32,2.0],[169,34,48.0],[169,35,3.0],[169,36,4.0],[169,37,1.0],[169,38,2.0],[169,40,9.0],[169,41,3.0],[169,43,49.0],[169,45,2.0],[169,46,23.0],[169,48,15.0],[169,53,1.0],[169,54,3.0],[169,56,16.0],[169,57,23.0],[169,62,18.0],[169,70,3.0],[169,73,474.0],[169,79,155.0],[169,82,2.0],[169,86,18.0],[169,89,7.0],[169,91,17.0],[169,94,103.0],[169,95,10.0],[169,98,12.0],[169,99,50.0],[169,100,5.0],[169,106,92.0],[169,107,190.0],[169,109,7.0],[169,110,1.0],[169,114,23.0],[169,125,2.0],[169,129,180.0],[169,131,26.0],[169,138,19.0],[169,141,1.0],[169,143,16.0],[169,148,12.0],[169,151,6.0],[169,152,11.0],[169,154,1.0],[169,160,1.0],[169,161,1.0],[169,166,1.0],[170,0,5.0],[170,2,10.0],[170,3,8.0],[170,4,13.0],[170,5,6.0],[170,6,38.0],[170,7,1.0],[170,9,1.0],[170,11,13.0],[170,12,3.0],[170,13,1.0],[170,14,16.0],[170,16,6.0],[170,17,11.0],[170,21,10.0],[170,22,2.0],[170,23,5.0],[170,25,68.0],[170,26,1.0],[170,28,29.0],[170,31,7.0],[170,32,2.0],[170,33,18.0],[170,35,1.0],[170,36,2.0],[170,37,1.0],[170,38,6.0],[170,39,31.0],[170,40,11.0],[170,43,18.0],[170,44,2.0],[170,46,2.0],[170,47,6.0],[170,49,18.0],[170,50,3.0],[170,51,5.0],[170,56,2.0],[170,57,47.0],[170,59,1.0],[170,62,5.0],[170,63,2.0],[170,64,5.0],[170,66,5.0],[170,73,68.0],[170,74,44.0],[170,78,5.0],[170,79,15.0],[170,80,4.0],[170,81,1.0],[170,83,10.0],[170,84,1.0],[170,85,5.0],[170,86,11.0],[170,90,5.0],[170,91,4.0],[170,98,7.0],[170,100,4.0],[170,102,39.0],[170,103,1.0],[170,106,4.0],[170,107,30.0],[170,108,22.0],[170,110,3.0],[170,114,2.0],[170,115,38.0],[170,116,1.0],[170,118,5.0],[170,119,2.0],[170,120,16.0],[170,121,1.0],[170,122,1.0],[170,123,1.0],[170,126,1.0],[170,127,1.0],[170,129,12.0],[170,131,3.0],[170,132,1.0],[170,135,13.0],[170,136,8.0],[170,137,31.0],[170,138,1.0],[170,140,2.0],[170,141,1.0],[170,144,1.0],[170,146,21.0],[170,148,1.0],[170,151,2.0],[171,3,14.0],[171,5,7.0],[171,6,6.0],[171,8,1.0],[171,11,3.0],[171,12,5.0],[171,13,6.0],[171,17,1.0],[171,22,17.0],[171,23,8.0],[171,24,1.0],[171,26,2.0],[171,29,4.0],[171,30,5.0],[171,34,1.0],[171,38,20.0],[171,41,9.0],[171,42,2.0],[171,44,30.0],[171,47,2.0],[171,50,1.0],[171,51,4.0],[171,53,4.0],[171,54,1.0],[171,55,8.0],[171,56,71.0],[171,59,1.0],[171,63,1.0],[171,65,13.0],[171,66,4.0],[171,67,3.0],[171,74,1.0],[171,77,1.0],[171,82,3.0],[171,85,3.0],[171,86,54.0],[171,87,11.0],[171,88,9.0],[171,89,1.0],[171,90,3.0],[171,92,36.0],[171,95,2.0],[171,96,13.0],[171,97,7.0],[171,98,76.0],[171,103,4.0],[171,105,4.0],[171,107,2.0],[171,111,9.0],[171,112,10.0],[171,114,4.0],[171,118,3.0],[171,121,12.0],[171,124,1.0],[171,128,11.0],[171,129,1.0],[171,130,2.0],[171,131,7.0],[171,132,6.0],[171,134,32.0],[171,135,3.0],[171,136,5.0],[171,138,5.0],[171,139,2.0],[171,140,1.0],[171,144,3.0],[171,151,1.0],[171,152,2.0],[171,153,1.0],[171,156,5.0],[171,157,26.0],[171,160,20.0],[171,162,18.0],[171,163,7.0],[171,164,8.0],[171,166,3.0],[171,167,3.0],[171,168,11.0],[171,169,4.0],[171,170,5.0],[171,171,1.0],[172,0,1.0],[172,3,11.0],[172,4,145.0],[172,5,1.0],[172,6,6.0],[172,7,208.0],[172,9,2.0],[172,11,27.0],[172,13,114.0],[172,14,34.0],[172,15,49.0],[172,20,2.0],[172,21,1.0],[172,22,1.0],[172,23,35.0],[172,24,18.0],[172,25,6.0],[172,26,182.0],[172,29,1.0],[172,30,7.0],[172,32,5.0],[172,34,31.0],[172,35,4.0],[172,37,50.0],[172,38,117.0],[172,41,71.0],[172,42,27.0],[172,44,15.0],[172,47,17.0],[172,50,154.0],[172,51,253.0],[172,53,109.0],[172,55,5.0],[172,63,9.0],[172,67,2.0],[172,70,2.0],[172,75,2.0],[172,77,11.0],[172,79,8.0],[172,82,51.0],[172,85,14.0],[172,86,70.0],[172,87,2.0],[172,88,58.0],[172,92,22.0],[172,95,11.0],[172,97,35.0],[172,98,43.0],[172,100,2.0],[172,102,2.0],[172,105,788.0],[172,107,1.0],[172,112,4.0],[172,118,14.0],[172,120,91.0],[172,121,5.0],[172,123,22.0],[172,124,134.0],[172,128,2.0],[172,130,5.0],[172,131,68.0],[172,134,142.0],[172,135,267.0],[172,138,116.0],[172,139,5.0],[172,144,315.0],[172,152,315.0],[172,153,5.0],[172,154,1.0],[172,155,363.0],[172,156,57.0],[172,157,24.0],[172,160,20.0],[172,162,2.0],[172,163,24.0],[172,164,4.0],[172,167,1.0],[172,168,3.0],[172,169,8.0],[172,170,13.0],[173,0,1.0],[173,1,21.0],[173,3,2.0],[173,6,1.0],[173,8,17.0],[173,11,7.0],[173,13,1.0],[173,14,1.0],[173,17,1.0],[173,20,1.0],[173,21,1.0],[173,22,2.0],[173,23,1.0],[173,26,47.0],[173,29,1.0],[173,30,36.0],[173,37,6.0],[173,38,4.0],[173,41,2.0],[173,47,4.0],[173,51,30.0],[173,53,3.0],[173,54,4.0],[173,56,9.0],[173,58,16.0],[173,63,1.0],[173,67,2.0],[173,75,2.0],[173,77,3.0],[173,82,15.0],[173,84,2.0],[173,86,69.0],[173,87,2.0],[173,88,7.0],[173,95,1.0],[173,97,17.0],[173,98,2.0],[173,102,1.0],[173,105,14.0],[173,107,1.0],[173,112,4.0],[173,120,5.0],[173,121,11.0],[173,122,1.0],[173,124,1.0],[173,134,66.0],[173,135,37.0],[173,138,29.0],[173,144,135.0],[173,146,3.0],[173,152,117.0],[173,153,4.0],[173,155,11.0],[173,156,12.0],[173,157,12.0],[173,160,3.0],[173,162,12.0],[173,163,5.0],[173,164,5.0],[173,166,3.0],[173,167,1.0],[173,168,8.0],[173,169,16.0],[173,170,8.0],[173,171,1.0],[173,172,1.0],[174,0,2.0],[174,1,49.0],[174,3,43.0],[174,4,78.0],[174,5,19.0],[174,6,11.0],[174,7,120.0],[174,8,58.0],[174,11,14.0],[174,12,9.0],[174,13,19.0],[174,14,12.0],[174,15,4.0],[174,16,1.0],[174,19,29.0],[174,20,49.0],[174,21,70.0],[174,22,11.0],[174,23,49.0],[174,24,4.0],[174,26,67.0],[174,27,58.0],[174,28,9.0],[174,29,132.0],[174,30,55.0],[174,31,3.0],[174,32,7.0],[174,33,17.0],[174,34,1.0],[174,35,33.0],[174,37,14.0],[174,38,22.0],[174,40,1.0],[174,41,36.0],[174,42,25.0],[174,43,14.0],[174,44,10.0],[174,45,6.0],[174,47,44.0],[174,49,14.0],[174,50,61.0],[174,51,24.0],[174,52,8.0],[174,53,112.0],[174,55,12.0],[174,56,7.0],[174,57,3.0],[174,58,24.0],[174,63,3.0],[174,64,3.0],[174,65,20.0],[174,67,34.0],[174,68,4.0],[174,70,40.0],[174,71,10.0],[174,72,17.0],[174,73,92.0],[174,74,1.0],[174,75,43.0],[174,76,1.0],[174,77,33.0],[174,79,45.0],[174,80,125.0],[174,81,27.0],[174,82,2.0],[174,85,14.0],[174,86,49.0],[174,87,30.0],[174,88,74.0],[174,89,1.0],[174,90,6.0],[174,92,24.0],[174,95,40.0],[174,96,15.0],[174,97,290.0],[174,98,51.0],[174,99,40.0],[174,100,46.0],[174,102,34.0],[174,103,46.0],[174,105,47.0],[174,107,92.0],[174,108,85.0],[174,109,2.0],[174,110,1.0],[174,111,26.0],[174,112,129.0],[174,114,38.0],[174,118,25.0],[174,119,10.0],[174,120,134.0],[174,121,8.0],[174,122,2.0],[174,123,46.0],[174,124,5.0],[174,125,1.0],[174,126,6.0],[174,128,11.0],[174,130,4.0],[174,131,8.0],[174,134,218.0],[174,135,157.0],[174,136,21.0],[174,138,83.0],[174,139,10.0],[174,140,8.0],[174,141,4.0],[174,142,15.0],[174,144,2.0],[174,145,3.0],[174,146,13.0],[174,147,51.0],[174,149,1.0],[174,150,34.0],[174,151,1.0],[174,152,13.0],[174,153,140.0],[174,154,1.0],[174,155,17.0],[174,156,25.0],[174,157,60.0],[174,158,1.0],[174,159,1.0],[174,160,35.0],[174,162,369.0],[174,163,93.0],[174,164,338.0],[174,165,1.0],[174,166,42.0],[174,167,71.0],[174,168,100.0],[174,169,127.0],[174,170,46.0],[174,171,127.0],[174,172,112.0],[174,173,19.0],[175,5,1.0],[175,35,1.0],[175,50,4.0],[175,55,2.0],[175,57,291.0],[175,73,1.0],[175,84,152.0],[175,86,2.0],[175,95,6.0],[175,98,2.0],[175,107,2.0],[175,108,5.0],[175,129,154.0],[175,138,26.0],[175,151,11.0],[176,0,1.0],[176,10,49.0],[176,23,1.0],[176,28,1.0],[176,36,186.0],[176,47,10.0],[176,54,19.0],[176,58,2.0],[176,68,664.0],[176,77,2.0],[176,85,1.0],[176,86,1.0],[176,92,69.0],[176,96,1.0],[176,99,1.0],[176,103,1.0],[176,113,31.0],[176,115,1.0],[176,116,35.0],[176,121,1.0],[176,125,119.0],[176,126,254.0],[176,130,2.0],[176,137,81.0],[176,139,1.0],[176,143,16.0],[176,145,287.0],[176,147,1.0],[176,149,56.0],[176,154,157.0],[176,158,9.0],[176,159,5.0],[176,160,2.0],[176,161,1.0],[177,0,2.0],[177,1,1.0],[177,2,4.0],[177,3,33.0],[177,4,10.0],[177,5,7.0],[177,6,3.0],[177,8,6.0],[177,9,1.0],[177,10,11.0],[177,11,12.0],[177,12,17.0],[177,13,14.0],[177,14,74.0],[177,15,10.0],[177,16,1.0],[177,17,1.0],[177,18,2.0],[177,19,2.0],[177,20,7.0],[177,21,83.0],[177,22,8.0],[177,23,17.0],[177,24,6.0],[177,25,1.0],[177,26,80.0],[177,28,12.0],[177,29,12.0],[177,30,31.0],[177,31,38.0],[177,32,11.0],[177,33,57.0],[177,34,18.0],[177,35,7.0],[177,36,53.0],[177,37,10.0],[177,38,2.0],[177,41,11.0],[177,42,8.0],[177,43,1.0],[177,44,2.0],[177,47,37.0],[177,49,14.0],[177,50,40.0],[177,51,57.0],[177,52,73.0],[177,53,6.0],[177,54,70.0],[177,55,16.0],[177,56,22.0],[177,58,12.0],[177,59,14.0],[177,61,40.0],[177,62,92.0],[177,63,6.0],[177,64,63.0],[177,65,24.0],[177,66,1.0],[177,67,13.0],[177,68,421.0],[177,70,2.0],[177,71,67.0],[177,72,4.0],[177,73,86.0],[177,75,1.0],[177,76,129.0],[177,77,1.0],[177,79,5.0],[177,80,3.0],[177,81,28.0],[177,82,9.0],[177,84,6.0],[177,86,27.0],[177,87,6.0],[177,88,22.0],[177,89,16.0],[177,90,23.0],[177,91,24.0],[177,92,8.0],[177,94,1.0],[177,96,1.0],[177,97,66.0],[177,98,28.0],[177,99,5.0],[177,100,11.0],[177,101,1.0],[177,102,13.0],[177,103,3.0],[177,104,4.0],[177,105,100.0],[177,107,58.0],[177,108,5.0],[177,111,3.0],[177,112,70.0],[177,114,9.0],[177,115,1.0],[177,116,5.0],[177,117,41.0],[177,118,24.0],[177,119,77.0],[177,120,5.0],[177,121,26.0],[177,123,1.0],[177,125,41.0],[177,126,65.0],[177,127,12.0],[177,128,12.0],[177,130,1.0],[177,131,15.0],[177,132,1.0],[177,133,97.0],[177,134,9.0],[177,135,26.0],[177,136,5.0],[177,138,37.0],[177,139,4.0],[177,140,2.0],[177,142,6.0],[177,143,4.0],[177,144,4.0],[177,145,118.0],[177,146,9.0],[177,147,5.0],[177,149,1.0],[177,150,8.0],[177,151,2.0],[177,152,20.0],[177,153,63.0],[177,154,51.0],[177,155,43.0],[177,156,47.0],[177,157,27.0],[177,158,57.0],[177,159,17.0],[177,160,3.0],[177,161,40.0],[177,162,37.0],[177,163,26.0],[177,164,37.0],[177,165,4.0],[177,166,13.0],[177,167,83.0],[177,168,358.0],[177,170,6.0],[177,171,22.0],[177,172,26.0],[177,173,30.0],[178,0,12.0],[178,4,4.0],[178,13,1.0],[178,23,9.0],[178,25,8.0],[178,26,3.0],[178,32,5.0],[178,37,10.0],[178,42,1.0],[178,51,17.0],[178,52,91.0],[178,56,311.0],[178,61,5.0],[178,62,28.0],[178,63,33.0],[178,64,14.0],[178,72,50.0],[178,76,13.0],[178,77,30.0],[178,79,1.0],[178,82,1.0],[178,85,2.0],[178,89,12.0],[178,90,16.0],[178,114,49.0],[178,118,13.0],[178,121,170.0],[178,127,35.0],[178,128,21.0],[178,139,1.0],[178,142,33.0],[178,147,1.0],[178,155,1.0],[178,160,4.0],[179,2,7.0],[179,3,1.0],[179,4,15.0],[179,5,4.0],[179,8,17.0],[179,12,15.0],[179,13,3.0],[179,14,58.0],[179,18,6.0],[179,21,60.0],[179,22,1.0],[179,23,1.0],[179,24,2.0],[179,26,1.0],[179,27,36.0],[179,28,4.0],[179,29,5.0],[179,31,175.0],[179,32,26.0],[179,33,62.0],[179,34,91.0],[179,36,1.0],[179,37,18.0],[179,38,2.0],[179,40,2.0],[179,43,10.0],[179,47,6.0],[179,48,6.0],[179,50,273.0],[179,51,31.0],[179,52,36.0],[179,56,271.0],[179,57,1.0],[179,59,56.0],[179,60,2.0],[179,61,18.0],[179,62,23.0],[179,63,78.0],[179,64,178.0],[179,65,31.0],[179,66,7.0],[179,70,4.0],[179,72,47.0],[179,75,2.0],[179,76,56.0],[179,77,47.0],[179,80,188.0],[179,82,1.0],[179,85,20.0],[179,86,5.0],[179,89,5.0],[179,90,79.0],[179,91,15.0],[179,98,5.0],[179,99,1.0],[179,106,2.0],[179,107,1.0],[179,114,31.0],[179,117,49.0],[179,118,18.0],[179,119,103.0],[179,121,210.0],[179,123,3.0],[179,124,24.0],[179,126,2.0],[179,127,45.0],[179,128,5.0],[179,129,1.0],[179,136,3.0],[179,138,43.0],[179,140,1.0],[179,142,48.0],[179,147,1.0],[179,160,12.0],[179,161,63.0],[179,162,1.0],[180,0,4.0],[180,1,148.0],[180,3,15.0],[180,4,44.0],[180,5,13.0],[180,6,33.0],[180,10,77.0],[180,11,9.0],[180,17,8.0],[180,22,76.0],[180,23,6.0],[180,26,1.0],[180,29,6.0],[180,30,8.0],[180,31,1.0],[180,32,1.0],[180,33,1.0],[180,35,1.0],[180,36,83.0],[180,39,1.0],[180,40,1.0],[180,41,38.0],[180,42,17.0],[180,43,7.0],[180,44,21.0],[180,47,76.0],[180,48,2.0],[180,52,3.0],[180,53,43.0],[180,54,33.0],[180,55,113.0],[180,56,53.0],[180,57,3.0],[180,58,59.0],[180,61,1.0],[180,62,24.0],[180,63,25.0],[180,64,3.0],[180,65,2.0],[180,67,2.0],[180,68,476.0],[180,71,21.0],[180,72,1.0],[180,73,1.0],[180,77,1.0],[180,81,7.0],[180,82,6.0],[180,84,117.0],[180,86,21.0],[180,88,10.0],[180,89,1.0],[180,90,4.0],[180,92,22.0],[180,95,71.0],[180,97,30.0],[180,98,77.0],[180,99,2.0],[180,101,2.0],[180,102,26.0],[180,103,15.0],[180,104,35.0],[180,105,15.0],[180,106,1.0],[180,107,30.0],[180,112,1.0],[180,113,19.0],[180,114,2.0],[180,115,1.0],[180,116,6.0],[180,118,10.0],[180,119,5.0],[180,121,68.0],[180,123,7.0],[180,124,1.0],[180,125,116.0],[180,126,168.0],[180,127,18.0],[180,130,3.0],[180,131,39.0],[180,132,47.0],[180,134,3.0],[180,137,15.0],[180,138,1.0],[180,139,9.0],[180,142,3.0],[180,143,36.0],[180,145,371.0],[180,149,92.0],[180,151,2.0],[180,153,6.0],[180,154,27.0],[180,155,19.0],[180,156,14.0],[180,157,10.0],[180,158,142.0],[180,159,49.0],[180,160,5.0],[180,161,23.0],[180,162,16.0],[180,163,8.0],[180,164,128.0],[180,166,1.0],[180,167,3.0],[180,168,1635.0],[180,169,5.0],[180,171,3.0],[180,172,12.0],[180,173,3.0],[181,1,40.0],[181,3,4.0],[181,4,29.0],[181,9,26.0],[181,10,1.0],[181,11,4.0],[181,13,7.0],[181,14,22.0],[181,16,3.0],[181,17,1.0],[181,18,9.0],[181,20,3.0],[181,21,22.0],[181,22,3.0],[181,23,2.0],[181,24,8.0],[181,26,2.0],[181,28,16.0],[181,29,16.0],[181,32,5.0],[181,33,91.0],[181,34,13.0],[181,35,1.0],[181,36,40.0],[181,37,17.0],[181,38,31.0],[181,41,1.0],[181,42,4.0],[181,47,3.0],[181,48,2.0],[181,50,67.0],[181,51,77.0],[181,52,10.0],[181,53,2.0],[181,54,3.0],[181,55,5.0],[181,56,210.0],[181,58,8.0],[181,59,31.0],[181,61,8.0],[181,62,16.0],[181,63,20.0],[181,64,19.0],[181,65,36.0],[181,66,7.0],[181,68,22.0],[181,75,24.0],[181,76,121.0],[181,77,27.0],[181,79,170.0],[181,81,1.0],[181,85,26.0],[181,86,2.0],[181,89,2.0],[181,90,24.0],[181,92,1.0],[181,97,1.0],[181,98,71.0],[181,99,38.0],[181,100,14.0],[181,101,18.0],[181,102,126.0],[181,103,2.0],[181,105,1.0],[181,107,22.0],[181,113,10.0],[181,114,44.0],[181,116,4.0],[181,117,86.0],[181,118,12.0],[181,120,36.0],[181,121,199.0],[181,125,22.0],[181,127,3.0],[181,128,20.0],[181,131,3.0],[181,133,14.0],[181,134,9.0],[181,138,11.0],[181,139,8.0],[181,140,1.0],[181,143,3.0],[181,145,15.0],[181,146,100.0],[181,152,1.0],[181,154,4.0],[181,155,1.0],[181,156,2.0],[181,157,1.0],[181,159,20.0],[181,160,2.0],[181,164,1.0],[181,165,2.0],[181,166,1.0],[181,168,1.0],[181,172,1.0],[182,2,2.0],[182,4,18.0],[182,5,1.0],[182,9,2.0],[182,10,7.0],[182,12,4.0],[182,14,6.0],[182,15,4.0],[182,18,5.0],[182,19,1.0],[182,21,4.0],[182,23,98.0],[182,24,60.0],[182,27,22.0],[182,28,9.0],[182,29,2.0],[182,31,78.0],[182,32,49.0],[182,33,67.0],[182,36,2.0],[182,37,42.0],[182,38,5.0],[182,47,1.0],[182,48,1.0],[182,50,1.0],[182,51,44.0],[182,52,5.0],[182,54,1.0],[182,56,35.0],[182,57,2.0],[182,59,2.0],[182,61,2.0],[182,62,1.0],[182,63,19.0],[182,64,16.0],[182,65,37.0],[182,70,2.0],[182,72,46.0],[182,76,234.0],[182,77,8.0],[182,78,234.0],[182,80,1.0],[182,82,1.0],[182,83,50.0],[182,84,21.0],[182,85,6.0],[182,86,1.0],[182,87,2.0],[182,89,7.0],[182,90,9.0],[182,91,51.0],[182,92,2.0],[182,93,160.0],[182,94,5.0],[182,98,5.0],[182,100,10.0],[182,101,306.0],[182,102,2.0],[182,107,2.0],[182,114,73.0],[182,117,21.0],[182,118,3.0],[182,119,380.0],[182,121,25.0],[182,127,9.0],[182,128,8.0],[182,130,3.0],[182,133,17.0],[182,134,1.0],[182,136,6.0],[182,138,4.0],[182,139,2.0],[182,141,1.0],[182,145,1.0],[182,157,1.0],[182,159,4.0],[182,160,2.0],[182,161,24.0],[182,162,1.0],[182,174,1.0],[183,3,2.0],[183,10,78.0],[183,20,1.0],[183,23,2.0],[183,31,4.0],[183,32,1.0],[183,36,57.0],[183,37,4.0],[183,42,6.0],[183,48,3.0],[183,54,22.0],[183,58,2.0],[183,63,4.0],[183,68,48.0],[183,79,9.0],[183,84,7.0],[183,89,2.0],[183,113,30.0],[183,116,11.0],[183,123,8.0],[183,125,44.0],[183,126,19.0],[183,133,1.0],[183,137,111.0],[183,138,28.0],[183,143,6.0],[183,145,34.0],[183,149,41.0],[183,154,4.0],[183,158,14.0],[183,159,135.0],[183,161,50.0],[183,165,2.0],[183,168,3.0],[184,0,17.0],[184,1,142.0],[184,3,85.0],[184,4,51.0],[184,5,137.0],[184,6,92.0],[184,8,586.0],[184,9,1.0],[184,11,27.0],[184,12,40.0],[184,13,48.0],[184,14,144.0],[184,15,132.0],[184,17,1.0],[184,18,5.0],[184,19,192.0],[184,20,78.0],[184,21,281.0],[184,22,166.0],[184,23,106.0],[184,24,75.0],[184,25,3.0],[184,26,243.0],[184,27,121.0],[184,29,169.0],[184,30,6.0],[184,31,2.0],[184,32,16.0],[184,33,32.0],[184,34,18.0],[184,35,152.0],[184,37,15.0],[184,38,30.0],[184,41,138.0],[184,42,60.0],[184,43,86.0],[184,44,112.0],[184,45,27.0],[184,46,4.0],[184,47,51.0],[184,49,196.0],[184,50,62.0],[184,51,68.0],[184,52,22.0],[184,53,59.0],[184,55,73.0],[184,56,20.0],[184,57,267.0],[184,58,96.0],[184,59,1.0],[184,60,11.0],[184,63,5.0],[184,65,65.0],[184,66,7.0],[184,67,21.0],[184,69,1.0],[184,70,80.0],[184,71,7.0],[184,72,7.0],[184,73,408.0],[184,74,1.0],[184,75,134.0],[184,76,1.0],[184,77,9.0],[184,81,338.0],[184,82,9.0],[184,85,3.0],[184,86,329.0],[184,87,51.0],[184,88,101.0],[184,90,18.0],[184,92,146.0],[184,94,22.0],[184,95,197.0],[184,96,31.0],[184,97,92.0],[184,98,282.0],[184,99,104.0],[184,100,28.0],[184,103,178.0],[184,105,26.0],[184,106,82.0],[184,107,371.0],[184,108,142.0],[184,109,4.0],[184,111,208.0],[184,112,24.0],[184,118,48.0],[184,120,211.0],[184,121,15.0],[184,123,56.0],[184,124,71.0],[184,126,4.0],[184,127,1.0],[184,128,27.0],[184,129,27.0],[184,130,16.0],[184,131,47.0],[184,132,22.0],[184,134,52.0],[184,135,239.0],[184,136,110.0],[184,138,46.0],[184,139,44.0],[184,140,34.0],[184,141,2.0],[184,142,1.0],[184,143,1.0],[184,144,51.0],[184,145,2.0],[184,146,29.0],[184,147,96.0],[184,150,27.0],[184,151,2.0],[184,152,46.0],[184,153,37.0],[184,155,6.0],[184,156,28.0],[184,157,24.0],[184,158,4.0],[184,160,53.0],[184,162,31.0],[184,163,74.0],[184,164,129.0],[184,165,5.0],[184,166,59.0],[184,167,14.0],[184,168,59.0],[184,169,8.0],[184,170,16.0],[184,171,32.0],[184,172,20.0],[184,173,27.0],[185,1,31.0],[185,3,17.0],[185,4,7.0],[185,5,12.0],[185,11,9.0],[185,13,3.0],[185,19,20.0],[185,20,10.0],[185,21,8.0],[185,22,5.0],[185,23,10.0],[185,24,3.0],[185,26,2.0],[185,29,2.0],[185,30,28.0],[185,32,1.0],[185,37,1.0],[185,38,3.0],[185,42,7.0],[185,43,3.0],[185,47,9.0],[185,49,12.0],[185,52,11.0],[185,53,15.0],[185,54,1.0],[185,58,8.0],[185,63,1.0],[185,66,4.0],[185,67,14.0],[185,68,13.0],[185,70,4.0],[185,71,34.0],[185,73,2.0],[185,76,6.0],[185,77,4.0],[185,79,1.0],[185,81,14.0],[185,82,2.0],[185,83,5.0],[185,85,13.0],[185,86,2.0],[185,87,1.0],[185,88,28.0],[185,91,1.0],[185,92,44.0],[185,95,1.0],[185,96,3.0],[185,97,71.0],[185,98,4.0],[185,100,1.0],[185,102,6.0],[185,103,6.0],[185,105,8.0],[185,107,250.0],[185,108,4.0],[185,111,25.0],[185,112,2.0],[185,113,3.0],[185,114,6.0],[185,116,1.0],[185,118,6.0],[185,120,8.0],[185,121,8.0],[185,123,6.0],[185,124,2.0],[185,125,1.0],[185,127,1.0],[185,133,2.0],[185,134,46.0],[185,135,2.0],[185,138,3.0],[185,139,2.0],[185,140,4.0],[185,145,17.0],[185,150,4.0],[185,153,7.0],[185,154,4.0],[185,155,34.0],[185,156,4.0],[185,157,4.0],[185,158,6.0],[185,162,49.0],[185,163,40.0],[185,164,362.0],[185,166,26.0],[185,167,249.0],[185,168,27.0],[185,169,3.0],[185,170,26.0],[185,171,35.0],[185,172,50.0],[185,173,17.0],[186,0,13.0],[186,1,98.0],[186,3,216.0],[186,4,283.0],[186,5,7.0],[186,6,202.0],[186,7,412.0],[186,8,218.0],[186,9,6.0],[186,11,135.0],[186,12,28.0],[186,13,116.0],[186,14,23.0],[186,15,165.0],[186,16,5.0],[186,17,24.0],[186,18,3.0],[186,19,188.0],[186,20,133.0],[186,21,105.0],[186,22,57.0],[186,23,131.0],[186,24,105.0],[186,25,1.0],[186,26,377.0],[186,27,61.0],[186,29,28.0],[186,30,973.0],[186,31,10.0],[186,32,15.0],[186,33,2.0],[186,34,98.0],[186,35,178.0],[186,36,1.0],[186,37,75.0],[186,38,390.0],[186,39,6.0],[186,41,550.0],[186,42,61.0],[186,43,4.0],[186,44,134.0],[186,45,26.0],[186,46,46.0],[186,47,204.0],[186,48,5.0],[186,49,42.0],[186,50,215.0],[186,51,1027.0],[186,52,18.0],[186,53,521.0],[186,54,5.0],[186,55,8.0],[186,56,194.0],[186,57,2.0],[186,58,26.0],[186,59,43.0],[186,60,2.0],[186,61,4.0],[186,62,20.0],[186,63,34.0],[186,64,9.0],[186,65,108.0],[186,66,28.0],[186,67,138.0],[186,68,2.0],[186,70,119.0],[186,71,194.0],[186,72,35.0],[186,73,558.0],[186,74,1.0],[186,75,38.0],[186,76,102.0],[186,77,25.0],[186,79,9.0],[186,80,238.0],[186,81,45.0],[186,82,54.0],[186,83,7.0],[186,84,2.0],[186,85,62.0],[186,86,1068.0],[186,87,11.0],[186,88,288.0],[186,89,29.0],[186,90,5.0],[186,91,11.0],[186,92,34.0],[186,94,3.0],[186,95,187.0],[186,96,53.0],[186,97,1544.0],[186,98,548.0],[186,99,29.0],[186,100,47.0],[186,101,93.0],[186,102,13.0],[186,103,123.0],[186,105,1051.0],[186,106,53.0],[186,107,632.0],[186,108,174.0],[186,109,6.0],[186,110,1.0],[186,111,39.0],[186,112,292.0],[186,114,2.0],[186,115,5.0],[186,116,1.0],[186,117,2.0],[186,118,80.0],[186,120,351.0],[186,121,119.0],[186,122,46.0],[186,123,107.0],[186,124,75.0],[186,125,7.0],[186,126,1.0],[186,127,4.0],[186,128,46.0],[186,129,93.0],[186,130,32.0],[186,131,50.0],[186,132,18.0],[186,133,25.0],[186,134,2133.0],[186,135,1419.0],[186,136,69.0],[186,138,594.0],[186,139,42.0],[186,140,21.0],[186,141,1.0],[186,142,10.0],[186,143,2.0],[186,144,468.0],[186,145,2.0],[186,146,101.0],[186,147,66.0],[186,148,2.0],[186,149,2.0],[186,150,51.0],[186,152,768.0],[186,153,850.0],[186,154,7.0],[186,155,626.0],[186,156,415.0],[186,157,528.0],[186,158,38.0],[186,159,3.0],[186,160,75.0],[186,161,1.0],[186,162,592.0],[186,163,539.0],[186,164,660.0],[186,165,7.0],[186,166,126.0],[186,167,535.0],[186,168,908.0],[186,169,723.0],[186,170,870.0],[186,171,131.0],[186,172,72.0],[186,173,171.0],[186,174,2.0],[187,1,71.0],[187,3,59.0],[187,4,48.0],[187,5,49.0],[187,6,54.0],[187,8,189.0],[187,9,3.0],[187,11,41.0],[187,12,85.0],[187,13,7.0],[187,14,131.0],[187,19,13.0],[187,20,13.0],[187,21,296.0],[187,22,96.0],[187,23,44.0],[187,24,61.0],[187,25,2.0],[187,26,56.0],[187,27,133.0],[187,29,66.0],[187,30,6.0],[187,31,1.0],[187,32,14.0],[187,33,23.0],[187,34,26.0],[187,35,46.0],[187,38,55.0],[187,39,4.0],[187,41,73.0],[187,42,21.0],[187,43,21.0],[187,44,51.0],[187,45,1.0],[187,47,142.0],[187,49,51.0],[187,50,48.0],[187,51,12.0],[187,52,19.0],[187,53,90.0],[187,55,53.0],[187,58,53.0],[187,59,43.0],[187,60,11.0],[187,61,1.0],[187,62,4.0],[187,63,4.0],[187,64,2.0],[187,65,176.0],[187,66,4.0],[187,67,18.0],[187,70,62.0],[187,71,15.0],[187,72,2.0],[187,73,356.0],[187,74,2.0],[187,75,157.0],[187,76,3.0],[187,77,4.0],[187,79,1.0],[187,81,73.0],[187,82,5.0],[187,85,14.0],[187,86,104.0],[187,87,47.0],[187,88,84.0],[187,89,8.0],[187,90,6.0],[187,92,131.0],[187,95,110.0],[187,96,40.0],[187,97,29.0],[187,98,57.0],[187,99,38.0],[187,100,4.0],[187,102,1.0],[187,103,11.0],[187,105,44.0],[187,106,21.0],[187,107,17.0],[187,108,2.0],[187,109,1.0],[187,111,73.0],[187,112,5.0],[187,117,5.0],[187,118,14.0],[187,120,167.0],[187,121,10.0],[187,122,35.0],[187,123,38.0],[187,124,3.0],[187,128,7.0],[187,130,2.0],[187,131,181.0],[187,132,97.0],[187,134,65.0],[187,135,65.0],[187,136,81.0],[187,138,17.0],[187,139,6.0],[187,140,27.0],[187,142,1.0],[187,147,36.0],[187,150,31.0],[187,153,48.0],[187,155,7.0],[187,156,11.0],[187,157,14.0],[187,160,27.0],[187,162,30.0],[187,163,22.0],[187,164,57.0],[187,165,22.0],[187,166,22.0],[187,167,48.0],[187,168,46.0],[187,169,34.0],[187,170,3.0],[187,171,8.0],[187,172,12.0],[187,173,9.0],[188,0,3.0],[188,2,1.0],[188,4,2.0],[188,5,3.0],[188,9,8.0],[188,10,33.0],[188,15,10.0],[188,20,1.0],[188,21,8.0],[188,36,18.0],[188,37,1.0],[188,38,10.0],[188,43,2.0],[188,48,14.0],[188,50,19.0],[188,54,40.0],[188,56,15.0],[188,58,6.0],[188,63,1.0],[188,70,1.0],[188,76,8.0],[188,87,1.0],[188,95,11.0],[188,104,16.0],[188,113,68.0],[188,116,21.0],[188,117,19.0],[188,121,1.0],[188,125,43.0],[188,126,56.0],[188,128,1.0],[188,131,1.0],[188,132,2.0],[188,137,66.0],[188,142,1.0],[188,143,21.0],[188,154,8.0],[188,158,15.0],[188,159,95.0],[188,161,14.0],[188,165,1.0],[188,168,2.0],[189,0,5.0],[189,1,1.0],[189,4,6.0],[189,5,2.0],[189,10,5.0],[189,17,70.0],[189,18,1.0],[189,20,1.0],[189,21,3.0],[189,23,26.0],[189,28,30.0],[189,29,1.0],[189,32,16.0],[189,33,34.0],[189,37,3.0],[189,54,34.0],[189,56,13.0],[189,58,3.0],[189,62,2.0],[189,63,8.0],[189,64,3.0],[189,65,11.0],[189,77,10.0],[189,78,536.0],[189,82,4.0],[189,84,3.0],[189,85,17.0],[189,90,7.0],[189,92,43.0],[189,105,1.0],[189,113,23.0],[189,114,20.0],[189,116,14.0],[189,117,19.0],[189,119,23.0],[189,121,35.0],[189,123,3.0],[189,126,9.0],[189,127,3.0],[189,130,1.0],[189,137,33.0],[189,138,3.0],[189,143,32.0],[189,145,25.0],[189,154,10.0],[189,158,2.0],[189,161,46.0],[190,0,1.0],[190,1,7.0],[190,2,2.0],[190,4,2.0],[190,6,1.0],[190,8,10.0],[190,10,31.0],[190,14,19.0],[190,18,1.0],[190,19,1.0],[190,20,1.0],[190,21,4.0],[190,22,4.0],[190,23,1.0],[190,24,1.0],[190,25,2.0],[190,26,16.0],[190,31,67.0],[190,33,1.0],[190,35,2.0],[190,36,10.0],[190,37,1.0],[190,38,2.0],[190,40,6.0],[190,41,4.0],[190,42,3.0],[190,47,2.0],[190,48,14.0],[190,50,30.0],[190,51,5.0],[190,52,2.0],[190,53,1.0],[190,54,33.0],[190,56,18.0],[190,57,1.0],[190,58,4.0],[190,60,1.0],[190,61,4.0],[190,62,6.0],[190,63,3.0],[190,64,2.0],[190,65,3.0],[190,68,46.0],[190,70,3.0],[190,72,3.0],[190,73,13.0],[190,75,3.0],[190,76,8.0],[190,77,4.0],[190,79,22.0],[190,81,5.0],[190,82,1.0],[190,84,2.0],[190,86,8.0],[190,89,1.0],[190,93,22.0],[190,95,10.0],[190,96,1.0],[190,97,1.0],[190,98,7.0],[190,99,2.0],[190,100,2.0],[190,103,1.0],[190,104,26.0],[190,106,4.0],[190,107,30.0],[190,111,1.0],[190,113,23.0],[190,114,7.0],[190,116,3.0],[190,117,8.0],[190,118,1.0],[190,119,2.0],[190,120,5.0],[190,121,7.0],[190,123,7.0],[190,125,24.0],[190,126,14.0],[190,127,6.0],[190,128,1.0],[190,131,2.0],[190,137,26.0],[190,138,3.0],[190,142,4.0],[190,143,7.0],[190,144,4.0],[190,145,12.0],[190,148,1.0],[190,149,2.0],[190,150,1.0],[190,154,5.0],[190,158,1.0],[190,159,7.0],[190,160,2.0],[190,161,4.0],[190,164,1.0],[190,166,1.0],[190,168,9.0],[190,171,1.0],[191,1,6.0],[191,3,1.0],[191,4,1.0],[191,6,9.0],[191,8,7.0],[191,13,4.0],[191,16,379.0],[191,17,6.0],[191,20,4.0],[191,21,9.0],[191,22,3.0],[191,23,3.0],[191,25,2.0],[191,26,4.0],[191,28,1.0],[191,30,7.0],[191,31,6.0],[191,32,2.0],[191,34,14.0],[191,36,15.0],[191,38,13.0],[191,41,2.0],[191,42,1.0],[191,45,1.0],[191,47,18.0],[191,48,60.0],[191,49,35.0],[191,50,105.0],[191,51,56.0],[191,52,7.0],[191,53,4.0],[191,56,45.0],[191,57,39.0],[191,58,1.0],[191,59,20.0],[191,61,27.0],[191,62,1.0],[191,63,1.0],[191,64,13.0],[191,65,8.0],[191,68,12.0],[191,70,2.0],[191,72,1.0],[191,73,52.0],[191,75,13.0],[191,78,1148.0],[191,80,1.0],[191,83,150.0],[191,86,26.0],[191,87,2.0],[191,90,3.0],[191,93,178.0],[191,94,1.0],[191,95,2.0],[191,97,8.0],[191,98,3.0],[191,99,14.0],[191,103,1.0],[191,105,5.0],[191,106,42.0],[191,107,60.0],[191,112,1.0],[191,114,14.0],[191,118,3.0],[191,119,38.0],[191,120,1.0],[191,121,4.0],[191,124,17.0],[191,125,7.0],[191,127,1.0],[191,129,41.0],[191,130,160.0],[191,133,33.0],[191,136,9.0],[191,137,2.0],[191,138,13.0],[191,140,1.0],[191,142,3.0],[191,144,21.0],[191,150,2.0],[191,152,29.0],[191,153,1.0],[191,154,13.0],[191,155,4.0],[191,156,5.0],[191,157,3.0],[191,158,51.0],[191,160,1.0],[191,162,1.0],[191,164,1.0],[191,168,17.0],[191,169,1.0],[191,170,1.0],[192,0,14.0],[192,5,2.0],[192,9,3.0],[192,10,2.0],[192,14,4.0],[192,17,4.0],[192,23,14.0],[192,24,1.0],[192,25,10.0],[192,26,8.0],[192,35,1.0],[192,36,160.0],[192,48,39.0],[192,54,15.0],[192,56,59.0],[192,60,13.0],[192,61,1.0],[192,63,33.0],[192,66,1.0],[192,68,44.0],[192,77,2.0],[192,82,3.0],[192,84,9.0],[192,85,2.0],[192,86,10.0],[192,90,2.0],[192,98,2.0],[192,100,3.0],[192,116,1.0],[192,118,1.0],[192,120,9.0],[192,121,9.0],[192,125,33.0],[192,126,6.0],[192,127,18.0],[192,138,15.0],[192,139,3.0],[192,145,132.0],[192,149,4.0],[192,154,30.0],[192,160,1.0],[192,161,3.0],[193,0,6.0],[193,4,2.0],[193,10,48.0],[193,14,36.0],[193,16,1.0],[193,20,5.0],[193,25,13.0],[193,32,1.0],[193,36,147.0],[193,42,27.0],[193,50,230.0],[193,52,2.0],[193,54,87.0],[193,56,21.0],[193,58,19.0],[193,63,26.0],[193,65,10.0],[193,66,7.0],[193,68,31.0],[193,70,6.0],[193,76,24.0],[193,77,3.0],[193,84,80.0],[193,99,1.0],[193,102,1.0],[193,113,98.0],[193,116,95.0],[193,121,5.0],[193,125,46.0],[193,126,40.0],[193,127,11.0],[193,128,9.0],[193,137,97.0],[193,138,2.0],[193,143,12.0],[193,145,30.0],[193,149,16.0],[193,154,48.0],[193,158,8.0],[193,159,75.0],[193,160,1.0],[193,161,50.0],[194,0,5.0],[194,1,44.0],[194,3,5.0],[194,4,19.0],[194,5,20.0],[194,8,4.0],[194,9,5.0],[194,10,43.0],[194,11,12.0],[194,12,8.0],[194,13,1.0],[194,14,9.0],[194,17,2.0],[194,18,3.0],[194,19,2.0],[194,20,11.0],[194,21,3.0],[194,22,19.0],[194,23,10.0],[194,24,25.0],[194,25,10.0],[194,26,15.0],[194,27,38.0],[194,28,13.0],[194,29,16.0],[194,31,195.0],[194,32,1.0],[194,34,28.0],[194,35,9.0],[194,36,95.0],[194,37,6.0],[194,38,13.0],[194,40,7.0],[194,41,6.0],[194,42,36.0],[194,43,12.0],[194,46,213.0],[194,47,6.0],[194,48,103.0],[194,50,35.0],[194,51,12.0],[194,52,17.0],[194,53,3.0],[194,54,96.0],[194,55,12.0],[194,56,172.0],[194,57,2.0],[194,58,23.0],[194,60,3.0],[194,61,20.0],[194,62,107.0],[194,63,37.0],[194,64,40.0],[194,65,10.0],[194,66,1.0],[194,67,1.0],[194,68,292.0],[194,69,1.0],[194,70,2.0],[194,71,2.0],[194,72,27.0],[194,73,13.0],[194,75,3.0],[194,76,44.0],[194,77,9.0],[194,78,3.0],[194,79,137.0],[194,81,12.0],[194,82,2.0],[194,84,2.0],[194,85,2.0],[194,86,32.0],[194,87,9.0],[194,88,6.0],[194,89,4.0],[194,90,7.0],[194,93,16.0],[194,95,4.0],[194,96,7.0],[194,97,16.0],[194,98,25.0],[194,100,2.0],[194,102,1.0],[194,103,7.0],[194,104,52.0],[194,106,4.0],[194,107,131.0],[194,111,39.0],[194,112,1.0],[194,113,70.0],[194,114,51.0],[194,116,115.0],[194,117,35.0],[194,118,11.0],[194,119,4.0],[194,120,39.0],[194,121,53.0],[194,123,31.0],[194,125,113.0],[194,126,126.0],[194,127,39.0],[194,128,2.0],[194,129,1.0],[194,130,1.0],[194,131,7.0],[194,134,2.0],[194,136,1.0],[194,137,55.0],[194,138,43.0],[194,139,5.0],[194,140,1.0],[194,141,6.0],[194,142,9.0],[194,143,44.0],[194,144,1.0],[194,145,32.0],[194,148,2.0],[194,149,131.0],[194,150,113.0],[194,151,1.0],[194,154,62.0],[194,155,2.0],[194,156,4.0],[194,157,3.0],[194,158,1.0],[194,159,15.0],[194,160,9.0],[194,161,87.0],[194,162,2.0],[194,163,4.0],[194,164,21.0],[194,166,7.0],[194,167,1.0],[194,168,39.0],[194,169,1.0],[194,171,2.0],[194,172,6.0],[194,173,2.0],[195,0,24.0],[195,3,4.0],[195,5,3.0],[195,9,3.0],[195,11,2.0],[195,13,16.0],[195,17,54.0],[195,23,10.0],[195,24,58.0],[195,25,38.0],[195,29,3.0],[195,30,9.0],[195,32,1.0],[195,37,2.0],[195,38,4.0],[195,41,8.0],[195,42,6.0],[195,44,141.0],[195,53,9.0],[195,56,22.0],[195,57,15.0],[195,58,1.0],[195,61,2.0],[195,62,75.0],[195,63,23.0],[195,65,25.0],[195,67,1.0],[195,70,2.0],[195,78,1.0],[195,82,13.0],[195,85,6.0],[195,86,41.0],[195,88,29.0],[195,97,11.0],[195,98,40.0],[195,105,2.0],[195,109,1.0],[195,112,1.0],[195,120,5.0],[195,121,19.0],[195,127,34.0],[195,130,1.0],[195,135,192.0],[195,144,129.0],[195,145,2.0],[195,152,132.0],[195,153,1.0],[195,155,44.0],[195,156,13.0],[195,157,6.0],[195,163,2.0],[195,170,1.0],[195,171,1.0],[196,0,18.0],[196,2,9.0],[196,4,3.0],[196,5,4.0],[196,9,115.0],[196,10,15.0],[196,14,49.0],[196,17,9.0],[196,18,7.0],[196,21,1.0],[196,23,2.0],[196,25,7.0],[196,29,2.0],[196,31,35.0],[196,32,3.0],[196,33,6.0],[196,35,30.0],[196,36,247.0],[196,37,11.0],[196,42,1.0],[196,44,5.0],[196,46,1.0],[196,48,35.0],[196,50,3.0],[196,51,59.0],[196,52,31.0],[196,54,2.0],[196,56,85.0],[196,57,1.0],[196,58,3.0],[196,60,7.0],[196,61,12.0],[196,62,34.0],[196,63,62.0],[196,64,16.0],[196,65,13.0],[196,66,28.0],[196,67,1.0],[196,68,180.0],[196,75,1.0],[196,77,1.0],[196,84,99.0],[196,85,5.0],[196,90,1.0],[196,91,21.0],[196,96,1.0],[196,99,1.0],[196,113,4.0],[196,114,15.0],[196,117,3.0],[196,118,5.0],[196,119,6.0],[196,121,22.0],[196,122,1.0],[196,123,8.0],[196,125,81.0],[196,126,4.0],[196,127,99.0],[196,128,1.0],[196,129,1.0],[196,133,1.0],[196,137,1.0],[196,140,2.0],[196,141,2.0],[196,143,3.0],[196,145,8.0],[196,149,132.0],[196,150,1.0],[196,154,41.0],[196,160,2.0],[196,161,3.0],[196,166,1.0],[196,167,1.0],[197,4,1.0],[197,10,902.0],[197,14,2.0],[197,23,2.0],[197,36,2.0],[197,37,1.0],[197,48,1.0],[197,54,146.0],[197,56,3.0],[197,58,28.0],[197,63,1.0],[197,65,1.0],[197,68,32.0],[197,91,1.0],[197,92,1.0],[197,113,37.0],[197,114,1.0],[197,116,92.0],[197,122,154.0],[197,125,1.0],[197,126,1.0],[197,127,2.0],[197,137,1.0],[197,143,2.0],[197,145,9.0],[197,149,3.0],[197,158,10.0],[197,162,3.0],[197,164,4.0],[198,0,6.0],[198,4,24.0],[198,5,1.0],[198,9,2.0],[198,12,10.0],[198,17,44.0],[198,18,16.0],[198,22,2.0],[198,24,15.0],[198,25,1.0],[198,26,118.0],[198,31,1.0],[198,32,15.0],[198,35,12.0],[198,36,435.0],[198,37,22.0],[198,42,1.0],[198,45,3.0],[198,48,243.0],[198,49,2.0],[198,51,2.0],[198,54,10.0],[198,56,35.0],[198,57,2.0],[198,61,28.0],[198,62,19.0],[198,63,64.0],[198,65,4.0],[198,68,789.0],[198,72,79.0],[198,75,11.0],[198,77,6.0],[198,79,100.0],[198,82,3.0],[198,84,9.0],[198,85,1.0],[198,90,6.0],[198,91,1.0],[198,99,42.0],[198,100,4.0],[198,107,28.0],[198,116,3.0],[198,117,29.0],[198,118,3.0],[198,119,1.0],[198,121,56.0],[198,123,15.0],[198,125,360.0],[198,126,1.0],[198,127,18.0],[198,133,72.0],[198,135,1.0],[198,136,12.0],[198,138,5.0],[198,139,10.0],[198,145,46.0],[198,149,1288.0],[198,151,20.0],[198,154,172.0],[198,158,1.0],[198,160,1.0],[198,161,11.0],[198,166,2.0],[198,167,1.0],[198,168,1.0],[199,4,3.0],[199,12,3.0],[199,15,74.0],[199,17,9.0],[199,18,5.0],[199,21,4.0],[199,22,3.0],[199,23,1.0],[199,26,41.0],[199,27,31.0],[199,31,1.0],[199,35,3.0],[199,36,409.0],[199,47,3.0],[199,48,157.0],[199,51,37.0],[199,54,27.0],[199,56,42.0],[199,62,1.0],[199,63,28.0],[199,66,3.0],[199,68,618.0],[199,72,12.0],[199,75,1.0],[199,76,4.0],[199,79,67.0],[199,84,17.0],[199,85,9.0],[199,87,2.0],[199,89,13.0],[199,90,1.0],[199,91,4.0],[199,98,4.0],[199,99,8.0],[199,101,4.0],[199,109,27.0],[199,117,1.0],[199,119,3.0],[199,120,9.0],[199,121,15.0],[199,122,1.0],[199,123,1.0],[199,125,30.0],[199,126,157.0],[199,127,24.0],[199,130,1.0],[199,132,8.0],[199,138,13.0],[199,145,15.0],[199,146,57.0],[199,149,1023.0],[199,154,21.0],[199,161,22.0],[199,167,1.0],[200,1,18.0],[200,3,2.0],[200,4,1.0],[200,10,127.0],[200,13,1.0],[200,20,2.0],[200,22,1.0],[200,23,1.0],[200,30,4.0],[200,35,1.0],[200,36,283.0],[200,47,3.0],[200,49,1.0],[200,53,1.0],[200,54,128.0],[200,55,4.0],[200,56,2.0],[200,58,9.0],[200,68,178.0],[200,70,1.0],[200,71,1.0],[200,75,2.0],[200,82,1.0],[200,86,1.0],[200,87,2.0],[200,96,1.0],[200,97,1.0],[200,98,6.0],[200,112,1.0],[200,113,59.0],[200,116,20.0],[200,121,2.0],[200,123,1.0],[200,125,191.0],[200,126,138.0],[200,137,129.0],[200,138,26.0],[200,143,5.0],[200,145,51.0],[200,147,1.0],[200,154,3.0],[200,156,1.0],[200,157,1.0],[200,158,3.0],[200,159,30.0],[200,161,6.0],[200,164,2.0],[200,168,16.0],[201,0,35.0],[201,1,944.0],[201,2,3.0],[201,3,506.0],[201,4,531.0],[201,5,293.0],[201,6,349.0],[201,7,167.0],[201,8,1021.0],[201,9,4.0],[201,10,4.0],[201,11,153.0],[201,12,470.0],[201,13,387.0],[201,14,688.0],[201,15,199.0],[201,16,29.0],[201,17,3.0],[201,18,5.0],[201,19,489.0],[201,20,358.0],[201,21,2027.0],[201,22,1227.0],[201,23,745.0],[201,24,467.0],[201,25,23.0],[201,26,887.0],[201,27,117.0],[201,29,1807.0],[201,30,641.0],[201,31,75.0],[201,32,186.0],[201,33,231.0],[201,34,218.0],[201,35,747.0],[201,36,1.0],[201,37,87.0],[201,38,395.0],[201,39,1.0],[201,40,77.0],[201,41,501.0],[201,42,295.0],[201,43,198.0],[201,44,601.0],[201,45,140.0],[201,46,25.0],[201,47,519.0],[201,48,3.0],[201,49,764.0],[201,50,321.0],[201,51,417.0],[201,52,77.0],[201,53,640.0],[201,54,8.0],[201,55,276.0],[201,56,271.0],[201,57,369.0],[201,58,474.0],[201,59,113.0],[201,60,50.0],[201,61,6.0],[201,62,14.0],[201,63,51.0],[201,64,26.0],[201,65,765.0],[201,66,112.0],[201,67,99.0],[201,68,12.0],[201,70,835.0],[201,71,56.0],[201,72,109.0],[201,73,1632.0],[201,74,3.0],[201,75,339.0],[201,76,129.0],[201,77,93.0],[201,78,64.0],[201,79,247.0],[201,80,339.0],[201,81,901.0],[201,82,138.0],[201,83,4.0],[201,85,84.0],[201,86,1377.0],[201,87,566.0],[201,88,907.0],[201,89,124.0],[201,90,79.0],[201,91,1.0],[201,92,439.0],[201,93,1.0],[201,94,20.0],[201,95,897.0],[201,96,225.0],[201,97,2978.0],[201,98,1327.0],[201,99,631.0],[201,100,191.0],[201,101,79.0],[201,102,76.0],[201,103,879.0],[201,104,44.0],[201,105,275.0],[201,106,153.0],[201,107,2499.0],[201,108,463.0],[201,109,25.0],[201,110,58.0],[201,111,752.0],[201,112,462.0],[201,114,56.0],[201,115,3.0],[201,117,32.0],[201,118,275.0],[201,119,81.0],[201,120,821.0],[201,121,183.0],[201,122,214.0],[201,123,293.0],[201,124,238.0],[201,125,3.0],[201,126,5.0],[201,127,7.0],[201,128,85.0],[201,129,17.0],[201,130,573.0],[201,131,286.0],[201,132,167.0],[201,133,20.0],[201,134,1801.0],[201,135,991.0],[201,136,909.0],[201,137,1.0],[201,138,431.0],[201,139,253.0],[201,140,87.0],[201,141,7.0],[201,142,9.0],[201,144,187.0],[201,145,6.0],[201,146,59.0],[201,147,1099.0],[201,148,44.0],[201,150,177.0],[201,151,7.0],[201,152,722.0],[201,153,464.0],[201,154,6.0],[201,155,39.0],[201,156,267.0],[201,157,505.0],[201,158,14.0],[201,160,255.0],[201,161,10.0],[201,162,1922.0],[201,163,724.0],[201,164,928.0],[201,165,23.0],[201,166,434.0],[201,167,553.0],[201,168,1315.0],[201,169,509.0],[201,170,106.0],[201,171,675.0],[201,172,463.0],[201,173,124.0],[201,174,1.0],[202,14,17.0],[202,15,27.0],[202,17,19.0],[202,20,5.0],[202,28,1.0],[202,34,28.0],[202,45,142.0],[202,51,51.0],[202,57,5.0],[202,58,7.0],[202,66,2.0],[202,74,5.0],[202,87,2.0],[202,92,94.0],[202,94,58.0],[202,98,38.0],[202,100,17.0],[202,103,4.0],[202,114,22.0],[202,116,11.0],[202,118,2.0],[202,120,23.0],[202,123,2.0],[202,140,1.0],[202,142,16.0],[202,145,22.0],[202,159,1.0],[203,0,113.0],[203,1,1998.0],[203,2,1.0],[203,3,2517.0],[203,4,2110.0],[203,5,633.0],[203,6,1006.0],[203,7,96.0],[203,8,5455.0],[203,9,15.0],[203,10,11.0],[203,11,798.0],[203,12,1077.0],[203,13,1474.0],[203,14,1977.0],[203,15,503.0],[203,16,383.0],[203,17,1.0],[203,18,8.0],[203,19,1765.0],[203,20,1042.0],[203,21,6237.0],[203,22,1123.0],[203,23,1810.0],[203,24,883.0],[203,25,14.0],[203,26,1491.0],[203,27,563.0],[203,28,2.0],[203,29,5470.0],[203,30,1145.0],[203,31,326.0],[203,32,461.0],[203,33,301.0],[203,34,537.0],[203,35,1650.0],[203,36,8.0],[203,37,378.0],[203,38,2251.0],[203,39,11.0],[203,40,122.0],[203,41,1127.0],[203,42,1760.0],[203,43,588.0],[203,44,428.0],[203,45,611.0],[203,46,147.0],[203,47,2321.0],[203,48,6.0],[203,49,1452.0],[203,50,1348.0],[203,51,1543.0],[203,52,294.0],[203,53,2260.0],[203,54,22.0],[203,55,592.0],[203,56,234.0],[203,57,594.0],[203,58,1410.0],[203,59,190.0],[203,60,92.0],[203,61,13.0],[203,62,15.0],[203,63,125.0],[203,64,110.0],[203,65,1178.0],[203,66,190.0],[203,67,598.0],[203,68,18.0],[203,69,2.0],[203,70,3729.0],[203,71,168.0],[203,72,390.0],[203,73,3067.0],[203,74,37.0],[203,75,693.0],[203,76,520.0],[203,77,198.0],[203,78,20.0],[203,79,16.0],[203,80,910.0],[203,81,3671.0],[203,82,385.0],[203,83,6.0],[203,84,91.0],[203,85,259.0],[203,86,1735.0],[203,87,1384.0],[203,88,2750.0],[203,89,237.0],[203,90,285.0],[203,91,42.0],[203,92,1810.0],[203,93,445.0],[203,94,86.0],[203,95,1951.0],[203,96,395.0],[203,97,5177.0],[203,98,2503.0],[203,99,665.0],[203,100,555.0],[203,101,509.0],[203,102,612.0],[203,103,1910.0],[203,104,65.0],[203,105,620.0],[203,106,703.0],[203,107,3636.0],[203,108,2346.0],[203,109,129.0],[203,110,82.0],[203,111,1389.0],[203,112,1084.0],[203,113,10.0],[203,114,95.0],[203,115,209.0],[203,116,6.0],[203,117,172.0],[203,118,610.0],[203,119,71.0],[203,120,1963.0],[203,121,330.0],[203,122,315.0],[203,123,1372.0],[203,124,642.0],[203,125,6.0],[203,126,2.0],[203,127,6.0],[203,128,369.0],[203,129,150.0],[203,130,281.0],[203,131,707.0],[203,132,324.0],[203,133,51.0],[203,134,3591.0],[203,135,4171.0],[203,136,1297.0],[203,137,2.0],[203,138,1528.0],[203,139,236.0],[203,140,401.0],[203,141,124.0],[203,142,317.0],[203,143,2.0],[203,144,559.0],[203,145,15.0],[203,146,86.0],[203,147,1269.0],[203,148,6.0],[203,149,5.0],[203,150,512.0],[203,151,28.0],[203,152,1218.0],[203,153,1465.0],[203,154,3.0],[203,155,124.0],[203,156,536.0],[203,157,817.0],[203,158,23.0],[203,159,5.0],[203,160,820.0],[203,161,2.0],[203,162,7387.0],[203,163,653.0],[203,164,2844.0],[203,165,93.0],[203,166,1496.0],[203,167,1721.0],[203,168,2426.0],[203,169,1752.0],[203,170,335.0],[203,171,1730.0],[203,172,1879.0],[203,173,328.0],[203,174,2.0],[204,0,2.0],[204,4,3.0],[204,10,30.0],[204,18,1.0],[204,22,2.0],[204,23,4.0],[204,28,13.0],[204,31,2.0],[204,33,3.0],[204,34,20.0],[204,36,44.0],[204,37,3.0],[204,48,62.0],[204,50,98.0],[204,54,55.0],[204,56,2.0],[204,59,4.0],[204,61,2.0],[204,62,5.0],[204,63,5.0],[204,65,6.0],[204,68,82.0],[204,72,7.0],[204,76,4.0],[204,79,127.0],[204,82,2.0],[204,85,8.0],[204,98,6.0],[204,99,36.0],[204,113,2.0],[204,120,4.0],[204,121,3.0],[204,124,11.0],[204,126,2.0],[204,127,4.0],[204,138,1.0],[204,143,10.0],[204,149,35.0],[204,159,5.0],[204,162,1.0],[205,0,31.0],[205,3,2.0],[205,4,34.0],[205,5,1.0],[205,6,1.0],[205,7,3.0],[205,8,6.0],[205,9,2.0],[205,12,2.0],[205,13,14.0],[205,15,57.0],[205,17,90.0],[205,18,8.0],[205,21,8.0],[205,22,2.0],[205,23,9.0],[205,24,8.0],[205,25,26.0],[205,26,19.0],[205,28,10.0],[205,30,1.0],[205,32,4.0],[205,33,16.0],[205,34,47.0],[205,37,54.0],[205,38,2.0],[205,41,3.0],[205,42,9.0],[205,43,1.0],[205,47,19.0],[205,48,11.0],[205,51,94.0],[205,52,314.0],[205,56,455.0],[205,61,6.0],[205,62,37.0],[205,63,41.0],[205,64,3.0],[205,65,6.0],[205,66,5.0],[205,68,17.0],[205,71,1.0],[205,76,21.0],[205,77,1.0],[205,82,2.0],[205,85,26.0],[205,86,27.0],[205,88,11.0],[205,90,24.0],[205,95,1.0],[205,96,2.0],[205,97,5.0],[205,98,48.0],[205,99,12.0],[205,100,9.0],[205,101,10.0],[205,105,1.0],[205,106,1.0],[205,107,251.0],[205,109,1.0],[205,115,24.0],[205,118,72.0],[205,119,94.0],[205,120,34.0],[205,121,226.0],[205,127,32.0],[205,128,2.0],[205,130,2.0],[205,131,49.0],[205,134,1.0],[205,138,52.0],[205,139,6.0],[205,142,25.0],[205,144,4.0],[205,146,53.0],[205,152,1.0],[205,154,1.0],[205,155,86.0],[205,156,35.0],[205,157,5.0],[205,158,109.0],[205,160,42.0],[205,163,1.0],[205,164,5.0],[205,165,3.0],[205,166,1.0],[205,167,1.0],[205,168,87.0],[205,169,4.0],[205,170,7.0],[205,172,1.0],[206,8,34.0],[206,9,12.0],[206,20,2.0],[206,21,5.0],[206,22,4.0],[206,24,1.0],[206,38,2.0],[206,47,4.0],[206,50,52.0],[206,51,24.0],[206,53,1.0],[206,57,15.0],[206,58,1.0],[206,65,3.0],[206,75,11.0],[206,76,1.0],[206,82,4.0],[206,86,6.0],[206,89,10.0],[206,94,3.0],[206,98,118.0],[206,100,1.0],[206,103,8.0],[206,118,3.0],[206,120,286.0],[206,132,60.0],[206,135,6.0],[206,156,2.0],[206,170,1.0],[207,0,1.0],[207,2,1.0],[207,4,6.0],[207,5,4.0],[207,7,84.0],[207,8,6.0],[207,9,30.0],[207,11,4.0],[207,12,2.0],[207,14,2.0],[207,16,25.0],[207,17,3.0],[207,22,4.0],[207,23,1.0],[207,24,1.0],[207,25,17.0],[207,28,7.0],[207,31,32.0],[207,33,95.0],[207,34,60.0],[207,36,6.0],[207,37,2.0],[207,38,6.0],[207,40,13.0],[207,43,22.0],[207,44,2.0],[207,45,2.0],[207,47,4.0],[207,48,6.0],[207,49,49.0],[207,50,2.0],[207,51,31.0],[207,52,2.0],[207,54,20.0],[207,55,3.0],[207,56,19.0],[207,57,35.0],[207,59,11.0],[207,60,1.0],[207,64,2.0],[207,66,4.0],[207,67,1.0],[207,70,2.0],[207,72,1.0],[207,73,209.0],[207,74,257.0],[207,75,1.0],[207,76,50.0],[207,78,31.0],[207,79,108.0],[207,80,7.0],[207,81,2.0],[207,83,60.0],[207,84,29.0],[207,86,21.0],[207,90,2.0],[207,91,2.0],[207,94,1.0],[207,95,5.0],[207,98,4.0],[207,99,27.0],[207,101,6.0],[207,102,3.0],[207,105,1.0],[207,106,221.0],[207,107,102.0],[207,108,1.0],[207,109,39.0],[207,110,119.0],[207,111,8.0],[207,113,1.0],[207,114,4.0],[207,115,172.0],[207,116,9.0],[207,118,1.0],[207,119,22.0],[207,120,2.0],[207,122,42.0],[207,124,96.0],[207,125,8.0],[207,129,69.0],[207,131,19.0],[207,133,18.0],[207,134,2.0],[207,135,19.0],[207,137,21.0],[207,138,11.0],[207,142,14.0],[207,144,10.0],[207,147,15.0],[207,148,21.0],[207,151,1.0],[207,154,7.0],[207,158,6.0],[207,159,4.0],[207,162,3.0],[207,165,1.0],[208,0,1.0],[208,3,19.0],[208,4,25.0],[208,5,1.0],[208,9,6.0],[208,10,125.0],[208,15,57.0],[208,18,4.0],[208,20,1.0],[208,21,2.0],[208,26,9.0],[208,28,1.0],[208,29,4.0],[208,31,61.0],[208,33,16.0],[208,36,64.0],[208,37,2.0],[208,38,7.0],[208,40,2.0],[208,43,1.0],[208,48,20.0],[208,54,105.0],[208,56,79.0],[208,58,8.0],[208,62,7.0],[208,65,1.0],[208,67,1.0],[208,68,273.0],[208,74,1.0],[208,77,2.0],[208,79,4.0],[208,82,1.0],[208,84,44.0],[208,85,2.0],[208,90,2.0],[208,94,1.0],[208,98,36.0],[208,99,4.0],[208,102,11.0],[208,104,7.0],[208,111,2.0],[208,113,123.0],[208,114,31.0],[208,116,43.0],[208,117,7.0],[208,119,1.0],[208,120,17.0],[208,121,6.0],[208,123,22.0],[208,125,12.0],[208,126,99.0],[208,127,3.0],[208,129,3.0],[208,137,35.0],[208,139,1.0],[208,142,3.0],[208,143,34.0],[208,145,63.0],[208,149,117.0],[208,152,1.0],[208,154,46.0],[208,158,16.0],[208,159,27.0],[208,161,84.0],[208,174,1.0],[209,0,19.0],[209,3,2.0],[209,5,9.0],[209,9,2.0],[209,11,1.0],[209,13,164.0],[209,15,3.0],[209,17,9.0],[209,24,1.0],[209,25,12.0],[209,26,12.0],[209,32,1.0],[209,33,12.0],[209,34,11.0],[209,38,1.0],[209,39,1.0],[209,41,4.0],[209,43,16.0],[209,51,3.0],[209,63,1.0],[209,70,2.0],[209,76,5.0],[209,77,4.0],[209,82,49.0],[209,86,21.0],[209,88,11.0],[209,91,1.0],[209,95,1.0],[209,96,1.0],[209,97,1.0],[209,98,9.0],[209,101,4.0],[209,114,5.0],[209,120,20.0],[209,123,11.0],[209,127,1.0],[209,132,1.0],[209,134,1.0],[209,135,3.0],[209,138,70.0],[209,140,1.0],[209,144,65.0],[209,145,1.0],[209,146,7.0],[209,147,1.0],[209,148,18.0],[209,151,3.0],[209,152,42.0],[209,155,2.0],[210,0,58.0],[210,1,7.0],[210,5,15.0],[210,9,7.0],[210,13,61.0],[210,15,71.0],[210,17,10.0],[210,22,4.0],[210,23,9.0],[210,25,160.0],[210,26,7.0],[210,30,1.0],[210,34,1.0],[210,42,5.0],[210,43,34.0],[210,56,1.0],[210,58,3.0],[210,61,8.0],[210,62,42.0],[210,63,27.0],[210,77,7.0],[210,82,105.0],[210,85,40.0],[210,86,27.0],[210,88,3.0],[210,91,6.0],[210,96,22.0],[210,100,6.0],[210,118,1.0],[210,121,1.0],[210,123,2.0],[210,124,1.0],[210,127,3.0],[210,130,21.0],[210,132,1.0],[210,138,94.0],[210,144,18.0],[210,147,1.0],[210,152,60.0],[210,155,3.0],[210,157,5.0],[210,158,260.0],[211,1,19.0],[211,4,17.0],[211,5,1.0],[211,16,1.0],[211,17,30.0],[211,22,1.0],[211,23,4.0],[211,24,17.0],[211,30,1.0],[211,32,2.0],[211,44,8.0],[211,47,19.0],[211,52,19.0],[211,54,1.0],[211,56,230.0],[211,58,2.0],[211,61,2.0],[211,62,33.0],[211,63,53.0],[211,64,1.0],[211,68,30.0],[211,79,74.0],[211,88,3.0],[211,97,16.0],[211,105,3.0],[211,107,2.0],[211,114,3.0],[211,117,40.0],[211,118,12.0],[211,120,40.0],[211,121,153.0],[211,126,11.0],[211,127,24.0],[211,138,16.0],[211,139,1.0],[211,143,1.0],[211,145,5.0],[211,150,42.0],[211,152,1.0],[211,154,2.0],[211,155,5.0],[211,156,10.0],[211,157,4.0],[211,160,3.0],[211,163,5.0],[211,168,90.0],[212,4,14.0],[212,6,21.0],[212,7,1.0],[212,8,14.0],[212,9,4.0],[212,12,5.0],[212,13,7.0],[212,14,6.0],[212,17,1.0],[212,18,4.0],[212,20,2.0],[212,23,2.0],[212,24,24.0],[212,26,5.0],[212,27,2.0],[212,28,1.0],[212,29,3.0],[212,31,9.0],[212,32,1.0],[212,33,1.0],[212,34,5.0],[212,35,2.0],[212,40,9.0],[212,43,36.0],[212,45,3.0],[212,47,1.0],[212,50,145.0],[212,51,10.0],[212,52,2.0],[212,54,7.0],[212,59,8.0],[212,61,3.0],[212,62,9.0],[212,64,42.0],[212,73,32.0],[212,76,13.0],[212,79,405.0],[212,83,154.0],[212,85,18.0],[212,89,5.0],[212,93,39.0],[212,96,1.0],[212,98,48.0],[212,99,5.0],[212,100,4.0],[212,101,56.0],[212,106,189.0],[212,107,23.0],[212,108,21.0],[212,110,48.0],[212,111,5.0],[212,114,19.0],[212,115,19.0],[212,116,1.0],[212,119,13.0],[212,120,23.0],[212,122,3.0],[212,123,23.0],[212,124,46.0],[212,129,13.0],[212,131,19.0],[212,132,5.0],[212,133,8.0],[212,135,54.0],[212,136,9.0],[212,137,7.0],[212,139,1.0],[212,140,2.0],[212,141,5.0],[212,142,2.0],[212,143,1.0],[212,144,6.0],[212,145,18.0],[212,148,12.0],[212,150,14.0],[212,151,14.0],[212,152,3.0],[212,161,2.0],[212,166,2.0],[213,1,3.0],[213,3,24.0],[213,4,5.0],[213,6,11.0],[213,8,2.0],[213,9,1.0],[213,11,8.0],[213,12,2.0],[213,13,2.0],[213,14,3.0],[213,19,5.0],[213,20,1.0],[213,21,17.0],[213,22,6.0],[213,23,5.0],[213,26,1.0],[213,28,1.0],[213,30,21.0],[213,32,2.0],[213,33,4.0],[213,34,1.0],[213,37,3.0],[213,38,9.0],[213,41,3.0],[213,42,3.0],[213,45,2.0],[213,47,13.0],[213,50,4.0],[213,51,15.0],[213,55,4.0],[213,56,3.0],[213,58,5.0],[213,60,1.0],[213,65,3.0],[213,67,4.0],[213,70,1.0],[213,71,2.0],[213,76,1.0],[213,80,1.0],[213,81,2.0],[213,82,4.0],[213,85,5.0],[213,86,2.0],[213,87,55.0],[213,88,11.0],[213,91,1.0],[213,92,3.0],[213,95,2.0],[213,97,38.0],[213,99,1.0],[213,100,2.0],[213,103,4.0],[213,107,13.0],[213,108,2.0],[213,109,1.0],[213,111,8.0],[213,112,29.0],[213,115,3.0],[213,118,1.0],[213,120,1.0],[213,121,2.0],[213,122,2.0],[213,123,4.0],[213,124,1.0],[213,128,1.0],[213,132,1.0],[213,134,50.0],[213,135,8.0],[213,136,5.0],[213,138,6.0],[213,144,5.0],[213,146,1.0],[213,151,1.0],[213,152,12.0],[213,153,8.0],[213,155,8.0],[213,156,5.0],[213,157,24.0],[213,160,2.0],[213,162,77.0],[213,163,11.0],[213,164,2.0],[213,165,1.0],[213,166,6.0],[213,167,36.0],[213,168,6.0],[213,169,27.0],[213,170,2.0],[213,171,15.0],[213,172,10.0],[213,173,3.0],[214,0,5.0],[214,5,12.0],[214,12,1.0],[214,14,89.0],[214,17,15.0],[214,18,1.0],[214,20,4.0],[214,21,8.0],[214,23,11.0],[214,24,3.0],[214,26,48.0],[214,28,3.0],[214,31,1.0],[214,32,16.0],[214,35,18.0],[214,36,8.0],[214,37,13.0],[214,40,38.0],[214,42,1.0],[214,51,1.0],[214,53,5.0],[214,56,107.0],[214,61,28.0],[214,62,42.0],[214,63,51.0],[214,64,59.0],[214,68,20.0],[214,76,20.0],[214,77,15.0],[214,89,9.0],[214,90,13.0],[214,100,1.0],[214,101,15.0],[214,107,1.0],[214,114,8.0],[214,116,1.0],[214,117,166.0],[214,119,29.0],[214,121,178.0],[214,127,47.0],[214,133,20.0],[214,138,24.0],[214,142,48.0],[214,145,44.0],[214,154,16.0],[214,160,10.0],[214,161,12.0],[215,3,2.0],[215,5,6.0],[215,8,3.0],[215,9,3.0],[215,14,1.0],[215,17,5.0],[215,18,1.0],[215,21,1.0],[215,23,2.0],[215,24,1.0],[215,25,12.0],[215,26,1.0],[215,27,55.0],[215,30,1.0],[215,31,16.0],[215,32,2.0],[215,34,6.0],[215,36,3.0],[215,42,3.0],[215,43,18.0],[215,47,1.0],[215,49,1.0],[215,53,1.0],[215,56,1.0],[215,57,1.0],[215,60,25.0],[215,62,3.0],[215,63,1.0],[215,64,4.0],[215,65,7.0],[215,66,13.0],[215,68,3.0],[215,76,9.0],[215,80,5.0],[215,83,1.0],[215,84,1.0],[215,87,2.0],[215,90,4.0],[215,92,13.0],[215,95,12.0],[215,96,1.0],[215,102,1.0],[215,104,1.0],[215,107,205.0],[215,108,13.0],[215,114,23.0],[215,119,37.0],[215,120,25.0],[215,123,2.0],[215,129,1.0],[215,132,4.0],[215,139,2.0],[215,141,2.0],[215,143,1.0],[215,146,36.0],[215,150,39.0],[215,151,5.0],[215,152,3.0],[215,155,2.0],[215,158,1.0],[215,163,2.0],[215,165,4.0],[215,168,1.0],[216,0,40.0],[216,4,8.0],[216,5,16.0],[216,9,19.0],[216,14,5.0],[216,17,127.0],[216,25,106.0],[216,31,2.0],[216,35,8.0],[216,36,21.0],[216,38,17.0],[216,43,27.0],[216,47,18.0],[216,56,204.0],[216,58,16.0],[216,62,47.0],[216,63,114.0],[216,68,91.0],[216,70,2.0],[216,77,3.0],[216,86,2.0],[216,90,1.0],[216,95,10.0],[216,100,24.0],[216,114,1.0],[216,116,58.0],[216,117,57.0],[216,118,1.0],[216,121,56.0],[216,123,1.0],[216,125,19.0],[216,126,102.0],[216,127,37.0],[216,128,1.0],[216,131,5.0],[216,138,6.0],[216,139,2.0],[216,145,222.0],[216,154,28.0],[216,155,2.0],[216,159,1.0],[216,160,8.0],[216,168,1.0],[216,169,1.0],[217,0,1.0],[217,4,30.0],[217,5,3.0],[217,8,1.0],[217,11,7.0],[217,12,3.0],[217,13,2.0],[217,18,4.0],[217,20,1.0],[217,21,40.0],[217,22,2.0],[217,23,12.0],[217,24,1.0],[217,26,13.0],[217,28,5.0],[217,31,42.0],[217,32,29.0],[217,34,14.0],[217,35,2.0],[217,37,15.0],[217,38,34.0],[217,40,1.0],[217,42,5.0],[217,43,5.0],[217,44,24.0],[217,47,19.0],[217,50,100.0],[217,51,157.0],[217,52,45.0],[217,53,18.0],[217,56,171.0],[217,57,1.0],[217,59,93.0],[217,60,24.0],[217,61,15.0],[217,62,15.0],[217,63,16.0],[217,64,31.0],[217,65,41.0],[217,66,27.0],[217,72,99.0],[217,76,64.0],[217,77,40.0],[217,79,1.0],[217,82,1.0],[217,85,24.0],[217,86,8.0],[217,87,1.0],[217,89,9.0],[217,90,12.0],[217,91,24.0],[217,98,16.0],[217,102,48.0],[217,103,6.0],[217,107,27.0],[217,114,165.0],[217,115,164.0],[217,117,3.0],[217,118,17.0],[217,119,110.0],[217,120,12.0],[217,121,83.0],[217,123,1.0],[217,127,9.0],[217,128,5.0],[217,131,15.0],[217,132,31.0],[217,133,3.0],[217,134,4.0],[217,135,11.0],[217,138,6.0],[217,141,9.0],[217,147,9.0],[217,148,1.0],[217,150,2.0],[217,152,7.0],[217,160,5.0],[217,164,1.0],[217,166,3.0],[217,168,4.0],[217,172,11.0],[218,0,1.0],[218,3,3.0],[218,5,8.0],[218,9,56.0],[218,13,1.0],[218,16,10.0],[218,17,17.0],[218,36,1.0],[218,39,5.0],[218,40,107.0],[218,43,4.0],[218,48,22.0],[218,49,17.0],[218,50,13.0],[218,52,7.0],[218,53,1.0],[218,59,1.0],[218,63,2.0],[218,74,219.0],[218,79,19.0],[218,83,121.0],[218,99,5.0],[218,101,8.0],[218,107,11.0],[218,110,5.0],[218,114,22.0],[218,120,11.0],[218,128,1.0],[218,129,8.0],[218,134,1.0],[218,138,10.0],[218,142,6.0],[218,143,17.0],[218,144,3.0],[218,154,13.0],[218,165,2.0],[219,0,13.0],[219,1,47.0],[219,3,5.0],[219,5,27.0],[219,6,44.0],[219,8,11.0],[219,9,1.0],[219,13,7.0],[219,17,11.0],[219,20,20.0],[219,21,3.0],[219,22,3.0],[219,23,9.0],[219,24,15.0],[219,25,2.0],[219,26,1.0],[219,29,4.0],[219,30,1.0],[219,31,6.0],[219,34,1.0],[219,41,4.0],[219,42,10.0],[219,43,26.0],[219,46,7.0],[219,47,3.0],[219,50,66.0],[219,52,1.0],[219,53,4.0],[219,55,6.0],[219,56,6.0],[219,57,3.0],[219,58,12.0],[219,60,1.0],[219,61,2.0],[219,62,3.0],[219,63,4.0],[219,65,13.0],[219,67,3.0],[219,70,17.0],[219,71,16.0],[219,73,16.0],[219,77,1.0],[219,81,18.0],[219,82,1.0],[219,85,1.0],[219,86,24.0],[219,88,10.0],[219,90,2.0],[219,92,76.0],[219,95,44.0],[219,96,5.0],[219,97,25.0],[219,102,3.0],[219,103,3.0],[219,107,108.0],[219,108,102.0],[219,111,14.0],[219,112,3.0],[219,113,2.0],[219,118,8.0],[219,120,7.0],[219,121,4.0],[219,123,8.0],[219,125,3.0],[219,127,1.0],[219,130,2.0],[219,131,12.0],[219,132,9.0],[219,134,2.0],[219,135,2.0],[219,137,3.0],[219,138,3.0],[219,139,9.0],[219,140,2.0],[219,143,2.0],[219,153,4.0],[219,156,4.0],[219,157,1.0],[219,158,1.0],[219,159,4.0],[219,160,3.0],[219,163,8.0],[219,164,31.0],[219,166,3.0],[219,167,5.0],[219,168,3.0],[219,170,1.0],[219,171,10.0],[219,172,5.0],[219,173,6.0],[220,0,25.0],[220,1,3.0],[220,5,1.0],[220,6,3.0],[220,9,2.0],[220,15,39.0],[220,17,1.0],[220,23,13.0],[220,25,38.0],[220,26,110.0],[220,30,2.0],[220,31,15.0],[220,33,1.0],[220,34,1.0],[220,41,5.0],[220,43,2.0],[220,46,348.0],[220,56,43.0],[220,61,2.0],[220,62,150.0],[220,63,25.0],[220,82,1.0],[220,86,4.0],[220,88,11.0],[220,95,4.0],[220,97,6.0],[220,100,6.0],[220,107,102.0],[220,118,2.0],[220,119,40.0],[220,120,56.0],[220,121,3.0],[220,123,14.0],[220,127,20.0],[220,130,2.0],[220,134,2.0],[220,135,15.0],[220,138,6.0],[220,141,1.0],[220,144,24.0],[220,152,1.0],[220,157,13.0],[220,160,2.0],[221,1,4.0],[221,3,5.0],[221,4,17.0],[221,5,1.0],[221,8,2.0],[221,11,2.0],[221,12,8.0],[221,13,1.0],[221,14,1.0],[221,15,8.0],[221,16,1.0],[221,19,4.0],[221,21,3.0],[221,22,2.0],[221,23,1.0],[221,29,4.0],[221,31,1.0],[221,32,6.0],[221,33,177.0],[221,34,3.0],[221,38,1.0],[221,41,2.0],[221,47,13.0],[221,50,106.0],[221,52,8.0],[221,53,1.0],[221,55,2.0],[221,56,142.0],[221,58,2.0],[221,59,3.0],[221,61,2.0],[221,63,4.0],[221,67,2.0],[221,70,2.0],[221,71,3.0],[221,73,1.0],[221,75,2.0],[221,76,36.0],[221,77,27.0],[221,81,7.0],[221,86,5.0],[221,87,1.0],[221,90,4.0],[221,92,133.0],[221,95,1.0],[221,96,4.0],[221,97,19.0],[221,102,1.0],[221,103,1.0],[221,107,6.0],[221,111,5.0],[221,112,1.0],[221,113,3.0],[221,114,21.0],[221,117,5.0],[221,118,5.0],[221,119,219.0],[221,121,16.0],[221,128,20.0],[221,135,2.0],[221,136,17.0],[221,138,28.0],[221,139,2.0],[221,147,14.0],[221,148,1.0],[221,150,14.0],[221,156,2.0],[221,159,2.0],[221,161,17.0],[221,163,5.0],[221,164,1.0],[221,166,1.0],[221,167,5.0],[221,168,16.0],[221,169,5.0],[221,171,3.0],[221,172,2.0],[222,0,6.0],[222,1,1.0],[222,23,13.0],[222,24,12.0],[222,28,11.0],[222,30,2.0],[222,32,2.0],[222,37,4.0],[222,41,18.0],[222,51,296.0],[222,53,10.0],[222,62,1.0],[222,63,2.0],[222,67,3.0],[222,70,1.0],[222,82,14.0],[222,86,56.0],[222,88,38.0],[222,97,7.0],[222,98,8.0],[222,105,1.0],[222,110,1.0],[222,112,2.0],[222,114,2.0],[222,118,3.0],[222,121,1.0],[222,127,10.0],[222,134,144.0],[222,135,5.0],[222,138,2.0],[222,144,329.0],[222,152,219.0],[222,155,13.0],[222,156,6.0],[222,157,9.0],[222,158,1.0],[222,160,1.0],[222,163,1.0],[222,164,5.0],[222,168,1.0],[222,169,3.0],[222,170,2.0],[223,0,6.0],[223,1,9.0],[223,2,1.0],[223,3,10.0],[223,4,39.0],[223,5,12.0],[223,6,1.0],[223,8,21.0],[223,9,56.0],[223,10,34.0],[223,12,31.0],[223,13,8.0],[223,14,63.0],[223,15,43.0],[223,17,8.0],[223,18,26.0],[223,19,4.0],[223,20,28.0],[223,21,166.0],[223,22,11.0],[223,23,19.0],[223,24,32.0],[223,25,43.0],[223,26,95.0],[223,27,140.0],[223,28,270.0],[223,29,20.0],[223,30,1.0],[223,31,353.0],[223,32,17.0],[223,33,120.0],[223,34,35.0],[223,35,22.0],[223,36,2.0],[223,37,17.0],[223,38,31.0],[223,39,73.0],[223,40,2.0],[223,41,13.0],[223,42,16.0],[223,43,26.0],[223,45,25.0],[223,47,9.0],[223,48,5.0],[223,50,364.0],[223,51,339.0],[223,52,249.0],[223,53,11.0],[223,54,6.0],[223,55,5.0],[223,56,324.0],[223,57,8.0],[223,58,7.0],[223,59,12.0],[223,60,33.0],[223,61,74.0],[223,62,49.0],[223,63,36.0],[223,64,384.0],[223,65,116.0],[223,66,154.0],[223,67,1.0],[223,68,24.0],[223,70,9.0],[223,71,2.0],[223,72,200.0],[223,73,14.0],[223,75,2.0],[223,76,31.0],[223,77,37.0],[223,78,155.0],[223,79,59.0],[223,80,52.0],[223,81,18.0],[223,82,3.0],[223,84,300.0],[223,85,12.0],[223,86,45.0],[223,87,9.0],[223,88,7.0],[223,89,20.0],[223,90,54.0],[223,91,10.0],[223,92,147.0],[223,95,6.0],[223,96,11.0],[223,97,46.0],[223,98,167.0],[223,99,53.0],[223,100,11.0],[223,101,19.0],[223,102,44.0],[223,103,14.0],[223,104,32.0],[223,105,5.0],[223,107,430.0],[223,111,96.0],[223,112,1.0],[223,113,40.0],[223,114,148.0],[223,115,34.0],[223,116,1.0],[223,117,218.0],[223,118,33.0],[223,119,370.0],[223,120,125.0],[223,121,89.0],[223,123,10.0],[223,124,256.0],[223,125,32.0],[223,126,127.0],[223,127,71.0],[223,128,31.0],[223,129,9.0],[223,130,46.0],[223,131,36.0],[223,133,187.0],[223,135,54.0],[223,136,17.0],[223,137,29.0],[223,138,49.0],[223,139,8.0],[223,140,19.0],[223,142,37.0],[223,143,3.0],[223,144,2.0],[223,145,94.0],[223,151,9.0],[223,154,34.0],[223,155,10.0],[223,156,3.0],[223,158,12.0],[223,159,100.0],[223,160,26.0],[223,161,311.0],[223,162,5.0],[223,163,16.0],[223,166,30.0],[223,167,2.0],[223,168,44.0],[223,171,6.0],[223,172,8.0],[224,0,6.0],[224,12,1.0],[224,17,2.0],[224,18,3.0],[224,20,6.0],[224,23,5.0],[224,31,3.0],[224,34,1.0],[224,36,54.0],[224,48,16.0],[224,50,1.0],[224,52,9.0],[224,56,42.0],[224,61,5.0],[224,62,36.0],[224,63,11.0],[224,64,32.0],[224,65,5.0],[224,68,5.0],[224,72,28.0],[224,76,6.0],[224,77,1.0],[224,82,1.0],[224,84,104.0],[224,91,10.0],[224,98,9.0],[224,99,5.0],[224,121,47.0],[224,125,79.0],[224,126,31.0],[224,127,3.0],[224,130,1.0],[224,138,10.0],[224,140,2.0],[224,145,118.0],[224,154,212.0],[224,161,15.0],[224,168,3.0],[225,3,1.0],[225,8,5.0],[225,23,3.0],[225,30,3.0],[225,58,6.0],[225,62,4.0],[225,70,1.0],[225,71,2.0],[225,85,1.0],[225,88,2.0],[225,96,3.0],[225,97,3.0],[225,105,7.0],[225,118,4.0],[225,121,1.0],[225,133,506.0],[225,138,2.0],[225,153,2.0],[225,156,1.0],[225,157,7.0],[225,163,7.0],[225,164,1.0],[225,167,3.0],[225,168,16.0],[226,12,1.0],[226,13,2.0],[226,21,1.0],[226,22,2.0],[226,23,4.0],[226,27,21.0],[226,31,76.0],[226,36,3.0],[226,38,1.0],[226,46,99.0],[226,47,13.0],[226,48,46.0],[226,50,212.0],[226,51,84.0],[226,52,38.0],[226,56,69.0],[226,57,155.0],[226,67,1.0],[226,70,11.0],[226,73,154.0],[226,83,1.0],[226,85,1.0],[226,86,15.0],[226,99,3.0],[226,106,27.0],[226,107,45.0],[226,115,7.0],[226,118,2.0],[226,119,29.0],[226,125,17.0],[226,127,2.0],[226,129,271.0],[226,134,1.0],[226,138,32.0],[226,139,1.0],[226,142,35.0],[226,148,1.0],[226,166,1.0],[227,0,1.0],[227,1,63.0],[227,2,2.0],[227,3,11.0],[227,4,24.0],[227,5,44.0],[227,6,19.0],[227,8,73.0],[227,9,7.0],[227,10,3.0],[227,11,1.0],[227,12,20.0],[227,13,31.0],[227,14,24.0],[227,15,31.0],[227,16,1.0],[227,17,9.0],[227,19,5.0],[227,20,11.0],[227,21,65.0],[227,22,16.0],[227,23,32.0],[227,24,22.0],[227,25,4.0],[227,28,7.0],[227,30,4.0],[227,31,183.0],[227,32,30.0],[227,34,40.0],[227,35,11.0],[227,37,50.0],[227,38,9.0],[227,41,47.0],[227,42,54.0],[227,43,21.0],[227,44,12.0],[227,46,6.0],[227,47,17.0],[227,49,13.0],[227,50,29.0],[227,51,215.0],[227,52,101.0],[227,53,5.0],[227,54,8.0],[227,55,24.0],[227,56,219.0],[227,57,235.0],[227,58,26.0],[227,59,15.0],[227,60,5.0],[227,61,28.0],[227,62,29.0],[227,63,14.0],[227,64,135.0],[227,65,67.0],[227,66,20.0],[227,67,8.0],[227,68,17.0],[227,69,1.0],[227,70,7.0],[227,71,9.0],[227,72,198.0],[227,73,67.0],[227,75,28.0],[227,76,68.0],[227,77,17.0],[227,78,286.0],[227,80,64.0],[227,81,24.0],[227,82,7.0],[227,85,9.0],[227,86,36.0],[227,87,31.0],[227,88,17.0],[227,89,4.0],[227,90,38.0],[227,91,81.0],[227,92,301.0],[227,94,1.0],[227,95,8.0],[227,96,10.0],[227,97,33.0],[227,98,23.0],[227,99,2.0],[227,100,5.0],[227,102,3.0],[227,103,8.0],[227,104,110.0],[227,105,5.0],[227,107,40.0],[227,108,3.0],[227,111,6.0],[227,112,10.0],[227,113,5.0],[227,114,80.0],[227,117,108.0],[227,118,22.0],[227,119,273.0],[227,120,151.0],[227,121,76.0],[227,123,51.0],[227,124,84.0],[227,125,20.0],[227,126,52.0],[227,127,50.0],[227,128,8.0],[227,129,2.0],[227,131,49.0],[227,133,61.0],[227,134,9.0],[227,135,5.0],[227,136,55.0],[227,137,1.0],[227,138,39.0],[227,139,7.0],[227,140,4.0],[227,142,202.0],[227,143,11.0],[227,144,29.0],[227,145,1.0],[227,147,2.0],[227,150,7.0],[227,152,1.0],[227,153,4.0],[227,154,42.0],[227,155,15.0],[227,156,2.0],[227,157,2.0],[227,158,1.0],[227,159,4.0],[227,160,33.0],[227,161,28.0],[227,162,17.0],[227,163,7.0],[227,164,75.0],[227,165,5.0],[227,166,20.0],[227,167,3.0],[227,168,63.0],[227,169,6.0],[227,170,3.0],[227,171,5.0],[227,172,4.0],[227,173,1.0],[227,174,1.0],[228,0,4327.0],[228,1,1.0],[228,3,41.0],[228,4,2.0],[228,9,153.0],[228,13,15.0],[228,15,3.0],[228,18,1.0],[228,19,3.0],[228,21,1.0],[228,22,14.0],[228,24,5.0],[228,25,3318.0],[228,27,2.0],[228,28,5.0],[228,29,1.0],[228,30,1.0],[228,31,21.0],[228,33,2.0],[228,34,1.0],[228,35,39.0],[228,37,3.0],[228,38,1.0],[228,39,2.0],[228,40,1.0],[228,42,35.0],[228,50,1.0],[228,57,1.0],[228,58,1.0],[228,60,1.0],[228,61,14.0],[228,62,919.0],[228,66,8.0],[228,69,22404.0],[228,75,3.0],[228,76,2.0],[228,77,2.0],[228,78,3.0],[228,80,253.0],[228,83,4.0],[228,86,2.0],[228,88,2.0],[228,89,2.0],[228,91,4.0],[228,92,3.0],[228,93,414.0],[228,94,1.0],[228,97,2.0],[228,99,2.0],[228,102,1.0],[228,104,222.0],[228,107,1.0],[228,111,24.0],[228,114,7.0],[228,115,1.0],[228,117,17.0],[228,119,4.0],[228,120,2.0],[228,123,1.0],[228,128,7.0],[228,129,1.0],[228,132,7.0],[228,133,1.0],[228,134,1.0],[228,136,2.0],[228,138,6.0],[228,141,392.0],[228,142,1.0],[228,144,1.0],[228,148,17.0],[228,150,38.0],[228,152,4.0],[228,156,2.0],[228,159,1.0],[228,160,5.0],[228,165,1.0],[228,166,1.0],[228,169,1.0],[228,174,6.0],[229,0,2.0],[229,4,4.0],[229,5,1.0],[229,9,32.0],[229,10,2.0],[229,12,12.0],[229,13,1.0],[229,17,16.0],[229,18,5.0],[229,20,9.0],[229,21,2.0],[229,22,7.0],[229,29,5.0],[229,31,28.0],[229,36,280.0],[229,37,6.0],[229,43,2.0],[229,47,16.0],[229,48,87.0],[229,51,1.0],[229,53,1.0],[229,54,797.0],[229,56,79.0],[229,58,3.0],[229,61,2.0],[229,62,30.0],[229,63,6.0],[229,66,10.0],[229,68,129.0],[229,72,7.0],[229,75,1.0],[229,79,38.0],[229,80,381.0],[229,82,1.0],[229,84,37.0],[229,89,2.0],[229,98,1.0],[229,99,16.0],[229,107,6.0],[229,110,34.0],[229,113,2.0],[229,114,1.0],[229,116,24.0],[229,117,133.0],[229,119,1.0],[229,120,5.0],[229,121,15.0],[229,123,1.0],[229,125,70.0],[229,126,26.0],[229,127,1.0],[229,128,1.0],[229,129,1.0],[229,132,21.0],[229,137,9.0],[229,138,37.0],[229,144,5.0],[229,145,22.0],[229,149,59.0],[229,151,3.0],[229,154,151.0],[229,159,2.0],[229,160,1.0],[229,161,100.0],[230,3,2.0],[230,4,9.0],[230,5,1.0],[230,6,8.0],[230,7,23.0],[230,8,2.0],[230,9,2.0],[230,11,1.0],[230,12,1.0],[230,13,4.0],[230,14,33.0],[230,15,2.0],[230,16,9.0],[230,17,5.0],[230,18,5.0],[230,19,2.0],[230,20,7.0],[230,21,13.0],[230,23,3.0],[230,24,3.0],[230,25,1.0],[230,26,17.0],[230,27,6.0],[230,28,6.0],[230,29,1.0],[230,31,17.0],[230,33,33.0],[230,34,18.0],[230,35,3.0],[230,36,2.0],[230,38,3.0],[230,39,16.0],[230,40,3.0],[230,41,1.0],[230,42,2.0],[230,43,12.0],[230,44,5.0],[230,45,9.0],[230,47,4.0],[230,48,5.0],[230,49,3.0],[230,50,29.0],[230,51,11.0],[230,52,4.0],[230,53,1.0],[230,54,1.0],[230,57,26.0],[230,60,3.0],[230,61,10.0],[230,62,8.0],[230,63,1.0],[230,64,11.0],[230,65,9.0],[230,66,5.0],[230,67,2.0],[230,70,1.0],[230,72,20.0],[230,73,5.0],[230,74,7.0],[230,76,20.0],[230,78,16.0],[230,79,47.0],[230,80,19.0],[230,81,3.0],[230,82,1.0],[230,83,10.0],[230,84,7.0],[230,86,3.0],[230,89,5.0],[230,91,5.0],[230,92,10.0],[230,93,9.0],[230,94,19.0],[230,95,4.0],[230,96,1.0],[230,97,1.0],[230,98,6.0],[230,99,7.0],[230,100,2.0],[230,101,4.0],[230,102,18.0],[230,103,1.0],[230,104,13.0],[230,106,8.0],[230,107,11.0],[230,108,12.0],[230,109,10.0],[230,110,23.0],[230,111,9.0],[230,114,5.0],[230,115,3.0],[230,117,23.0],[230,119,35.0],[230,120,23.0],[230,121,1.0],[230,122,6.0],[230,123,7.0],[230,124,7.0],[230,127,4.0],[230,128,2.0],[230,129,14.0],[230,130,28.0],[230,131,7.0],[230,132,2.0],[230,133,20.0],[230,135,3.0],[230,136,7.0],[230,137,2.0],[230,138,4.0],[230,139,3.0],[230,141,3.0],[230,142,12.0],[230,144,2.0],[230,146,56.0],[230,147,1.0],[230,148,18.0],[230,149,4.0],[230,150,4.0],[230,151,7.0],[230,152,2.0],[230,165,7.0],[230,172,1.0],[231,1,6.0],[231,2,24.0],[231,4,14.0],[231,5,9.0],[231,6,11.0],[231,8,1.0],[231,9,1.0],[231,16,1.0],[231,18,2.0],[231,23,6.0],[231,29,1.0],[231,31,16.0],[231,36,17.0],[231,37,1.0],[231,45,47.0],[231,46,3.0],[231,47,4.0],[231,50,5.0],[231,52,11.0],[231,54,18.0],[231,55,11.0],[231,56,45.0],[231,58,1.0],[231,63,1.0],[231,64,1.0],[231,65,1.0],[231,67,1.0],[231,68,8.0],[231,71,2.0],[231,72,19.0],[231,75,2.0],[231,81,1.0],[231,82,3.0],[231,84,1.0],[231,86,2.0],[231,87,1.0],[231,88,2.0],[231,92,2.0],[231,97,10.0],[231,98,7.0],[231,99,1.0],[231,107,2.0],[231,111,12.0],[231,112,1.0],[231,113,8.0],[231,115,1.0],[231,116,28.0],[231,119,10.0],[231,120,1.0],[231,124,1.0],[231,125,9.0],[231,126,52.0],[231,127,2.0],[231,129,1.0],[231,131,23.0],[231,134,2.0],[231,136,1.0],[231,138,52.0],[231,140,2.0],[231,142,3.0],[231,145,33.0],[231,149,2.0],[231,154,12.0],[231,156,1.0],[231,159,7.0],[231,160,1.0],[231,161,34.0],[231,162,2.0],[231,164,2.0],[231,166,1.0],[231,168,9.0],[232,0,1.0],[232,4,12.0],[232,5,1.0],[232,9,3.0],[232,12,3.0],[232,13,2.0],[232,14,36.0],[232,17,18.0],[232,18,2.0],[232,19,1.0],[232,21,22.0],[232,23,5.0],[232,24,3.0],[232,25,28.0],[232,26,67.0],[232,28,27.0],[232,32,5.0],[232,33,56.0],[232,34,37.0],[232,35,3.0],[232,37,15.0],[232,39,32.0],[232,42,14.0],[232,43,1.0],[232,50,2.0],[232,51,1.0],[232,52,340.0],[232,56,1144.0],[232,57,190.0],[232,58,1.0],[232,60,1.0],[232,61,41.0],[232,62,36.0],[232,63,84.0],[232,64,45.0],[232,65,26.0],[232,66,12.0],[232,68,1.0],[232,76,47.0],[232,77,5.0],[232,79,23.0],[232,81,1.0],[232,85,2.0],[232,86,10.0],[232,90,45.0],[232,91,7.0],[232,97,1.0],[232,100,3.0],[232,102,2.0],[232,107,12.0],[232,114,13.0],[232,117,103.0],[232,118,59.0],[232,119,40.0],[232,120,2.0],[232,121,246.0],[232,127,101.0],[232,129,1.0],[232,133,18.0],[232,138,2.0],[232,139,2.0],[232,140,2.0],[232,142,4.0],[232,145,14.0],[232,151,5.0],[232,154,4.0],[232,158,14.0],[232,160,16.0],[232,169,2.0],[233,0,7.0],[233,22,3.0],[233,34,66.0],[233,43,1.0],[233,47,37.0],[233,49,3.0],[233,62,16.0],[233,83,410.0],[233,88,1.0],[233,106,124.0],[233,113,1.0],[233,114,22.0],[233,115,34.0],[233,116,5.0],[233,118,1.0],[233,127,4.0],[233,138,3.0],[234,4,6.0],[234,6,10.0],[234,23,1.0],[234,26,27.0],[234,30,110.0],[234,35,12.0],[234,41,2.0],[234,47,1.0],[234,49,1.0],[234,51,4.0],[234,52,2.0],[234,53,4.0],[234,56,3.0],[234,58,5.0],[234,63,1.0],[234,66,1.0],[234,75,1.0],[234,76,2.0],[234,82,5.0],[234,86,15.0],[234,88,18.0],[234,95,5.0],[234,97,34.0],[234,98,2.0],[234,105,3.0],[234,107,36.0],[234,108,5.0],[234,118,1.0],[234,120,3.0],[234,121,1.0],[234,131,12.0],[234,134,321.0],[234,135,23.0],[234,138,15.0],[234,144,321.0],[234,146,1.0],[234,152,189.0],[234,153,4.0],[234,155,20.0],[234,157,60.0],[234,164,58.0],[234,167,16.0],[234,168,1.0],[234,169,4.0],[234,170,3.0],[235,0,2.0],[235,1,2.0],[235,2,2.0],[235,3,2.0],[235,4,6.0],[235,5,3.0],[235,6,10.0],[235,7,135.0],[235,9,44.0],[235,10,2.0],[235,11,4.0],[235,12,5.0],[235,13,6.0],[235,14,9.0],[235,15,42.0],[235,17,16.0],[235,19,15.0],[235,21,14.0],[235,23,8.0],[235,24,11.0],[235,25,4.0],[235,26,88.0],[235,27,67.0],[235,28,5.0],[235,29,10.0],[235,31,1.0],[235,32,7.0],[235,33,47.0],[235,34,11.0],[235,35,12.0],[235,37,10.0],[235,39,6.0],[235,40,52.0],[235,41,2.0],[235,42,2.0],[235,43,13.0],[235,44,14.0],[235,45,30.0],[235,46,11.0],[235,47,1.0],[235,52,16.0],[235,54,3.0],[235,55,1.0],[235,56,4.0],[235,57,2.0],[235,58,1.0],[235,59,16.0],[235,60,5.0],[235,61,2.0],[235,62,5.0],[235,63,2.0],[235,64,13.0],[235,65,17.0],[235,66,2.0],[235,67,2.0],[235,69,1.0],[235,72,12.0],[235,74,100.0],[235,76,62.0],[235,77,2.0],[235,79,86.0],[235,80,255.0],[235,81,1.0],[235,82,4.0],[235,83,2.0],[235,84,40.0],[235,85,6.0],[235,86,3.0],[235,89,10.0],[235,90,4.0],[235,91,26.0],[235,92,34.0],[235,94,47.0],[235,95,9.0],[235,98,3.0],[235,99,1.0],[235,100,2.0],[235,101,39.0],[235,102,17.0],[235,104,21.0],[235,107,1.0],[235,108,3.0],[235,109,23.0],[235,110,63.0],[235,111,4.0],[235,115,63.0],[235,116,3.0],[235,117,20.0],[235,118,6.0],[235,119,1.0],[235,120,22.0],[235,122,104.0],[235,123,26.0],[235,126,9.0],[235,127,4.0],[235,128,8.0],[235,130,1.0],[235,131,7.0],[235,132,27.0],[235,135,14.0],[235,136,1.0],[235,137,34.0],[235,138,5.0],[235,142,14.0],[235,143,14.0],[235,144,1.0],[235,145,22.0],[235,146,67.0],[235,147,44.0],[235,148,16.0],[235,149,24.0],[235,151,7.0],[235,152,3.0],[235,155,1.0],[235,161,7.0],[235,166,2.0],[236,1,52.0],[236,4,2.0],[236,9,54.0],[236,14,1.0],[236,23,2.0],[236,24,1.0],[236,34,1.0],[236,36,6.0],[236,38,1.0],[236,42,3.0],[236,43,1.0],[236,47,15.0],[236,48,173.0],[236,52,7.0],[236,54,11.0],[236,56,119.0],[236,58,53.0],[236,59,1.0],[236,63,10.0],[236,67,2.0],[236,68,294.0],[236,71,5.0],[236,72,2.0],[236,73,1.0],[236,86,1.0],[236,88,1.0],[236,97,6.0],[236,98,5.0],[236,101,1.0],[236,105,37.0],[236,107,88.0],[236,111,2.0],[236,114,1.0],[236,118,17.0],[236,119,2.0],[236,121,26.0],[236,125,1.0],[236,126,33.0],[236,127,2.0],[236,135,1.0],[236,145,240.0],[236,147,6.0],[236,149,4.0],[236,154,65.0],[236,155,2.0],[236,156,4.0],[236,158,2.0],[236,161,1.0],[236,164,4.0],[236,166,2.0],[236,167,1.0],[236,168,10.0],[236,170,2.0],[236,172,1.0],[236,173,1.0],[237,0,17.0],[237,2,1.0],[237,3,1.0],[237,4,1.0],[237,7,2.0],[237,10,1.0],[237,11,5.0],[237,14,6.0],[237,21,5.0],[237,23,3.0],[237,25,9.0],[237,28,12.0],[237,31,3.0],[237,33,42.0],[237,34,2.0],[237,36,1.0],[237,37,2.0],[237,39,6.0],[237,42,1.0],[237,43,4.0],[237,45,7.0],[237,47,1.0],[237,50,14.0],[237,51,2.0],[237,52,17.0],[237,54,4.0],[237,56,63.0],[237,57,1.0],[237,59,3.0],[237,60,1.0],[237,61,4.0],[237,62,5.0],[237,63,6.0],[237,64,4.0],[237,65,1.0],[237,70,4.0],[237,72,6.0],[237,76,60.0],[237,79,23.0],[237,82,4.0],[237,84,32.0],[237,86,5.0],[237,89,2.0],[237,90,1.0],[237,91,4.0],[237,102,3.0],[237,104,11.0],[237,109,6.0],[237,113,2.0],[237,114,3.0],[237,115,2.0],[237,118,3.0],[237,119,20.0],[237,121,3.0],[237,123,15.0],[237,126,1.0],[237,128,8.0],[237,132,7.0],[237,137,48.0],[237,138,11.0],[237,139,1.0],[237,142,1.0],[237,143,1.0],[237,146,6.0],[237,148,7.0],[237,161,45.0],[238,0,2.0],[238,3,39.0],[238,4,6.0],[238,6,7.0],[238,13,96.0],[238,21,12.0],[238,23,9.0],[238,30,1.0],[238,32,1.0],[238,35,1.0],[238,38,20.0],[238,41,11.0],[238,43,1.0],[238,52,7.0],[238,53,33.0],[238,55,2.0],[238,56,29.0],[238,57,2.0],[238,59,1.0],[238,61,2.0],[238,63,3.0],[238,66,5.0],[238,67,1.0],[238,82,8.0],[238,86,6.0],[238,88,1.0],[238,95,5.0],[238,105,33.0],[238,106,1.0],[238,112,2.0],[238,115,1.0],[238,118,3.0],[238,120,24.0],[238,121,9.0],[238,128,5.0],[238,130,1.0],[238,136,2.0],[238,143,1.0],[238,144,46.0],[238,152,47.0],[238,155,106.0],[238,156,5.0],[238,157,2.0],[238,158,179.0],[238,160,1.0],[238,168,4.0],[238,169,12.0],[238,170,6.0],[238,171,1.0],[239,0,1.0],[239,1,2.0],[239,3,28.0],[239,4,92.0],[239,6,3.0],[239,8,5.0],[239,11,78.0],[239,13,37.0],[239,14,2.0],[239,19,27.0],[239,20,196.0],[239,21,18.0],[239,22,5.0],[239,23,37.0],[239,24,5.0],[239,26,2.0],[239,29,26.0],[239,30,34.0],[239,31,6.0],[239,34,53.0],[239,36,1.0],[239,37,87.0],[239,38,64.0],[239,41,156.0],[239,42,4.0],[239,43,2.0],[239,46,1.0],[239,47,307.0],[239,49,46.0],[239,50,17.0],[239,51,2.0],[239,52,47.0],[239,53,316.0],[239,55,5.0],[239,56,83.0],[239,67,72.0],[239,70,30.0],[239,72,3.0],[239,75,4.0],[239,76,27.0],[239,77,32.0],[239,79,3.0],[239,80,149.0],[239,81,14.0],[239,85,63.0],[239,86,528.0],[239,88,6.0],[239,89,73.0],[239,95,11.0],[239,96,28.0],[239,97,8.0],[239,98,17.0],[239,100,5.0],[239,103,25.0],[239,105,383.0],[239,107,461.0],[239,111,43.0],[239,112,3.0],[239,114,36.0],[239,118,29.0],[239,120,7.0],[239,121,17.0],[239,122,9.0],[239,123,21.0],[239,128,12.0],[239,129,2.0],[239,130,3.0],[239,131,4.0],[239,132,29.0],[239,135,2008.0],[239,136,2.0],[239,138,104.0],[239,139,30.0],[239,140,6.0],[239,142,1.0],[239,147,1.0],[239,150,13.0],[239,152,2.0],[239,153,45.0],[239,155,215.0],[239,156,79.0],[239,157,7.0],[239,158,9.0],[239,160,6.0],[239,161,2.0],[239,163,36.0],[239,164,9.0],[239,166,173.0],[239,167,83.0],[239,168,9.0],[239,169,186.0],[239,170,84.0],[239,173,41.0],[240,0,1.0],[240,1,2.0],[240,2,4.0],[240,5,1.0],[240,6,8.0],[240,9,18.0],[240,13,2.0],[240,14,1.0],[240,15,54.0],[240,18,6.0],[240,20,11.0],[240,21,5.0],[240,24,1.0],[240,25,3.0],[240,26,14.0],[240,31,48.0],[240,32,1.0],[240,33,40.0],[240,34,17.0],[240,35,1.0],[240,42,4.0],[240,43,13.0],[240,45,9.0],[240,47,1.0],[240,49,3.0],[240,50,46.0],[240,51,53.0],[240,57,16.0],[240,62,3.0],[240,64,23.0],[240,65,8.0],[240,66,8.0],[240,70,6.0],[240,72,7.0],[240,74,4.0],[240,75,19.0],[240,76,12.0],[240,80,59.0],[240,85,2.0],[240,95,9.0],[240,96,3.0],[240,102,31.0],[240,103,5.0],[240,107,2.0],[240,110,18.0],[240,111,2.0],[240,117,31.0],[240,118,1.0],[240,119,14.0],[240,120,29.0],[240,123,9.0],[240,128,1.0],[240,129,1.0],[240,133,17.0],[240,137,15.0],[240,138,17.0],[240,139,3.0],[240,141,5.0],[240,142,53.0],[240,144,2.0],[240,146,5.0],[240,148,4.0],[240,149,1.0],[240,151,9.0],[240,152,7.0],[240,158,1.0],[240,165,12.0],[240,166,2.0],[241,2,7.0],[241,3,18.0],[241,5,1.0],[241,6,1.0],[241,7,89.0],[241,8,19.0],[241,9,10.0],[241,11,6.0],[241,13,7.0],[241,14,5.0],[241,15,1.0],[241,16,39.0],[241,17,2.0],[241,19,6.0],[241,20,1.0],[241,21,13.0],[241,24,5.0],[241,26,11.0],[241,27,14.0],[241,28,3.0],[241,29,3.0],[241,31,6.0],[241,33,9.0],[241,34,18.0],[241,35,4.0],[241,36,2.0],[241,38,3.0],[241,39,5.0],[241,40,13.0],[241,42,1.0],[241,44,6.0],[241,46,3.0],[241,47,1.0],[241,48,5.0],[241,49,5.0],[241,50,8.0],[241,51,8.0],[241,52,2.0],[241,54,1.0],[241,56,7.0],[241,57,9.0],[241,62,15.0],[241,65,3.0],[241,66,1.0],[241,72,4.0],[241,73,2.0],[241,74,51.0],[241,75,2.0],[241,76,3.0],[241,77,7.0],[241,78,76.0],[241,79,32.0],[241,80,57.0],[241,81,1.0],[241,82,5.0],[241,83,11.0],[241,84,6.0],[241,85,4.0],[241,86,6.0],[241,89,2.0],[241,90,23.0],[241,91,10.0],[241,92,10.0],[241,93,13.0],[241,94,15.0],[241,95,2.0],[241,96,2.0],[241,98,3.0],[241,99,7.0],[241,100,1.0],[241,101,18.0],[241,102,12.0],[241,104,2.0],[241,106,5.0],[241,107,3.0],[241,108,3.0],[241,109,1.0],[241,110,10.0],[241,111,5.0],[241,114,8.0],[241,115,17.0],[241,116,3.0],[241,119,10.0],[241,120,5.0],[241,122,9.0],[241,123,11.0],[241,124,5.0],[241,126,3.0],[241,128,4.0],[241,129,10.0],[241,130,15.0],[241,131,9.0],[241,132,14.0],[241,134,1.0],[241,136,2.0],[241,137,1.0],[241,138,28.0],[241,140,1.0],[241,141,11.0],[241,142,3.0],[241,144,6.0],[241,145,3.0],[241,146,16.0],[241,147,2.0],[241,148,164.0],[241,149,7.0],[241,150,8.0],[241,151,15.0],[241,152,3.0],[241,154,2.0],[241,158,1.0],[241,165,65.0],[241,174,13.0],[242,0,36.0],[242,1,56.0],[242,3,968.0],[242,4,390.0],[242,5,56.0],[242,6,425.0],[242,8,118.0],[242,9,8.0],[242,10,9.0],[242,11,454.0],[242,12,104.0],[242,13,93.0],[242,14,157.0],[242,15,11.0],[242,16,7.0],[242,18,5.0],[242,19,502.0],[242,20,213.0],[242,21,547.0],[242,22,275.0],[242,23,190.0],[242,24,106.0],[242,25,13.0],[242,26,127.0],[242,27,12.0],[242,28,13.0],[242,29,64.0],[242,30,1631.0],[242,31,14.0],[242,32,68.0],[242,33,79.0],[242,34,130.0],[242,35,52.0],[242,36,2.0],[242,37,166.0],[242,38,974.0],[242,39,6.0],[242,40,2.0],[242,41,109.0],[242,42,154.0],[242,43,53.0],[242,44,49.0],[242,45,52.0],[242,46,9.0],[242,47,1309.0],[242,48,6.0],[242,49,41.0],[242,50,131.0],[242,51,840.0],[242,52,118.0],[242,53,185.0],[242,55,49.0],[242,56,130.0],[242,57,3.0],[242,58,30.0],[242,59,4.0],[242,60,22.0],[242,62,12.0],[242,63,21.0],[242,64,35.0],[242,65,62.0],[242,66,84.0],[242,67,226.0],[242,68,2.0],[242,69,1.0],[242,70,134.0],[242,71,71.0],[242,73,93.0],[242,75,79.0],[242,76,104.0],[242,77,45.0],[242,78,3.0],[242,79,1.0],[242,80,266.0],[242,81,132.0],[242,82,216.0],[242,83,4.0],[242,84,3.0],[242,85,278.0],[242,86,184.0],[242,87,2912.0],[242,88,421.0],[242,89,60.0],[242,90,56.0],[242,91,9.0],[242,92,121.0],[242,95,125.0],[242,96,27.0],[242,97,2189.0],[242,98,61.0],[242,99,56.0],[242,100,137.0],[242,101,1.0],[242,102,39.0],[242,103,412.0],[242,104,1.0],[242,105,200.0],[242,106,18.0],[242,107,351.0],[242,108,403.0],[242,109,60.0],[242,110,47.0],[242,111,146.0],[242,112,2349.0],[242,114,3.0],[242,115,97.0],[242,117,9.0],[242,118,67.0],[242,120,137.0],[242,121,59.0],[242,122,214.0],[242,123,139.0],[242,124,191.0],[242,125,1.0],[242,127,1.0],[242,128,114.0],[242,129,8.0],[242,130,37.0],[242,131,7.0],[242,132,65.0],[242,133,26.0],[242,134,2705.0],[242,135,482.0],[242,136,264.0],[242,137,1.0],[242,138,495.0],[242,139,24.0],[242,140,49.0],[242,141,2.0],[242,142,11.0],[242,143,52.0],[242,144,704.0],[242,145,1.0],[242,146,76.0],[242,147,66.0],[242,148,1.0],[242,149,1.0],[242,150,69.0],[242,151,5.0],[242,152,1160.0],[242,153,739.0],[242,154,2.0],[242,155,274.0],[242,156,388.0],[242,157,1463.0],[242,158,60.0],[242,159,2.0],[242,160,150.0],[242,161,1.0],[242,162,4695.0],[242,163,394.0],[242,164,187.0],[242,165,15.0],[242,166,342.0],[242,167,1400.0],[242,168,509.0],[242,169,1758.0],[242,170,201.0],[242,171,555.0],[242,172,343.0],[242,173,319.0],[243,0,9.0],[243,1,19.0],[243,3,8.0],[243,4,47.0],[243,5,10.0],[243,6,29.0],[243,8,35.0],[243,11,4.0],[243,12,10.0],[243,13,18.0],[243,14,13.0],[243,17,5.0],[243,18,2.0],[243,19,1.0],[243,20,15.0],[243,21,17.0],[243,22,12.0],[243,23,15.0],[243,24,22.0],[243,25,6.0],[243,26,79.0],[243,27,33.0],[243,28,12.0],[243,29,6.0],[243,30,1.0],[243,31,58.0],[243,32,3.0],[243,33,16.0],[243,34,37.0],[243,35,3.0],[243,37,3.0],[243,38,59.0],[243,40,1.0],[243,41,34.0],[243,42,10.0],[243,44,5.0],[243,45,4.0],[243,47,11.0],[243,50,13.0],[243,51,5.0],[243,52,114.0],[243,53,14.0],[243,55,7.0],[243,56,175.0],[243,58,13.0],[243,59,1.0],[243,60,1.0],[243,61,9.0],[243,62,19.0],[243,63,18.0],[243,64,8.0],[243,65,21.0],[243,66,16.0],[243,67,6.0],[243,68,10.0],[243,70,4.0],[243,71,1.0],[243,72,55.0],[243,73,75.0],[243,76,8.0],[243,77,1.0],[243,79,13.0],[243,80,9.0],[243,81,16.0],[243,82,6.0],[243,85,11.0],[243,86,96.0],[243,88,19.0],[243,89,1.0],[243,90,26.0],[243,91,5.0],[243,92,24.0],[243,95,35.0],[243,96,6.0],[243,97,26.0],[243,98,57.0],[243,99,3.0],[243,100,4.0],[243,103,3.0],[243,104,9.0],[243,105,16.0],[243,107,54.0],[243,111,10.0],[243,112,1.0],[243,114,3.0],[243,117,9.0],[243,118,30.0],[243,119,7.0],[243,120,122.0],[243,121,80.0],[243,123,46.0],[243,124,45.0],[243,126,1.0],[243,127,9.0],[243,128,5.0],[243,130,10.0],[243,131,26.0],[243,134,20.0],[243,135,35.0],[243,136,13.0],[243,138,18.0],[243,139,7.0],[243,141,5.0],[243,142,8.0],[243,144,13.0],[243,145,34.0],[243,146,7.0],[243,149,1.0],[243,152,25.0],[243,153,3.0],[243,154,4.0],[243,155,3.0],[243,156,16.0],[243,157,4.0],[243,160,8.0],[243,161,2.0],[243,162,9.0],[243,163,21.0],[243,164,13.0],[243,165,6.0],[243,166,14.0],[243,167,4.0],[243,168,7.0],[243,169,2.0],[243,170,5.0],[243,171,3.0],[243,172,2.0],[243,173,4.0],[243,174,1.0],[244,0,7.0],[244,1,5.0],[244,2,4.0],[244,3,23.0],[244,4,13.0],[244,5,4.0],[244,6,45.0],[244,7,1.0],[244,8,31.0],[244,9,66.0],[244,10,11.0],[244,11,10.0],[244,12,9.0],[244,13,8.0],[244,14,50.0],[244,15,1.0],[244,17,1.0],[244,18,9.0],[244,20,7.0],[244,21,45.0],[244,23,22.0],[244,24,10.0],[244,25,27.0],[244,26,52.0],[244,27,13.0],[244,28,55.0],[244,29,21.0],[244,30,1.0],[244,31,32.0],[244,32,9.0],[244,33,169.0],[244,34,7.0],[244,35,3.0],[244,36,7.0],[244,37,8.0],[244,39,13.0],[244,41,4.0],[244,42,59.0],[244,43,48.0],[244,44,22.0],[244,47,14.0],[244,48,15.0],[244,49,1.0],[244,50,34.0],[244,51,48.0],[244,52,82.0],[244,53,2.0],[244,54,26.0],[244,55,8.0],[244,56,42.0],[244,57,15.0],[244,58,1.0],[244,59,2.0],[244,60,1.0],[244,61,34.0],[244,62,18.0],[244,63,8.0],[244,64,41.0],[244,65,20.0],[244,66,27.0],[244,67,5.0],[244,68,51.0],[244,70,6.0],[244,71,23.0],[244,72,57.0],[244,73,5.0],[244,75,10.0],[244,76,22.0],[244,77,9.0],[244,79,64.0],[244,80,154.0],[244,81,5.0],[244,82,3.0],[244,85,8.0],[244,86,19.0],[244,87,3.0],[244,88,4.0],[244,89,26.0],[244,90,8.0],[244,91,31.0],[244,92,65.0],[244,94,35.0],[244,96,9.0],[244,97,11.0],[244,98,20.0],[244,99,1.0],[244,100,11.0],[244,102,23.0],[244,103,7.0],[244,104,56.0],[244,105,5.0],[244,107,11.0],[244,108,43.0],[244,109,3.0],[244,111,5.0],[244,113,2.0],[244,114,23.0],[244,116,2.0],[244,117,106.0],[244,118,8.0],[244,119,150.0],[244,120,36.0],[244,121,10.0],[244,123,16.0],[244,125,34.0],[244,126,36.0],[244,127,5.0],[244,128,2.0],[244,130,2.0],[244,131,22.0],[244,135,12.0],[244,136,7.0],[244,137,19.0],[244,138,14.0],[244,139,2.0],[244,140,11.0],[244,141,6.0],[244,142,80.0],[244,143,57.0],[244,144,15.0],[244,145,133.0],[244,146,291.0],[244,147,10.0],[244,148,18.0],[244,151,24.0],[244,152,2.0],[244,153,7.0],[244,154,114.0],[244,158,41.0],[244,159,5.0],[244,160,10.0],[244,161,73.0],[244,162,2.0],[244,164,5.0],[244,165,17.0],[244,166,7.0],[244,167,29.0],[244,168,26.0],[244,169,4.0],[244,170,1.0],[244,171,2.0],[244,172,2.0],[244,173,1.0],[244,174,2.0],[245,0,5.0],[245,1,19.0],[245,3,42.0],[245,4,30.0],[245,5,9.0],[245,6,17.0],[245,7,1.0],[245,8,91.0],[245,11,10.0],[245,12,14.0],[245,13,29.0],[245,14,31.0],[245,15,3.0],[245,16,4.0],[245,19,36.0],[245,20,16.0],[245,21,90.0],[245,22,27.0],[245,23,27.0],[245,24,12.0],[245,25,1.0],[245,26,35.0],[245,27,7.0],[245,29,74.0],[245,30,19.0],[245,31,1.0],[245,32,3.0],[245,33,4.0],[245,34,9.0],[245,35,25.0],[245,37,3.0],[245,38,35.0],[245,41,8.0],[245,42,39.0],[245,43,18.0],[245,44,11.0],[245,45,11.0],[245,46,1.0],[245,47,34.0],[245,49,32.0],[245,50,29.0],[245,51,29.0],[245,52,6.0],[245,53,29.0],[245,55,11.0],[245,56,5.0],[245,57,4.0],[245,58,17.0],[245,59,4.0],[245,60,1.0],[245,61,1.0],[245,63,1.0],[245,64,3.0],[245,65,16.0],[245,66,3.0],[245,67,6.0],[245,70,52.0],[245,72,5.0],[245,73,49.0],[245,74,1.0],[245,75,18.0],[245,76,6.0],[245,77,2.0],[245,78,1.0],[245,80,11.0],[245,81,57.0],[245,82,15.0],[245,84,2.0],[245,85,7.0],[245,86,38.0],[245,87,19.0],[245,88,31.0],[245,89,4.0],[245,90,5.0],[245,91,2.0],[245,92,29.0],[245,93,2.0],[245,95,30.0],[245,96,4.0],[245,97,88.0],[245,98,41.0],[245,99,20.0],[245,100,8.0],[245,101,11.0],[245,102,15.0],[245,103,30.0],[245,104,2.0],[245,105,19.0],[245,106,8.0],[245,107,75.0],[245,108,20.0],[245,109,2.0],[245,110,7.0],[245,111,19.0],[245,112,18.0],[245,114,1.0],[245,117,4.0],[245,118,13.0],[245,119,1.0],[245,120,30.0],[245,121,7.0],[245,122,4.0],[245,123,19.0],[245,124,21.0],[245,127,1.0],[245,128,3.0],[245,130,4.0],[245,131,17.0],[245,132,5.0],[245,133,4.0],[245,134,56.0],[245,135,60.0],[245,136,15.0],[245,138,34.0],[245,139,2.0],[245,140,9.0],[245,142,14.0],[245,144,13.0],[245,145,1.0],[245,146,5.0],[245,147,18.0],[245,150,11.0],[245,152,16.0],[245,153,9.0],[245,155,3.0],[245,156,10.0],[245,157,15.0],[245,160,19.0],[245,162,120.0],[245,163,20.0],[245,164,45.0],[245,165,1.0],[245,166,16.0],[245,167,27.0],[245,168,23.0],[245,169,32.0],[245,170,1.0],[245,171,33.0],[245,172,18.0],[245,173,2.0],[246,0,2.0],[246,1,87.0],[246,3,14.0],[246,4,58.0],[246,5,12.0],[246,6,99.0],[246,7,74.0],[246,8,40.0],[246,10,3.0],[246,11,11.0],[246,12,21.0],[246,13,16.0],[246,14,37.0],[246,15,33.0],[246,16,1.0],[246,17,4.0],[246,18,4.0],[246,19,23.0],[246,20,7.0],[246,21,62.0],[246,22,23.0],[246,23,82.0],[246,24,97.0],[246,26,197.0],[246,27,12.0],[246,28,7.0],[246,29,7.0],[246,30,24.0],[246,32,9.0],[246,34,40.0],[246,35,51.0],[246,37,12.0],[246,38,91.0],[246,41,62.0],[246,42,29.0],[246,43,14.0],[246,44,193.0],[246,47,40.0],[246,48,3.0],[246,50,13.0],[246,51,77.0],[246,52,12.0],[246,53,83.0],[246,55,27.0],[246,56,443.0],[246,58,22.0],[246,59,14.0],[246,60,2.0],[246,61,7.0],[246,62,29.0],[246,63,49.0],[246,65,21.0],[246,66,86.0],[246,67,4.0],[246,69,2.0],[246,70,17.0],[246,71,30.0],[246,72,26.0],[246,73,193.0],[246,75,172.0],[246,76,16.0],[246,77,16.0],[246,80,662.0],[246,81,1.0],[246,82,6.0],[246,84,1.0],[246,85,14.0],[246,86,246.0],[246,87,11.0],[246,88,64.0],[246,89,10.0],[246,90,13.0],[246,92,40.0],[246,95,91.0],[246,96,72.0],[246,97,196.0],[246,98,124.0],[246,99,2.0],[246,100,23.0],[246,102,1.0],[246,103,18.0],[246,105,56.0],[246,106,35.0],[246,107,23.0],[246,110,1.0],[246,111,8.0],[246,112,38.0],[246,114,10.0],[246,115,113.0],[246,117,36.0],[246,118,21.0],[246,119,50.0],[246,120,238.0],[246,121,142.0],[246,123,19.0],[246,124,139.0],[246,127,12.0],[246,128,46.0],[246,129,1.0],[246,130,5.0],[246,131,83.0],[246,132,8.0],[246,134,149.0],[246,135,86.0],[246,136,80.0],[246,138,78.0],[246,139,13.0],[246,141,4.0],[246,142,5.0],[246,144,37.0],[246,145,6.0],[246,146,40.0],[246,147,22.0],[246,150,25.0],[246,152,174.0],[246,153,8.0],[246,155,28.0],[246,156,61.0],[246,157,131.0],[246,158,3.0],[246,160,38.0],[246,161,3.0],[246,162,39.0],[246,163,35.0],[246,164,203.0],[246,166,6.0],[246,167,24.0],[246,168,138.0],[246,169,62.0],[246,170,5.0],[246,171,9.0],[246,172,5.0],[246,173,6.0],[247,1,57.0],[247,3,3.0],[247,4,8.0],[247,5,1.0],[247,6,24.0],[247,8,1.0],[247,10,4.0],[247,11,1.0],[247,12,1.0],[247,13,8.0],[247,16,2.0],[247,17,6.0],[247,20,2.0],[247,21,1.0],[247,23,8.0],[247,24,2.0],[247,29,4.0],[247,30,9.0],[247,32,1.0],[247,34,3.0],[247,37,4.0],[247,38,1.0],[247,41,28.0],[247,42,3.0],[247,43,5.0],[247,47,22.0],[247,48,2.0],[247,50,125.0],[247,52,3.0],[247,53,9.0],[247,56,18.0],[247,58,16.0],[247,60,5.0],[247,63,11.0],[247,67,5.0],[247,68,31.0],[247,70,6.0],[247,71,14.0],[247,76,1.0],[247,77,13.0],[247,81,1.0],[247,83,1.0],[247,85,5.0],[247,86,10.0],[247,88,2.0],[247,96,1.0],[247,97,21.0],[247,98,8.0],[247,105,37.0],[247,107,66.0],[247,114,12.0],[247,116,40.0],[247,118,15.0],[247,120,5.0],[247,121,12.0],[247,124,6.0],[247,130,32.0],[247,133,1.0],[247,134,23.0],[247,135,2.0],[247,139,8.0],[247,145,37.0],[247,147,4.0],[247,152,3.0],[247,153,20.0],[247,155,10.0],[247,156,39.0],[247,157,8.0],[247,158,273.0],[247,159,3.0],[247,160,3.0],[247,161,8.0],[247,162,1.0],[247,163,43.0],[247,164,13.0],[247,167,5.0],[247,168,16.0],[247,169,4.0],[247,170,3.0],[248,0,2.0],[248,1,1.0],[248,3,4.0],[248,4,14.0],[248,6,2.0],[248,8,5.0],[248,12,1.0],[248,13,9.0],[248,14,11.0],[248,17,9.0],[248,21,19.0],[248,22,13.0],[248,23,13.0],[248,24,9.0],[248,25,7.0],[248,26,70.0],[248,29,12.0],[248,31,46.0],[248,32,4.0],[248,33,9.0],[248,35,7.0],[248,38,12.0],[248,41,20.0],[248,42,2.0],[248,51,138.0],[248,52,4.0],[248,53,10.0],[248,55,8.0],[248,56,101.0],[248,58,4.0],[248,61,2.0],[248,62,7.0],[248,63,20.0],[248,65,7.0],[248,68,3.0],[248,70,2.0],[248,71,1.0],[248,73,1.0],[248,74,1.0],[248,75,18.0],[248,77,2.0],[248,79,1.0],[248,82,11.0],[248,86,136.0],[248,87,15.0],[248,88,12.0],[248,90,4.0],[248,91,1.0],[248,95,48.0],[248,96,6.0],[248,97,50.0],[248,98,16.0],[248,99,51.0],[248,107,41.0],[248,111,2.0],[248,112,7.0],[248,118,3.0],[248,120,101.0],[248,121,21.0],[248,123,9.0],[248,124,50.0],[248,127,3.0],[248,129,3.0],[248,134,74.0],[248,135,64.0],[248,136,33.0],[248,138,14.0],[248,142,73.0],[248,143,13.0],[248,144,11.0],[248,146,82.0],[248,150,46.0],[248,151,1.0],[248,152,17.0],[248,153,3.0],[248,155,1.0],[248,156,10.0],[248,157,28.0],[248,158,1.0],[248,160,3.0],[248,162,3.0],[248,163,11.0],[248,164,13.0],[248,166,1.0],[248,167,6.0],[248,168,16.0],[248,169,5.0],[248,171,6.0],[249,2,1.0],[249,9,7.0],[249,10,305.0],[249,14,26.0],[249,31,23.0],[249,35,3.0],[249,36,330.0],[249,37,2.0],[249,44,4.0],[249,48,101.0],[249,50,58.0],[249,51,15.0],[249,52,3.0],[249,54,170.0],[249,56,9.0],[249,58,1.0],[249,61,3.0],[249,62,7.0],[249,63,26.0],[249,64,5.0],[249,65,25.0],[249,66,1.0],[249,68,74.0],[249,77,1.0],[249,79,4.0],[249,82,2.0],[249,84,5.0],[249,85,2.0],[249,91,3.0],[249,113,58.0],[249,114,2.0],[249,116,61.0],[249,118,1.0],[249,119,2.0],[249,121,2.0],[249,122,35.0],[249,125,6.0],[249,126,30.0],[249,127,15.0],[249,132,21.0],[249,137,38.0],[249,143,89.0],[249,145,1.0],[249,149,40.0],[249,154,2.0],[249,158,5.0],[249,159,2.0],[249,160,2.0],[249,165,1.0],[249,166,1.0],[250,0,8.0],[250,1,7.0],[250,3,1.0],[250,6,18.0],[250,9,16.0],[250,13,6.0],[250,17,1.0],[250,18,2.0],[250,19,149.0],[250,22,3.0],[250,23,10.0],[250,24,3.0],[250,25,20.0],[250,26,56.0],[250,30,21.0],[250,32,6.0],[250,33,1.0],[250,35,2.0],[250,37,4.0],[250,38,26.0],[250,41,5.0],[250,42,17.0],[250,43,3.0],[250,44,106.0],[250,47,15.0],[250,52,21.0],[250,53,10.0],[250,55,2.0],[250,56,141.0],[250,58,4.0],[250,61,12.0],[250,62,47.0],[250,63,17.0],[250,65,18.0],[250,68,5.0],[250,75,27.0],[250,77,1.0],[250,82,1.0],[250,85,6.0],[250,86,78.0],[250,88,11.0],[250,95,3.0],[250,96,6.0],[250,97,54.0],[250,98,38.0],[250,100,12.0],[250,103,11.0],[250,105,3.0],[250,107,1.0],[250,109,1.0],[250,112,7.0],[250,117,53.0],[250,118,29.0],[250,120,13.0],[250,121,59.0],[250,127,12.0],[250,128,4.0],[250,130,2.0],[250,134,29.0],[250,135,56.0],[250,138,6.0],[250,139,4.0],[250,144,6.0],[250,145,1.0],[250,146,26.0],[250,147,1.0],[250,152,4.0],[250,153,2.0],[250,155,7.0],[250,156,9.0],[250,157,82.0],[250,158,20.0],[250,160,6.0],[250,162,7.0],[250,163,5.0],[250,164,11.0],[250,167,1.0],[250,168,18.0],[250,169,2.0],[250,171,2.0],[250,172,1.0],[251,0,1.0],[251,2,3.0],[251,3,52.0],[251,4,333.0],[251,5,4.0],[251,6,2.0],[251,7,9.0],[251,8,20.0],[251,11,9.0],[251,12,3.0],[251,13,17.0],[251,14,8.0],[251,15,60.0],[251,16,1.0],[251,17,1.0],[251,18,3.0],[251,19,1.0],[251,20,2.0],[251,21,110.0],[251,22,8.0],[251,23,125.0],[251,24,39.0],[251,25,1.0],[251,26,25.0],[251,28,6.0],[251,29,2.0],[251,30,1.0],[251,31,12.0],[251,32,225.0],[251,33,39.0],[251,34,39.0],[251,35,2.0],[251,37,142.0],[251,38,4.0],[251,40,18.0],[251,41,1.0],[251,42,7.0],[251,43,3.0],[251,44,4.0],[251,45,12.0],[251,46,7.0],[251,47,80.0],[251,49,6.0],[251,50,538.0],[251,51,5.0],[251,52,44.0],[251,53,1.0],[251,54,6.0],[251,55,1.0],[251,57,20.0],[251,59,47.0],[251,62,1.0],[251,63,11.0],[251,64,6.0],[251,65,63.0],[251,70,1.0],[251,72,7.0],[251,74,8.0],[251,76,207.0],[251,77,90.0],[251,78,2.0],[251,79,55.0],[251,80,92.0],[251,82,13.0],[251,83,126.0],[251,84,33.0],[251,85,38.0],[251,86,28.0],[251,87,9.0],[251,89,22.0],[251,90,15.0],[251,91,33.0],[251,92,25.0],[251,93,5.0],[251,95,2.0],[251,99,2.0],[251,100,6.0],[251,101,49.0],[251,102,78.0],[251,103,1.0],[251,104,1.0],[251,106,1.0],[251,107,12.0],[251,109,3.0],[251,110,6.0],[251,114,50.0],[251,115,42.0],[251,116,2.0],[251,117,6.0],[251,118,17.0],[251,119,91.0],[251,120,22.0],[251,121,15.0],[251,122,1.0],[251,123,18.0],[251,127,2.0],[251,128,94.0],[251,130,38.0],[251,132,34.0],[251,133,31.0],[251,134,2.0],[251,135,5.0],[251,136,10.0],[251,137,87.0],[251,138,204.0],[251,139,1.0],[251,140,1.0],[251,141,1.0],[251,142,5.0],[251,143,23.0],[251,144,1.0],[251,145,1.0],[251,146,7.0],[251,147,3.0],[251,151,1.0],[251,152,2.0],[251,161,62.0],[251,162,1.0],[251,166,1.0],[251,167,1.0],[252,26,2.0],[252,30,4.0],[252,53,2.0],[252,70,2.0],[252,82,17.0],[252,87,2.0],[252,88,1.0],[252,92,1.0],[252,97,1.0],[252,105,2.0],[252,112,1.0],[252,120,74.0],[252,123,18.0],[252,133,23.0],[252,134,3.0],[252,138,1.0],[252,144,277.0],[252,152,344.0],[252,155,1.0],[252,156,4.0],[252,160,1.0],[252,162,2.0],[252,168,3.0],[252,170,1.0],[253,0,2.0],[253,1,43.0],[253,3,4.0],[253,5,2.0],[253,6,18.0],[253,8,236.0],[253,11,5.0],[253,13,8.0],[253,16,2.0],[253,19,36.0],[253,22,6.0],[253,23,3.0],[253,24,18.0],[253,26,36.0],[253,27,70.0],[253,29,9.0],[253,30,4.0],[253,31,8.0],[253,41,15.0],[253,42,5.0],[253,44,6.0],[253,47,28.0],[253,49,2.0],[253,51,6.0],[253,52,8.0],[253,53,4.0],[253,55,8.0],[253,58,19.0],[253,61,2.0],[253,63,1.0],[253,68,29.0],[253,70,3.0],[253,71,6.0],[253,73,1.0],[253,75,4.0],[253,81,3.0],[253,82,2.0],[253,86,36.0],[253,87,15.0],[253,88,11.0],[253,90,1.0],[253,91,26.0],[253,93,8.0],[253,95,8.0],[253,97,32.0],[253,99,22.0],[253,100,11.0],[253,103,29.0],[253,104,33.0],[253,105,5.0],[253,107,18.0],[253,108,5.0],[253,109,1.0],[253,111,23.0],[253,114,2.0],[253,115,35.0],[253,118,7.0],[253,120,73.0],[253,123,33.0],[253,128,6.0],[253,130,2.0],[253,131,10.0],[253,134,2.0],[253,135,10.0],[253,136,40.0],[253,138,7.0],[253,139,7.0],[253,141,3.0],[253,145,3.0],[253,146,3.0],[253,147,1.0],[253,151,4.0],[253,157,3.0],[253,158,1.0],[253,160,1.0],[253,162,8.0],[253,163,12.0],[253,164,12.0],[253,165,1.0],[253,168,26.0],[253,171,1.0],[254,0,88.0],[254,1,3.0],[254,3,1.0],[254,4,3.0],[254,5,3.0],[254,9,4.0],[254,11,3.0],[254,13,37.0],[254,17,21.0],[254,18,1.0],[254,21,14.0],[254,23,6.0],[254,24,4.0],[254,25,119.0],[254,26,44.0],[254,27,10.0],[254,28,24.0],[254,29,3.0],[254,31,134.0],[254,33,4.0],[254,34,25.0],[254,35,4.0],[254,37,1.0],[254,38,5.0],[254,43,34.0],[254,47,17.0],[254,51,50.0],[254,52,2.0],[254,53,1.0],[254,56,43.0],[254,57,13.0],[254,59,1.0],[254,60,14.0],[254,61,90.0],[254,62,192.0],[254,63,15.0],[254,64,27.0],[254,66,22.0],[254,70,1.0],[254,72,11.0],[254,76,14.0],[254,81,13.0],[254,82,3.0],[254,86,47.0],[254,90,6.0],[254,92,8.0],[254,96,2.0],[254,98,8.0],[254,99,1.0],[254,100,13.0],[254,102,5.0],[254,114,1.0],[254,117,31.0],[254,120,33.0],[254,121,10.0],[254,123,7.0],[254,127,24.0],[254,128,1.0],[254,129,2.0],[254,133,72.0],[254,138,12.0],[254,140,2.0],[254,142,2.0],[254,144,17.0],[254,151,1.0],[254,152,9.0],[254,160,21.0],[254,165,1.0],[254,166,1.0],[255,0,5.0],[255,3,2.0],[255,4,24.0],[255,17,3.0],[255,18,3.0],[255,19,2.0],[255,23,16.0],[255,24,83.0],[255,29,6.0],[255,30,1.0],[255,31,17.0],[255,32,1.0],[255,35,2.0],[255,45,2.0],[255,61,15.0],[255,62,88.0],[255,63,96.0],[255,68,53.0],[255,72,1.0],[255,75,5.0],[255,82,11.0],[255,84,27.0],[255,88,6.0],[255,95,6.0],[255,98,2.0],[255,99,26.0],[255,112,1.0],[255,118,5.0],[255,121,7.0],[255,127,34.0],[255,134,1.0],[255,138,7.0],[255,144,31.0],[255,145,58.0],[255,146,203.0],[255,147,2.0],[255,154,15.0],[255,155,11.0],[255,158,1.0],[255,160,5.0],[255,168,27.0],[256,0,1.0],[256,3,9.0],[256,4,9.0],[256,8,1.0],[256,11,6.0],[256,13,2.0],[256,14,1.0],[256,15,227.0],[256,17,11.0],[256,19,30.0],[256,20,3.0],[256,21,5.0],[256,23,19.0],[256,24,25.0],[256,28,1.0],[256,29,3.0],[256,30,1.0],[256,32,3.0],[256,34,14.0],[256,36,1.0],[256,37,20.0],[256,38,9.0],[256,41,16.0],[256,47,48.0],[256,50,1.0],[256,51,5.0],[256,53,41.0],[256,54,12.0],[256,56,15.0],[256,67,29.0],[256,70,3.0],[256,73,124.0],[256,75,4.0],[256,76,11.0],[256,77,2.0],[256,79,260.0],[256,82,28.0],[256,84,58.0],[256,85,18.0],[256,86,2.0],[256,89,7.0],[256,95,5.0],[256,98,71.0],[256,100,2.0],[256,101,83.0],[256,103,29.0],[256,105,61.0],[256,108,39.0],[256,118,5.0],[256,120,54.0],[256,121,15.0],[256,122,3.0],[256,124,107.0],[256,127,13.0],[256,128,29.0],[256,130,2.0],[256,131,2.0],[256,132,2.0],[256,135,444.0],[256,138,28.0],[256,139,4.0],[256,144,174.0],[256,146,96.0],[256,147,1.0],[256,150,3.0],[256,152,213.0],[256,155,9.0],[256,156,11.0],[256,158,89.0],[256,168,5.0],[256,170,4.0],[257,0,41.0],[257,2,59.0],[257,3,877.0],[257,4,10006.0],[257,5,106.0],[257,6,77.0],[257,7,503.0],[257,8,276.0],[257,9,2.0],[257,11,156.0],[257,12,74.0],[257,13,287.0],[257,14,333.0],[257,15,2092.0],[257,16,18.0],[257,17,18.0],[257,18,42.0],[257,19,27.0],[257,20,33.0],[257,21,2505.0],[257,22,74.0],[257,23,2250.0],[257,24,1254.0],[257,25,22.0],[257,26,666.0],[257,28,97.0],[257,29,82.0],[257,30,39.0],[257,31,332.0],[257,32,9500.0],[257,33,700.0],[257,34,914.0],[257,35,54.0],[257,36,2.0],[257,37,4724.0],[257,38,99.0],[257,39,5.0],[257,40,692.0],[257,41,1.0],[257,42,189.0],[257,43,178.0],[257,44,180.0],[257,45,212.0],[257,46,74.0],[257,47,2254.0],[257,48,2.0],[257,49,116.0],[257,50,14814.0],[257,51,86.0],[257,52,1358.0],[257,53,5.0],[257,54,88.0],[257,55,15.0],[257,56,55.0],[257,57,544.0],[257,58,3.0],[257,59,2277.0],[257,61,6.0],[257,62,15.0],[257,63,286.0],[257,64,209.0],[257,65,1583.0],[257,66,2.0],[257,67,8.0],[257,68,4.0],[257,69,2.0],[257,70,35.0],[257,71,7.0],[257,72,178.0],[257,73,1.0],[257,74,147.0],[257,75,40.0],[257,76,6883.0],[257,77,2342.0],[257,78,56.0],[257,79,1687.0],[257,80,2178.0],[257,81,19.0],[257,82,267.0],[257,83,5091.0],[257,84,256.0],[257,85,1673.0],[257,86,454.0],[257,87,190.0],[257,88,2.0],[257,89,646.0],[257,90,277.0],[257,91,2088.0],[257,92,707.0],[257,93,133.0],[257,94,115.0],[257,95,36.0],[257,96,2.0],[257,97,1.0],[257,98,4.0],[257,99,37.0],[257,100,207.0],[257,101,1403.0],[257,102,2320.0],[257,103,5.0],[257,104,20.0],[257,105,2.0],[257,106,8.0],[257,107,315.0],[257,108,5.0],[257,109,51.0],[257,110,262.0],[257,111,3.0],[257,112,2.0],[257,113,14.0],[257,114,1627.0],[257,115,1490.0],[257,116,13.0],[257,117,204.0],[257,118,603.0],[257,119,4342.0],[257,120,473.0],[257,121,151.0],[257,122,73.0],[257,123,534.0],[257,124,17.0],[257,125,8.0],[257,126,3.0],[257,127,48.0],[257,128,2392.0],[257,129,10.0],[257,130,1119.0],[257,132,819.0],[257,133,683.0],[257,134,22.0],[257,135,61.0],[257,136,727.0],[257,137,2099.0],[257,138,5875.0],[257,139,86.0],[257,140,89.0],[257,141,37.0],[257,142,144.0],[257,143,571.0],[257,144,56.0],[257,145,27.0],[257,146,188.0],[257,147,68.0],[257,148,11.0],[257,149,2.0],[257,150,2.0],[257,151,28.0],[257,152,62.0],[257,153,4.0],[257,154,15.0],[257,155,7.0],[257,156,1.0],[257,157,6.0],[257,161,1291.0],[257,162,32.0],[257,163,1.0],[257,164,4.0],[257,165,8.0],[257,166,61.0],[257,167,2.0],[257,168,1.0],[257,169,2.0],[257,170,1.0],[257,171,2.0],[257,173,1.0],[257,174,9.0],[258,0,49.0],[258,1,2.0],[258,3,3.0],[258,4,30.0],[258,5,4.0],[258,8,6.0],[258,9,2.0],[258,12,2.0],[258,13,1.0],[258,14,20.0],[258,15,36.0],[258,17,17.0],[258,19,1.0],[258,21,38.0],[258,22,1.0],[258,23,37.0],[258,24,5.0],[258,25,26.0],[258,28,67.0],[258,32,16.0],[258,33,1.0],[258,34,81.0],[258,35,4.0],[258,36,1.0],[258,37,16.0],[258,38,3.0],[258,39,1.0],[258,41,1.0],[258,42,1.0],[258,43,12.0],[258,45,1.0],[258,46,17.0],[258,47,9.0],[258,50,1.0],[258,51,146.0],[258,52,38.0],[258,56,405.0],[258,58,4.0],[258,59,33.0],[258,61,9.0],[258,62,78.0],[258,63,435.0],[258,64,102.0],[258,65,12.0],[258,68,2.0],[258,73,1.0],[258,74,1.0],[258,75,3.0],[258,76,27.0],[258,77,44.0],[258,81,12.0],[258,82,5.0],[258,84,3.0],[258,85,63.0],[258,86,18.0],[258,89,6.0],[258,90,65.0],[258,91,22.0],[258,96,2.0],[258,100,7.0],[258,109,1.0],[258,114,11.0],[258,117,70.0],[258,118,17.0],[258,119,13.0],[258,121,402.0],[258,123,24.0],[258,127,219.0],[258,128,31.0],[258,138,31.0],[258,142,1.0],[258,152,1.0],[258,154,1.0],[258,160,14.0],[258,169,2.0],[259,0,72.0],[259,5,7.0],[259,7,106.0],[259,9,85.0],[259,13,61.0],[259,17,30.0],[259,20,1.0],[259,24,15.0],[259,25,50.0],[259,26,24.0],[259,31,64.0],[259,32,1.0],[259,39,7.0],[259,43,30.0],[259,44,14.0],[259,45,3.0],[259,47,3.0],[259,52,21.0],[259,56,1.0],[259,58,6.0],[259,61,12.0],[259,62,81.0],[259,63,10.0],[259,69,1.0],[259,70,1.0],[259,75,3.0],[259,76,2.0],[259,80,1.0],[259,82,8.0],[259,88,6.0],[259,93,1.0],[259,96,1.0],[259,98,3.0],[259,99,1.0],[259,100,13.0],[259,119,1.0],[259,120,6.0],[259,123,73.0],[259,129,1.0],[259,131,7.0],[259,133,24.0],[259,134,2.0],[259,136,4.0],[259,138,4.0],[259,144,12.0],[259,146,1.0],[259,147,2.0],[259,152,37.0],[259,158,1.0],[260,1,2.0],[260,11,1.0],[260,13,10.0],[260,14,2.0],[260,20,1.0],[260,23,9.0],[260,24,35.0],[260,30,9.0],[260,37,1.0],[260,38,30.0],[260,41,12.0],[260,42,8.0],[260,47,9.0],[260,53,51.0],[260,56,39.0],[260,58,1.0],[260,63,2.0],[260,66,12.0],[260,67,14.0],[260,68,2.0],[260,70,11.0],[260,71,10.0],[260,80,3.0],[260,86,10.0],[260,88,3.0],[260,95,7.0],[260,97,31.0],[260,98,7.0],[260,103,7.0],[260,105,27.0],[260,107,50.0],[260,112,1.0],[260,118,15.0],[260,121,10.0],[260,130,1.0],[260,131,3.0],[260,134,20.0],[260,135,31.0],[260,154,17.0],[260,155,58.0],[260,156,26.0],[260,157,50.0],[260,158,34.0],[260,160,1.0],[260,161,1.0],[260,163,9.0],[260,164,103.0],[260,167,29.0],[260,168,11.0],[260,169,2.0],[260,170,14.0],[261,0,38.0],[261,5,2.0],[261,17,57.0],[261,25,36.0],[261,28,1.0],[261,31,82.0],[261,33,30.0],[261,35,16.0],[261,39,1.0],[261,43,24.0],[261,46,68.0],[261,47,11.0],[261,50,1.0],[261,52,17.0],[261,56,25.0],[261,60,3.0],[261,61,10.0],[261,62,101.0],[261,63,66.0],[261,66,6.0],[261,67,2.0],[261,68,2.0],[261,82,1.0],[261,86,2.0],[261,96,1.0],[261,99,2.0],[261,100,3.0],[261,104,24.0],[261,107,9.0],[261,118,2.0],[261,121,6.0],[261,123,3.0],[261,127,75.0],[261,129,1.0],[261,138,2.0],[261,145,64.0],[261,160,1.0],[262,0,3.0],[262,1,1.0],[262,2,1.0],[262,3,2.0],[262,4,16.0],[262,5,9.0],[262,6,7.0],[262,7,28.0],[262,8,44.0],[262,9,3.0],[262,12,10.0],[262,13,10.0],[262,14,45.0],[262,17,54.0],[262,18,9.0],[262,19,25.0],[262,20,20.0],[262,21,75.0],[262,22,2.0],[262,23,15.0],[262,24,18.0],[262,25,52.0],[262,26,71.0],[262,27,24.0],[262,28,58.0],[262,29,31.0],[262,30,3.0],[262,31,95.0],[262,32,2.0],[262,33,298.0],[262,34,33.0],[262,35,31.0],[262,38,23.0],[262,39,73.0],[262,40,1.0],[262,42,2.0],[262,43,85.0],[262,46,59.0],[262,47,1.0],[262,50,10.0],[262,51,40.0],[262,52,53.0],[262,53,7.0],[262,56,4.0],[262,57,100.0],[262,59,23.0],[262,60,32.0],[262,61,14.0],[262,62,15.0],[262,63,1.0],[262,64,29.0],[262,65,46.0],[262,66,17.0],[262,69,2.0],[262,70,5.0],[262,72,68.0],[262,74,271.0],[262,77,2.0],[262,79,423.0],[262,81,8.0],[262,83,354.0],[262,85,13.0],[262,86,49.0],[262,87,9.0],[262,89,11.0],[262,90,8.0],[262,91,3.0],[262,92,12.0],[262,93,7.0],[262,94,101.0],[262,95,44.0],[262,96,3.0],[262,98,4.0],[262,99,1.0],[262,100,5.0],[262,102,4.0],[262,103,1.0],[262,104,23.0],[262,105,1.0],[262,107,124.0],[262,109,23.0],[262,110,102.0],[262,111,85.0],[262,114,6.0],[262,117,31.0],[262,119,128.0],[262,120,150.0],[262,122,262.0],[262,123,25.0],[262,124,9.0],[262,128,6.0],[262,129,10.0],[262,130,8.0],[262,131,7.0],[262,133,44.0],[262,136,6.0],[262,138,11.0],[262,139,11.0],[262,140,4.0],[262,141,29.0],[262,142,47.0],[262,144,8.0],[262,146,32.0],[262,148,70.0],[262,150,44.0],[262,151,39.0],[262,152,37.0],[262,155,1.0],[262,156,1.0],[262,160,1.0],[262,162,1.0],[262,165,16.0],[262,166,12.0],[262,174,1.0],[263,0,111.0],[263,3,1.0],[263,4,14.0],[263,5,5.0],[263,6,8.0],[263,7,2.0],[263,8,320.0],[263,9,1.0],[263,11,1.0],[263,12,1.0],[263,13,2.0],[263,14,41.0],[263,15,37.0],[263,16,107.0],[263,17,33.0],[263,18,12.0],[263,19,8.0],[263,20,36.0],[263,21,18.0],[263,22,26.0],[263,23,10.0],[263,24,751.0],[263,25,21.0],[263,26,31.0],[263,27,2.0],[263,28,7.0],[263,29,42.0],[263,30,1.0],[263,31,1.0],[263,33,24.0],[263,34,96.0],[263,35,20.0],[263,36,3.0],[263,39,82.0],[263,41,2.0],[263,42,15.0],[263,43,10.0],[263,44,61.0],[263,47,5.0],[263,48,3.0],[263,50,28.0],[263,51,109.0],[263,53,4.0],[263,55,11.0],[263,57,677.0],[263,58,4.0],[263,59,8.0],[263,60,17.0],[263,61,5.0],[263,62,4.0],[263,64,6.0],[263,65,10.0],[263,66,45.0],[263,69,1.0],[263,70,9.0],[263,73,21.0],[263,74,61.0],[263,75,11.0],[263,76,12.0],[263,79,5.0],[263,80,52.0],[263,82,2.0],[263,83,182.0],[263,84,22.0],[263,85,12.0],[263,86,10.0],[263,87,8.0],[263,88,1.0],[263,89,25.0],[263,91,2.0],[263,92,37.0],[263,95,7.0],[263,96,2.0],[263,98,161.0],[263,99,1.0],[263,101,8.0],[263,102,26.0],[263,103,18.0],[263,104,17.0],[263,105,1.0],[263,107,108.0],[263,108,43.0],[263,109,1.0],[263,110,136.0],[263,111,117.0],[263,114,1.0],[263,116,2.0],[263,117,4.0],[263,118,3.0],[263,119,86.0],[263,120,27.0],[263,122,1.0],[263,123,57.0],[263,124,148.0],[263,125,2.0],[263,129,2.0],[263,130,101.0],[263,131,78.0],[263,132,46.0],[263,133,5.0],[263,134,1.0],[263,135,35.0],[263,138,2.0],[263,140,74.0],[263,141,1.0],[263,142,58.0],[263,144,4.0],[263,146,24.0],[263,148,18.0],[263,150,13.0],[263,152,2.0],[263,154,1.0],[263,164,2.0],[263,165,33.0],[263,172,1.0],[264,0,9.0],[264,1,1.0],[264,2,1.0],[264,3,4.0],[264,4,2.0],[264,5,9.0],[264,8,5.0],[264,9,1.0],[264,12,9.0],[264,13,20.0],[264,14,4.0],[264,17,4.0],[264,18,8.0],[264,19,34.0],[264,21,11.0],[264,22,2.0],[264,23,6.0],[264,24,6.0],[264,25,20.0],[264,26,48.0],[264,27,28.0],[264,29,15.0],[264,31,296.0],[264,32,18.0],[264,33,5.0],[264,34,33.0],[264,35,9.0],[264,42,51.0],[264,44,1.0],[264,45,1.0],[264,47,9.0],[264,51,1.0],[264,52,160.0],[264,53,2.0],[264,55,4.0],[264,56,76.0],[264,57,1.0],[264,58,1.0],[264,60,7.0],[264,61,44.0],[264,62,46.0],[264,63,19.0],[264,64,4.0],[264,66,31.0],[264,68,18.0],[264,70,6.0],[264,72,15.0],[264,74,1.0],[264,75,32.0],[264,77,3.0],[264,79,1.0],[264,84,1.0],[264,85,4.0],[264,87,1.0],[264,88,33.0],[264,89,21.0],[264,90,11.0],[264,92,9.0],[264,95,8.0],[264,97,1.0],[264,98,68.0],[264,99,2.0],[264,100,22.0],[264,103,20.0],[264,106,12.0],[264,107,25.0],[264,108,123.0],[264,111,580.0],[264,117,28.0],[264,118,14.0],[264,119,165.0],[264,120,130.0],[264,121,35.0],[264,123,17.0],[264,127,98.0],[264,128,4.0],[264,129,327.0],[264,130,3.0],[264,131,160.0],[264,134,2.0],[264,138,4.0],[264,139,9.0],[264,142,83.0],[264,144,4.0],[264,148,28.0],[264,153,1.0],[264,156,1.0],[264,160,4.0],[264,172,1.0],[265,0,15.0],[265,1,2.0],[265,3,408.0],[265,4,8.0],[265,6,8.0],[265,8,10.0],[265,11,7.0],[265,13,4.0],[265,18,2.0],[265,20,4.0],[265,23,51.0],[265,32,1.0],[265,37,10.0],[265,38,17.0],[265,41,3.0],[265,42,8.0],[265,47,26.0],[265,52,19.0],[265,53,111.0],[265,56,4.0],[265,58,3.0],[265,63,1.0],[265,66,6.0],[265,67,15.0],[265,70,3.0],[265,73,34.0],[265,82,4.0],[265,85,9.0],[265,88,5.0],[265,97,1.0],[265,103,2.0],[265,105,4.0],[265,118,26.0],[265,120,67.0],[265,121,9.0],[265,123,2.0],[265,127,1.0],[265,128,4.0],[265,147,8.0],[265,155,7.0],[265,160,11.0],[265,164,14.0],[265,166,1.0],[265,167,23.0],[266,2,11.0],[266,24,1.0],[266,28,39.0],[266,29,1.0],[266,31,1.0],[266,35,16.0],[266,45,1.0],[266,51,3.0],[266,60,1.0],[266,61,1.0],[266,85,1.0],[266,95,1.0],[266,101,692.0],[266,106,40.0],[266,117,31.0],[266,120,15.0],[266,128,5.0],[266,174,1.0],[267,0,35.0],[267,1,2.0],[267,2,1687.0],[267,3,226.0],[267,4,20.0],[267,8,76.0],[267,9,20.0],[267,11,1.0],[267,13,1338.0],[267,14,1.0],[267,15,87.0],[267,16,84.0],[267,17,5.0],[267,18,73.0],[267,19,8.0],[267,20,1.0],[267,21,13.0],[267,23,6.0],[267,24,5.0],[267,25,31.0],[267,26,21.0],[267,27,21.0],[267,28,6.0],[267,29,5.0],[267,30,2.0],[267,31,15.0],[267,33,27.0],[267,34,4.0],[267,35,2.0],[267,36,1.0],[267,37,492.0],[267,38,1.0],[267,39,21.0],[267,41,2.0],[267,42,17.0],[267,43,1.0],[267,44,23.0],[267,45,1.0],[267,46,1.0],[267,47,16.0],[267,48,1.0],[267,49,8.0],[267,50,39.0],[267,51,44.0],[267,52,6.0],[267,53,1.0],[267,57,18.0],[267,58,2.0],[267,59,3.0],[267,61,36.0],[267,62,935.0],[267,64,4.0],[267,65,5.0],[267,66,8.0],[267,67,7.0],[267,68,1.0],[267,69,155.0],[267,70,4.0],[267,71,15.0],[267,72,124.0],[267,73,21.0],[267,76,17.0],[267,77,2579.0],[267,78,15.0],[267,79,13.0],[267,80,1.0],[267,82,5.0],[267,83,5.0],[267,84,15.0],[267,85,14.0],[267,86,2.0],[267,88,1.0],[267,89,1.0],[267,90,4.0],[267,92,61.0],[267,93,786.0],[267,94,2.0],[267,96,1.0],[267,97,1.0],[267,98,14.0],[267,99,1.0],[267,100,5.0],[267,101,4.0],[267,102,6.0],[267,104,13.0],[267,106,1.0],[267,107,3.0],[267,108,1.0],[267,109,26.0],[267,110,183.0],[267,111,5.0],[267,112,2.0],[267,114,994.0],[267,115,1.0],[267,117,13.0],[267,118,2.0],[267,120,4.0],[267,123,6.0],[267,127,2.0],[267,128,168.0],[267,129,113.0],[267,130,26.0],[267,131,7.0],[267,132,40.0],[267,133,144.0],[267,137,10.0],[267,138,12.0],[267,140,26.0],[267,141,4270.0],[267,143,3.0],[267,146,67.0],[267,147,1.0],[267,148,2047.0],[267,150,24.0],[267,151,1843.0],[267,153,1.0],[267,154,2.0],[267,155,4.0],[267,156,9.0],[267,159,5.0],[267,160,4.0],[267,163,3.0],[267,164,1.0],[267,165,1.0],[267,167,60.0],[267,174,2123.0],[268,0,61.0],[268,1,662.0],[268,3,745.0],[268,4,979.0],[268,5,352.0],[268,6,550.0],[268,7,468.0],[268,8,2321.0],[268,9,5.0],[268,10,8.0],[268,11,297.0],[268,12,200.0],[268,13,940.0],[268,14,568.0],[268,15,381.0],[268,16,171.0],[268,17,4.0],[268,18,3.0],[268,19,695.0],[268,20,227.0],[268,21,1751.0],[268,22,727.0],[268,23,780.0],[268,24,383.0],[268,25,28.0],[268,26,1051.0],[268,27,189.0],[268,29,435.0],[268,30,277.0],[268,31,113.0],[268,32,377.0],[268,33,47.0],[268,34,211.0],[268,35,549.0],[268,36,5.0],[268,37,149.0],[268,38,935.0],[268,39,60.0],[268,40,77.0],[268,41,443.0],[268,42,523.0],[268,43,314.0],[268,44,642.0],[268,45,163.0],[268,46,1.0],[268,47,805.0],[268,48,2.0],[268,49,818.0],[268,50,562.0],[268,51,751.0],[268,52,89.0],[268,53,471.0],[268,54,6.0],[268,55,312.0],[268,56,189.0],[268,57,79.0],[268,58,327.0],[268,59,205.0],[268,60,46.0],[268,61,7.0],[268,62,30.0],[268,63,69.0],[268,64,54.0],[268,65,435.0],[268,66,271.0],[268,67,146.0],[268,68,6.0],[268,69,2.0],[268,70,436.0],[268,71,22.0],[268,72,230.0],[268,73,1493.0],[268,74,55.0],[268,75,886.0],[268,76,45.0],[268,77,69.0],[268,78,102.0],[268,79,11.0],[268,80,569.0],[268,81,737.0],[268,82,283.0],[268,83,82.0],[268,85,83.0],[268,86,1689.0],[268,87,1615.0],[268,88,804.0],[268,89,183.0],[268,90,131.0],[268,91,38.0],[268,92,512.0],[268,93,51.0],[268,94,1.0],[268,95,867.0],[268,96,322.0],[268,97,1957.0],[268,98,1252.0],[268,99,773.0],[268,100,167.0],[268,101,5.0],[268,102,205.0],[268,103,761.0],[268,104,4.0],[268,105,160.0],[268,106,374.0],[268,107,1223.0],[268,108,599.0],[268,109,74.0],[268,110,108.0],[268,111,492.0],[268,112,596.0],[268,113,2.0],[268,114,58.0],[268,115,42.0],[268,116,6.0],[268,117,37.0],[268,118,360.0],[268,119,43.0],[268,120,1006.0],[268,121,173.0],[268,122,4.0],[268,123,623.0],[268,124,356.0],[268,125,2.0],[268,127,8.0],[268,128,185.0],[268,129,27.0],[268,130,175.0],[268,131,156.0],[268,132,143.0],[268,133,8.0],[268,134,1355.0],[268,135,1488.0],[268,136,668.0],[268,138,644.0],[268,139,109.0],[268,140,108.0],[268,141,48.0],[268,142,219.0],[268,144,605.0],[268,145,5.0],[268,146,162.0],[268,147,318.0],[268,148,1.0],[268,150,301.0],[268,151,3.0],[268,152,1361.0],[268,153,301.0],[268,154,8.0],[268,155,47.0],[268,156,227.0],[268,157,457.0],[268,158,6.0],[268,159,2.0],[268,160,706.0],[268,161,9.0],[268,162,1546.0],[268,163,351.0],[268,164,284.0],[268,165,29.0],[268,166,421.0],[268,167,311.0],[268,168,738.0],[268,169,356.0],[268,170,115.0],[268,171,313.0],[268,172,378.0],[268,173,80.0],[269,0,31.0],[269,3,2.0],[269,4,11.0],[269,5,1.0],[269,7,193.0],[269,8,3.0],[269,9,2.0],[269,11,2.0],[269,12,28.0],[269,13,13.0],[269,17,27.0],[269,18,1.0],[269,19,3.0],[269,20,3.0],[269,21,16.0],[269,22,10.0],[269,23,19.0],[269,24,31.0],[269,25,36.0],[269,26,20.0],[269,28,5.0],[269,30,8.0],[269,31,14.0],[269,32,4.0],[269,34,27.0],[269,37,3.0],[269,38,14.0],[269,41,16.0],[269,42,28.0],[269,43,14.0],[269,44,1.0],[269,47,3.0],[269,49,1.0],[269,50,74.0],[269,51,70.0],[269,52,31.0],[269,53,20.0],[269,56,405.0],[269,57,2.0],[269,59,2.0],[269,61,13.0],[269,62,111.0],[269,63,45.0],[269,64,1.0],[269,67,2.0],[269,73,3.0],[269,76,30.0],[269,77,3.0],[269,79,14.0],[269,80,6.0],[269,81,1.0],[269,82,24.0],[269,83,4.0],[269,84,2.0],[269,85,9.0],[269,86,16.0],[269,88,26.0],[269,90,4.0],[269,94,34.0],[269,95,5.0],[269,96,1.0],[269,97,28.0],[269,98,24.0],[269,9
[truncated: 1,317,194 more chars]
