# Supplementary material for: Multi-level comparisons of cloacal, skin, feather and nest-associated microbiota suggest considerable influence of horizontal acquisition on the microbiota assembly of sympatric woodlarks and skylarks
Source: Microbiome. 2017 Dec 1;5:156. doi: 10.1186/s40168-017-0371-6 (PMC5709917; doi:10.1186/s40168-017-0371-6)
Supplement: Supplementary file 5 — Phylogenetic tree file for creation of phyloseq object. (TRE 7216 kb) [file 40168_2017_371_MOESM5_ESM.tre]

((New.CleanUp.ReferenceOTU117597:0.0169,(((((New.CleanUp.ReferenceOTU339781:0.01689,((417366:0.00014,((New.CleanUp.ReferenceOTU4031:0.01717,(New.CleanUp.ReferenceOTU67452:0.01057,New.CleanUp.ReferenceOTU32148:0.0194)0.768:0.0038)0.742:0.00271,(((((New.CleanUp.ReferenceOTU54930:0.01113,(New.CleanUp.ReferenceOTU296826:0.01699,(New.CleanUp.ReferenceOTU323445:0.01132,New.CleanUp.ReferenceOTU354827:0.01132)0.868:0.00555)0.780:0.00015)0.844:0.00276,((New.CleanUp.ReferenceOTU427888:0.01115,New.CleanUp.ReferenceOTU44389:0.0113)0.776:0.00277,((New.CleanUp.ReferenceOTU69528:0.00848,New.CleanUp.ReferenceOTU269718:0.01695)0.438:0.0028,((New.CleanUp.ReferenceOTU118450:0.01664,New.CleanUp.ReferenceOTU258297:0.01365)0.747:0.00363,(New.CleanUp.ReferenceOTU60207:0.01409,New.CleanUp.ReferenceOTU70441:0.01408)0.752:0.00277)1.000:0.00014)0.863:0.00267)0.265:0.00016)0.643:0.00015,(New.CleanUp.ReferenceOTU269052:0.01115,(New.CleanUp.ReferenceOTU62376:0.01112,New.CleanUp.ReferenceOTU172708:0.01115)0.782:0.00275)0.764:0.00274)0.924:0.00147,New.CleanUp.ReferenceOTU163512:0.01974)0.459:0.00137,(((((New.CleanUp.ReferenceOTU125876:0.01697,New.CleanUp.ReferenceOTU332745:0.01692)0.750:0.00274,(((((((((New.CleanUp.ReferenceOTU85531:0.01405,New.CleanUp.ReferenceOTU256547:0.01405)0.969:0.00011,(New.CleanUp.ReferenceOTU232885:0.01118,(New.CleanUp.ReferenceOTU211422:0.01703,New.CleanUp.ReferenceOTU365374:0.01119)0.772:0.0028)0.970:0.00014)0.812:0.00015,(((New.CleanUp.ReferenceOTU435698:0.00956,New.CleanUp.ReferenceOTU283019:0.02512)0.760:0.00506,(((((New.CleanUp.ReferenceOTU432739:0.01446,New.CleanUp.ReferenceOTU46598:0.01162)0.883:0.00824,(New.CleanUp.ReferenceOTU51295:0.00839,(New.CleanUp.ReferenceOTU249433:0.01407,New.CleanUp.ReferenceOTU309912:0.00837)0.869:0.00558)0.890:0.00015)0.774:0.00276,(New.CleanUp.ReferenceOTU325838:0.01689,(New.CleanUp.ReferenceOTU47517:0.014,((New.CleanUp.ReferenceOTU133708:0.01655,New.CleanUp.ReferenceOTU176602:0.01049)0.852:0.00702,New.CleanUp.ReferenceOTU253570:0.01408)0.876:0.00013)0.769:0.00282)0.785:0.00281)0.894:0.00015,(New.CleanUp.ReferenceOTU253531:0.01405,New.CleanUp.ReferenceOTU387450:0.01424)0.676:0.00281)0.875:0.00528,(New.CleanUp.ReferenceOTU379222:0.00821,New.CleanUp.ReferenceOTU18408:0.01145)0.876:0.00567)0.706:0.00014)0.358:0.0028,((New.CleanUp.ReferenceOTU189929:0.01405,New.CleanUp.ReferenceOTU308195:0.00555)0.771:0.00276,((New.CleanUp.ReferenceOTU272117:0.02005,New.CleanUp.ReferenceOTU68786:0.0142)0.748:0.0026,New.CleanUp.ReferenceOTU36291:0.01113)0.727:0.00016)0.900:0.00015)0.840:0.00274)1.000:0.00016,(New.CleanUp.ReferenceOTU256250:0.01125,New.CleanUp.ReferenceOTU289558:0.01411)0.763:0.00267)0.857:0.00274,(((New.CleanUp.ReferenceOTU184179:0.00276,New.CleanUp.ReferenceOTU357946:0.01984)0.787:0.00275,(((New.CleanUp.ReferenceOTU10773:0.01129,New.CleanUp.ReferenceOTU290373:0.01123)0.742:0.00275,New.CleanUp.ReferenceOTU14383:0.01414)0.895:0.00555,(New.CleanUp.ReferenceOTU394405:0.01686,((((New.CleanUp.ReferenceOTU199126:0.01756,((New.CleanUp.ReferenceOTU139872:0.00688,New.CleanUp.ReferenceOTU348320:0.01287)0.870:0.00628,(New.CleanUp.ReferenceOTU206349:0.00694,New.CleanUp.ReferenceOTU281824:0.01586)0.786:0.00478)0.129:0.00281)0.795:0.00508,((New.CleanUp.ReferenceOTU409988:0.02282,(((New.CleanUp.ReferenceOTU290982:0.04271,(New.CleanUp.ReferenceOTU419324:0.01974,New.CleanUp.ReferenceOTU225968:0.0149)0.795:0.01069)0.977:0.01975,(New.CleanUp.ReferenceOTU363031:0.0142,(New.CleanUp.ReferenceOTU213153:0.01995,(((New.CleanUp.ReferenceOTU383038:0.0112,((New.CleanUp.ReferenceOTU165544:0.01123,New.CleanUp.ReferenceOTU336898:0.02668)0.424:0.00287,(((New.CleanUp.ReferenceOTU323078:0.02579,(New.CleanUp.ReferenceOTU158009:0.02278,(New.CleanUp.ReferenceOTU8926:0.01947,New.CleanUp.ReferenceOTU208747:0.01353)0.753:0.00371)0.924:0.00144)0.901:0.00135,((New.CleanUp.ReferenceOTU414881:0.01395,(New.CleanUp.ReferenceOTU438756:0.00381,New.CleanUp.ReferenceOTU271120:0.01975)0.777:0.0108)0.346:0.00289,(((New.CleanUp.ReferenceOTU265915:0.02636,(New.CleanUp.ReferenceOTU368794:0.00574,New.CleanUp.ReferenceOTU407829:0.02912)0.597:0.00319)0.716:0.00234,((New.CleanUp.ReferenceOTU218467:0.02007,New.CleanUp.ReferenceOTU30616:0.01132)0.752:0.00264,(New.CleanUp.ReferenceOTU3542:0.01408,(New.CleanUp.ReferenceOTU397850:0.00014,(((New.CleanUp.ReferenceOTU184072:0.00555,((New.CleanUp.ReferenceOTU115089:0.02281,(New.CleanUp.ReferenceOTU375475:0.01404,New.CleanUp.ReferenceOTU11931:0.01118)0.132:0.00015)0.861:0.00275,(New.CleanUp.ReferenceOTU121020:0.00014,(New.CleanUp.ReferenceOTU204521:0.01413,New.CleanUp.ReferenceOTU421870:0.01118)0.134:0.00015)0.899:0.00276)0.301:0.00014)0.837:0.00276,New.CleanUp.ReferenceOTU297226:0.01988)0.748:0.00014,New.CleanUp.ReferenceOTU8795:0.00014)0.463:0.00012)0.585:0.00014)0.863:0.00354)0.068:0.00015)0.760:0.0035,New.CleanUp.ReferenceOTU178312:0.02002)0.866:0.00708)0.939:0.00015)0.762:0.0019,(New.CleanUp.ReferenceOTU96662:0.00745,New.CleanUp.ReferenceOTU222255:0.01361)0.779:0.00392)0.760:0.00187)0.698:0.00014)0.843:0.00302,((New.CleanUp.ReferenceOTU55113:0.01124,(New.CleanUp.ReferenceOTU172080:0.00841,New.CleanUp.ReferenceOTU201882:0.01125)0.766:0.00272)0.796:0.00277,((((New.CleanUp.ReferenceOTU54818:0.02317,(New.CleanUp.ReferenceOTU119584:0.01145,New.CleanUp.ReferenceOTU288714:0.01724)0.859:0.00546)0.760:0.00452,New.CleanUp.ReferenceOTU272600:0.01366)0.773:0.00428,(((((New.CleanUp.ReferenceOTU297824:0.0228,(New.CleanUp.ReferenceOTU393752:0.01404,((New.CleanUp.ReferenceOTU103605:0.00553,New.CleanUp.ReferenceOTU299635:0.00276)0.538:0.00014,(New.CleanUp.ReferenceOTU301509:0.01982,(New.CleanUp.ReferenceOTU142205:0.01411,New.CleanUp.ReferenceOTU27273:0.00569)0.903:0.00152)0.936:0.0012)0.808:0.00274)0.610:0.00015)0.714:0.00272,(New.CleanUp.ReferenceOTU187337:0.01692,((New.CleanUp.ReferenceOTU86079:0.02304,(New.CleanUp.ReferenceOTU344652:0.0059,New.CleanUp.ReferenceOTU357368:0.01391)0.173:0.00561)0.528:0.00304,New.CleanUp.ReferenceOTU25312:0.01404)0.842:0.00014)0.832:0.00015)0.837:0.00098,((((New.CleanUp.ReferenceOTU391481:0.01424,New.CleanUp.ReferenceOTU262866:0.00282)0.888:0.00555,(New.CleanUp.ReferenceOTU32344:0.00844,(New.CleanUp.ReferenceOTU195953:0.00282,(New.CleanUp.ReferenceOTU103025:0.00595,(New.CleanUp.ReferenceOTU371332:0.0032,New.CleanUp.ReferenceOTU120278:0.01365)0.859:0.00554)0.890:0.00805)0.875:0.00554)0.752:0.00272)0.807:0.00276,(New.CleanUp.ReferenceOTU154355:0.00834,((New.CleanUp.ReferenceOTU337232:0.00535,(New.CleanUp.ReferenceOTU311220:0.00292,New.CleanUp.ReferenceOTU240327:0.01984)0.161:0.00284)0.789:0.00297,((4418684:0.00014,((((((New.CleanUp.ReferenceOTU345616:0.01999,((New.CleanUp.ReferenceOTU89701:0.0142,(New.CleanUp.ReferenceOTU203366:0.01383,((((New.CleanUp.ReferenceOTU53179:0.01922,New.CleanUp.ReferenceOTU88928:0.00767)0.879:0.00798,(New.CleanUp.ReferenceOTU23642:0.02543,(New.CleanUp.ReferenceOTU371293:0.00724,New.CleanUp.ReferenceOTU165096:0.01845)0.384:0.00569)0.430:0.00353)0.890:0.01023,(New.CleanUp.ReferenceOTU213282:0.01202,New.CleanUp.ReferenceOTU146719:0.0311)0.906:0.01365)0.701:0.00427,(((New.CleanUp.ReferenceOTU18090:0.00854,(New.CleanUp.ReferenceOTU108380:0.00014,New.CleanUp.ReferenceOTU135745:0.00564)0.896:0.00014)0.884:0.01077,(New.CleanUp.ReferenceOTU24699:0.01201,New.CleanUp.ReferenceOTU362245:0.01936)0.146:0.00854)0.749:0.00451,New.CleanUp.ReferenceOTU114405:0.01675)0.696:0.00506)0.925:0.00929)0.732:0.00308)0.825:0.0055,New.ReferenceOTU721:0.01711)0.883:0.00014)0.899:0.00555,(((New.CleanUp.ReferenceOTU145184:0.04507,(New.CleanUp.ReferenceOTU345934:0.00287,(New.CleanUp.ReferenceOTU391840:0.00015,New.CleanUp.ReferenceOTU290705:0.0056)0.774:0.0027)0.751:0.00326)0.861:0.00811,((New.CleanUp.ReferenceOTU317500:0.01027,(New.CleanUp.ReferenceOTU258685:0.00679,(New.CleanUp.ReferenceOTU18164:0.00014,New.CleanUp.ReferenceOTU222844:0.0112)0.913:0.00733)0.198:0.00276)0.854:0.00648,(New.CleanUp.ReferenceOTU374507:0.01165,New.CleanUp.ReferenceOTU438885:0.0112)0.908:0.0086)0.896:0.00014)0.763:0.00016,(New.CleanUp.ReferenceOTU370324:0.00016,((New.CleanUp.ReferenceOTU265924:0.00829,((New.CleanUp.ReferenceOTU430787:0.01126,New.CleanUp.ReferenceOTU161173:0.00553)0.930:0.00015,((New.CleanUp.ReferenceOTU396638:0.01131,New.CleanUp.ReferenceOTU406488:0.00015)0.335:0.00314,New.CleanUp.ReferenceOTU268126:0.02354)0.515:0.00821)0.825:0.01139)0.917:0.00902,(New.CleanUp.ReferenceOTU23310:0.02357,((New.CleanUp.ReferenceOTU50698:0.00833,New.CleanUp.ReferenceOTU31322:0.00015)0.844:0.00273,((New.CleanUp.ReferenceOTU402922:0.02581,(New.CleanUp.ReferenceOTU201299:0.00549,((New.CleanUp.ReferenceOTU11731:0.00552,New.CleanUp.ReferenceOTU167396:0.00015)0.123:0.00275,((New.CleanUp.ReferenceOTU197429:0.00273,New.CleanUp.ReferenceOTU271578:0.00273)0.747:0.00015,New.CleanUp.ReferenceOTU373681:0.00825)0.837:0.00274)0.553:0.00015)0.763:0.00275)0.757:0.00274,((New.CleanUp.ReferenceOTU327726:0.01741,(New.CleanUp.ReferenceOTU26447:0.00599,(New.CleanUp.ReferenceOTU441385:0.00838,New.CleanUp.ReferenceOTU88182:0.00285)0.919:0.00822)0.755:0.00287)0.788:0.00519,((New.CleanUp.ReferenceOTU234325:0.01169,((New.CleanUp.ReferenceOTU402075:0.00565,(New.CleanUp.ReferenceOTU371386:0.00837,New.CleanUp.ReferenceOTU147367:0.00015)0.887:0.0057)0.748:0.003,New.CleanUp.ReferenceOTU150183:0.01696)0.687:0.00298)0.875:0.00016,New.CleanUp.ReferenceOTU320714:0.00537)0.957:0.01055)0.913:0.00015)0.907:0.00016)0.605:0.00533)0.771:0.00293)0.750:0.00244)0.949:0.0083)0.780:0.00274)0.804:0.00274,New.CleanUp.ReferenceOTU4603:0.00014)0.924:0.0055,((((New.CleanUp.ReferenceOTU391150:0.09697,(New.CleanUp.ReferenceOTU338314:0.00856,New.CleanUp.ReferenceOTU424563:0.02884)0.774:0.00258)0.841:0.00015,New.CleanUp.ReferenceOTU56153:0.00833)0.174:0.00015,(New.CleanUp.ReferenceOTU417490:0.01418,New.CleanUp.ReferenceOTU222373:0.01126)0.753:0.00268)0.262:0.00014,New.CleanUp.ReferenceOTU394720:0.00832)0.121:0.00015)0.870:0.0043,New.CleanUp.ReferenceOTU100427:0.00556)0.213:0.00015,New.CleanUp.ReferenceOTU268276:0.00276)0.448:0.00014)0.000:0.00014,New.CleanUp.ReferenceOTU431186:0.00276)0.404:0.00015)0.012:0.00011)0.306:0.00015)0.351:0.00015,((New.CleanUp.ReferenceOTU195027:0.0061,((New.CleanUp.ReferenceOTU384496:0.0063,New.CleanUp.ReferenceOTU8226:0.01339)0.793:0.00469,(New.CleanUp.ReferenceOTU367914:0.01196,New.CleanUp.ReferenceOTU289705:0.01662)0.781:0.00863)0.886:0.01177)0.761:0.00852,((New.CleanUp.ReferenceOTU125698:0.01989,New.CleanUp.ReferenceOTU2898:0.01949)0.742:0.00344,(((New.CleanUp.ReferenceOTU207290:0.01729,(New.CleanUp.ReferenceOTU35600:0.02303,(New.CleanUp.ReferenceOTU308129:0.00827,(New.CleanUp.ReferenceOTU395987:0.02875,New.CleanUp.ReferenceOTU354083:0.01113)0.438:0.00944)0.492:0.0029)0.876:0.00576)0.657:0.00281,New.CleanUp.ReferenceOTU35274:0.00582)0.809:0.00518,((((New.CleanUp.ReferenceOTU406554:0.01044,New.CleanUp.ReferenceOTU262539:0.01042)0.875:0.00718,New.CleanUp.ReferenceOTU24464:0.00016)0.713:0.0056,New.CleanUp.ReferenceOTU374041:0.00567)0.934:0.00852,New.CleanUp.ReferenceOTU396333:0.02303)0.578:0.00016)0.802:0.0028)0.821:0.00511)0.761:0.00311)0.871:0.00346)0.876:0.00349,(New.CleanUp.ReferenceOTU392412:0.01127,(New.CleanUp.ReferenceOTU116656:0.01421,New.CleanUp.ReferenceOTU230835:0.01726)0.747:0.00263)0.888:0.00563)0.194:0.00015,((New.CleanUp.ReferenceOTU244267:0.01435,((New.CleanUp.ReferenceOTU371486:0.0231,New.CleanUp.ReferenceOTU283116:0.01165)0.715:0.00559,(New.CleanUp.ReferenceOTU32263:0.00853,(New.CleanUp.ReferenceOTU298736:0.01714,(New.CleanUp.ReferenceOTU272748:0.01416,New.CleanUp.ReferenceOTU352033:0.02297)0.907:0.00854)0.748:0.00276)0.757:0.00242)1.000:0.00014)0.891:0.00566,(New.CleanUp.ReferenceOTU83705:0.01573,New.CleanUp.ReferenceOTU258405:0.01593)0.120:0.00491)0.148:0.00016)0.491:0.00016)0.842:0.0043,New.CleanUp.ReferenceOTU381967:0.01403)0.650:0.00016)0.978:0.00016)0.711:0.00304,(New.ReferenceOTU1541:0.02277,(New.CleanUp.ReferenceOTU146815:0.01978,New.CleanUp.ReferenceOTU177406:0.00387)0.913:0.01055)0.805:0.00015)0.768:0.00291)0.346:0.00015)0.898:0.0061)0.595:0.00016,(255169:0.03515,New.CleanUp.ReferenceOTU218045:0.00582)0.746:0.00256)0.345:0.00014)0.780:0.00309,((New.CleanUp.ReferenceOTU52821:0.01411,(((New.CleanUp.ReferenceOTU175562:0.02773,((New.CleanUp.ReferenceOTU241859:0.02056,(New.CleanUp.ReferenceOTU49865:0.00014,((New.CleanUp.ReferenceOTU205430:0.12906,New.CleanUp.ReferenceOTU290411:0.04581)0.959:0.05436,((New.CleanUp.ReferenceOTU34981:0.03118,((New.CleanUp.ReferenceOTU394551:0.02301,(New.CleanUp.ReferenceOTU419583:0.0203,New.CleanUp.ReferenceOTU160117:0.00499)0.981:0.04825)0.992:0.06527,(New.CleanUp.ReferenceOTU35653:0.08254,New.CleanUp.ReferenceOTU358607:0.05522)0.213:0.0064)0.871:0.02263)0.868:0.02167,New.CleanUp.ReferenceOTU22670:0.01573)0.356:0.01961)0.779:0.00656)0.989:0.02339)0.802:0.00504,(New.CleanUp.ReferenceOTU371307:0.01603,New.CleanUp.ReferenceOTU309913:0.00274)0.265:0.00014)0.763:0.00409)0.995:0.0333,New.CleanUp.ReferenceOTU181920:0.00429)0.953:0.01566,New.CleanUp.ReferenceOTU435510:0.00155)0.960:0.01424)0.932:0.00975,(New.CleanUp.ReferenceOTU244641:0.01451,New.CleanUp.ReferenceOTU334644:0.02638)0.727:0.00226)0.770:0.00318)0.725:0.00236)0.000:0.00017,(New.CleanUp.ReferenceOTU39044:0.0101,(New.CleanUp.ReferenceOTU397065:0.0184,New.CleanUp.ReferenceOTU292678:0.01004)0.417:0.00281)0.780:0.00393)0.008:0.00057,New.CleanUp.ReferenceOTU390845:0.0198)0.453:0.0001)0.000:0.0001)0.428:0.0001)0.999:0.00015,((New.CleanUp.ReferenceOTU93532:0.0143,New.CleanUp.ReferenceOTU188895:0.01721)0.741:0.00259,((New.CleanUp.ReferenceOTU136989:0.01118,((New.CleanUp.ReferenceOTU326102:0.00615,(New.CleanUp.ReferenceOTU354876:0.01923,(New.CleanUp.ReferenceOTU306164:0.02003,New.CleanUp.ReferenceOTU326706:0.01642)0.776:0.00391)0.401:0.00277)0.839:0.00494,(New.CleanUp.ReferenceOTU69650:0.0112,(New.CleanUp.ReferenceOTU391341:0.01114,(New.CleanUp.ReferenceOTU430749:0.01711,New.CleanUp.ReferenceOTU288737:0.01129)0.848:0.00551)0.660:0.00014)0.926:0.00015)0.868:0.00016)0.363:0.00276,New.CleanUp.ReferenceOTU331458:0.01118)0.225:0.00014)0.870:0.00277)0.155:0.00016)0.228:0.00016,(New.CleanUp.ReferenceOTU294093:0.01401,(New.CleanUp.ReferenceOTU106418:0.014,New.CleanUp.ReferenceOTU246779:0.01993)0.755:0.00015)0.379:0.00276)0.835:0.00385,((New.CleanUp.ReferenceOTU102808:0.01043,New.CleanUp.ReferenceOTU260308:0.0194)0.833:0.00698,((((New.CleanUp.ReferenceOTU387948:0.02,New.CleanUp.ReferenceOTU171311:0.00856)0.354:0.00832,((New.CleanUp.ReferenceOTU39054:0.01686,(New.CleanUp.ReferenceOTU91733:0.01991,(New.CleanUp.ReferenceOTU429892:0.01125,New.CleanUp.ReferenceOTU192208:0.01704)0.853:0.00552)0.939:0.00016)0.532:0.00014,(New.CleanUp.ReferenceOTU404184:0.01399,New.CleanUp.ReferenceOTU123421:0.01691)0.876:0.00014)0.925:0.00269)1.000:0.00016,(New.CleanUp.ReferenceOTU182127:0.01406,New.CleanUp.ReferenceOTU191456:0.01401)0.972:0.00014)0.861:0.00014,(New.CleanUp.ReferenceOTU380190:0.01696,(New.CleanUp.ReferenceOTU131010:0.01991,New.CleanUp.ReferenceOTU244894:0.01396)0.871:0.00014)0.812:0.00276)0.884:0.0027)0.884:0.00016)0.000:0.00014,(New.CleanUp.ReferenceOTU245172:0.01977,((((New.CleanUp.ReferenceOTU224386:0.02008,New.CleanUp.ReferenceOTU288719:0.00556)0.880:0.00785,(New.CleanUp.ReferenceOTU116471:0.01187,(New.CleanUp.ReferenceOTU428765:0.02405,New.CleanUp.ReferenceOTU47348:0.01721)0.454:0.00858)0.268:0.00438)0.791:0.00291,(New.CleanUp.ReferenceOTU10249:0.01639,New.CleanUp.ReferenceOTU278734:0.01939)0.856:0.0064)0.785:0.0007,(New.CleanUp.ReferenceOTU161764:0.01117,New.CleanUp.ReferenceOTU197775:0.01116)0.771:0.00276)0.000:0.00016)0.815:0.00276)0.000:0.00015,(New.CleanUp.ReferenceOTU186767:0.01408,New.CleanUp.ReferenceOTU225194:0.01692)0.762:0.00269)0.180:0.00014)0.644:0.00014,(((((New.CleanUp.ReferenceOTU78046:0.01402,(New.CleanUp.ReferenceOTU387218:0.02293,(New.CleanUp.ReferenceOTU72685:0.02004,(((New.CleanUp.ReferenceOTU242646:0.03494,(New.CleanUp.ReferenceOTU266071:0.00554,((New.CleanUp.ReferenceOTU197659:0.01132,(((((New.CleanUp.ReferenceOTU110441:0.00849,New.CleanUp.ReferenceOTU17677:0.00286)0.804:0.0027,(New.CleanUp.ReferenceOTU256509:0.00833,(New.CleanUp.ReferenceOTU370843:0.0171,New.CleanUp.ReferenceOTU140010:0.00567)0.016:0.00267)0.823:0.00015)0.019:0.00016,New.CleanUp.ReferenceOTU92825:0.01406)0.833:0.00278,New.CleanUp.ReferenceOTU429879:0.00276)0.978:0.00014,(New.CleanUp.ReferenceOTU142050:0.01405,New.CleanUp.ReferenceOTU360526:0.00014)0.851:0.00276)0.243:0.00276)0.627:0.00016,New.CleanUp.ReferenceOTU418829:0.00553)0.908:0.00557)0.871:0.00015)0.953:0.00845,((((((((New.CleanUp.ReferenceOTU405591:0.02049,New.CleanUp.ReferenceOTU433429:0.02974)0.903:0.00884,(New.CleanUp.ReferenceOTU164761:0.02328,(New.CleanUp.ReferenceOTU127734:0.01108,(New.CleanUp.ReferenceOTU11089:0.00398,New.CleanUp.ReferenceOTU115219:0.02288)0.879:0.00793)0.746:0.00279)0.751:0.00275)0.768:0.00237,(New.CleanUp.ReferenceOTU233788:0.0061,New.CleanUp.ReferenceOTU358321:0.02301)0.873:0.01111)0.988:0.00016,New.CleanUp.ReferenceOTU369137:0.0084)0.881:0.00546,((New.CleanUp.ReferenceOTU340832:0.0028,((New.CleanUp.ReferenceOTU54615:0.00553,(New.CleanUp.ReferenceOTU227554:0.01118,(New.CleanUp.ReferenceOTU225899:0.00561,New.CleanUp.ReferenceOTU190556:0.01415)0.765:0.0027)0.624:0.00014)0.709:0.00016,New.CleanUp.ReferenceOTU118032:0.01117)0.812:0.00279)0.796:0.00283,(New.CleanUp.ReferenceOTU337529:0.00015,((New.CleanUp.ReferenceOTU402096:0.00861,New.CleanUp.ReferenceOTU432260:0.00578)0.781:0.00257,((New.CleanUp.ReferenceOTU42940:0.00588,New.CleanUp.ReferenceOTU72222:0.01159)0.746:0.00249,New.CleanUp.ReferenceOTU318223:0.00834)0.008:0.00014)0.837:0.00277)0.380:0.00015)0.452:0.00011)0.897:0.00813,(New.CleanUp.ReferenceOTU332416:0.0057,((New.CleanUp.ReferenceOTU45130:0.01725,(New.CleanUp.ReferenceOTU193079:0.01678,(New.CleanUp.ReferenceOTU260226:0.00551,(New.CleanUp.ReferenceOTU248252:0.00273,New.CleanUp.ReferenceOTU267413:0.00015)0.750:0.00277)0.903:0.00904)0.378:0.00582)0.547:0.00794,((New.CleanUp.ReferenceOTU198317:0.01402,New.CleanUp.ReferenceOTU285249:0.01159)0.377:0.00381,New.CleanUp.ReferenceOTU68754:0.0636)0.127:0.00014)0.929:0.01306)0.591:0.01086)0.982:0.00016,New.CleanUp.ReferenceOTU269072:0.02021)0.675:0.00704,(New.CleanUp.ReferenceOTU180307:0.00281,(New.CleanUp.ReferenceOTU434216:0.01689,New.CleanUp.ReferenceOTU185269:0.01123)0.879:0.00016)0.972:0.01418)0.488:0.00015)0.836:0.00627,(((New.CleanUp.ReferenceOTU27102:0.01122,(((New.CleanUp.ReferenceOTU53666:0.00015,(New.CleanUp.ReferenceOTU138681:0.00564,New.CleanUp.ReferenceOTU214592:0.00563)0.885:0.00569)0.850:0.00277,(New.CleanUp.ReferenceOTU98526:0.01124,(New.CleanUp.ReferenceOTU194899:0.01967,New.CleanUp.ReferenceOTU207403:0.01972)0.866:0.00671)0.744:0.00275)0.858:0.00015,(New.CleanUp.ReferenceOTU82551:0.00844,New.CleanUp.ReferenceOTU248740:0.00014)1.000:0.02319)0.838:0.00276)0.727:0.00014,New.CleanUp.ReferenceOTU29812:0.01127)0.831:0.00277,((New.CleanUp.ReferenceOTU212825:0.01701,New.CleanUp.ReferenceOTU336584:0.00015)0.819:0.00275,(New.CleanUp.ReferenceOTU88058:0.01713,New.CleanUp.ReferenceOTU31136:0.01741)0.931:0.01128)0.320:0.00015)0.888:0.00771)0.671:0.00258)0.444:0.00592)0.871:0.00014)0.854:0.00353,(New.CleanUp.ReferenceOTU290201:0.01694,(New.CleanUp.ReferenceOTU300352:0.01692,(New.CleanUp.ReferenceOTU80134:0.01128,((New.CleanUp.ReferenceOTU213217:0.00284,(New.CleanUp.ReferenceOTU257085:0.0092,(New.CleanUp.ReferenceOTU178356:0.0064,New.CleanUp.ReferenceOTU310998:0.01662)0.457:0.00548)0.936:0.01072)0.917:0.00837,(New.CleanUp.ReferenceOTU104725:0.01131,(New.CleanUp.ReferenceOTU395860:0.00015,New.CleanUp.ReferenceOTU280451:0.01117)0.908:0.00559)0.209:0.00016)0.872:0.00559)0.725:0.00284)0.858:0.00015)0.857:0.00277)0.982:0.00014,(New.CleanUp.ReferenceOTU45407:0.01703,(New.CleanUp.ReferenceOTU137120:0.01362,(New.CleanUp.ReferenceOTU45793:0.02236,New.CleanUp.ReferenceOTU289992:0.01756)0.692:0.00281)0.776:0.00328)0.173:0.00274)0.789:0.00322,New.CleanUp.ReferenceOTU329332:0.01719)0.775:0.00382,(New.CleanUp.ReferenceOTU41220:0.01713,New.CleanUp.ReferenceOTU212810:0.01426)0.750:0.00257)0.797:0.00353)0.910:0.00014,(New.CleanUp.ReferenceOTU54616:0.01403,New.CleanUp.ReferenceOTU253906:0.00845)0.870:0.0056)0.890:0.00326,(New.CleanUp.ReferenceOTU373752:0.01112,((New.CleanUp.ReferenceOTU415478:0.01396,(New.CleanUp.ReferenceOTU261142:0.01401,(New.CleanUp.ReferenceOTU271049:0.00829,New.CleanUp.ReferenceOTU361373:0.01122)0.871:0.00557)0.845:0.00016)0.000:0.00015,((New.CleanUp.ReferenceOTU237535:0.00846,((New.CleanUp.ReferenceOTU306189:0.00274,(New.CleanUp.ReferenceOTU437302:0.01421,New.CleanUp.ReferenceOTU23005:0.00283)0.899:0.00841)0.000:0.00014,((New.CleanUp.ReferenceOTU51755:0.00015,New.CleanUp.ReferenceOTU142273:0.00554)0.847:0.00277,((New.CleanUp.ReferenceOTU12959:0.0292,New.CleanUp.ReferenceOTU144630:0.01417)0.705:0.00274,(New.CleanUp.ReferenceOTU203598:0.00552,((New.CleanUp.ReferenceOTU186475:0.0028,(((New.CleanUp.ReferenceOTU123974:0.01122,(New.CleanUp.ReferenceOTU400080:0.0198,New.CleanUp.ReferenceOTU274130:0.00563)0.744:0.00014)0.862:0.00277,New.CleanUp.ReferenceOTU343125:0.00835)0.495:0.00014,New.CleanUp.ReferenceOTU186919:0.00835)0.806:0.00283)0.787:0.0028,New.CleanUp.ReferenceOTU400680:0.00556)0.239:0.00015)0.788:0.00274)0.806:0.00276)0.000:0.00015)0.734:0.00276)0.800:0.00278,(New.CleanUp.ReferenceOTU33640:0.00837,(New.CleanUp.ReferenceOTU76003:0.00558,(New.CleanUp.ReferenceOTU128939:0.00841,New.CleanUp.ReferenceOTU150347:0.00556)0.781:0.00282)0.791:0.00274)0.675:0.00014)0.844:0.00275)0.491:0.00013)0.860:0.00275)0.469:0.00016)1.000:0.00013)0.452:0.00014)0.090:0.00015,(New.CleanUp.ReferenceOTU260700:0.01982,New.CleanUp.ReferenceOTU211784:0.0112)0.745:0.00277)0.457:0.00015)0.259:0.00015,((New.CleanUp.ReferenceOTU20741:0.00276,(New.CleanUp.ReferenceOTU438739:0.01117,((New.CleanUp.ReferenceOTU36944:0.01427,New.CleanUp.ReferenceOTU204297:0.01141)0.743:0.00271,(((((New.CleanUp.ReferenceOTU310441:0.01708,(New.CleanUp.ReferenceOTU42468:0.00557,New.CleanUp.ReferenceOTU180130:0.01708)0.835:0.00015)0.934:0.00838,(New.CleanUp.ReferenceOTU109373:0.00551,(New.CleanUp.ReferenceOTU333139:0.01405,New.CleanUp.ReferenceOTU352589:0.00554)0.780:0.00014)0.230:0.00555)0.766:0.00283,(New.CleanUp.ReferenceOTU439404:0.00833,New.CleanUp.ReferenceOTU355459:0.01704)0.874:0.00014)0.835:0.00278,(New.CleanUp.ReferenceOTU294924:0.00554,(New.CleanUp.ReferenceOTU273497:0.00555,New.CleanUp.ReferenceOTU224884:0.00845)0.391:0.00014)0.480:0.00016)0.935:0.00841,New.CleanUp.ReferenceOTU311683:0.00279)0.871:0.00556)0.355:0.00277)0.873:0.00016)0.593:0.00014,New.CleanUp.ReferenceOTU270651:0.01122)0.831:0.00277)0.001:0.00015,(New.CleanUp.ReferenceOTU133745:0.01956,New.CleanUp.ReferenceOTU289576:0.0166)0.717:0.00344)0.000:0.00013,New.CleanUp.ReferenceOTU329720:0.01687)0.441:0.00015,New.CleanUp.ReferenceOTU62313:0.0169)0.000:0.00016)0.069:0.00011,((New.CleanUp.ReferenceOTU434678:0.01991,(New.CleanUp.ReferenceOTU393634:0.01419,New.CleanUp.ReferenceOTU428639:0.0056)0.915:0.00015)0.816:0.00272,(New.CleanUp.ReferenceOTU391728:0.01133,(New.CleanUp.ReferenceOTU295594:0.01386,(((New.CleanUp.ReferenceOTU374054:0.02176,New.CleanUp.ReferenceOTU194392:0.0111)0.925:0.01042,New.CleanUp.ReferenceOTU302046:0.00638)0.880:0.00775,New.CleanUp.ReferenceOTU14401:0.00014)0.941:0.01326)0.908:0.01014)0.734:0.00279)0.771:0.00278,((New.CleanUp.ReferenceOTU409361:0.01652,(New.CleanUp.ReferenceOTU199725:0.00838,(New.CleanUp.ReferenceOTU320625:0.0075,New.CleanUp.ReferenceOTU338854:0.00753)0.857:0.00746)0.891:0.00742)0.862:0.00706,(((New.CleanUp.ReferenceOTU201143:0.01308,((New.CleanUp.ReferenceOTU185011:0.00868,(New.CleanUp.ReferenceOTU178656:0.00863,((New.CleanUp.ReferenceOTU6847:0.01751,New.CleanUp.ReferenceOTU68162:0.00286)0.172:0.00016,New.CleanUp.ReferenceOTU212964:0.00575)0.882:0.00016)0.101:0.00291)0.768:0.00274,New.CleanUp.ReferenceOTU38904:0.01171)0.772:0.00533)0.982:0.01945,3692328:0.00015)0.855:0.01115,((((((((New.CleanUp.ReferenceOTU228505:0.01597,((New.CleanUp.ReferenceOTU375464:0.0135,New.CleanUp.ReferenceOTU310430:0.00907)0.596:0.00552,(New.CleanUp.ReferenceOTU94:0.01819,New.CleanUp.ReferenceOTU307150:0.0133)0.864:0.00717)0.783:0.00401)0.778:0.00366,(((New.CleanUp.ReferenceOTU426763:0.02223,((New.CleanUp.ReferenceOTU355821:0.00014,(New.CleanUp.ReferenceOTU81838:0.01661,New.CleanUp.ReferenceOTU191032:0.02578)0.761:0.00348)0.937:0.01035,New.CleanUp.ReferenceOTU24515:0.01282)0.431:0.00475)0.977:0.02,(New.ReferenceOTU672:0.00841,(New.CleanUp.ReferenceOTU98539:0.00835,((New.CleanUp.ReferenceOTU99483:0.00563,((((((New.CleanUp.ReferenceOTU423959:0.02857,(New.CleanUp.ReferenceOTU410395:0.03443,New.CleanUp.ReferenceOTU162940:0.03677)0.820:0.00666)0.894:0.01148,(New.CleanUp.ReferenceOTU168284:0.01876,((New.CleanUp.ReferenceOTU188555:0.00273,(New.CleanUp.ReferenceOTU18111:0.02349,(New.CleanUp.ReferenceOTU352349:0.0462,((New.ReferenceOTU1465:0.01075,New.CleanUp.ReferenceOTU68833:0.04806)0.977:0.02696,((((New.CleanUp.ReferenceOTU212269:0.0037,(New.CleanUp.ReferenceOTU371969:0.03237,(New.CleanUp.ReferenceOTU136234:0.01495,New.CleanUp.ReferenceOTU138460:0.01797)0.875:0.00015)0.960:0.01905)0.903:0.01202,(New.CleanUp.ReferenceOTU428943:0.01755,(New.CleanUp.ReferenceOTU348392:0.04517,(New.CleanUp.ReferenceOTU261122:0.01979,New.CleanUp.ReferenceOTU367452:0.03806)0.324:0.00369)0.800:0.0066)0.844:0.00991)0.968:0.01949,(New.CleanUp.ReferenceOTU122094:0.02469,New.CleanUp.ReferenceOTU393619:0.03821)0.775:0.01515)0.779:0.00744,New.CleanUp.ReferenceOTU400517:0.03696)0.863:0.01163)0.932:0.01678)0.988:0.03167)0.886:0.00943)0.977:0.01732,New.CleanUp.ReferenceOTU286002:0.0054)0.994:0.02851)0.817:0.011)0.901:0.01245,(((((New.CleanUp.ReferenceOTU158189:0.01043,New.CleanUp.ReferenceOTU323103:0.00701)0.946:0.01503,(New.CleanUp.ReferenceOTU307317:0.02038,(New.CleanUp.ReferenceOTU250557:0.00878,((New.CleanUp.ReferenceOTU307225:0.01867,((New.CleanUp.ReferenceOTU222027:0.02243,New.CleanUp.ReferenceOTU337768:0.0064)0.725:0.0183,New.CleanUp.ReferenceOTU282386:0.05682)0.591:0.01236)0.625:0.00119,((New.CleanUp.ReferenceOTU117830:0.01652,(New.CleanUp.ReferenceOTU430460:0.00904,New.CleanUp.ReferenceOTU58220:0.01685)0.802:0.0115)0.772:0.00342,(New.CleanUp.ReferenceOTU90492:0.01403,New.CleanUp.ReferenceOTU66677:0.01126)0.870:0.00015)0.926:0.00875)0.865:0.00551)0.883:0.00926)0.717:0.009)0.651:0.00345,((New.CleanUp.ReferenceOTU165008:0.01135,(New.CleanUp.ReferenceOTU421304:0.02066,(((((New.CleanUp.ReferenceOTU197252:0.06656,New.CleanUp.ReferenceOTU374479:0.0146)0.244:0.01761,New.CleanUp.ReferenceOTU177144:0.00694)0.756:0.00485,New.CleanUp.ReferenceOTU388100:0.0106)0.896:0.00891,New.CleanUp.ReferenceOTU41688:0.01685)0.853:0.00617,((New.CleanUp.ReferenceOTU399206:0.00261,New.CleanUp.ReferenceOTU180840:0.01154)0.955:0.01158,New.CleanUp.ReferenceOTU349888:0.00549)0.879:0.0057)0.751:0.0027)0.934:0.01147)0.867:0.00802,((((New.CleanUp.ReferenceOTU339571:0.03195,New.CleanUp.ReferenceOTU15117:0.00015)0.920:0.0084,New.CleanUp.ReferenceOTU240765:0.01139)0.743:0.00278,((New.CleanUp.ReferenceOTU249015:0.01714,(((New.CleanUp.ReferenceOTU125658:0.02094,(((New.CleanUp.ReferenceOTU340290:0.00015,((New.CleanUp.ReferenceOTU119980:0.03361,New.CleanUp.ReferenceOTU316752:0.07877)0.000:0.00708,(New.CleanUp.ReferenceOTU402332:0.0293,(New.CleanUp.ReferenceOTU420902:0.01989,New.CleanUp.ReferenceOTU130087:0.01802)0.250:0.0039)0.840:0.00908)0.391:0.01017)0.907:0.01422,(New.CleanUp.ReferenceOTU208279:0.01705,New.CleanUp.ReferenceOTU306933:0.03901)0.116:0.00014)0.966:0.01387,(New.CleanUp.ReferenceOTU410432:0.00159,(New.CleanUp.ReferenceOTU140263:0.01414,New.CleanUp.ReferenceOTU344843:0.01434)0.825:0.00502)0.768:0.00166)0.687:0.00203)0.952:0.01497,New.CleanUp.ReferenceOTU256351:0.00562)0.947:0.01115,New.CleanUp.ReferenceOTU102465:0.00837)0.829:0.00016)0.697:0.00551,(New.CleanUp.ReferenceOTU438042:0.00553,New.CleanUp.ReferenceOTU102768:0.01439)0.978:0.01744)0.869:0.00561)0.747:0.00263,New.ReferenceOTU55:0.02333)0.860:0.00652)0.882:0.00902)0.920:0.01258,((New.CleanUp.ReferenceOTU52340:0.06665,(New.CleanUp.ReferenceOTU197930:0.01764,(New.CleanUp.ReferenceOTU416178:0.04116,((New.CleanUp.ReferenceOTU304604:0.08176,(New.CleanUp.ReferenceOTU111192:0.02197,(New.CleanUp.ReferenceOTU107964:0.0588,New.CleanUp.ReferenceOTU243129:0.00928)0.936:0.02476)0.716:0.01799)0.984:0.04844,(New.CleanUp.ReferenceOTU208565:0.01632,(((New.CleanUp.ReferenceOTU132242:0.03778,((New.CleanUp.ReferenceOTU39714:0.02901,New.CleanUp.ReferenceOTU238865:0.00345)0.789:0.00858,((New.CleanUp.ReferenceOTU251503:0.03459,New.CleanUp.ReferenceOTU353422:0.00032)0.996:0.05628,((New.CleanUp.ReferenceOTU34717:0.00714,(New.CleanUp.ReferenceOTU210290:0.00971,New.CleanUp.ReferenceOTU63609:0.0613)0.906:0.01523)0.818:0.03727,(New.CleanUp.ReferenceOTU427322:0.04827,New.CleanUp.ReferenceOTU208239:0.0837)0.708:0.0325)0.236:0.01749)0.280:0.01987)0.443:0.0064)0.690:0.00397,New.CleanUp.ReferenceOTU1671:0.01738)0.748:0.01269,(New.CleanUp.ReferenceOTU428133:0.01503,New.CleanUp.ReferenceOTU329219:0.00928)1.000:0.07928)0.989:0.04469)0.927:0.02407)0.980:0.03505)0.922:0.02256)0.846:0.02046)0.924:0.02007,New.CleanUp.ReferenceOTU127030:0.02321)0.918:0.01202)0.786:0.00376,((New.CleanUp.ReferenceOTU165698:0.00292,(((((New.CleanUp.ReferenceOTU20973:0.02294,New.CleanUp.ReferenceOTU181138:0.04085)0.739:0.02253,New.CleanUp.ReferenceOTU29609:0.00531)0.880:0.01267,(((New.CleanUp.ReferenceOTU425457:0.07592,New.CleanUp.ReferenceOTU177666:0.01251)0.994:0.05603,(New.CleanUp.ReferenceOTU383485:0.02806,(New.CleanUp.ReferenceOTU14820:0.02718,(New.CleanUp.ReferenceOTU70066:0.00014,(New.CleanUp.ReferenceOTU177001:0.02548,(New.CleanUp.ReferenceOTU301773:0.0246,New.CleanUp.ReferenceOTU176840:0.01647)0.847:0.00871)0.892:0.00941)0.884:0.00772)0.463:0.00808)0.813:0.01311)0.426:0.02318,New.CleanUp.ReferenceOTU21318:0.03777)0.939:0.02915)0.917:0.01741,((New.CleanUp.ReferenceOTU12753:0.01863,(((New.CleanUp.ReferenceOTU280061:0.00851,((New.CleanUp.ReferenceOTU422505:0.01214,(((New.CleanUp.ReferenceOTU341300:0.01355,(New.CleanUp.ReferenceOTU126572:0.02111,New.CleanUp.ReferenceOTU404553:0.06758)0.288:0.02123)0.870:0.01438,(New.CleanUp.ReferenceOTU188832:0.03046,((New.CleanUp.ReferenceOTU435208:0.05207,New.CleanUp.ReferenceOTU13759:0.00015)0.985:0.01993,(New.CleanUp.ReferenceOTU200911:0.00527,(New.CleanUp.ReferenceOTU313932:0.04254,(New.CleanUp.ReferenceOTU1155:0.02568,(New.CleanUp.ReferenceOTU400541:0.00558,New.CleanUp.ReferenceOTU227444:0.02019)0.908:0.00015)0.763:0.00597)0.989:0.02714)0.974:0.01911)0.216:0.00015)0.244:0.00813)0.988:0.028,(((((New.CleanUp.ReferenceOTU235137:0.01766,(((New.CleanUp.ReferenceOTU420726:0.00015,New.CleanUp.ReferenceOTU437661:0.00972)0.665:0.00014,(New.CleanUp.ReferenceOTU172234:0.03201,New.CleanUp.ReferenceOTU161075:0.0257)0.838:0.00016)0.957:0.0101,New.CleanUp.ReferenceOTU53018:0.01154)0.635:0.00015)0.948:0.01594,((New.CleanUp.ReferenceOTU6687:0.02594,(New.CleanUp.ReferenceOTU159330:0.01705,(((New.CleanUp.ReferenceOTU267975:0.00341,(New.CleanUp.ReferenceOTU391110:0.02095,New.CleanUp.ReferenceOTU272665:0.01725)0.951:0.01875)0.942:0.01715,(New.CleanUp.ReferenceOTU411558:0.01748,New.CleanUp.ReferenceOTU371097:0.02023)0.744:0.00247)0.431:0.00015,(New.CleanUp.ReferenceOTU354622:0.01112,(New.CleanUp.ReferenceOTU241826:0.0198,(((550588:0.00276,(New.CleanUp.ReferenceOTU350278:0.01379,New.CleanUp.ReferenceOTU156046:0.01192)0.707:0.00244)0.009:0.00014,New.CleanUp.ReferenceOTU373981:0.00832)0.863:0.00319,New.CleanUp.ReferenceOTU132323:0.01993)0.049:0.00016)0.478:0.00015)0.753:0.00016)0.761:0.00277)0.784:0.00278)0.000:0.00015,New.CleanUp.ReferenceOTU263212:0.02603)0.755:0.00365)0.916:0.0093,(New.CleanUp.ReferenceOTU249566:0.01816,(New.CleanUp.ReferenceOTU428006:0.00708,(New.CleanUp.ReferenceOTU433109:0.01266,(New.CleanUp.ReferenceOTU307424:0.02449,New.CleanUp.ReferenceOTU6725:0.00858)0.934:0.01265)0.880:0.01092)0.779:0.00611)0.511:0.00408)0.965:0.01668,(New.CleanUp.ReferenceOTU193450:0.00015,(New.CleanUp.ReferenceOTU274917:0.01422,(New.CleanUp.ReferenceOTU137384:0.01139,((New.CleanUp.ReferenceOTU67496:0.02948,New.CleanUp.ReferenceOTU124596:0.00014)0.979:0.0244,(New.CleanUp.ReferenceOTU376942:0.00484,((New.CleanUp.ReferenceOTU383824:0.02524,New.CleanUp.ReferenceOTU287281:0.00586)0.923:0.01497,(New.CleanUp.ReferenceOTU362340:0.00562,New.CleanUp.ReferenceOTU419590:0.02047)0.754:0.00024)0.955:0.01525)0.902:0.01346)0.896:0.01334)0.907:0.01436)0.932:0.00015)0.981:0.01415)0.850:0.00015,((New.ReferenceOTU198:0.00016,(New.CleanUp.ReferenceOTU38700:0.00014,New.CleanUp.ReferenceOTU91840:0.05404)1.000:0.03499)0.889:0.00531,(New.CleanUp.ReferenceOTU188164:0.01171,New.CleanUp.ReferenceOTU308187:0.02813)0.922:0.01525)0.854:0.00015)0.929:0.0123)0.618:0.00865)0.908:0.01077,(New.CleanUp.ReferenceOTU261497:0.01812,New.CleanUp.ReferenceOTU317557:0.02485)0.768:0.00458)0.931:0.00894)0.495:0.00016,(New.CleanUp.ReferenceOTU96928:0.00632,New.CleanUp.ReferenceOTU281105:0.02924)0.939:0.01665)0.927:0.01519,(((((((((New.CleanUp.ReferenceOTU138186:0.02072,New.CleanUp.ReferenceOTU278609:0.01098)0.929:0.01167,(New.CleanUp.ReferenceOTU172487:0.01706,((((((New.CleanUp.ReferenceOTU407400:0.01307,New.CleanUp.ReferenceOTU286422:0.00662)0.222:0.00441,((New.CleanUp.ReferenceOTU28281:0.03624,(((New.CleanUp.ReferenceOTU76569:0.03547,New.CleanUp.ReferenceOTU312058:0.00608)0.962:0.01717,((New.CleanUp.ReferenceOTU94735:0.0237,749229:0.01086)0.818:0.01131,New.CleanUp.ReferenceOTU75045:0.00787)0.658:0.00016)0.767:0.00348,New.CleanUp.ReferenceOTU193020:0.02318)0.709:0.0027)0.817:0.00013,New.CleanUp.ReferenceOTU90065:0.01938)0.731:0.00592)0.926:0.01149,New.CleanUp.ReferenceOTU221050:0.01119)0.917:0.00014,1137016:0.00014)0.796:0.00275,New.CleanUp.ReferenceOTU355876:0.02281)0.884:0.00016,New.CleanUp.ReferenceOTU130886:0.00823)0.976:0.01696)0.972:0.00015)0.963:0.02564,((New.CleanUp.ReferenceOTU433884:0.03575,(New.CleanUp.ReferenceOTU329555:0.03239,(New.CleanUp.ReferenceOTU211117:0.04025,((New.CleanUp.ReferenceOTU229062:0.02043,((((New.CleanUp.ReferenceOTU83946:0.06163,New.CleanUp.ReferenceOTU277578:0.06144)0.991:0.05929,New.CleanUp.ReferenceOTU290712:0.01979)0.872:0.01935,(New.CleanUp.ReferenceOTU62161:0.03194,New.CleanUp.ReferenceOTU226546:0.01662)0.393:0.01679)0.901:0.01922,((New.CleanUp.ReferenceOTU438464:0.00913,(New.CleanUp.ReferenceOTU356398:0.01812,(New.CleanUp.ReferenceOTU123512:0.00886,New.CleanUp.ReferenceOTU322451:0.0287)0.870:0.00813)0.918:0.01374)0.854:0.01505,((New.CleanUp.ReferenceOTU230368:0.06102,New.CleanUp.ReferenceOTU318267:0.09386)0.267:0.00797,(New.CleanUp.ReferenceOTU158210:0.07515,New.CleanUp.ReferenceOTU115154:0.02568)0.792:0.01326)0.910:0.01795)0.364:0.00904)0.753:0.00325)0.882:0.00938,New.CleanUp.ReferenceOTU246668:0.01353)0.947:0.02091)0.641:0.00358)0.402:0.00447)0.939:0.0182,((New.CleanUp.ReferenceOTU436916:0.0027,(New.CleanUp.ReferenceOTU160279:0.05193,((New.CleanUp.ReferenceOTU305331:0.02528,(New.CleanUp.ReferenceOTU117650:0.00774,New.CleanUp.ReferenceOTU135872:0.01842)0.742:0.00535)0.931:0.01888,(New.CleanUp.ReferenceOTU228931:0.02506,((New.CleanUp.ReferenceOTU297583:0.01243,New.CleanUp.ReferenceOTU356570:0.02869)0.885:0.01193,(New.CleanUp.ReferenceOTU402157:0.02715,New.CleanUp.ReferenceOTU67160:0.01971)0.755:0.00625)0.864:0.01196)0.960:0.02616)0.143:0.01616)0.903:0.01437)0.925:0.01156,(New.CleanUp.ReferenceOTU409587:0.00811,New.CleanUp.ReferenceOTU81315:0.01451)0.964:0.01765)0.819:0.00615)0.447:0.01501)0.621:0.00597,(New.CleanUp.ReferenceOTU197491:0.02288,New.CleanUp.ReferenceOTU320694:0.07734)0.988:0.04028)0.703:0.00318,New.CleanUp.ReferenceOTU211494:0.09283)0.859:0.00874,((((((((New.CleanUp.ReferenceOTU190122:0.05629,((New.CleanUp.ReferenceOTU441084:0.04912,519104:0.00836)0.988:0.0519,(New.CleanUp.ReferenceOTU429649:0.02705,New.CleanUp.ReferenceOTU299739:0.06654)0.904:0.02693)0.613:0.02442)0.852:0.02122,((New.CleanUp.ReferenceOTU219816:0.05653,615362:0.01885)0.745:0.01469,((3329856:0.01425,4395046:0.0057)0.992:0.04221,(552725:0.01535,New.CleanUp.ReferenceOTU358245:0.0418)0.911:0.01997)0.743:0.0156)0.733:0.01676)0.832:0.01733,(((New.CleanUp.ReferenceOTU219799:0.02068,((((New.CleanUp.ReferenceOTU72470:0.04494,((New.CleanUp.ReferenceOTU371881:0.0029,New.CleanUp.ReferenceOTU409588:0.02933)0.933:0.02444,New.CleanUp.ReferenceOTU321154:0.04324)0.886:0.02089)0.975:0.03577,(((((New.CleanUp.ReferenceOTU42555:0.01927,New.CleanUp.ReferenceOTU84736:0.02579)0.910:0.01296,New.CleanUp.ReferenceOTU315198:0.02548)0.263:0.00015,New.CleanUp.ReferenceOTU291318:0.00549)0.819:0.00288,(((331647:0.00275,(New.CleanUp.ReferenceOTU366804:0.00287,(New.CleanUp.ReferenceOTU261102:0.05042,(New.CleanUp.ReferenceOTU264285:0.02874,New.CleanUp.ReferenceOTU33906:0.03481)0.813:0.00976)0.853:0.01069)0.859:0.00542)0.772:0.00288,((New.CleanUp.ReferenceOTU81810:0.0437,New.CleanUp.ReferenceOTU301412:0.00663)0.995:0.04207,New.CleanUp.ReferenceOTU228462:0.01106)0.855:0.00917)0.790:0.00243,(564004:0.00843,(4364412:0.00852,709657:0.00826)0.752:0.00295)0.830:0.00836)0.921:0.00014)0.994:0.02597,((((New.CleanUp.ReferenceOTU186966:0.02948,(New.CleanUp.ReferenceOTU398186:0.05133,New.CleanUp.ReferenceOTU271680:0.01331)0.014:0.01187)0.919:0.01874,(New.CleanUp.ReferenceOTU429147:0.05907,(New.CleanUp.ReferenceOTU237178:0.02483,(New.CleanUp.ReferenceOTU316493:0.01959,(New.CleanUp.ReferenceOTU154918:0.03711,New.CleanUp.ReferenceOTU173077:0.04579)0.604:0.00669)0.843:0.00984)0.931:0.01638)0.717:0.00526)0.675:0.0031,New.CleanUp.ReferenceOTU344557:0.02278)0.687:0.00015,(1640195:0.01677,((New.CleanUp.ReferenceOTU110264:0.00554,New.CleanUp.ReferenceOTU129021:0.01407)0.981:0.01725,(810700:0.01103,(3412843:0.0084,New.CleanUp.ReferenceOTU26925:0.01111)0.932:0.00014)0.392:0.00547)0.818:0.0083)0.667:0.00016)0.758:0.00258)0.231:0.00562)0.635:0.01798,((New.CleanUp.ReferenceOTU115288:0.03201,(New.CleanUp.ReferenceOTU252492:0.01383,New.CleanUp.ReferenceOTU34643:0.00825)0.534:0.00015)0.820:0.00488,((New.CleanUp.ReferenceOTU157799:0.00552,357011:0.00273)0.851:0.00611,568617:0.04127)0.327:0.00581)0.000:0.00014)1.000:0.08911,275449:0.04127)0.840:0.01214)0.985:0.03083,((New.CleanUp.ReferenceOTU383283:0.01858,((1085018:0.02077,New.CleanUp.ReferenceOTU306281:0.00838)1.000:0.08783,207153:0.03467)0.810:0.02206)0.842:0.01187,(New.CleanUp.ReferenceOTU396717:0.01204,2364698:0.00472)1.000:0.06213)0.729:0.00394)0.829:0.00849,((New.CleanUp.ReferenceOTU223120:0.03178,(((4311517:0.00014,(4364838:0.01102,4322410:0.00548)0.910:0.00014)0.762:0.00015,New.CleanUp.ReferenceOTU128966:0.00547)0.581:0.00015,New.CleanUp.ReferenceOTU424081:0.02581)0.499:0.00014)0.715:0.0027,(((New.CleanUp.ReferenceOTU157868:0.01105,New.CleanUp.ReferenceOTU266939:0.02981)0.987:0.02394,(New.CleanUp.ReferenceOTU198983:0.0154,(New.CleanUp.ReferenceOTU120762:0.00016,New.CleanUp.ReferenceOTU344869:0.03253)0.967:0.0186)0.911:0.012)0.754:0.00266,(139727:0.00273,(New.CleanUp.ReferenceOTU402516:0.00547,(906820:0.00015,New.CleanUp.ReferenceOTU10593:0.00273)0.854:0.00275)0.729:0.00014)0.772:0.00015)0.861:0.00015)0.985:0.02398)0.850:0.00945)0.828:0.01095,(((New.ReferenceOTU1127:0.00202,New.CleanUp.ReferenceOTU365210:0.03402)0.965:0.02797,((1134817:0.02749,(New.CleanUp.ReferenceOTU143219:0.06614,(220224:0.00542,New.CleanUp.ReferenceOTU182683:0.00286)0.601:0.00016)0.898:0.01836)0.968:0.03763,(New.CleanUp.ReferenceOTU35241:0.0134,(New.CleanUp.ReferenceOTU248218:0.0143,New.CleanUp.ReferenceOTU250205:0.03113)0.965:0.03131)0.375:0.01552)0.700:0.01171)0.853:0.0134,(156710:0.00317,(New.CleanUp.ReferenceOTU334730:0.10043,New.CleanUp.ReferenceOTU370944:0.06831)0.623:0.00096)0.919:0.02033)0.865:0.01524)0.898:0.01118,(((New.CleanUp.ReferenceOTU248899:0.01392,(New.CleanUp.ReferenceOTU243027:0.02231,New.CleanUp.ReferenceOTU317951:0.02627)0.800:0.01059)0.845:0.01155,(New.CleanUp.ReferenceOTU235973:0.01887,New.CleanUp.ReferenceOTU265585:0.0255)0.925:0.01603)0.833:0.00816,New.CleanUp.ReferenceOTU239883:0.02554)0.843:0.00711)0.929:0.00016,(((New.CleanUp.ReferenceOTU150460:0.02704,(New.CleanUp.ReferenceOTU321830:0.0361,(New.CleanUp.ReferenceOTU413473:0.02626,(New.CleanUp.ReferenceOTU128284:0.02243,(New.CleanUp.ReferenceOTU139675:0.04056,New.CleanUp.ReferenceOTU222623:0.00973)0.168:0.01097)0.929:0.01973)0.209:0.00648)0.965:0.01986)0.919:0.01555,((((1139467:0.06383,((New.CleanUp.ReferenceOTU109485:0.02767,(New.CleanUp.ReferenceOTU408034:0.01462,New.CleanUp.ReferenceOTU259862:0.03791)0.714:0.00295)0.720:0.00378,((New.CleanUp.ReferenceOTU124944:0.01014,(New.CleanUp.ReferenceOTU84612:0.012,New.CleanUp.ReferenceOTU230026:0.03311)0.857:0.00015)0.931:0.01205,New.CleanUp.ReferenceOTU60768:0.0123)0.701:0.01166)0.966:0.02947)0.980:0.03501,(((New.CleanUp.ReferenceOTU417908:0.03615,(New.CleanUp.ReferenceOTU3029:0.01237,(New.CleanUp.ReferenceOTU49747:0.02304,New.CleanUp.ReferenceOTU319986:0.01635)0.908:0.02333)0.940:0.02896)0.795:0.01524,New.CleanUp.ReferenceOTU250317:0.09028)0.075:0.00359,(New.CleanUp.ReferenceOTU351746:0.02297,(New.CleanUp.ReferenceOTU225338:0.0657,New.CleanUp.ReferenceOTU220939:0.03632)0.883:0.0145)0.965:0.02099)0.761:0.00293)0.931:0.01563,(((New.CleanUp.ReferenceOTU350545:0.02738,(New.CleanUp.ReferenceOTU76690:0.02523,New.CleanUp.ReferenceOTU259997:0.03435)0.011:0.01041)0.893:0.01418,(((((New.CleanUp.ReferenceOTU207460:0.02243,698483:0.0041)0.920:0.01291,(((237539:0.01189,362845:0.01984)0.968:0.02001,873114:0.005)0.098:0.00483,New.CleanUp.ReferenceOTU232625:0.01109)0.852:0.00853)0.803:0.00579,(156868:0.00279,210561:0.00833)0.920:0.00863)0.874:0.00571,((246579:0.0113,((((New.CleanUp.ReferenceOTU320059:0.03335,(New.CleanUp.ReferenceOTU27026:0.04612,(New.CleanUp.ReferenceOTU119570:0.01548,((New.CleanUp.ReferenceOTU55761:0.02848,New.CleanUp.ReferenceOTU126132:0.01914)0.814:0.00735,New.CleanUp.ReferenceOTU102218:0.04095)0.391:0.0113)0.915:0.01383)0.927:0.02011)0.853:0.01117,(New.CleanUp.ReferenceOTU396474:0.02107,New.ReferenceOTU1599:0.02401)0.740:0.00388)0.675:0.00015,New.CleanUp.ReferenceOTU298481:0.01509)0.958:0.01176,(((((New.CleanUp.ReferenceOTU64679:0.0196,New.CleanUp.ReferenceOTU369348:0.01389)0.300:0.00015,((New.CleanUp.ReferenceOTU118860:0.01705,New.CleanUp.ReferenceOTU424090:0.01999)0.759:0.00259,New.CleanUp.ReferenceOTU73671:0.01994)0.870:0.00015)0.777:0.00015,((New.CleanUp.ReferenceOTU187095:0.02261,(New.CleanUp.ReferenceOTU272956:0.02366,(New.CleanUp.ReferenceOTU374339:0.02301,New.CleanUp.ReferenceOTU57280:0.00014)0.947:0.01422)0.303:0.00836)0.935:0.00014,(369734:0.00014,(New.CleanUp.ReferenceOTU103332:0.0139,New.CleanUp.ReferenceOTU307018:0.01407)0.961:0.00014)0.520:0.00015)0.849:0.00275)0.836:0.00314,(4391888:0.00273,(2771646:0.00016,(New.CleanUp.ReferenceOTU357702:0.01132,New.CleanUp.ReferenceOTU222819:0.00275)0.059:0.00015)0.968:0.01115)0.867:0.00327)0.838:0.00665,(((210657:0.02996,218380:0.00496)0.929:0.01481,((New.CleanUp.ReferenceOTU67580:0.01487,New.CleanUp.ReferenceOTU275262:0.00212)0.860:0.00596,(New.CleanUp.ReferenceOTU55249:0.03783,(New.CleanUp.ReferenceOTU116684:0.01131,(New.CleanUp.ReferenceOTU53837:0.00547,New.CleanUp.ReferenceOTU111170:0.00845)0.729:0.00278)0.639:0.00014)0.868:0.01436)0.875:0.00937)0.798:0.00851,New.CleanUp.ReferenceOTU267518:0.01089)0.762:0.00445)0.890:0.01337)0.467:0.00016)0.887:0.00595,(225546:0.00783,(New.CleanUp.ReferenceOTU273054:0.01731,(New.CleanUp.ReferenceOTU117964:0.0031,New.CleanUp.ReferenceOTU123503:0.01665)0.845:0.00822)0.843:0.00606)0.952:0.01465)0.919:0.00015)0.774:0.00356,((New.CleanUp.ReferenceOTU298796:0.01043,(813522:0.00926,(210387:0.00878,(217834:0.0143,New.CleanUp.ReferenceOTU293152:0.01141)0.889:0.00845)0.673:0.00173)0.858:0.00761)0.957:0.01403,(((New.CleanUp.ReferenceOTU1926:0.01372,((226012:0.0059,585228:0.01725)0.960:0.01423,(New.CleanUp.ReferenceOTU3585:0.00843,(New.CleanUp.ReferenceOTU46291:0.02073,(New.CleanUp.ReferenceOTU258519:0.00489,(New.CleanUp.ReferenceOTU340805:0.00697,New.CleanUp.ReferenceOTU349823:0.02251)0.037:0.00516)0.873:0.00722)0.702:0.00176)0.160:0.00011)0.410:0.00391)0.919:0.01082,(((New.CleanUp.ReferenceOTU301849:0.01721,(New.CleanUp.ReferenceOTU168133:0.00793,((New.CleanUp.ReferenceOTU192241:0.00584,New.CleanUp.ReferenceOTU294723:0.00808)0.909:0.00565,(New.CleanUp.ReferenceOTU411986:0.00471,New.CleanUp.ReferenceOTU412930:0.00701)0.937:0.01056)0.690:0.00015)0.782:0.00014)0.922:0.00562,((((((New.CleanUp.ReferenceOTU15521:0.0055,(New.CleanUp.ReferenceOTU150310:0.0055,New.CleanUp.ReferenceOTU30498:0.00273)0.768:0.00276)0.987:0.01694,(New.CleanUp.ReferenceOTU37813:0.00838,(New.CleanUp.ReferenceOTU417453:0.00274,New.CleanUp.ReferenceOTU122515:0.02572)0.757:0.00279)0.890:0.00552)0.908:0.00015,78724:0.00015)0.884:0.00015,(((New.CleanUp.ReferenceOTU376542:0.01137,New.CleanUp.ReferenceOTU407558:0.01716)0.870:0.00693,New.CleanUp.ReferenceOTU361104:0.00682)0.646:0.00281,((New.CleanUp.ReferenceOTU274734:0.01132,New.CleanUp.ReferenceOTU315853:0.0229)0.779:0.00257,((New.CleanUp.ReferenceOTU56958:0.00727,(New.CleanUp.ReferenceOTU26045:0.02998,(New.CleanUp.ReferenceOTU146228:0.00285,New.CleanUp.ReferenceOTU275223:0.00285)0.805:0.00014)0.400:0.00568)0.943:0.01771,(New.CleanUp.ReferenceOTU247115:0.01109,((New.CleanUp.ReferenceOTU400469:0.0193,New.CleanUp.ReferenceOTU279988:0.00702)0.916:0.01039,New.CleanUp.ReferenceOTU107749:0.02006)0.888:0.00015)0.883:0.00939)0.780:0.00543)0.791:0.00399)0.839:0.00423)0.758:0.00554,New.CleanUp.ReferenceOTU98750:0.04744)0.763:0.00608,New.CleanUp.ReferenceOTU322159:0.02044)0.918:0.01079)0.923:0.00015,(((241792:0.00273,(New.CleanUp.ReferenceOTU67838:0.00014,New.CleanUp.ReferenceOTU428643:0.01116)0.119:0.00276)0.799:0.00016,(New.CleanUp.ReferenceOTU62226:0.03197,New.CleanUp.ReferenceOTU341511:0.00015)0.794:0.00827)0.985:0.01699,(New.CleanUp.ReferenceOTU289475:0.02573,(New.CleanUp.ReferenceOTU65576:0.00278,((New.CleanUp.ReferenceOTU135692:0.02273,(New.CleanUp.ReferenceOTU311896:0.01067,(New.CleanUp.ReferenceOTU30185:0.00579,(New.CleanUp.ReferenceOTU273993:0.00866,New.CleanUp.ReferenceOTU348784:0.00873)0.720:0.00223)0.892:0.00944)0.034:0.00526)0.806:0.01239,New.CleanUp.ReferenceOTU245859:0.01401)0.880:0.00016)0.937:0.0111)0.478:0.00014)0.901:0.00591)0.850:0.00847)0.887:0.00841,((New.CleanUp.ReferenceOTU359397:0.00884,New.CleanUp.ReferenceOTU364272:0.02532)0.933:0.01264,(((590727:0.00863,(4441255:0.00305,(New.CleanUp.ReferenceOTU66739:0.00015,1113341:0.00827)0.762:0.00248)0.907:0.00853)0.864:0.00756,(New.CleanUp.ReferenceOTU111153:0.01976,New.CleanUp.ReferenceOTU352873:0.02073)0.819:0.00653)0.291:0.00288,New.CleanUp.ReferenceOTU351860:0.01826)0.753:0.00315)0.910:0.00804)0.154:0.00016)0.855:0.00984)0.917:0.01478)0.878:0.01185,(((((New.CleanUp.ReferenceOTU366933:0.00014,93503:0.00559)0.906:0.01189,New.CleanUp.ReferenceOTU222295:0.02239)0.829:0.00837,(((((New.CleanUp.ReferenceOTU59022:0.01991,(((114344:0.00014,(New.CleanUp.ReferenceOTU413960:0.0083,New.CleanUp.ReferenceOTU197738:0.0083)0.753:0.00275)0.073:0.00014,(New.CleanUp.ReferenceOTU73418:0.01741,(New.CleanUp.ReferenceOTU145550:0.01397,New.CleanUp.ReferenceOTU221508:0.02335)0.856:0.0056)0.734:0.00234)0.776:0.00247,New.ReferenceOTU858:0.01733)0.770:0.00296)0.618:0.00014,(((New.CleanUp.ReferenceOTU230964:0.01993,(114085:0.00015,New.CleanUp.ReferenceOTU111888:0.01686)0.859:0.00015)0.401:0.0021,New.CleanUp.ReferenceOTU99211:0.01474)0.840:0.00728,New.CleanUp.ReferenceOTU258967:0.0294)0.915:0.01046)0.788:0.00609,((New.CleanUp.ReferenceOTU379842:0.00014,((((New.CleanUp.ReferenceOTU119602:0.03219,New.ReferenceOTU658:0.00283)0.952:0.01442,((((New.CleanUp.ReferenceOTU43069:0.08727,New.CleanUp.ReferenceOTU354840:0.01216)0.913:0.01338,New.CleanUp.ReferenceOTU208826:0.0083)0.754:0.00293,(((New.CleanUp.ReferenceOTU15727:0.01021,New.CleanUp.ReferenceOTU272639:0.04735)0.887:0.01561,(New.CleanUp.ReferenceOTU1098:0.03881,(New.CleanUp.ReferenceOTU377483:0.02551,New.CleanUp.ReferenceOTU61802:0.01772)0.854:0.01166)0.681:0.00015)0.517:0.01395,New.CleanUp.ReferenceOTU18571:0.01382)0.767:0.00294)0.928:0.00824,(((New.CleanUp.ReferenceOTU46473:0.01196,New.CleanUp.ReferenceOTU113559:0.0148)0.710:0.0017,New.CleanUp.ReferenceOTU82501:0.01708)0.779:0.00295,(New.CleanUp.ReferenceOTU326335:0.02875,New.CleanUp.ReferenceOTU105411:0.02654)0.914:0.00014)0.854:0.00015)0.752:0.00249)0.777:0.00293,(New.CleanUp.ReferenceOTU433477:0.01115,New.CleanUp.ReferenceOTU290781:0.01698)0.554:0.00015)0.745:0.00263,New.CleanUp.ReferenceOTU88955:0.01126)0.975:0.01433)0.907:0.01119,(114037:0.00552,New.CleanUp.ReferenceOTU326328:0.00015)0.923:0.01146)0.890:0.00822)0.752:0.00262,(New.CleanUp.ReferenceOTU60118:0.01154,(New.CleanUp.ReferenceOTU293904:0.03265,New.CleanUp.ReferenceOTU224354:0.02574)0.432:0.00015)0.882:0.00836)0.448:0.00611,(((((New.CleanUp.ReferenceOTU415527:0.02566,(New.CleanUp.ReferenceOTU296965:0.01989,(302726:0.00014,New.CleanUp.ReferenceOTU362007:0.00548)0.773:0.00262)0.880:0.00015)0.870:0.00802,(New.CleanUp.ReferenceOTU390451:0.01463,(New.CleanUp.ReferenceOTU263249:0.01931,((New.CleanUp.ReferenceOTU238628:0.01943,(((1142584:0.00562,New.CleanUp.ReferenceOTU248921:0.00828)0.921:0.00851,225294:0.00289)0.768:0.00244,New.CleanUp.ReferenceOTU47443:0.00573)0.904:0.00938)0.845:0.00907,((New.CleanUp.ReferenceOTU376996:0.01137,1879622:0.00268)0.911:0.01614,(New.CleanUp.ReferenceOTU199465:0.02065,113710:0.02702)0.129:0.00937)0.852:0.01878)0.635:0.0142)0.908:0.01377)0.794:0.00558)0.861:0.00679,((New.CleanUp.ReferenceOTU318968:0.02006,(New.CleanUp.ReferenceOTU287669:0.00547,559267:0.00014)0.772:0.00249)0.792:0.00323,((New.CleanUp.ReferenceOTU433814:0.0112,New.CleanUp.ReferenceOTU35147:0.02583)0.843:0.00558,New.CleanUp.ReferenceOTU437753:0.00281)0.743:0.0025)0.939:0.01111)0.825:0.00583,((New.CleanUp.ReferenceOTU374223:0.02328,((New.CleanUp.ReferenceOTU216921:0.0134,(New.CleanUp.ReferenceOTU199780:0.02805,New.CleanUp.ReferenceOTU305783:0.01502)0.757:0.00252)0.882:0.00635,New.CleanUp.ReferenceOTU104063:0.0117)0.673:0.00177)0.804:0.00565,(New.CleanUp.ReferenceOTU233338:0.00014,(New.CleanUp.ReferenceOTU359193:0.02329,4453470:0.00249)0.761:0.00302)0.782:0.00385)0.925:0.01033)0.842:0.00915,New.CleanUp.ReferenceOTU227822:0.02239)0.891:0.01542)0.687:0.00015)0.499:0.0084,(New.CleanUp.ReferenceOTU131651:0.01791,((((New.CleanUp.ReferenceOTU32253:0.02021,New.CleanUp.ReferenceOTU348155:0.0202)0.856:0.00845,New.CleanUp.ReferenceOTU326543:0.03234)0.756:0.00851,(New.CleanUp.ReferenceOTU34210:0.01431,(New.CleanUp.ReferenceOTU151201:0.0086,New.CleanUp.ReferenceOTU258312:0.01404)0.729:0.00284)0.898:0.00864)0.525:0.00014,New.CleanUp.ReferenceOTU40112:0.04474)0.758:0.00465)0.916:0.01479)0.869:0.01093,(New.CleanUp.ReferenceOTU399220:0.00673,(New.CleanUp.ReferenceOTU335442:0.007,New.CleanUp.ReferenceOTU157985:0.04286)0.751:0.00295)0.979:0.02109)0.799:0.00935)0.872:0.00711)0.617:0.00651,(((((New.CleanUp.ReferenceOTU206393:0.02903,((((New.CleanUp.ReferenceOTU189643:0.0086,(New.CleanUp.ReferenceOTU15749:0.01643,(New.CleanUp.ReferenceOTU265455:0.00367,549969:0.00193)0.833:0.00585)0.762:0.00335)0.902:0.00868,(New.CleanUp.ReferenceOTU277507:0.01096,(New.CleanUp.ReferenceOTU156941:0.01139,(New.CleanUp.ReferenceOTU149649:0.02906,((New.CleanUp.ReferenceOTU190711:0.02954,(New.CleanUp.ReferenceOTU136085:0.00928,New.CleanUp.ReferenceOTU245248:0.00326)0.785:0.00695)0.931:0.0147,(New.CleanUp.ReferenceOTU255645:0.01687,(New.CleanUp.ReferenceOTU63142:0.02256,New.CleanUp.ReferenceOTU144700:0.00288)0.766:0.0053)0.914:0.01166)0.734:0.00434)0.081:0.00281)0.783:0.00448)0.759:0.00468)0.823:0.0057,((New.CleanUp.ReferenceOTU215283:0.01385,New.CleanUp.ReferenceOTU323567:0.01369)0.758:0.00387,((((160882:0.00014,New.CleanUp.ReferenceOTU331732:0.01115)0.971:0.01113,((New.CleanUp.ReferenceOTU50437:0.00839,New.ReferenceOTU277:0.01982)0.572:0.00546,((New.CleanUp.ReferenceOTU426750:0.00838,((New.CleanUp.ReferenceOTU295088:0.01379,New.CleanUp.ReferenceOTU335969:0.00161)0.817:0.00129,((New.CleanUp.ReferenceOTU162306:0.00551,(New.CleanUp.ReferenceOTU363484:0.00859,New.CleanUp.ReferenceOTU196162:0.03199)0.750:0.00249)0.600:0.00014,(New.CleanUp.ReferenceOTU168491:0.02545,(New.CleanUp.ReferenceOTU76998:0.02881,New.CleanUp.ReferenceOTU141576:0.01116)0.728:0.00282)0.763:0.00268)0.139:0.00275)0.320:0.00015)0.868:0.00275,(New.CleanUp.ReferenceOTU234560:0.00836,(New.CleanUp.ReferenceOTU92835:0.01385,(New.CleanUp.ReferenceOTU410361:0.01997,New.CleanUp.ReferenceOTU274957:0.00529)0.190:0.00282)0.876:0.00014)0.833:0.00281)0.887:0.00014)0.894:0.00547)0.099:0.00016,(New.CleanUp.ReferenceOTU79820:0.00014,New.CleanUp.ReferenceOTU199662:0.02322)0.933:0.01983)0.926:0.01019,(New.CleanUp.ReferenceOTU24988:0.00559,New.CleanUp.ReferenceOTU253972:0.00016)0.996:0.02658)0.830:0.00648)0.893:0.00014)0.905:0.01073,(New.CleanUp.ReferenceOTU288884:0.01462,New.CleanUp.ReferenceOTU345186:0.00015)0.868:0.00748)0.769:0.00583)0.935:0.01384,((New.CleanUp.ReferenceOTU58058:0.00783,(New.CleanUp.ReferenceOTU112015:0.03537,New.CleanUp.ReferenceOTU297417:0.01404)0.934:0.01625)0.845:0.00619,((New.CleanUp.ReferenceOTU38267:0.03511,New.CleanUp.ReferenceOTU178278:0.00014)0.908:0.00565,((((New.CleanUp.ReferenceOTU381691:0.01134,(((((New.CleanUp.ReferenceOTU116023:0.04455,New.CleanUp.ReferenceOTU285258:0.00285)0.451:0.00015,((New.CleanUp.ReferenceOTU391507:0.01407,(New.CleanUp.ReferenceOTU638:0.07622,New.CleanUp.ReferenceOTU301945:0.00015)0.921:0.00016)0.986:0.02756,New.CleanUp.ReferenceOTU101622:0.0296)0.742:0.00601)0.959:0.01166,(New.CleanUp.ReferenceOTU2388:0.02253,New.CleanUp.ReferenceOTU49579:0.01959)0.765:0.00015)0.793:0.00327,(152533:0.00015,(New.CleanUp.ReferenceOTU248435:0.01183,New.CleanUp.ReferenceOTU215224:0.0118)0.737:0.00208)0.995:0.01988)0.793:0.00277,(New.CleanUp.ReferenceOTU61056:0.01146,((154486:0.01697,(New.CleanUp.ReferenceOTU207530:0.02802,New.CleanUp.ReferenceOTU309983:0.01052)0.881:0.00856)0.760:0.00289,New.CleanUp.ReferenceOTU268139:0.00014)0.999:0.00015)0.907:0.00562)0.764:0.00274)0.764:0.00321,New.CleanUp.ReferenceOTU30260:0.02298)0.798:0.00563,(New.CleanUp.ReferenceOTU113435:0.02447,(New.CleanUp.ReferenceOTU383210:0.02706,New.CleanUp.ReferenceOTU168827:0.02419)0.912:0.01172)0.835:0.00777)0.795:0.00579,(New.CleanUp.ReferenceOTU338301:0.00349,(New.ReferenceOTU427:0.0202,New.CleanUp.ReferenceOTU417856:0.01556)0.602:0.00523)0.889:0.00763)0.841:0.00015)0.742:0.00299)0.872:0.01101)0.753:0.00325,((New.CleanUp.ReferenceOTU375242:0.01117,New.CleanUp.ReferenceOTU393749:0.02311)0.806:0.00844,(New.CleanUp.ReferenceOTU415132:0.02299,New.CleanUp.ReferenceOTU265870:0.00016)0.809:0.00015)0.714:0.00753)0.359:0.00575,(New.CleanUp.ReferenceOTU340120:0.00885,4473444:0.03918)0.855:0.01098)0.746:0.00559,(New.CleanUp.ReferenceOTU393147:0.01599,(New.CleanUp.ReferenceOTU340951:0.02507,New.CleanUp.ReferenceOTU128525:0.01734)0.913:0.0112)0.583:0.00851)0.851:0.00833)0.772:0.00562)0.754:0.00406,((((New.CleanUp.ReferenceOTU78637:0.02868,(New.CleanUp.ReferenceOTU339364:0.00768,(New.CleanUp.ReferenceOTU248407:0.01593,New.CleanUp.ReferenceOTU283891:0.01317)0.273:0.0044)0.888:0.01009)0.872:0.00629,((New.CleanUp.ReferenceOTU117906:0.06216,639790:0.00725)0.970:0.02584,(New.CleanUp.ReferenceOTU307110:0.00551,(New.CleanUp.ReferenceOTU262723:0.01107,(New.CleanUp.ReferenceOTU306731:0.0111,(New.CleanUp.ReferenceOTU213330:0.0161,((New.CleanUp.ReferenceOTU301743:0.02429,New.CleanUp.ReferenceOTU52352:0.03069)0.295:0.00858,(New.CleanUp.ReferenceOTU414947:0.00274,(New.CleanUp.ReferenceOTU157039:0.0143,(New.CleanUp.ReferenceOTU177407:0.00754,New.CleanUp.ReferenceOTU315780:0.01061)0.779:0.00444)0.755:0.00245)0.919:0.00015)0.049:0.0084)0.781:0.00925)0.117:0.00016)0.842:0.00581)0.953:0.01538)0.707:0.00223)0.479:0.00287,(New.CleanUp.ReferenceOTU71003:0.02283,(((New.CleanUp.ReferenceOTU165239:0.00659,(((New.ReferenceOTU1646:0.02734,((New.CleanUp.ReferenceOTU136057:0.01721,New.CleanUp.ReferenceOTU300345:0.00446)0.966:0.02802,((New.CleanUp.ReferenceOTU158479:0.00016,New.CleanUp.ReferenceOTU247522:0.02621)0.889:0.01754,(New.CleanUp.ReferenceOTU217899:0.03852,New.CleanUp.ReferenceOTU315493:0.00326)0.941:0.01806)0.730:0.01931)0.469:0.0051)0.867:0.0109,((New.CleanUp.ReferenceOTU83776:0.01933,New.CleanUp.ReferenceOTU14506:0.00948)0.932:0.0147,4377341:0.02284)0.834:0.00619)0.875:0.00014,New.CleanUp.ReferenceOTU284470:0.01001)0.933:0.01408)0.817:0.01279,(New.CleanUp.ReferenceOTU115966:0.02939,New.CleanUp.ReferenceOTU337906:0.00846)0.931:0.01139)0.273:0.00015,(New.CleanUp.ReferenceOTU392541:0.01378,New.CleanUp.ReferenceOTU434099:0.01304)0.888:0.01017)0.731:0.003)0.941:0.01125)0.903:0.00859,((New.CleanUp.ReferenceOTU158544:0.01605,(((((((((New.CleanUp.ReferenceOTU288096:0.00015,(New.CleanUp.ReferenceOTU398204:0.00269,(New.CleanUp.ReferenceOTU413123:0.01741,New.CleanUp.ReferenceOTU282384:0.0424)0.955:0.01735)0.710:0.00016)0.819:0.00274,(((New.CleanUp.ReferenceOTU124323:0.00846,(New.CleanUp.ReferenceOTU55058:0.00567,New.CleanUp.ReferenceOTU61945:0.00547)0.764:0.00273)0.887:0.00563,(New.CleanUp.ReferenceOTU102258:0.0139,(New.CleanUp.ReferenceOTU435554:0.00541,New.CleanUp.ReferenceOTU365872:0.00583)0.844:0.00556)0.829:0.00016)0.980:0.01133,(((New.CleanUp.ReferenceOTU372242:0.0056,New.CleanUp.ReferenceOTU267113:0.00842)0.875:0.00572,((New.CleanUp.ReferenceOTU150426:0.02023,New.CleanUp.ReferenceOTU267012:0.01433)0.771:0.00128,New.CleanUp.ReferenceOTU44719:0.00147)0.850:0.00531)0.765:0.00266,New.CleanUp.ReferenceOTU408989:0.00014)0.817:0.00274)0.200:0.00015)0.976:0.01689,New.CleanUp.ReferenceOTU360234:0.00797)0.624:0.00197,New.CleanUp.ReferenceOTU120223:0.016)0.859:0.00899,(((((New.CleanUp.ReferenceOTU340376:0.04152,(New.CleanUp.ReferenceOTU127763:0.01648,New.CleanUp.ReferenceOTU281499:0.00373)0.896:0.0103)0.830:0.00606,(New.CleanUp.ReferenceOTU276608:0.01425,(New.CleanUp.ReferenceOTU83786:0.01264,(New.CleanUp.ReferenceOTU148441:0.00669,New.CleanUp.ReferenceOTU250026:0.01901)0.815:0.00531)0.850:0.00739)0.868:0.00686)0.839:0.00677,New.CleanUp.ReferenceOTU302235:0.03074)0.749:0.00534,(New.CleanUp.ReferenceOTU120536:0.0401,(New.CleanUp.ReferenceOTU376318:0.07167,New.CleanUp.ReferenceOTU313756:0.00517)0.582:0.00688)0.863:0.01149)0.928:0.01699,(((((New.CleanUp.ReferenceOTU113695:0.0137,New.CleanUp.ReferenceOTU295296:0.00595)0.777:0.00299,((New.CleanUp.ReferenceOTU85189:0.00015,New.CleanUp.ReferenceOTU72073:0.0414)0.831:0.00461,New.CleanUp.ReferenceOTU140886:0.00459)0.809:0.00505)0.514:0.00356,(New.CleanUp.ReferenceOTU308758:0.02135,New.CleanUp.ReferenceOTU199759:0.07901)0.844:0.00905)0.938:0.01165,New.CleanUp.ReferenceOTU356906:0.00421)0.708:0.00016,New.CleanUp.ReferenceOTU189930:0.02133)0.973:0.01753)0.825:0.00621)0.904:0.00825,(((((New.CleanUp.ReferenceOTU386926:0.01693,((((New.CleanUp.ReferenceOTU374806:0.0289,(((((New.CleanUp.ReferenceOTU357177:0.03945,(New.CleanUp.ReferenceOTU199209:0.01584,New.CleanUp.ReferenceOTU216238:0.01347)0.981:0.03121)0.131:0.00456,(New.CleanUp.ReferenceOTU420844:0.02082,New.CleanUp.ReferenceOTU71053:0.03485)0.863:0.01258)0.859:0.01075,New.CleanUp.ReferenceOTU134317:0.00563)0.781:0.00836,((New.CleanUp.ReferenceOTU107709:0.00558,New.CleanUp.ReferenceOTU350638:0.00285)0.429:0.00271,New.CleanUp.ReferenceOTU272738:0.01696)0.997:0.00015)0.767:0.00272,(4479485:0.00015,(New.CleanUp.ReferenceOTU374959:0.00828,((New.CleanUp.ReferenceOTU63087:0.00282,(New.CleanUp.ReferenceOTU77066:0.02573,New.CleanUp.ReferenceOTU188938:0.02282)0.843:0.00015)0.884:0.00633,(New.CleanUp.ReferenceOTU53549:0.02941,(1113025:0.01115,New.CleanUp.ReferenceOTU360275:0.00014)0.586:0.01861)0.864:0.01286)0.740:0.00275)0.809:0.00015)0.846:0.00016)0.829:0.00016)0.949:0.00869,(New.CleanUp.ReferenceOTU53827:0.00356,(New.CleanUp.ReferenceOTU258648:0.02164,(New.CleanUp.ReferenceOTU25366:0.01961,New.CleanUp.ReferenceOTU7003:0.01307)0.077:0.00427)0.386:0.00793)0.887:0.00798)1.000:0.00032,New.CleanUp.ReferenceOTU17484:0.0325)1.000:0.00193,New.CleanUp.ReferenceOTU225653:0.00843)0.804:0.00287)0.791:0.00264,(New.CleanUp.ReferenceOTU124562:0.014,New.CleanUp.ReferenceOTU314055:0.00834)0.999:0.00014)0.752:0.00584,New.CleanUp.ReferenceOTU34709:0.02038)0.793:0.00463,(New.CleanUp.ReferenceOTU18966:0.03561,(New.CleanUp.ReferenceOTU381059:0.02872,New.CleanUp.ReferenceOTU98431:0.00015)0.826:0.00874)0.838:0.00936)0.960:0.01415,((((New.CleanUp.ReferenceOTU211193:0.03113,((New.CleanUp.ReferenceOTU420714:0.0109,(New.CleanUp.ReferenceOTU6627:0.01777,New.CleanUp.ReferenceOTU23966:0.02523)0.961:0.02274)0.867:0.00795,(New.CleanUp.ReferenceOTU196963:0.04908,(((New.CleanUp.ReferenceOTU141621:0.02325,(New.CleanUp.ReferenceOTU194103:0.00016,New.CleanUp.ReferenceOTU342947:0.03541)0.667:0.00268)0.918:0.00852,New.CleanUp.ReferenceOTU103271:0.00838)0.758:0.00278,(New.CleanUp.ReferenceOTU88315:0.014,New.CleanUp.ReferenceOTU95148:0.00038)0.866:0.00815)0.887:0.00016)0.189:0.00365)0.854:0.00661)0.743:0.00751,(New.CleanUp.ReferenceOTU395163:0.04877,New.CleanUp.ReferenceOTU300485:0.00561)0.917:0.0161)0.902:0.01191,New.CleanUp.ReferenceOTU255876:0.009)0.681:0.00069,New.CleanUp.ReferenceOTU430455:0.0127)0.932:0.01175)0.293:0.00014)0.853:0.00574,((((((New.CleanUp.ReferenceOTU284862:0.02705,(New.CleanUp.ReferenceOTU252271:0.05667,(New.CleanUp.ReferenceOTU107102:0.0198,(New.ReferenceOTU383:0.00953,New.CleanUp.ReferenceOTU270350:0.01615)0.882:0.0139)0.587:0.01586)0.827:0.01817)0.247:0.0173,((((((New.CleanUp.ReferenceOTU367578:0.07499,New.CleanUp.ReferenceOTU435296:0.02033)0.994:0.0593,(New.CleanUp.ReferenceOTU167976:0.0102,(((New.CleanUp.ReferenceOTU246225:0.01603,(New.CleanUp.ReferenceOTU371223:0.01906,(New.CleanUp.ReferenceOTU408387:0.04688,New.CleanUp.ReferenceOTU137167:0.00015)0.954:0.01525)0.830:0.00554)0.849:0.00897,(((New.CleanUp.ReferenceOTU127105:0.04846,New.CleanUp.ReferenceOTU194191:0.00906)0.641:0.00856,((((New.CleanUp.ReferenceOTU378436:0.01808,New.CleanUp.ReferenceOTU19918:0.01223)0.738:0.00517,(New.CleanUp.ReferenceOTU392596:0.05724,(New.CleanUp.ReferenceOTU141416:0.04115,New.CleanUp.ReferenceOTU242899:0.00227)0.691:0.00392)0.994:0.03999)0.958:0.02718,New.CleanUp.ReferenceOTU33651:0.02075)0.735:0.00313,New.CleanUp.ReferenceOTU254813:0.00578)0.983:0.02122)0.864:0.00015,(New.CleanUp.ReferenceOTU199205:0.03354,(New.CleanUp.ReferenceOTU250626:0.01424,New.CleanUp.ReferenceOTU359090:0.01131)0.822:0.00749)0.959:0.01802)0.456:0.01177)0.890:0.0122,New.CleanUp.ReferenceOTU26817:0.03986)0.896:0.01192)0.512:0.00208)0.962:0.0162,(New.CleanUp.ReferenceOTU120611:0.00746,New.CleanUp.ReferenceOTU179577:0.05676)0.974:0.0276)0.286:0.00016,New.CleanUp.ReferenceOTU235099:0.00288)0.766:0.00491,New.CleanUp.ReferenceOTU240078:0.03205)0.151:0.01283,((((New.CleanUp.ReferenceOTU439297:0.02641,New.CleanUp.ReferenceOTU358327:0.0346)0.852:0.0086,((New.CleanUp.ReferenceOTU42909:0.00909,(New.CleanUp.ReferenceOTU439764:0.01357,New.CleanUp.ReferenceOTU399497:0.02486)0.339:0.00463)0.674:0.00014,New.CleanUp.ReferenceOTU323150:0.01346)0.723:0.00614)0.785:0.00015,New.CleanUp.ReferenceOTU365699:0.01921)0.865:0.01163,(New.CleanUp.ReferenceOTU318801:0.07874,(New.CleanUp.ReferenceOTU106115:0.03086,New.CleanUp.ReferenceOTU120197:0.02273)0.844:0.01219)0.823:0.00862)0.916:0.02104)0.549:0.01743)0.000:0.00931,(New.CleanUp.ReferenceOTU106583:0.02754,(((((((New.CleanUp.ReferenceOTU358139:0.03768,(((New.CleanUp.ReferenceOTU104731:0.00264,(New.CleanUp.ReferenceOTU132929:0.02911,New.CleanUp.ReferenceOTU379918:0.01704)0.720:0.00301)0.835:0.00651,((New.CleanUp.ReferenceOTU162529:0.02808,(New.CleanUp.ReferenceOTU431473:0.0483,New.CleanUp.ReferenceOTU236020:0.0181)0.730:0.00625)0.970:0.02753,((New.CleanUp.ReferenceOTU368039:0.01118,New.CleanUp.ReferenceOTU84940:0.03969)0.372:0.00695,(New.CleanUp.ReferenceOTU374707:0.01563,((((New.CleanUp.ReferenceOTU226807:0.05569,(New.CleanUp.ReferenceOTU60229:0.01679,New.CleanUp.ReferenceOTU151236:0.01657)0.702:0.01546)0.835:0.0144,New.CleanUp.ReferenceOTU411306:0.02459)0.729:0.00585,New.CleanUp.ReferenceOTU385946:0.00751)0.925:0.02125,(New.CleanUp.ReferenceOTU308050:0.02752,((New.CleanUp.ReferenceOTU108842:0.03189,New.CleanUp.ReferenceOTU218568:0.08545)0.955:0.03923,((New.CleanUp.ReferenceOTU388314:0.02348,(New.CleanUp.ReferenceOTU74936:0.02908,New.CleanUp.ReferenceOTU278644:0.01792)0.914:0.01879)0.911:0.02291,(New.CleanUp.ReferenceOTU200928:0.00652,New.CleanUp.ReferenceOTU228585:0.03393)0.902:0.01178)0.782:0.00015)0.918:0.02563)0.816:0.02252)0.575:0.01525)0.805:0.01027)0.731:0.00696)0.856:0.0086)0.850:0.00894,((((New.CleanUp.ReferenceOTU111794:0.02919,New.CleanUp.ReferenceOTU235959:0.00569)0.737:0.00254,New.CleanUp.ReferenceOTU91218:0.0255)0.767:0.00276,((New.CleanUp.ReferenceOTU146649:0.00556,(1140085:0.0096,(New.CleanUp.ReferenceOTU165931:0.0219,New.CleanUp.ReferenceOTU21362:0.00698)0.452:0.00525)0.805:0.0044)0.901:0.00554,(New.CleanUp.ReferenceOTU13180:0.00552,(((New.CleanUp.ReferenceOTU245061:0.02023,(New.CleanUp.ReferenceOTU440853:0.01107,(New.CleanUp.ReferenceOTU209367:0.0169,4365307:0.00275)0.053:0.00014)0.762:0.00239)0.783:0.00301,((((New.CleanUp.ReferenceOTU68722:0.00526,(New.CleanUp.ReferenceOTU376176:0.01685,New.CleanUp.ReferenceOTU272123:0.0356)0.476:0.01114)0.623:0.0015,(((New.CleanUp.ReferenceOTU240714:0.01728,(New.CleanUp.ReferenceOTU184617:0.02013,(New.CleanUp.ReferenceOTU290606:0.01131,New.CleanUp.ReferenceOTU152971:0.01748)0.421:0.00234)0.957:0.01315)0.184:0.0003,(New.CleanUp.ReferenceOTU159776:0.01984,New.CleanUp.ReferenceOTU323113:0.00016)0.943:0.00926)0.804:0.00357,(((New.CleanUp.ReferenceOTU123615:0.00597,New.CleanUp.ReferenceOTU258821:0.00514)0.766:0.00357,(((New.CleanUp.ReferenceOTU370370:0.01249,(New.CleanUp.ReferenceOTU121592:0.03307,807799:0.00449)0.726:0.0084)0.690:0.00141,(New.CleanUp.ReferenceOTU77980:0.02327,New.CleanUp.ReferenceOTU156475:0.01187)0.381:0.00484)0.804:0.00565,((New.CleanUp.ReferenceOTU434724:0.01408,New.CleanUp.ReferenceOTU301396:0.00273)0.823:0.00862,(New.CleanUp.ReferenceOTU404599:0.01755,New.CleanUp.ReferenceOTU229663:0.01742)0.296:0.00784)0.947:0.00015)0.911:0.00808)0.893:0.00857,((New.CleanUp.ReferenceOTU146483:0.02251,((New.CleanUp.ReferenceOTU434993:0.03101,New.CleanUp.ReferenceOTU303671:0.00512)0.551:0.00451,New.CleanUp.ReferenceOTU272106:0.01495)0.891:0.01111)0.541:0.0086,New.CleanUp.ReferenceOTU141737:0.0123)0.808:0.01053)0.855:0.00892)0.757:0.00287)0.895:0.00694,(New.CleanUp.ReferenceOTU249816:0.01703,(New.CleanUp.ReferenceOTU224532:0.01025,(New.CleanUp.ReferenceOTU375618:0.00386,(New.CleanUp.ReferenceOTU392164:0.00275,New.CleanUp.ReferenceOTU87746:0.00275)0.777:0.00439)0.933:0.0114)0.679:0.0066)0.935:0.00014)0.927:0.00556,((New.CleanUp.ReferenceOTU204564:0.01387,New.CleanUp.ReferenceOTU64644:0.02938)0.821:0.00565,New.CleanUp.ReferenceOTU230303:0.0229)0.857:0.00015)0.839:0.00278)0.780:0.00014,((((New.CleanUp.ReferenceOTU111648:0.03197,(New.ReferenceOTU987:0.00614,(New.CleanUp.ReferenceOTU43230:0.01758,(New.CleanUp.ReferenceOTU65632:0.02013,New.CleanUp.ReferenceOTU271933:0.00016)0.776:0.01441)0.966:0.01978)0.379:0.00279)0.786:0.0051,((New.CleanUp.ReferenceOTU318080:0.02293,(New.CleanUp.ReferenceOTU412470:0.01347,New.CleanUp.ReferenceOTU412554:0.01496)0.987:0.03031)0.828:0.0086,(New.CleanUp.ReferenceOTU46945:0.00818,New.CleanUp.ReferenceOTU308524:0.01721)0.893:0.01199)0.068:0.00793)0.851:0.00808,(New.CleanUp.ReferenceOTU170386:0.02079,New.CleanUp.ReferenceOTU128135:0.03591)0.844:0.01682)0.911:0.01028,(((New.CleanUp.ReferenceOTU375047:0.02911,(((New.CleanUp.ReferenceOTU86197:0.0152,New.CleanUp.ReferenceOTU429961:0.02733)0.764:0.00476,New.CleanUp.ReferenceOTU155202:0.01493)0.742:0.00236,New.CleanUp.ReferenceOTU327870:0.00248)0.891:0.00628)0.734:0.00224,New.CleanUp.ReferenceOTU89746:0.0142)0.835:0.00552,New.CleanUp.ReferenceOTU151985:0.01713)0.732:0.00265)0.920:0.0085)0.777:0.0028)0.888:0.00552)0.725:0.00015)0.947:0.01167,New.CleanUp.ReferenceOTU263039:0.00818)0.844:0.01013)0.825:0.01042)0.805:0.00557,New.CleanUp.ReferenceOTU219157:0.04554)0.853:0.00661,New.CleanUp.ReferenceOTU156418:0.0059)0.852:0.011,(New.CleanUp.ReferenceOTU144044:0.06362,((New.CleanUp.ReferenceOTU338369:0.04335,(New.CleanUp.ReferenceOTU423952:0.03313,(New.CleanUp.ReferenceOTU365731:0.00015,(New.CleanUp.ReferenceOTU259499:0.00197,New.CleanUp.ReferenceOTU293428:0.04873)0.990:0.02977)0.958:0.02297)0.949:0.01786)0.718:0.00288,New.CleanUp.ReferenceOTU90182:0.01066)0.878:0.01319)0.837:0.0099)0.964:0.02667,(New.CleanUp.ReferenceOTU246298:0.00595,(New.CleanUp.ReferenceOTU154040:0.02668,New.CleanUp.ReferenceOTU288861:0.02061)0.883:0.01041)0.691:0.00313)0.883:0.01741,New.CleanUp.ReferenceOTU200373:0.04294)0.998:0.06104,New.CleanUp.ReferenceOTU354829:0.03839)0.607:0.00536)0.983:0.04248)0.900:0.01713,((181641:0.03153,New.CleanUp.ReferenceOTU251292:0.01502)0.992:0.06593,(((New.CleanUp.ReferenceOTU80137:0.04762,(New.CleanUp.ReferenceOTU204190:0.01428,(New.CleanUp.ReferenceOTU398451:0.01701,New.CleanUp.ReferenceOTU167495:0.01192)0.212:0.00563)0.772:0.00814)0.971:0.02596,(New.CleanUp.ReferenceOTU161835:0.01822,(New.CleanUp.ReferenceOTU60755:0.0141,(New.CleanUp.ReferenceOTU42223:0.01927,(New.CleanUp.ReferenceOTU5006:0.01127,(New.CleanUp.ReferenceOTU321503:0.02899,New.CleanUp.ReferenceOTU30546:0.00014)0.437:0.01456)0.910:0.01003)0.842:0.00572)0.932:0.01488)0.778:0.00759)0.827:0.00233,(New.CleanUp.ReferenceOTU164125:0.0741,(New.CleanUp.ReferenceOTU325602:0.02333,(New.CleanUp.ReferenceOTU441060:0.04892,New.CleanUp.ReferenceOTU351350:0.02446)0.993:0.05187)0.867:0.02494)0.000:0.01657)0.000:0.00464)0.931:0.03719)0.871:0.00997,((New.CleanUp.ReferenceOTU382358:0.03734,(New.CleanUp.ReferenceOTU327249:0.01857,New.CleanUp.ReferenceOTU332742:0.01598)0.803:0.0061)0.974:0.03084,(New.CleanUp.ReferenceOTU102046:0.02605,(New.CleanUp.ReferenceOTU393523:0.03696,New.CleanUp.ReferenceOTU117094:0.00705)0.696:0.00965)0.970:0.03122)0.720:0.01139)0.396:0.00633,((((((New.CleanUp.ReferenceOTU352248:0.02303,(New.CleanUp.ReferenceOTU433103:0.00665,(New.CleanUp.ReferenceOTU155709:0.01535,New.CleanUp.ReferenceOTU336568:0.03271)0.955:0.02357)0.707:0.01165)0.317:0.0051,New.CleanUp.ReferenceOTU249293:0.00884)0.840:0.00661,New.CleanUp.ReferenceOTU76941:0.0104)0.645:0.00945,(((New.CleanUp.ReferenceOTU367068:0.00763,New.CleanUp.ReferenceOTU294861:0.00339)0.312:0.00292,(New.CleanUp.ReferenceOTU190636:0.02687,(New.CleanUp.ReferenceOTU146071:0.00014,(New.CleanUp.ReferenceOTU116492:0.00653,New.CleanUp.ReferenceOTU268461:0.0286)0.972:0.01936)0.861:0.01076)0.896:0.00956)0.961:0.01365,(((New.CleanUp.ReferenceOTU242629:0.03633,((New.CleanUp.ReferenceOTU329402:0.01571,(New.CleanUp.ReferenceOTU287153:0.02272,(New.CleanUp.ReferenceOTU112233:0.02274,((New.CleanUp.ReferenceOTU7888:0.01978,(New.CleanUp.ReferenceOTU337825:0.02267,(New.CleanUp.ReferenceOTU398539:0.00014,New.CleanUp.ReferenceOTU209916:0.03788)0.766:0.0135)0.862:0.00678)0.758:0.00277,((New.ReferenceOTU790:0.00551,((((New.CleanUp.ReferenceOTU32035:0.01484,New.CleanUp.ReferenceOTU167676:0.00895)0.753:0.00227,((New.CleanUp.ReferenceOTU296830:0.01292,(New.CleanUp.ReferenceOTU414957:0.01145,New.CleanUp.ReferenceOTU336154:0.01425)0.791:0.00567)0.881:0.00964,(New.CleanUp.ReferenceOTU65665:0.01139,(New.CleanUp.ReferenceOTU170342:0.04407,(New.CleanUp.ReferenceOTU173732:0.01608,New.CleanUp.ReferenceOTU296868:0.03102)0.700:0.01422)0.888:0.00948)0.735:0.00238)0.770:0.00282)0.717:0.00279,New.CleanUp.ReferenceOTU38697:0.00561)0.751:0.00268,(New.CleanUp.ReferenceOTU369106:0.01483,New.CleanUp.ReferenceOTU74385:0.01199)0.687:0.00188)0.816:0.00279)0.768:0.00123,(New.CleanUp.ReferenceOTU82891:0.02053,(New.CleanUp.ReferenceOTU301555:0.03462,(New.CleanUp.ReferenceOTU69644:0.01685,New.CleanUp.ReferenceOTU329089:0.00016)0.258:0.00014)0.939:0.01385)0.951:0.01431)0.867:0.0017)0.805:0.00015)0.448:0.00572)0.688:0.00398)0.196:0.00695,New.CleanUp.ReferenceOTU358844:0.02678)0.874:0.01224)0.900:0.01542,(New.CleanUp.ReferenceOTU411140:0.00542,((New.CleanUp.ReferenceOTU382259:0.01097,New.CleanUp.ReferenceOTU240931:0.00399)0.988:0.02656,New.CleanUp.ReferenceOTU102986:0.01591)0.755:0.00466)0.857:0.0099)0.253:0.00063,(New.CleanUp.ReferenceOTU363629:0.05427,(New.CleanUp.ReferenceOTU277741:0.01478,((New.CleanUp.ReferenceOTU243394:0.02919,((New.CleanUp.ReferenceOTU98241:0.03363,New.CleanUp.ReferenceOTU277967:0.00487)0.940:0.01231,New.CleanUp.ReferenceOTU54261:0.00853)0.813:0.00535)0.854:0.00759,New.CleanUp.ReferenceOTU219262:0.00997)0.725:0.01343)0.800:0.00756)0.850:0.01564)0.952:0.01573)0.979:0.00015)0.860:0.008,(New.CleanUp.ReferenceOTU208128:0.04786,(((New.CleanUp.ReferenceOTU103145:0.02064,((New.CleanUp.ReferenceOTU62523:0.04324,((New.CleanUp.ReferenceOTU420991:0.04533,New.CleanUp.ReferenceOTU169714:0.00871)0.847:0.00768,((New.CleanUp.ReferenceOTU280509:0.00569,(New.CleanUp.ReferenceOTU438135:0.01413,New.CleanUp.ReferenceOTU309474:0.01415)0.980:0.01749)0.911:0.01147,New.CleanUp.ReferenceOTU142545:0.02358)0.111:0.00659)0.974:0.02373)0.089:0.00591,New.CleanUp.ReferenceOTU289861:0.01125)0.805:0.019)0.910:0.01641,New.CleanUp.ReferenceOTU133320:0.0202)0.573:0.01132,New.CleanUp.ReferenceOTU56762:0.03417)0.479:0.0108)0.796:0.00895)0.827:0.02205,(New.CleanUp.ReferenceOTU52218:0.01364,(New.CleanUp.ReferenceOTU255789:0.06561,New.CleanUp.ReferenceOTU153348:0.03292)0.761:0.0175)0.993:0.04222)0.860:0.01712)0.953:0.02794)0.892:0.00891,(New.CleanUp.ReferenceOTU69812:0.02289,((New.CleanUp.ReferenceOTU275114:0.01415,(New.CleanUp.ReferenceOTU440489:0.01481,New.CleanUp.ReferenceOTU130091:0.00776)0.967:0.01498)0.910:0.00908,(New.CleanUp.ReferenceOTU44663:0.01968,New.CleanUp.ReferenceOTU44900:0.00865)0.786:0.00512)0.950:0.01628)0.965:0.02554)0.847:0.0089,New.CleanUp.ReferenceOTU33224:0.04197)0.742:0.01076)0.982:0.03547,(New.CleanUp.ReferenceOTU213588:0.02505,(New.CleanUp.ReferenceOTU255518:0.05505,New.CleanUp.ReferenceOTU360063:0.00014)0.938:0.01937)0.997:0.05191)0.849:0.01087)0.881:0.00571)0.834:0.00534)0.934:0.01069,((((262768:0.01393,New.CleanUp.ReferenceOTU346299:0.02037)0.469:0.00016,(New.CleanUp.ReferenceOTU105890:0.00552,281360:0.0264)0.952:0.01734)0.949:0.0261,(New.CleanUp.ReferenceOTU1911:0.02114,(((New.CleanUp.ReferenceOTU434352:0.01711,(New.CleanUp.ReferenceOTU245058:0.02265,154249:0.00015)0.796:0.00278)0.846:0.00015,New.CleanUp.ReferenceOTU7059:0.01389)0.841:0.00856,1105521:0.02297)0.924:0.02207)0.936:0.02953)0.975:0.03539,((New.CleanUp.ReferenceOTU281754:0.01861,New.CleanUp.ReferenceOTU345466:0.02665)0.966:0.0348,(New.CleanUp.ReferenceOTU205396:0.01433,(((((New.CleanUp.ReferenceOTU100563:0.01317,New.CleanUp.ReferenceOTU139847:0.02571)0.978:0.02916,(((((New.CleanUp.ReferenceOTU423768:0.00561,(New.CleanUp.ReferenceOTU132868:0.0486,New.CleanUp.ReferenceOTU190217:0.01948)0.838:0.00014)0.923:0.0107,New.CleanUp.ReferenceOTU144077:0.01976)0.497:0.00379,(114130:0.00014,((New.CleanUp.ReferenceOTU64489:0.00469,(New.CleanUp.ReferenceOTU433213:0.00562,New.CleanUp.ReferenceOTU317062:0.00574)0.765:0.00404)0.982:0.01697,(New.CleanUp.ReferenceOTU53625:0.01733,(New.CleanUp.ReferenceOTU64683:0.00882,New.CleanUp.ReferenceOTU337395:0.01131)0.885:0.00912)0.679:0.00557)0.898:0.00015)0.894:0.00014)0.876:0.00558,(New.CleanUp.ReferenceOTU279372:0.02909,4326823:0.00014)0.911:0.00563)0.754:0.00276,New.CleanUp.ReferenceOTU38750:0.00014)0.800:0.00626)0.888:0.01194,(New.CleanUp.ReferenceOTU355461:0.05093,New.CleanUp.ReferenceOTU186654:0.01728)0.682:0.0002)0.881:0.01245,(New.CleanUp.ReferenceOTU135846:0.0465,(New.CleanUp.ReferenceOTU176076:0.05873,New.CleanUp.ReferenceOTU211925:0.00749)0.522:0.00535)0.898:0.012)0.872:0.00909,(New.CleanUp.ReferenceOTU429399:0.03867,New.CleanUp.ReferenceOTU243742:0.00327)0.985:0.02322)0.060:0.00015)0.665:0.0084)0.866:0.02419)0.932:0.02111)0.422:0.00528,((((((New.CleanUp.ReferenceOTU18383:0.03883,(((New.CleanUp.ReferenceOTU286997:0.12731,(New.CleanUp.ReferenceOTU414360:0.01749,New.CleanUp.ReferenceOTU135782:0.05132)0.920:0.02337)0.766:0.01481,(New.CleanUp.ReferenceOTU90541:0.09156,New.CleanUp.ReferenceOTU335206:0.0437)0.738:0.02087)0.804:0.00612,((((New.CleanUp.ReferenceOTU137182:0.05328,New.CleanUp.ReferenceOTU183511:0.01734)0.649:0.02804,(New.CleanUp.ReferenceOTU104900:0.05864,New.CleanUp.ReferenceOTU85297:0.04362)0.935:0.02269)0.717:0.02937,(New.CleanUp.ReferenceOTU127157:0.04474,New.CleanUp.ReferenceOTU173644:0.07509)0.897:0.02646)0.854:0.02005,(New.CleanUp.ReferenceOTU118098:0.04968,New.CleanUp.ReferenceOTU313866:0.06313)0.974:0.04345)0.868:0.02437)0.875:0.01166)0.972:0.02328,(((New.CleanUp.ReferenceOTU68777:0.02726,New.CleanUp.ReferenceOTU269540:0.10003)0.851:0.01723,((New.CleanUp.ReferenceOTU146799:0.00014,(New.CleanUp.ReferenceOTU199481:0.02113,(New.CleanUp.ReferenceOTU60361:0.02128,New.CleanUp.ReferenceOTU223242:0.02015)0.996:0.0472)0.985:0.04915)0.978:0.02618,New.CleanUp.ReferenceOTU2637:0.01254)0.843:0.01425)0.250:0.00839,((New.CleanUp.ReferenceOTU209878:0.01032,New.CleanUp.ReferenceOTU28669:0.04373)0.889:0.01228,(((New.CleanUp.ReferenceOTU366872:0.05224,New.CleanUp.ReferenceOTU117977:0.00901)0.960:0.02342,((((New.CleanUp.ReferenceOTU172991:0.07131,(((((New.CleanUp.ReferenceOTU381254:0.01676,(New.CleanUp.ReferenceOTU47159:0.00383,New.CleanUp.ReferenceOTU360205:0.05438)0.921:0.01422)0.962:0.02052,(New.CleanUp.ReferenceOTU296842:0.00015,(New.CleanUp.ReferenceOTU40581:0.01249,New.CleanUp.ReferenceOTU65526:0.02617)0.728:0.01668)0.763:0.01408)0.873:0.01186,((New.CleanUp.ReferenceOTU168862:0.01838,New.CleanUp.ReferenceOTU436546:0.04854)0.910:0.01317,(New.CleanUp.ReferenceOTU91964:0.04848,(New.CleanUp.ReferenceOTU148250:0.03182,New.CleanUp.ReferenceOTU346211:0.0109)0.185:0.00746)0.809:0.00586)0.982:0.02434)0.682:0.0051,(((New.CleanUp.ReferenceOTU440920:0.01714,New.CleanUp.ReferenceOTU363907:0.0058)0.763:0.00719,New.CleanUp.ReferenceOTU221414:0.01626)0.653:0.01059,(New.CleanUp.ReferenceOTU231948:0.04902,New.CleanUp.ReferenceOTU176686:0.01406)0.818:0.00926)0.920:0.01773)0.971:0.03281,((New.CleanUp.ReferenceOTU194017:0.0295,(New.CleanUp.ReferenceOTU215334:0.01457,New.CleanUp.ReferenceOTU243148:0.03855)0.749:0.00251)0.967:0.02481,(New.CleanUp.ReferenceOTU222860:0.01486,New.CleanUp.ReferenceOTU336379:0.05137)0.829:0.01076)0.872:0.02127)0.738:0.0113)0.765:0.00663,((New.CleanUp.ReferenceOTU151210:0.05052,((New.CleanUp.ReferenceOTU429706:0.0021,(New.CleanUp.ReferenceOTU164794:0.01893,New.CleanUp.ReferenceOTU346469:0.0148)0.995:0.04769)0.964:0.03246,(New.CleanUp.ReferenceOTU244262:0.02203,New.CleanUp.ReferenceOTU288955:0.0351)0.641:0.0152)0.834:0.01102)0.887:0.01795,(New.CleanUp.ReferenceOTU51775:0.02882,(New.CleanUp.ReferenceOTU413544:0.00473,(New.CleanUp.ReferenceOTU201618:0.01753,(New.CleanUp.ReferenceOTU418714:0.02241,New.CleanUp.ReferenceOTU420917:0.01216)0.787:0.00581)0.996:0.02656)0.874:0.01062)0.860:0.01156)0.943:0.01589)0.884:0.01084,(New.CleanUp.ReferenceOTU253757:0.0319,(New.CleanUp.ReferenceOTU134624:0.00015,New.CleanUp.ReferenceOTU310127:0.06441)0.985:0.02654)0.680:0.00141)0.517:0.00016,(New.CleanUp.ReferenceOTU68821:0.00743,((New.CleanUp.ReferenceOTU397790:0.04836,New.CleanUp.ReferenceOTU147044:0.02582)0.912:0.02087,(New.CleanUp.ReferenceOTU111758:0.01857,New.CleanUp.ReferenceOTU22389:0.05805)0.768:0.02385)0.880:0.02052)0.904:0.01631)0.996:0.03669)0.933:0.00015,New.CleanUp.ReferenceOTU110368:0.01761)0.922:0.01428)0.734:0.00571)0.974:0.02898)0.878:0.01283,(((((((New.CleanUp.ReferenceOTU367018:0.03035,New.CleanUp.ReferenceOTU170193:0.08781)0.165:0.01593,((((New.CleanUp.ReferenceOTU409054:0.03552,(((New.CleanUp.ReferenceOTU229691:0.01645,New.CleanUp.ReferenceOTU293850:0.01027)0.816:0.01032,((New.CleanUp.ReferenceOTU189452:0.01648,New.CleanUp.ReferenceOTU383477:0.0146)0.121:0.00015,(((New.CleanUp.ReferenceOTU316621:0.01446,(New.CleanUp.ReferenceOTU287330:0.01744,(New.CleanUp.ReferenceOTU6010:0.01405,(New.CleanUp.ReferenceOTU242761:0.009,(New.CleanUp.ReferenceOTU60957:0.00014,(New.CleanUp.ReferenceOTU75457:0.00838,New.CleanUp.ReferenceOTU131451:0.01128)0.892:0.00839)0.687:0.00788)0.902:0.01108)0.747:0.00344)0.878:0.0057)0.996:0.00015,((((New.CleanUp.ReferenceOTU71441:0.0141,New.CleanUp.ReferenceOTU230134:0.01698)0.710:0.00015,(New.CleanUp.ReferenceOTU91423:0.01663,(New.CleanUp.ReferenceOTU176310:0.02561,(New.CleanUp.ReferenceOTU393473:0.01565,New.CleanUp.ReferenceOTU170934:0.00405)0.936:0.01346)0.396:0.00434)0.799:0.00721)0.105:0.00192,New.ReferenceOTU260:0.01474)0.755:0.00299,(New.CleanUp.ReferenceOTU377676:0.0105,New.CleanUp.ReferenceOTU424417:0.01651)0.853:0.00762)0.442:0.0028)0.729:0.00148,New.CleanUp.ReferenceOTU311888:0.00903)0.859:0.00559)0.934:0.0116)0.390:0.00015,New.CleanUp.ReferenceOTU380186:0.01694)0.144:0.00586)0.927:0.01376,(New.CleanUp.ReferenceOTU254854:0.01273,(New.CleanUp.ReferenceOTU163285:0.00838,New.CleanUp.ReferenceOTU327229:0.02821)0.240:0.00985)0.657:0.00249)0.574:0.00426,(((New.CleanUp.ReferenceOTU150818:0.0073,(New.CleanUp.ReferenceOTU31486:0.00741,New.CleanUp.ReferenceOTU35022:0.01056)0.765:0.00537)0.175:0.00298,(New.CleanUp.ReferenceOTU203139:0.02046,New.CleanUp.ReferenceOTU433568:0.02021)0.829:0.00651)0.852:0.00935,New.CleanUp.ReferenceOTU290209:0.02987)0.763:0.00528)0.664:0.00913,New.CleanUp.ReferenceOTU117557:0.0389)0.574:0.0032)0.796:0.0112,((New.CleanUp.ReferenceOTU65376:0.01068,(New.CleanUp.ReferenceOTU325680:0.01097,(New.CleanUp.ReferenceOTU47227:0.01424,New.CleanUp.ReferenceOTU163686:0.01159)0.737:0.0031)0.878:0.00847)0.714:0.00259,(New.CleanUp.ReferenceOTU174:0.02193,(((New.CleanUp.ReferenceOTU392069:0.01726,((New.CleanUp.ReferenceOTU238909:0.00879,New.CleanUp.ReferenceOTU249199:0.01699)0.871:0.00792,New.CleanUp.ReferenceOTU47126:0.02368)0.737:0.00302)0.751:0.00479,New.CleanUp.ReferenceOTU271914:0.01326)0.900:0.00774,(((New.CleanUp.ReferenceOTU17614:0.0078,New.CleanUp.ReferenceOTU309819:0.01508)0.948:0.01633,(((((New.CleanUp.ReferenceOTU106907:0.02001,New.CleanUp.ReferenceOTU234730:0.02286)0.731:0.00297,(((New.CleanUp.ReferenceOTU126796:0.01108,((292508:0.00014,((New.CleanUp.ReferenceOTU118884:0.014,New.CleanUp.ReferenceOTU172406:0.01398)0.740:0.00267,New.CleanUp.ReferenceOTU368520:0.01104)0.904:0.00014)0.505:0.00016,(New.CleanUp.ReferenceOTU413569:0.0155,New.CleanUp.ReferenceOTU188626:0.01839)0.656:0.00137)0.347:0.00015)0.843:0.00273,New.CleanUp.ReferenceOTU213651:0.01968)1.000:0.00016,(New.CleanUp.ReferenceOTU358266:0.01387,(New.CleanUp.ReferenceOTU336229:0.02841,New.CleanUp.ReferenceOTU10779:0.01733)0.261:0.00306)0.877:0.00015)0.849:0.00273)0.737:0.00015,New.CleanUp.ReferenceOTU83833:0.01686)0.395:0.00015,New.CleanUp.ReferenceOTU8035:0.0167)0.746:0.00854,New.CleanUp.ReferenceOTU237564:0.02027)0.835:0.00749)0.297:0.00466,New.CleanUp.ReferenceOTU358401:0.04938)0.860:0.01192)0.032:0.00015)0.996:0.02418)0.757:0.00304)0.911:0.01174,((((New.CleanUp.ReferenceOTU41278:0.02804,New.CleanUp.ReferenceOTU61479:0.02132)0.745:0.00404,New.CleanUp.ReferenceOTU85004:0.03174)0.949:0.01655,(New.CleanUp.ReferenceOTU44816:0.01597,(New.CleanUp.ReferenceOTU133897:0.01962,(((New.CleanUp.ReferenceOTU129363:0.02614,New.CleanUp.ReferenceOTU194716:0.00601)0.836:0.00766,(New.CleanUp.ReferenceOTU301813:0.0032,New.CleanUp.ReferenceOTU121553:0.02549)0.731:0.00303)0.893:0.01034,(New.CleanUp.ReferenceOTU409317:0.01693,New.CleanUp.ReferenceOTU152601:0.0029)0.750:0.0047)0.264:0.00767)0.944:0.01367)0.366:0.003)0.753:0.00282,New.CleanUp.ReferenceOTU9321:0.01244)0.926:0.0137)0.843:0.00779,((((New.CleanUp.ReferenceOTU252352:0.02816,(New.CleanUp.ReferenceOTU116285:0.02203,(New.CleanUp.ReferenceOTU292077:0.02322,New.CleanUp.ReferenceOTU314841:0.05193)0.718:0.01032)0.968:0.02711)0.795:0.00015,((New.CleanUp.ReferenceOTU179150:0.00948,(New.CleanUp.ReferenceOTU39843:0.0175,New.CleanUp.ReferenceOTU306961:0.01709)0.687:0.00917)0.881:0.0096,(New.CleanUp.ReferenceOTU303054:0.03605,(New.CleanUp.ReferenceOTU436468:0.00846,New.CleanUp.ReferenceOTU275888:0.01866)0.948:0.01691)0.746:0.00375)0.793:0.00584)0.988:0.02138,(((New.CleanUp.ReferenceOTU291685:0.02188,(New.CleanUp.ReferenceOTU228131:0.02605,(New.CleanUp.ReferenceOTU419877:0.00936,New.CleanUp.ReferenceOTU105139:0.05183)0.762:0.00551)0.866:0.00875)0.975:0.01978,((New.CleanUp.ReferenceOTU52696:0.03571,New.CleanUp.ReferenceOTU332115:0.01292)0.879:0.00992,(New.CleanUp.ReferenceOTU323821:0.01306,New.CleanUp.ReferenceOTU382451:0.03534)0.576:0.01047)0.834:0.00857)0.796:0.00014,((New.CleanUp.ReferenceOTU165003:0.01634,(New.CleanUp.ReferenceOTU133589:0.01647,(New.CleanUp.ReferenceOTU86338:0.0149,New.CleanUp.ReferenceOTU210044:0.04251)0.320:0.00359)0.903:0.01523)0.967:0.02029,((New.CleanUp.ReferenceOTU105830:0.01417,New.CleanUp.ReferenceOTU88434:0.03687)0.838:0.00981,(New.CleanUp.ReferenceOTU365206:0.0092,New.CleanUp.ReferenceOTU351363:0.03727)0.842:0.01038)0.982:0.02514)0.786:0.00014)0.846:0.00573)0.968:0.01566,(((New.CleanUp.ReferenceOTU183373:0.03814,(New.CleanUp.ReferenceOTU80439:0.02829,(New.CleanUp.ReferenceOTU263096:0.05786,New.CleanUp.ReferenceOTU323028:0.00016)0.960:0.02323)0.980:0.02951)0.731:0.00464,New.CleanUp.ReferenceOTU263146:0.01677)0.895:0.01154,(New.CleanUp.ReferenceOTU190362:0.03412,New.CleanUp.ReferenceOTU293008:0.0355)0.918:0.01732)0.861:0.00659)0.848:0.00697)0.879:0.00622,((New.CleanUp.ReferenceOTU120428:0.05711,((((New.CleanUp.ReferenceOTU348240:0.01426,((((New.CleanUp.ReferenceOTU139940:0.00513,New.CleanUp.ReferenceOTU142293:0.04933)0.956:0.01501,((New.CleanUp.ReferenceOTU80248:0.05876,New.CleanUp.ReferenceOTU195148:0.03415)0.884:0.01855,(New.CleanUp.ReferenceOTU404945:0.00281,(New.CleanUp.ReferenceOTU195599:0.0259,(New.CleanUp.ReferenceOTU252004:0.02583,New.CleanUp.ReferenceOTU281080:0.00851)0.753:0.00015)0.919:0.00849)0.743:0.00247)0.841:0.00593)0.797:0.00497,(New.CleanUp.ReferenceOTU83181:0.06169,(New.CleanUp.ReferenceOTU236556:0.02534,(((New.CleanUp.ReferenceOTU49906:0.00451,New.CleanUp.ReferenceOTU308603:0.02335)0.696:0.0006,New.CleanUp.ReferenceOTU132962:0.03109)0.814:0.00726,((New.CleanUp.ReferenceOTU116154:0.00834,New.CleanUp.ReferenceOTU290247:0.0174)0.793:0.00584,(New.CleanUp.ReferenceOTU419960:0.00734,New.CleanUp.ReferenceOTU221322:0.03807)0.892:0.01346)0.893:0.0109)0.102:0.00447)0.751:0.0035)0.762:0.00374)0.355:0.00769,New.CleanUp.ReferenceOTU294632:0.03432)0.777:0.01056)0.929:0.0125,(New.CleanUp.ReferenceOTU388583:0.03925,New.CleanUp.ReferenceOTU270445:0.02638)0.802:0.00625)0.820:0.00501,New.CleanUp.ReferenceOTU368951:0.01414)0.872:0.00624,(((New.CleanUp.ReferenceOTU436310:0.0214,New.CleanUp.ReferenceOTU262835:0.05354)0.927:0.03852,(((New.CleanUp.ReferenceOTU213225:0.02964,New.CleanUp.ReferenceOTU256798:0.02961)0.000:0.006,(New.CleanUp.ReferenceOTU410915:0.01393,(New.CleanUp.ReferenceOTU52052:0.05103,New.CleanUp.ReferenceOTU346760:0.01933)0.590:0.00082)0.779:0.00498)0.743:0.00537,((New.ReferenceOTU1469:0.01564,New.CleanUp.ReferenceOTU246261:0.01284)0.367:0.00307,((New.CleanUp.ReferenceOTU248346:0.01902,New.CleanUp.ReferenceOTU315703:0.00759)0.967:0.02335,(New.CleanUp.ReferenceOTU189796:0.01159,(New.CleanUp.ReferenceOTU89804:0.02741,New.CleanUp.ReferenceOTU291765:0.03267)0.948:0.02698)0.928:0.0268)0.802:0.0065)0.960:0.02174)0.193:0.01147)0.688:0.0156,(New.CleanUp.ReferenceOTU408117:0.07166,(New.CleanUp.ReferenceOTU120991:0.0254,(New.CleanUp.ReferenceOTU167954:0.01322,(New.CleanUp.ReferenceOTU184945:0.00016,(New.CleanUp.ReferenceOTU235263:0.04104,(New.CleanUp.ReferenceOTU336800:0.02994,New.CleanUp.ReferenceOTU99532:0.0162)0.008:0.00584)0.867:0.0146)0.958:0.02101)0.708:0.00315)0.873:0.02589)0.922:0.02746)0.000:0.00084)0.978:0.00013)0.644:0.01617,New.CleanUp.ReferenceOTU150414:0.0279)0.805:0.00521)0.983:0.02034,(((New.CleanUp.ReferenceOTU208746:0.04756,New.CleanUp.ReferenceOTU211985:0.02011)0.938:0.01973,(((New.CleanUp.ReferenceOTU33482:0.06039,(New.CleanUp.ReferenceOTU85666:0.04717,(New.CleanUp.ReferenceOTU312177:0.02581,New.CleanUp.ReferenceOTU32145:0.04872)0.639:0.01144)0.832:0.00935)0.998:0.0424,(New.CleanUp.ReferenceOTU376568:0.02722,New.CleanUp.ReferenceOTU319602:0.01745)0.771:0.00748)0.000:0.00015,(New.CleanUp.ReferenceOTU200613:0.02244,(New.CleanUp.ReferenceOTU439415:0.0254,New.CleanUp.ReferenceOTU34680:0.00982)0.914:0.01957)0.088:0.00015)0.753:0.01249)0.872:0.01008,(((New.CleanUp.ReferenceOTU414653:0.01787,New.CleanUp.ReferenceOTU344032:0.02016)0.892:0.01137,(New.CleanUp.ReferenceOTU207383:0.00365,(New.CleanUp.ReferenceOTU73086:0.03661,New.CleanUp.ReferenceOTU424668:0.03513)0.097:0.005)0.890:0.01072)0.881:0.00576,New.CleanUp.ReferenceOTU321347:0.01721)0.861:0.01045)0.915:0.01019)0.582:0.00291)0.935:0.01723,((New.CleanUp.ReferenceOTU266488:0.04149,(New.CleanUp.ReferenceOTU7826:0.02036,(New.CleanUp.ReferenceOTU239852:0.02902,New.CleanUp.ReferenceOTU292624:0.02811)0.865:0.01264)0.441:0.00743)0.852:0.00709,(((New.CleanUp.ReferenceOTU280507:0.01672,(New.CleanUp.ReferenceOTU415662:0.01695,New.CleanUp.ReferenceOTU198097:0.05383)0.046:0.00913)0.974:0.02919,(New.CleanUp.ReferenceOTU95899:0.06357,((New.CleanUp.ReferenceOTU255528:0.01694,(New.CleanUp.ReferenceOTU129407:0.02155,New.CleanUp.ReferenceOTU265697:0.03558)0.768:0.00813)0.403:0.01558,(New.CleanUp.ReferenceOTU187611:0.04577,New.CleanUp.ReferenceOTU344283:0.03466)0.971:0.03781)0.502:0.02106)0.746:0.00685)0.619:0.01594,New.CleanUp.ReferenceOTU415671:0.07352)0.820:0.00952)0.865:0.00922)0.922:0.01347,(((New.CleanUp.ReferenceOTU258389:0.01816,(New.CleanUp.ReferenceOTU170033:0.04825,New.CleanUp.ReferenceOTU26990:0.03129)0.333:0.01785)0.834:0.01494,New.CleanUp.ReferenceOTU264084:0.06053)0.901:0.01558,(((New.CleanUp.ReferenceOTU137541:0.04797,(((New.CleanUp.ReferenceOTU141404:0.02208,(New.CleanUp.ReferenceOTU217963:0.01857,New.CleanUp.ReferenceOTU181814:0.05086)0.877:0.0151)0.877:0.0131,New.CleanUp.ReferenceOTU272943:0.02098)0.715:0.00226,(((New.CleanUp.ReferenceOTU127514:0.02647,New.CleanUp.ReferenceOTU83613:0.00881)0.898:0.01099,(New.CleanUp.ReferenceOTU389745:0.02238,((((((((564337:0.00015,New.CleanUp.ReferenceOTU332194:0.03527)0.739:0.00309,(New.CleanUp.ReferenceOTU228145:0.01839,New.CleanUp.ReferenceOTU316169:0.01818)0.855:0.00951)0.902:0.01008,((((New.CleanUp.ReferenceOTU133256:0.01422,New.CleanUp.ReferenceOTU340923:0.00873)0.776:0.00433,New.CleanUp.ReferenceOTU257641:0.01534)0.757:0.00278,(New.CleanUp.ReferenceOTU224590:0.01521,(New.CleanUp.ReferenceOTU152277:0.0105,(((New.CleanUp.ReferenceOTU113874:0.01413,New.CleanUp.ReferenceOTU290983:0.00887)0.774:0.00591,New.CleanUp.ReferenceOTU224446:0.03326)0.758:0.00572,New.CleanUp.ReferenceOTU219147:0.01458)0.756:0.00344)0.874:0.00558)0.823:0.00015)0.427:0.00015,New.CleanUp.ReferenceOTU250030:0.0192)0.193:0.00276)0.760:0.00348,New.CleanUp.ReferenceOTU192131:0.01419)0.816:0.00595,(((New.CleanUp.ReferenceOTU282075:0.02752,(New.CleanUp.ReferenceOTU23561:0.01974,(New.CleanUp.ReferenceOTU263888:0.00016,(New.CleanUp.ReferenceOTU8503:0.01169,New.CleanUp.ReferenceOTU30126:0.00803)0.995:0.02664)0.852:0.01207)0.812:0.00544)0.840:0.01225,((New.CleanUp.ReferenceOTU378023:0.01052,New.CleanUp.ReferenceOTU427871:0.01218)0.964:0.01468,New.CleanUp.ReferenceOTU295551:0.0188)0.786:0.00313)0.828:0.00014,New.CleanUp.ReferenceOTU60714:0.00979)0.939:0.01084)0.786:0.00589,New.CleanUp.ReferenceOTU171623:0.01142)0.914:0.01259,((New.CleanUp.ReferenceOTU419043:0.0122,New.CleanUp.ReferenceOTU238812:0.04205)0.980:0.02276,New.CleanUp.ReferenceOTU340408:0.01419)0.816:0.00713)0.921:0.01293,((New.CleanUp.ReferenceOTU402989:0.02938,(((((New.CleanUp.ReferenceOTU45610:0.02255,(New.CleanUp.ReferenceOTU425981:0.02179,New.CleanUp.ReferenceOTU154189:0.03243)0.754:0.00638)0.980:0.02376,New.CleanUp.ReferenceOTU259264:0.01107)0.077:0.00015,(New.CleanUp.ReferenceOTU165032:0.0195,(New.CleanUp.ReferenceOTU217736:0.02614,(New.CleanUp.ReferenceOTU438835:0.0243,New.CleanUp.ReferenceOTU160769:0.04456)0.804:0.01416)0.822:0.01513)0.886:0.0098)0.760:0.0031,New.CleanUp.ReferenceOTU74607:0.01099)0.063:0.00016,New.CleanUp.ReferenceOTU367384:0.05767)0.608:0.00873)0.958:0.0202,(((((New.CleanUp.ReferenceOTU5883:0.03343,(New.CleanUp.ReferenceOTU218367:0.0134,(New.CleanUp.ReferenceOTU186330:0.01533,New.CleanUp.ReferenceOTU206900:0.04646)0.888:0.01793)0.952:0.02563)0.836:0.0093,((New.CleanUp.ReferenceOTU241074:0.08384,(New.CleanUp.ReferenceOTU203386:0.01923,(New.CleanUp.ReferenceOTU243438:0.00383,New.CleanUp.ReferenceOTU356112:0.08004)0.982:0.03504)0.872:0.01503)0.368:0.00629,(New.CleanUp.ReferenceOTU195056:0.02949,New.CleanUp.ReferenceOTU282700:0.00288)0.836:0.00587)0.924:0.01382)0.966:0.0205,New.CleanUp.ReferenceOTU53893:0.0033)0.966:0.02324,(New.CleanUp.ReferenceOTU409362:0.02164,New.CleanUp.ReferenceOTU227014:0.03102)0.843:0.01136)0.941:0.02111,New.CleanUp.ReferenceOTU147144:0.01967)0.957:0.02561)0.893:0.0114)0.858:0.00578)0.858:0.00685)0.748:0.00427,((New.CleanUp.ReferenceOTU379764:0.02978,((New.CleanUp.ReferenceOTU394967:0.03256,New.CleanUp.ReferenceOTU24592:0.02423)0.846:0.01017,((New.CleanUp.ReferenceOTU59228:0.05824,(New.CleanUp.ReferenceOTU245374:0.02248,(New.CleanUp.ReferenceOTU36748:0.02384,New.CleanUp.ReferenceOTU192049:0.01068)0.993:0.03394)0.875:0.01351)0.242:0.00591,New.CleanUp.ReferenceOTU314467:0.00963)0.915:0.01827)0.862:0.01834)0.678:0.00903,(New.CleanUp.ReferenceOTU306631:0.0132,(New.CleanUp.ReferenceOTU427816:0.02129,(New.CleanUp.ReferenceOTU360158:0.01163,(New.CleanUp.ReferenceOTU94204:0.00827,((New.CleanUp.ReferenceOTU73150:0.02017,New.CleanUp.ReferenceOTU168668:0.00302)0.766:0.00244,New.CleanUp.ReferenceOTU177580:0.01687)0.765:0.00016)0.749:0.00233)0.887:0.01233)0.972:0.02567)0.855:0.01012)0.932:0.0162)0.909:0.0112)0.753:0.00343)0.838:0.00919,((((New.CleanUp.ReferenceOTU125821:0.04017,New.CleanUp.ReferenceOTU233313:0.03131)0.773:0.00748,(New.CleanUp.ReferenceOTU166035:0.02574,(New.CleanUp.ReferenceOTU52485:0.02625,New.CleanUp.ReferenceOTU11748:0.00594)0.542:0.00607)0.786:0.00693)0.848:0.00955,(New.CleanUp.ReferenceOTU52177:0.04004,(New.CleanUp.ReferenceOTU157014:0.0853,(New.CleanUp.ReferenceOTU115667:0.01941,(New.CleanUp.ReferenceOTU421378:0.03583,New.CleanUp.ReferenceOTU248644:0.00355)0.995:0.05095)0.872:0.01486)0.785:0.02129)0.965:0.0357)0.750:0.00742,((New.CleanUp.ReferenceOTU403349:0.00298,(New.CleanUp.ReferenceOTU160150:0.05335,New.CleanUp.ReferenceOTU312388:0.01346)0.730:0.00371)0.990:0.02004,(((New.CleanUp.ReferenceOTU118548:0.00853,(New.CleanUp.ReferenceOTU385054:0.02657,New.CleanUp.ReferenceOTU165930:0.02084)0.755:0.00362)0.763:0.00273,New.CleanUp.ReferenceOTU303491:0.03182)0.750:0.00291,((New.CleanUp.ReferenceOTU371454:0.01852,New.CleanUp.ReferenceOTU311609:0.02624)0.826:0.00804,(New.CleanUp.ReferenceOTU249710:0.00852,New.CleanUp.ReferenceOTU342289:0.02011)0.760:0.00401)0.804:0.00473)0.817:0.00014)0.884:0.00806)0.944:0.01917)0.386:0.01089,New.CleanUp.ReferenceOTU398207:0.03274)0.879:0.01644)0.972:0.02628)0.776:0.00016,((New.CleanUp.ReferenceOTU396364:0.01236,(New.CleanUp.ReferenceOTU147461:0.03559,((New.CleanUp.ReferenceOTU131132:0.01723,New.CleanUp.ReferenceOTU209553:0.01726)0.887:0.01542,(New.CleanUp.ReferenceOTU28202:0.02582,New.CleanUp.ReferenceOTU154456:0.04439)0.941:0.00014)0.337:0.00464)0.966:0.01823)0.902:0.01236,((New.CleanUp.ReferenceOTU103299:0.01291,New.CleanUp.ReferenceOTU232435:0.02171)0.896:0.01783,(New.CleanUp.ReferenceOTU89220:0.01972,(New.CleanUp.ReferenceOTU226694:0.01984,(New.CleanUp.ReferenceOTU274859:0.05226,New.CleanUp.ReferenceOTU395326:0.00981)0.427:0.00538)0.970:0.02188)0.836:0.01077)0.742:0.00252)1.000:0.03517)0.956:0.01438)0.467:0.00015)0.928:0.01242,(New.CleanUp.ReferenceOTU362947:0.07418,((((New.CleanUp.ReferenceOTU202118:0.00635,New.CleanUp.ReferenceOTU316872:0.02203)0.695:0.00239,(New.CleanUp.ReferenceOTU46008:0.01198,(New.CleanUp.ReferenceOTU188562:0.01303,(New.CleanUp.ReferenceOTU239097:0.00663,((New.CleanUp.ReferenceOTU277755:0.02952,(New.CleanUp.ReferenceOTU367475:0.02447,New.CleanUp.ReferenceOTU177309:0.03453)0.918:0.01418)0.968:0.02781,(211514:0.00814,(((New.CleanUp.ReferenceOTU421884:0.05732,212994:0.00015)0.989:0.01991,(591569:0.00732,(New.CleanUp.ReferenceOTU242255:0.01112,(New.CleanUp.ReferenceOTU272868:0.02428,New.CleanUp.ReferenceOTU28012:0.0532)0.922:0.02766)0.966:0.02855)0.883:0.00964)0.907:0.00854,1108417:0.00016)0.854:0.00011)0.705:0.00585)0.872:0.01399)0.956:0.0161)0.894:0.00924)0.992:0.02554)0.992:0.03009,(New.CleanUp.ReferenceOTU68915:0.04521,((New.CleanUp.ReferenceOTU158867:0.00846,New.CleanUp.ReferenceOTU305609:0.02015)0.924:0.01503,(((New.CleanUp.ReferenceOTU49322:0.0088,New.CleanUp.ReferenceOTU156543:0.02595)0.864:0.00809,(New.CleanUp.ReferenceOTU246120:0.02296,New.CleanUp.ReferenceOTU83368:0.0525)0.827:0.00972)0.732:0.00318,(New.CleanUp.ReferenceOTU62594:0.00629,New.CleanUp.ReferenceOTU342525:0.05443)0.930:0.01685)0.924:0.01331)0.749:0.0033)0.736:0.00467)0.342:0.00016,(New.CleanUp.ReferenceOTU318705:0.02316,New.CleanUp.ReferenceOTU360395:0.06485)0.872:0.02223)0.979:0.03179)0.907:0.01775)0.754:0.0038,(New.CleanUp.ReferenceOTU441199:0.0257,((New.CleanUp.ReferenceOTU425888:0.03006,(New.CleanUp.ReferenceOTU151213:0.02549,New.CleanUp.ReferenceOTU308591:0.00347)0.214:0.00896)0.959:0.02337,(New.CleanUp.ReferenceOTU259799:0.01054,New.CleanUp.ReferenceOTU348315:0.06227)0.804:0.0069)0.822:0.00607)0.851:0.00574)0.819:0.00536,((((112795:0.01187,New.CleanUp.ReferenceOTU420890:0.00256)0.833:0.01207,(New.CleanUp.ReferenceOTU434005:0.02611,(113576:0.00282,New.CleanUp.ReferenceOTU127708:0.01126)0.882:0.01089)0.860:0.01089)0.126:0.00703,((New.CleanUp.ReferenceOTU97024:0.0419,(New.CleanUp.ReferenceOTU382425:0.01538,New.CleanUp.ReferenceOTU272322:0.00558)0.826:0.00647)0.727:0.00457,New.CleanUp.ReferenceOTU165788:0.04633)0.673:0.0194)0.968:0.02984,New.CleanUp.ReferenceOTU39556:0.01682)0.990:0.03195)0.897:0.01313)0.651:0.01389)0.989:0.03229,(New.CleanUp.ReferenceOTU136766:0.05879,((New.CleanUp.ReferenceOTU400414:0.00826,(New.CleanUp.ReferenceOTU131324:0.01606,(New.CleanUp.ReferenceOTU73530:0.01247,New.CleanUp.ReferenceOTU278611:0.01006)0.913:0.0115)0.902:0.00975)0.897:0.01103,(New.CleanUp.ReferenceOTU27364:0.02302,New.CleanUp.ReferenceOTU267690:0.0081)0.807:0.00619)0.851:0.01062)0.722:0.00801)0.934:0.01683)0.838:0.008,(((New.CleanUp.ReferenceOTU274841:0.0756,(((New.CleanUp.ReferenceOTU367040:0.01865,(((New.CleanUp.ReferenceOTU227214:0.06336,New.CleanUp.ReferenceOTU49678:0.02037)0.627:0.00973,New.CleanUp.ReferenceOTU413661:0.00793)0.922:0.01212,(((New.CleanUp.ReferenceOTU390082:0.02362,New.CleanUp.ReferenceOTU83801:0.01366)0.711:0.00344,(New.CleanUp.ReferenceOTU241850:0.00016,(New.CleanUp.ReferenceOTU73006:0.08607,(New.CleanUp.ReferenceOTU414953:0.01455,((New.CleanUp.ReferenceOTU51176:0.00552,698867:0.00014)0.778:0.00329,((New.CleanUp.ReferenceOTU396944:0.011,(New.CleanUp.ReferenceOTU41521:0.00014,((New.CleanUp.ReferenceOTU154866:0.00016,((New.CleanUp.ReferenceOTU212588:0.02683,New.CleanUp.ReferenceOTU291874:0.01111)0.934:0.0161,New.CleanUp.ReferenceOTU2133:0.0123)0.870:0.00868)0.881:0.00832,New.CleanUp.ReferenceOTU223300:0.02663)0.490:0.01142)0.986:0.02359)0.931:0.0126,New.CleanUp.ReferenceOTU179607:0.02241)0.202:0.00552)0.928:0.01702)0.889:0.02007)0.887:0.01294)0.987:0.02346)0.842:0.00541,(((New.CleanUp.ReferenceOTU152117:0.01494,(New.CleanUp.ReferenceOTU19548:0.04125,New.CleanUp.ReferenceOTU185359:0.02442)0.742:0.00589)0.907:0.01132,(New.CleanUp.ReferenceOTU288847:0.03514,(New.CleanUp.ReferenceOTU185527:0.03701,New.CleanUp.ReferenceOTU221403:0.01435)0.761:0.00015)0.976:0.01832)0.813:0.00593,(New.CleanUp.ReferenceOTU58200:0.0116,New.CleanUp.ReferenceOTU235864:0.02337)0.810:0.00723)0.988:0.02452)0.721:0.00256)0.998:0.03869)0.982:0.03647,(New.CleanUp.ReferenceOTU136684:0.00658,((((((New.CleanUp.ReferenceOTU213694:0.05924,New.CleanUp.ReferenceOTU115144:0.03558)0.705:0.00913,(New.CleanUp.ReferenceOTU78621:0.13493,New.CleanUp.ReferenceOTU134359:0.02405)0.717:0.00464)0.552:0.00884,((New.CleanUp.ReferenceOTU79851:0.07084,New.CleanUp.ReferenceOTU78299:0.03252)0.011:0.01033,((New.CleanUp.ReferenceOTU385504:0.03419,New.ReferenceOTU1365:0.01182)0.796:0.00671,(New.CleanUp.ReferenceOTU46957:0.02003,New.CleanUp.ReferenceOTU88688:0.04439)0.763:0.00485)0.972:0.02849)0.873:0.00016)0.973:0.02352,New.CleanUp.ReferenceOTU97530:0.00284)0.990:0.04338,New.CleanUp.ReferenceOTU361708:0.01962)0.998:0.07129,(((New.CleanUp.ReferenceOTU414789:0.02224,(((((New.CleanUp.ReferenceOTU269594:0.02722,New.CleanUp.ReferenceOTU112876:0.06723)0.811:0.01418,(New.CleanUp.ReferenceOTU216292:0.00014,New.CleanUp.ReferenceOTU332385:0.02908)0.965:0.02648)0.722:0.0123,(New.CleanUp.ReferenceOTU263790:0.02744,New.CleanUp.ReferenceOTU36618:0.00813)0.905:0.01619)0.711:0.01993,New.CleanUp.ReferenceOTU202378:0.03689)0.119:0.00973,(New.CleanUp.ReferenceOTU198556:0.0266,(New.CleanUp.ReferenceOTU236993:0.03709,(New.ReferenceOTU195:0.006,New.CleanUp.ReferenceOTU88099:0.045)0.820:0.00912)0.970:0.03137)0.877:0.01495)0.912:0.0236)0.985:0.03432,New.CleanUp.ReferenceOTU324455:0.01059)0.890:0.02452,New.CleanUp.ReferenceOTU273238:0.01207)0.990:0.0529)0.901:0.03197)0.987:0.04749)0.965:0.029,((((((New.CleanUp.ReferenceOTU94317:0.12528,((New.CleanUp.ReferenceOTU267452:0.04207,(New.CleanUp.ReferenceOTU198466:0.00014,New.CleanUp.ReferenceOTU319016:0.03474)0.775:0.02943)0.702:0.01569,((New.CleanUp.ReferenceOTU150394:0.00936,New.CleanUp.ReferenceOTU15148:0.03275)0.809:0.01127,((((New.CleanUp.ReferenceOTU90647:0.00014,(((New.CleanUp.ReferenceOTU112174:0.01708,New.CleanUp.ReferenceOTU266540:0.03102)0.124:0.00323,(New.CleanUp.ReferenceOTU392975:0.01679,(New.CleanUp.ReferenceOTU106680:0.0168,(New.CleanUp.ReferenceOTU295961:0.00016,New.CleanUp.ReferenceOTU80655:0.03338)0.938:0.01057)0.450:0.00514)0.948:0.01316)0.860:0.00671,(((New.CleanUp.ReferenceOTU169091:0.00015,((New.CleanUp.ReferenceOTU318708:0.02096,(New.CleanUp.ReferenceOTU255498:0.08429,New.CleanUp.ReferenceOTU341064:0.00767)0.995:0.0485)0.879:0.01785,New.CleanUp.ReferenceOTU25019:0.02384)0.984:0.03614)0.979:0.02714,New.CleanUp.ReferenceOTU11516:0.09689)0.873:0.01295,(New.CleanUp.ReferenceOTU163180:0.02235,(New.CleanUp.ReferenceOTU123874:0.07437,New.CleanUp.ReferenceOTU358553:0.12686)0.939:0.04272)0.866:0.0153)0.754:0.00303)0.834:0.00565)0.971:0.02498,New.CleanUp.ReferenceOTU166071:0.03856)0.211:0.00457,((New.CleanUp.ReferenceOTU202030:0.00809,(New.CleanUp.ReferenceOTU171309:0.00906,(New.CleanUp.ReferenceOTU297803:0.01181,(New.CleanUp.ReferenceOTU366747:0.02459,New.CleanUp.ReferenceOTU277848:0.03054)0.590:0.01174)0.706:0.00015)0.741:0.00431)0.877:0.00828,(New.CleanUp.ReferenceOTU100710:0.03126,(New.CleanUp.ReferenceOTU378209:0.01026,(((New.CleanUp.ReferenceOTU230895:0.01447,(New.CleanUp.ReferenceOTU140348:0.01779,New.CleanUp.ReferenceOTU348706:0.02118)0.951:0.0158)0.946:0.02421,(New.CleanUp.ReferenceOTU392777:0.01804,(New.CleanUp.ReferenceOTU172507:0.00015,(New.CleanUp.ReferenceOTU237845:0.01846,New.CleanUp.ReferenceOTU190493:0.00541)0.871:0.00633)0.965:0.01923)0.852:0.01422)0.654:0.01378,New.CleanUp.ReferenceOTU174799:0.02786)0.891:0.02054)0.903:0.01912)0.929:0.0203)0.878:0.00677)0.995:0.02966,New.CleanUp.ReferenceOTU112573:0.03826)0.665:0.00248)0.924:0.02243)0.893:0.03792)0.874:0.04368,(((New.CleanUp.ReferenceOTU113738:0.01971,(New.CleanUp.ReferenceOTU251618:0.02195,New.CleanUp.ReferenceOTU339111:0.07556)0.955:0.03096)0.789:0.00518,New.CleanUp.ReferenceOTU238277:0.00866)0.989:0.06393,(New.CleanUp.ReferenceOTU212706:0.08736,(((New.CleanUp.ReferenceOTU381738:0.03189,New.CleanUp.ReferenceOTU181998:0.03068)0.907:0.01464,(New.CleanUp.ReferenceOTU140285:0.01285,((((New.CleanUp.ReferenceOTU155226:0.07933,New.CleanUp.ReferenceOTU266042:0.00764)0.936:0.02166,New.CleanUp.ReferenceOTU1205:0.02604)0.894:0.01474,New.CleanUp.ReferenceOTU398524:0.02932)0.827:0.00917,(New.CleanUp.ReferenceOTU70381:0.03335,((New.CleanUp.ReferenceOTU290530:0.07102,(New.CleanUp.ReferenceOTU61423:0.03787,New.CleanUp.ReferenceOTU304435:0.08536)0.783:0.01264)0.744:0.0108,(New.CleanUp.ReferenceOTU153029:0.0717,(((New.CleanUp.ReferenceOTU394200:0.04056,New.CleanUp.ReferenceOTU134349:0.03442)0.962:0.0257,New.CleanUp.ReferenceOTU57343:0.01898)0.763:0.00878,New.CleanUp.ReferenceOTU48416:0.02213)0.951:0.02591)0.776:0.01398)0.860:0.01399)0.791:0.00633)0.940:0.01463)0.753:0.00342)0.872:0.0092,New.CleanUp.ReferenceOTU214387:0.0097)0.459:0.00622)0.981:0.05059)0.966:0.0552)0.454:0.02128,(((((New.CleanUp.ReferenceOTU30762:0.11632,(((((New.CleanUp.ReferenceOTU24854:0.0345,New.CleanUp.ReferenceOTU264420:0.02393)0.865:0.01546,(((New.CleanUp.ReferenceOTU220412:0.0092,New.CleanUp.ReferenceOTU413033:0.07611)0.720:0.00408,((((New.CleanUp.ReferenceOTU388919:0.02021,New.CleanUp.ReferenceOTU342686:0.01679)0.958:0.02069,(New.CleanUp.ReferenceOTU172386:0.00197,(New.CleanUp.ReferenceOTU223545:0.03938,((New.CleanUp.ReferenceOTU391740:0.03709,(New.CleanUp.ReferenceOTU7735:0.00016,New.CleanUp.ReferenceOTU354121:0.01391)0.979:0.0235)0.855:0.00996,New.CleanUp.ReferenceOTU326678:0.03334)0.791:0.00574)0.845:0.00613)0.689:0.00016)0.903:0.01174,New.CleanUp.ReferenceOTU409357:0.02047)0.890:0.01171,New.CleanUp.ReferenceOTU27904:0.02592)0.264:0.01031)0.747:0.01317,New.CleanUp.ReferenceOTU310235:0.05862)0.930:0.02212)0.944:0.02071,(New.CleanUp.ReferenceOTU93622:0.05137,(New.CleanUp.ReferenceOTU167365:0.05177,(New.CleanUp.ReferenceOTU83985:0.00016,(New.CleanUp.ReferenceOTU66376:0.09846,New.CleanUp.ReferenceOTU254800:0.00588)0.959:0.03498)0.975:0.01539)0.543:0.00014)0.982:0.03638)0.903:0.01441,((New.CleanUp.ReferenceOTU51577:0.08231,New.CleanUp.ReferenceOTU262562:0.03235)0.997:0.06327,((New.CleanUp.ReferenceOTU393686:0.05525,New.CleanUp.ReferenceOTU331521:0.01433)1.000:0.10948,(New.CleanUp.ReferenceOTU252602:0.0495,(New.CleanUp.ReferenceOTU399416:0.00016,New.CleanUp.ReferenceOTU36152:0.03633)0.991:0.05403)0.992:0.05124)0.758:0.01359)0.760:0.00658)0.984:0.0333,((New.CleanUp.ReferenceOTU77929:0.1465,(New.CleanUp.ReferenceOTU392413:0.03182,1142199:0.00014)0.994:0.10761)0.895:0.05121,(New.CleanUp.ReferenceOTU310539:0.15256,(New.CleanUp.ReferenceOTU63759:0.10275,New.CleanUp.ReferenceOTU194926:0.07652)0.985:0.09066)0.926:0.04407)0.915:0.04265)0.154:0.00382)0.959:0.0253,((New.CleanUp.ReferenceOTU136720:0.07305,New.CleanUp.ReferenceOTU156186:0.05402)1.000:0.12749,((New.CleanUp.ReferenceOTU246896:0.05313,New.CleanUp.ReferenceOTU344519:0.04545)0.962:0.05476,((((New.CleanUp.ReferenceOTU47469:0.03793,New.CleanUp.ReferenceOTU237736:0.02827)0.970:0.02637,(New.CleanUp.ReferenceOTU373329:0.0233,New.CleanUp.ReferenceOTU19273:0.02496)0.882:0.01346)0.524:0.00015,(New.CleanUp.ReferenceOTU93742:0.07217,New.CleanUp.ReferenceOTU109472:0.03336)0.913:0.0141)0.918:0.01968,(((New.CleanUp.ReferenceOTU189887:0.07937,(New.CleanUp.ReferenceOTU381772:0.03752,New.CleanUp.ReferenceOTU272670:0.01596)0.780:0.01045)0.907:0.0175,(New.CleanUp.ReferenceOTU402472:0.01769,New.CleanUp.ReferenceOTU150225:0.01131)0.736:0.00367)0.896:0.01023,((((((New.CleanUp.ReferenceOTU208508:0.00357,(New.CleanUp.ReferenceOTU260903:0.0354,((New.CleanUp.ReferenceOTU214268:0.04712,New.CleanUp.ReferenceOTU332358:0.01487)0.401:0.00609,(((((New.CleanUp.ReferenceOTU202999:0.02245,(New.CleanUp.ReferenceOTU179929:0.02723,(New.CleanUp.ReferenceOTU129646:0.00569,4382187:0.00015)0.877:0.00853)0.690:0.00444)0.849:0.00632,(New.CleanUp.ReferenceOTU21329:0.01111,(New.CleanUp.ReferenceOTU299324:0.00358,New.CleanUp.ReferenceOTU175727:0.04551)0.938:0.01482)0.901:0.00895)0.967:0.01899,(((New.CleanUp.ReferenceOTU76153:0.00014,New.CleanUp.ReferenceOTU151029:0.01469)0.740:0.00312,New.CleanUp.ReferenceOTU173092:0.12513)0.173:0.01822,New.CleanUp.ReferenceOTU185803:0.0247)0.867:0.02099)0.830:0.00016,New.ReferenceOTU591:0.00015)0.965:0.01666,(New.CleanUp.ReferenceOTU252918:0.01987,New.CleanUp.ReferenceOTU340958:0.01703)0.768:0.01068)0.902:0.01051)0.169:0.0038)0.697:0.01032)0.777:0.00421,(New.CleanUp.ReferenceOTU279846:0.00979,New.CleanUp.ReferenceOTU358026:0.03577)0.989:0.02416)0.561:0.00014,(New.CleanUp.ReferenceOTU252612:0.03502,(New.CleanUp.ReferenceOTU133151:0.0119,New.CleanUp.ReferenceOTU306966:0.02712)0.899:0.01042)0.873:0.0096)0.819:0.00628,New.CleanUp.ReferenceOTU390968:0.00014)0.487:0.00558,New.CleanUp.ReferenceOTU429615:0.0534)0.796:0.00661,(New.CleanUp.ReferenceOTU312733:0.02013,New.CleanUp.ReferenceOTU440888:0.05643)0.866:0.01198)0.691:0.00418)0.758:0.00569)0.962:0.03468)0.996:0.06189)0.751:0.00745)0.838:0.00933,(((New.CleanUp.ReferenceOTU150580:0.07489,((New.CleanUp.ReferenceOTU61876:0.03462,((New.CleanUp.ReferenceOTU108500:0.05553,New.CleanUp.ReferenceOTU215217:0.00696)0.999:0.07564,(New.CleanUp.ReferenceOTU288060:0.03219,(New.CleanUp.ReferenceOTU81589:0.01655,New.CleanUp.ReferenceOTU233884:0.02486)0.771:0.01006)0.261:0.01859)0.401:0.00512)0.992:0.04543,((((New.CleanUp.ReferenceOTU300164:0.01517,(((New.CleanUp.ReferenceOTU8764:0.05627,(New.CleanUp.ReferenceOTU412706:0.02227,4350510:0.00983)0.983:0.0353)0.923:0.02157,(New.CleanUp.ReferenceOTU164453:0.01333,2869502:0.03272)0.864:0.00695)0.418:0.00015,973182:0.00014)0.808:0.00477)0.889:0.01221,(New.CleanUp.ReferenceOTU107320:0.02584,New.CleanUp.ReferenceOTU170888:0.06566)0.813:0.00808)0.754:0.00414,(237479:0.03781,New.CleanUp.ReferenceOTU291759:0.02829)0.205:0.002)0.889:0.0141,((New.CleanUp.ReferenceOTU61263:0.03243,(4419795:0.00014,New.CleanUp.ReferenceOTU348827:0.01423)0.842:0.00591)0.939:0.02293,(((New.CleanUp.ReferenceOTU226355:0.01857,(New.CleanUp.ReferenceOTU181677:0.03861,New.CleanUp.ReferenceOTU351222:0.00016)0.953:0.01607)0.861:0.00576,((New.ReferenceOTU311:0.02241,New.CleanUp.ReferenceOTU282666:0.0139)0.590:0.00015,(New.CleanUp.ReferenceOTU355152:0.01056,(New.CleanUp.ReferenceOTU410202:0.01531,New.CleanUp.ReferenceOTU278833:0.01711)0.866:0.01058)0.998:0.04539)0.898:0.01054)0.843:0.00697,New.CleanUp.ReferenceOTU341127:0.01795)0.761:0.01718)0.298:0.01051)0.971:0.03953)0.765:0.02157)0.994:0.06226,(New.CleanUp.ReferenceOTU337330:0.07643,(New.CleanUp.ReferenceOTU284135:0.0444,(New.CleanUp.ReferenceOTU106602:0.0523,(New.CleanUp.ReferenceOTU411359:0.02696,New.CleanUp.ReferenceOTU150430:0.02655)0.926:0.02411)0.893:0.03526)0.981:0.04762)0.846:0.02226)0.808:0.01304,(((((New.CleanUp.ReferenceOTU382273:0.03269,New.CleanUp.ReferenceOTU143359:0.00678)0.998:0.05433,(((New.CleanUp.ReferenceOTU235941:0.01501,4457992:0.00219)0.928:0.00914,(New.CleanUp.ReferenceOTU136478:0.00273,New.CleanUp.ReferenceOTU131164:0.02576)0.825:0.00015)0.934:0.00894,(New.CleanUp.ReferenceOTU88499:0.01131,((New.CleanUp.ReferenceOTU45294:0.03578,New.CleanUp.ReferenceOTU315345:0.03571)0.996:0.04131,((New.CleanUp.ReferenceOTU234921:0.06773,New.CleanUp.ReferenceOTU340413:0.01727)0.904:0.0218,(New.CleanUp.ReferenceOTU262931:0.07488,New.CleanUp.ReferenceOTU289929:0.05833)0.903:0.02664)0.739:0.00483)0.836:0.01062)0.746:0.00249)0.737:0.00646)0.963:0.02982,(((((((New.CleanUp.ReferenceOTU79450:0.05063,New.CleanUp.ReferenceOTU296883:0.05863)0.904:0.01741,(New.CleanUp.ReferenceOTU311643:0.03479,New.CleanUp.ReferenceOTU386148:0.07617)0.891:0.01309)0.893:0.00984,(New.CleanUp.ReferenceOTU436314:0.06345,New.CleanUp.ReferenceOTU357906:0.02303)0.950:0.02369)0.120:0.00016,(((New.CleanUp.ReferenceOTU380181:0.02984,((New.CleanUp.ReferenceOTU12610:0.01154,New.CleanUp.ReferenceOTU193452:0.01783)0.082:0.00549,New.CleanUp.ReferenceOTU138751:0.02718)0.748:0.00264)0.903:0.01162,New.CleanUp.ReferenceOTU33413:0.02648)0.954:0.01503,New.CleanUp.ReferenceOTU176615:0.00015)0.938:0.0139)0.959:0.02368,New.CleanUp.ReferenceOTU313608:0.04538)0.845:0.00813,(New.CleanUp.ReferenceOTU386574:0.03008,(New.CleanUp.ReferenceOTU301362:0.01337,((New.CleanUp.ReferenceOTU100347:0.02493,(New.CleanUp.ReferenceOTU150064:0.014,745140:0.00014)0.697:0.00128)0.874:0.0095,New.CleanUp.ReferenceOTU33000:0.02713)0.397:0.00489)1.000:0.07289)0.913:0.01662)0.508:0.01597,((137018:0.01438,(New.CleanUp.ReferenceOTU115031:0.10139,New.CleanUp.ReferenceOTU319098:0.03169)0.070:0.01223)0.990:0.04255,(900355:0.07365,(New.CleanUp.ReferenceOTU205068:0.03714,New.CleanUp.ReferenceOTU311393:0.03321)0.924:0.05139)0.955:0.03735)0.845:0.01194)0.922:0.01555)0.116:0.01638,((New.CleanUp.ReferenceOTU435607:0.09866,New.CleanUp.ReferenceOTU303288:0.04842)0.996:0.07043,((((New.CleanUp.ReferenceOTU47087:0.02023,(New.CleanUp.ReferenceOTU65544:0.0812,New.CleanUp.ReferenceOTU103139:0.00014)0.941:0.0164)0.741:0.00554,((New.CleanUp.ReferenceOTU236895:0.00523,New.CleanUp.ReferenceOTU262246:0.03267)0.976:0.02717,(New.CleanUp.ReferenceOTU9078:0.08255,(New.CleanUp.ReferenceOTU95715:0.0101,New.CleanUp.ReferenceOTU33752:0.02161)0.258:0.00557)0.843:0.00969)0.867:0.01614)1.000:0.04309,(((((((((((New.CleanUp.ReferenceOTU382618:0.00015,(New.CleanUp.ReferenceOTU124539:0.02297,New.CleanUp.ReferenceOTU253907:0.03246)0.948:0.01454)0.944:0.01339,(New.CleanUp.ReferenceOTU75176:0.01027,New.CleanUp.ReferenceOTU252357:0.01939)0.929:0.0141)0.917:0.01368,(New.CleanUp.ReferenceOTU253177:0.02024,((New.CleanUp.ReferenceOTU155949:0.0084,(New.CleanUp.ReferenceOTU84750:0.01436,New.CleanUp.ReferenceOTU284908:0.00853)0.876:0.00823)0.920:0.00549,((New.CleanUp.ReferenceOTU125164:0.01729,(New.CleanUp.ReferenceOTU17665:0.00546,New.CleanUp.ReferenceOTU361939:0.02005)0.921:0.01155)0.705:0.00293,New.CleanUp.ReferenceOTU176462:0.02607)0.859:0.00014)0.293:0.0114)0.986:0.0291)0.227:0.00533,((New.CleanUp.ReferenceOTU226759:0.05524,New.CleanUp.ReferenceOTU271636:0.0123)0.759:0.00626,((New.CleanUp.ReferenceOTU12601:0.02117,(New.CleanUp.ReferenceOTU428461:0.02699,New.CleanUp.ReferenceOTU345240:0.01448)0.916:0.0272)0.857:0.01053,(New.CleanUp.ReferenceOTU656:0.01389,((New.CleanUp.ReferenceOTU18457:0.04178,New.CleanUp.ReferenceOTU224438:0.00574)0.995:0.03317,New.CleanUp.ReferenceOTU207664:0.041)0.401:0.00014)0.959:0.01457)0.904:0.01176)0.910:0.01429)0.992:0.03111,(New.CleanUp.ReferenceOTU170800:0.02058,New.CleanUp.ReferenceOTU283149:0.00793)0.921:0.01611)0.722:0.00495,(((New.CleanUp.ReferenceOTU374591:0.00539,New.CleanUp.ReferenceOTU225547:0.01117)0.932:0.00016,((New.CleanUp.ReferenceOTU327419:0.00331,(New.CleanUp.ReferenceOTU81419:0.00803,(New.CleanUp.ReferenceOTU407781:0.01958,New.CleanUp.ReferenceOTU256873:0.01069)0.766:0.00419)0.283:0.00545)0.903:0.00801,(((((((New.CleanUp.ReferenceOTU78972:0.02106,New.CleanUp.ReferenceOTU336219:0.02607)0.796:0.01025,(New.CleanUp.ReferenceOTU326317:0.01406,(New.CleanUp.ReferenceOTU244130:0.00798,New.ReferenceOTU593:0.01655)0.522:0.00654)0.887:0.00876)0.986:0.00015,(New.CleanUp.ReferenceOTU247796:0.01198,(New.CleanUp.ReferenceOTU295701:0.00932,(New.CleanUp.ReferenceOTU280738:0.01792,(New.CleanUp.ReferenceOTU97783:0.04608,New.CleanUp.ReferenceOTU282093:0.05085)0.917:0.02022)0.170:0.01155)0.860:0.00871)0.065:0.00708)0.831:0.00302,(New.CleanUp.ReferenceOTU63100:0.01125,((New.CleanUp.ReferenceOTU298041:0.01122,((New.CleanUp.ReferenceOTU200910:0.01735,New.CleanUp.ReferenceOTU434704:0.03197)0.741:0.00233,New.CleanUp.ReferenceOTU306508:0.00839)0.759:0.00271)0.889:0.00849,(New.CleanUp.ReferenceOTU362736:0.00818,(New.CleanUp.ReferenceOTU233510:0.0082,New.CleanUp.ReferenceOTU323051:0.00299)0.882:0.00558)0.702:0.00015)0.379:0.00569)0.911:0.00827)0.578:0.00015,(New.CleanUp.ReferenceOTU145216:0.01455,((New.CleanUp.ReferenceOTU219331:0.02134,((((New.CleanUp.ReferenceOTU299076:0.00311,New.CleanUp.ReferenceOTU12097:0.01393)0.830:0.00553,New.CleanUp.ReferenceOTU284071:0.00537)0.611:0.00155,New.CleanUp.ReferenceOTU27627:0.00702)0.421:0.0085,New.CleanUp.ReferenceOTU60441:0.02156)0.851:0.00598)0.806:0.0054,New.CleanUp.ReferenceOTU323469:0.00461)0.952:0.013)0.904:0.01107)0.949:0.01156,(((((((((New.CleanUp.ReferenceOTU60171:0.00372,New.CleanUp.ReferenceOTU259001:0.01082)0.757:0.00568,(New.CleanUp.ReferenceOTU272592:0.04395,New.CleanUp.ReferenceOTU292144:0.00014)0.964:0.02054)0.890:0.01235,((New.CleanUp.ReferenceOTU334437:0.06358,((New.CleanUp.ReferenceOTU236574:0.01809,New.CleanUp.ReferenceOTU330054:0.01465)0.952:0.02272,((New.CleanUp.ReferenceOTU427273:0.00882,New.CleanUp.ReferenceOTU156762:0.02956)0.845:0.00907,(New.CleanUp.ReferenceOTU48484:0.02481,(New.CleanUp.ReferenceOTU150096:0.00937,New.CleanUp.ReferenceOTU324381:0.02782)0.743:0.00564)0.819:0.00709)0.977:0.02652)0.000:0.00766)0.093:0.00562,((New.CleanUp.ReferenceOTU141460:0.05988,(New.CleanUp.ReferenceOTU2851:0.01345,(New.CleanUp.ReferenceOTU294401:0.03352,New.CleanUp.ReferenceOTU342557:0.02373)0.847:0.00988)0.768:0.00704)0.579:0.0133,New.CleanUp.ReferenceOTU264108:0.06723)0.574:0.00015)0.981:0.02689)0.903:0.01434,(New.CleanUp.ReferenceOTU240804:0.01143,(New.CleanUp.ReferenceOTU41730:0.00578,New.CleanUp.ReferenceOTU195220:0.01092)0.388:0.00282)0.486:0.00014)0.801:0.00496,(New.CleanUp.ReferenceOTU311185:0.00362,New.CleanUp.ReferenceOTU305151:0.03239)0.754:0.00495)0.864:0.00251,(((((New.CleanUp.ReferenceOTU431869:0.01166,(((New.CleanUp.ReferenceOTU274336:0.00312,(New.CleanUp.ReferenceOTU251079:0.01161,New.CleanUp.ReferenceOTU263835:0.03798)0.765:0.00843)0.006:0.00014,(New.CleanUp.ReferenceOTU223181:0.00775,(New.CleanUp.ReferenceOTU198800:0.01725,New.CleanUp.ReferenceOTU327292:0.01432)0.771:0.00412)0.831:0.00701)0.546:0.00294,New.CleanUp.ReferenceOTU228078:0.01071)0.893:0.00592)0.770:0.00258,New.CleanUp.ReferenceOTU166682:0.00525)0.767:0.0032,New.CleanUp.ReferenceOTU206698:0.00828)0.476:0.00555,(New.CleanUp.ReferenceOTU350464:0.01463,(New.CleanUp.ReferenceOTU20567:0.03804,New.CleanUp.ReferenceOTU293430:0.03098)0.561:0.0049)0.880:0.01077)0.982:0.00015,New.CleanUp.ReferenceOTU28741:0.01121)0.869:0.00069)0.896:0.01001,(New.CleanUp.ReferenceOTU53251:0.01162,New.CleanUp.ReferenceOTU325354:0.03534)0.757:0.00745)0.869:0.00835,(New.CleanUp.ReferenceOTU42241:0.00846,New.CleanUp.ReferenceOTU51623:0.01716)0.906:0.01103)0.846:0.00812,((New.CleanUp.ReferenceOTU142222:0.01999,((New.CleanUp.ReferenceOTU339383:0.01156,((New.CleanUp.ReferenceOTU70978:0.00015,New.CleanUp.ReferenceOTU215191:0.0535)0.294:0.00885,(New.CleanUp.ReferenceOTU221437:0.00016,New.CleanUp.ReferenceOTU325670:0.00827)0.825:0.0129)0.888:0.01213)0.834:0.00936,New.CleanUp.ReferenceOTU4111:0.02654)0.826:0.0095)0.742:0.00335,(New.CleanUp.ReferenceOTU397317:0.00557,New.CleanUp.ReferenceOTU163989:0.00559)0.761:0.00292)0.956:0.01474)0.887:0.00619)0.879:0.00826,(New.CleanUp.ReferenceOTU45521:0.02872,New.CleanUp.ReferenceOTU333300:0.01384)0.377:0.00014)0.971:0.01125)0.149:0.00014)0.754:0.00377,New.CleanUp.ReferenceOTU40279:0.04131)0.867:0.00808)0.516:0.00584,New.CleanUp.ReferenceOTU262290:0.07378)0.429:0.00323,(New.CleanUp.ReferenceOTU275286:0.02255,(New.CleanUp.ReferenceOTU393137:0.02883,New.CleanUp.ReferenceOTU206110:0.00014)0.976:0.02469)0.927:0.01513)0.066:0.00445,(New.CleanUp.ReferenceOTU81550:0.03047,New.CleanUp.ReferenceOTU158464:0.01323)0.892:0.01172)0.935:0.0157,New.CleanUp.ReferenceOTU192094:0.00015)0.657:0.01373,New.CleanUp.ReferenceOTU99904:0.01561)0.881:0.00997)0.868:0.01215,(((((New.CleanUp.ReferenceOTU217852:0.00894,(New.CleanUp.ReferenceOTU161893:0.0227,New.CleanUp.ReferenceOTU129235:0.0538)0.768:0.01027)0.936:0.01952,((New.CleanUp.ReferenceOTU413175:0.09551,New.CleanUp.ReferenceOTU71368:0.03926)0.994:0.05834,(New.CleanUp.ReferenceOTU409618:0.06017,New.CleanUp.ReferenceOTU208934:0.03087)0.835:0.01569)0.674:0.00706)0.882:0.0094,(New.CleanUp.ReferenceOTU112385:0.11212,(New.CleanUp.ReferenceOTU9112:0.02317,((New.CleanUp.ReferenceOTU408582:0.03531,New.ReferenceOTU675:0.00014)0.968:0.02915,New.CleanUp.ReferenceOTU270443:0.03177)0.936:0.0224)0.620:0.0213)0.847:0.01897)0.742:0.00306,((New.CleanUp.ReferenceOTU233976:0.02957,(New.CleanUp.ReferenceOTU58459:0.02945,(((((New.CleanUp.ReferenceOTU372256:0.00487,New.CleanUp.ReferenceOTU341406:0.02372)0.945:0.01228,(((New.CleanUp.ReferenceOTU419550:0.06296,(New.CleanUp.ReferenceOTU70954:0.01889,New.CleanUp.ReferenceOTU42673:0.07634)0.859:0.0139)0.824:0.01092,((New.CleanUp.ReferenceOTU403136:0.02577,((New.CleanUp.ReferenceOTU47924:0.00501,New.CleanUp.ReferenceOTU184533:0.03182)0.998:0.03205,(New.CleanUp.ReferenceOTU424809:0.01115,New.CleanUp.ReferenceOTU44747:0.00835)0.739:0.00269)0.253:0.00279)0.745:0.00301,(New.CleanUp.ReferenceOTU249920:0.00862,(New.CleanUp.ReferenceOTU166090:0.01127,(New.CleanUp.ReferenceOTU92593:0.01138,New.CleanUp.ReferenceOTU21575:0.04061)0.885:0.01775)0.419:0.00299)0.852:0.00548)0.625:0.0023)1.000:0.00015,(((New.CleanUp.ReferenceOTU291331:0.01688,New.CleanUp.ReferenceOTU351952:0.01694)0.738:0.00274,((New.CleanUp.ReferenceOTU393524:0.00841,New.CleanUp.ReferenceOTU293736:0.0137)0.421:0.00546,(New.CleanUp.ReferenceOTU60334:0.0083,New.CleanUp.ReferenceOTU219659:0.01697)1.000:0.00016)0.731:0.00259)0.797:0.00275,(((New.CleanUp.ReferenceOTU292094:0.01411,332714:0.00259)0.784:0.0029,((((New.CleanUp.ReferenceOTU206208:0.01675,New.CleanUp.ReferenceOTU261247:0.01402)0.445:0.00278,(New.CleanUp.ReferenceOTU4015:0.01671,New.CleanUp.ReferenceOTU249582:0.01388)0.901:0.00015)0.839:0.0053,(New.CleanUp.ReferenceOTU175946:0.01385,(New.CleanUp.ReferenceOTU309629:0.02015,New.CleanUp.ReferenceOTU90819:0.02293)0.742:0.00238)0.326:0.00015)0.456:0.00551,(New.CleanUp.ReferenceOTU32608:0.01664,(New.CleanUp.ReferenceOTU440099:0.01953,New.CleanUp.ReferenceOTU227731:0.01691)0.545:0.00015)0.805:0.00285)0.731:0.00266)0.481:0.00016,((New.CleanUp.ReferenceOTU161227:0.02253,((New.CleanUp.ReferenceOTU246203:0.02001,((New.CleanUp.ReferenceOTU54228:0.01379,New.CleanUp.ReferenceOTU70958:0.01704)0.731:0.00274,(New.CleanUp.ReferenceOTU186608:0.02266,New.CleanUp.ReferenceOTU153957:0.01976)0.727:0.00015)0.816:0.00295)1.000:0.00014,(New.CleanUp.ReferenceOTU439194:0.0221,New.CleanUp.ReferenceOTU121137:0.01736)0.447:0.00276)0.762:0.00096)0.933:0.00126,(New.CleanUp.ReferenceOTU11830:0.01113,(New.CleanUp.ReferenceOTU315617:0.01705,New.CleanUp.ReferenceOTU237094:0.01704)0.867:0.00547)0.889:0.0055)0.962:0.00011)0.841:0.00274)0.755:0.00015)0.367:0.00243)0.767:0.00446,(186867:0.00535,New.CleanUp.ReferenceOTU148293:0.01418)0.762:0.00443)0.069:0.00523,New.CleanUp.ReferenceOTU342071:0.00995)0.889:0.01166,New.CleanUp.ReferenceOTU300389:0.03361)0.864:0.00895)0.730:0.00261)0.796:0.00534,(((((New.CleanUp.ReferenceOTU254807:0.0173,New.CleanUp.ReferenceOTU324668:0.02351)0.886:0.01151,(New.CleanUp.ReferenceOTU140118:0.01232,(New.CleanUp.ReferenceOTU309060:0.03254,New.CleanUp.ReferenceOTU228666:0.00861)0.845:0.01299)0.890:0.00907)0.759:0.0037,((New.CleanUp.ReferenceOTU14772:0.06414,New.CleanUp.ReferenceOTU160327:0.00991)0.938:0.01862,New.CleanUp.ReferenceOTU332732:0.01954)0.773:0.00464)0.982:0.01536,((New.CleanUp.ReferenceOTU286643:0.00611,(New.CleanUp.ReferenceOTU44685:0.06155,New.CleanUp.ReferenceOTU104402:0.05406)0.273:0.00015)0.987:0.02843,((254127:0.00558,(((4469172:0.01082,New.CleanUp.ReferenceOTU116065:0.03322)0.294:0.01165,(4310798:0.00857,4388411:0.00851)0.931:0.00015)0.834:0.00772,(New.CleanUp.ReferenceOTU132330:0.0095,New.CleanUp.ReferenceOTU317853:0.02279)0.278:0.00195)0.881:0.00642)0.759:0.00281,(New.CleanUp.ReferenceOTU46403:0.00446,New.CleanUp.ReferenceOTU42706:0.04807)0.887:0.01312)0.956:0.01681)0.937:0.01543)0.179:0.00016,((New.CleanUp.ReferenceOTU81386:0.02611,(New.CleanUp.ReferenceOTU229257:0.00061,(New.CleanUp.ReferenceOTU58718:0.03166,(New.CleanUp.ReferenceOTU240766:0.03278,New.CleanUp.ReferenceOTU357205:0.02236)0.692:0.00556)0.824:0.00822)0.992:0.03686)0.866:0.01905,((((New.CleanUp.ReferenceOTU261068:0.00566,New.CleanUp.ReferenceOTU290000:0.00566)0.766:0.00215,(New.CleanUp.ReferenceOTU6080:0.00826,((New.CleanUp.ReferenceOTU43706:0.01412,(New.CleanUp.ReferenceOTU55125:0.0028,New.CleanUp.ReferenceOTU91620:0.00554)0.759:0.00254)0.771:0.00289,New.CleanUp.ReferenceOTU368653:0.01105)0.142:0.00015)0.795:0.00323)0.773:0.0028,(New.CleanUp.ReferenceOTU312390:0.01135,New.CleanUp.ReferenceOTU284732:0.03631)0.739:0.00218)0.822:0.00302,New.CleanUp.ReferenceOTU426291:0.01731)1.000:0.00015)0.738:0.00534)0.914:0.00015)0.981:0.017)0.871:0.00012,(((2922585:0.00814,(New.CleanUp.ReferenceOTU434624:0.05071,New.CleanUp.ReferenceOTU256123:0.01976)0.378:0.00753)0.997:0.0335,New.CleanUp.ReferenceOTU163011:0.01686)0.856:0.00016,232182:0.00276)0.961:0.00836)0.885:0.00884)0.384:0.00406)0.939:0.01984)0.935:0.02356,(New.CleanUp.ReferenceOTU122706:0.04745,((New.CleanUp.ReferenceOTU396044:0.03021,New.CleanUp.ReferenceOTU63551:0.00611)0.925:0.03265,((New.CleanUp.ReferenceOTU388340:0.02478,(New.CleanUp.ReferenceOTU375028:0.03809,New.CleanUp.ReferenceOTU340484:0.01419)0.702:0.01948)0.571:0.01217,New.CleanUp.ReferenceOTU319020:0.00696)0.333:0.01719)0.999:0.08089)0.832:0.01404)0.927:0.0146)0.839:0.0148)0.947:0.0221,(((((New.CleanUp.ReferenceOTU206806:0.16543,(New.CleanUp.ReferenceOTU151032:0.03696,(New.CleanUp.ReferenceOTU46377:0.05987,New.CleanUp.ReferenceOTU236354:0.00791)1.000:0.13044)0.879:0.0442)0.970:0.05846,(((((New.CleanUp.ReferenceOTU93266:0.09769,New.CleanUp.ReferenceOTU298202:0.11909)1.000:0.13328,(New.CleanUp.ReferenceOTU428259:0.14741,(New.CleanUp.ReferenceOTU397804:0.05237,New.CleanUp.ReferenceOTU264891:0.01056)0.198:0.02527)0.879:0.02657)0.414:0.042,((((((((((New.CleanUp.ReferenceOTU42037:0.01881,(New.CleanUp.ReferenceOTU52051:0.01817,New.CleanUp.ReferenceOTU58498:0.03005)0.000:0.01329)0.885:0.02347,((New.CleanUp.ReferenceOTU212079:0.03693,New.CleanUp.ReferenceOTU273275:0.00016)0.886:0.01019,((New.CleanUp.ReferenceOTU151315:0.053,(New.CleanUp.ReferenceOTU229567:0.02475,New.CleanUp.ReferenceOTU237990:0.00984)0.860:0.00685)0.181:0.00015,New.CleanUp.ReferenceOTU48778:0.06499)0.867:0.0116)0.693:0.00424)0.973:0.02079,New.CleanUp.ReferenceOTU323444:0.0284)0.719:0.00297,New.CleanUp.ReferenceOTU89100:0.02274)0.913:0.01123,((New.CleanUp.ReferenceOTU46046:0.03009,(New.CleanUp.ReferenceOTU107915:0.00387,New.CleanUp.ReferenceOTU255438:0.01606)0.822:0.02235)0.799:0.00875,(New.CleanUp.ReferenceOTU218428:0.0402,New.CleanUp.ReferenceOTU314564:0.03174)0.952:0.03755)0.707:0.005)0.896:0.01741,(2035238:0.00685,2542324:0.01)0.786:0.01299)0.834:0.00927,((New.CleanUp.ReferenceOTU396939:0.00557,2397566:0.00016)0.999:0.05131,((((New.CleanUp.ReferenceOTU136233:0.02745,New.CleanUp.ReferenceOTU226038:0.04101)0.933:0.0177,((New.CleanUp.ReferenceOTU429730:0.02992,(New.CleanUp.ReferenceOTU392409:0.0332,New.CleanUp.ReferenceOTU272691:0.03427)0.842:0.01201)0.993:0.04881,((New.CleanUp.ReferenceOTU389650:0.04128,New.CleanUp.ReferenceOTU337566:0.11561)0.604:0.02875,New.CleanUp.ReferenceOTU310612:0.04535)0.479:0.01744)0.867:0.01414)0.835:0.02525,(2426771:0.00355,New.CleanUp.ReferenceOTU345229:0.01331)0.983:0.06248)0.747:0.0511,((New.CleanUp.ReferenceOTU42063:0.09138,New.CleanUp.ReferenceOTU296880:0.11879)0.987:0.08322,((((New.CleanUp.ReferenceOTU431696:0.05887,New.CleanUp.ReferenceOTU225554:0.01882)0.797:0.00636,(New.CleanUp.ReferenceOTU208724:0.00691,((((New.CleanUp.ReferenceOTU72029:0.02875,New.CleanUp.ReferenceOTU31733:0.03535)0.794:0.00767,(New.CleanUp.ReferenceOTU336670:0.03784,New.CleanUp.ReferenceOTU409802:0.03523)0.845:0.00819)0.969:0.01593,(New.CleanUp.ReferenceOTU372621:0.03014,((((New.CleanUp.ReferenceOTU367403:0.01628,New.CleanUp.ReferenceOTU414078:0.04751)0.994:0.0383,(New.CleanUp.ReferenceOTU222643:0.0264,New.CleanUp.ReferenceOTU247714:0.02468)0.297:0.00752)0.324:0.00395,New.CleanUp.ReferenceOTU55300:0.05599)0.820:0.01092,((((((1646259:0.01126,((3035626:0.00014,((New.CleanUp.ReferenceOTU248970:0.01358,(New.CleanUp.ReferenceOTU24696:0.03468,New.CleanUp.ReferenceOTU211649:0.02184)0.884:0.01168)0.899:0.01101,New.CleanUp.ReferenceOTU93569:0.01763)0.838:0.00626)0.980:0.01483,4251078:0.01232)0.691:0.00189)0.482:0.00014,(1646255:0.00157,((4484060:0.01417,((1918929:0.00282,New.CleanUp.ReferenceOTU229686:0.03607)0.739:0.00281,(1892252:0.00278,3746876:0.00556)0.524:0.00014)0.874:0.00549)0.906:0.00015,New.CleanUp.ReferenceOTU311212:0.03509)0.871:0.00524)0.790:0.00156)0.847:0.00273,2529960:0.00016)0.871:0.00016,3225199:0.0142)0.374:0.0028,(2344267:0.04185,New.CleanUp.ReferenceOTU245884:0.0457)0.860:0.00014)0.941:0.01254,New.CleanUp.ReferenceOTU146555:0.0188)0.970:0.0223)0.823:0.00712)0.913:0.00014)0.953:0.02192,(New.CleanUp.ReferenceOTU204385:0.01641,New.CleanUp.ReferenceOTU239793:0.06283)0.864:0.03268)0.834:0.01199)0.967:0.02209)0.918:0.01745,(New.CleanUp.ReferenceOTU255781:0.05947,(New.CleanUp.ReferenceOTU248843:0.00993,New.CleanUp.ReferenceOTU343873:0.04864)0.939:0.03127)0.765:0.00826)0.953:0.03104,(New.CleanUp.ReferenceOTU59594:0.07442,New.CleanUp.ReferenceOTU205244:0.05434)0.973:0.03782)0.560:0.04057)0.765:0.01658)0.935:0.03519)0.972:0.02421)0.922:0.02225,New.CleanUp.ReferenceOTU291643:0.04002)0.687:0.00961,(((New.CleanUp.ReferenceOTU27481:0.02029,New.CleanUp.ReferenceOTU306875:0.0335)0.999:0.07569,(New.ReferenceOTU23:0.02263,New.CleanUp.ReferenceOTU360145:0.05605)0.950:0.02994)0.824:0.01146,New.CleanUp.ReferenceOTU30024:0.07443)0.877:0.01294)0.907:0.02392,(New.CleanUp.ReferenceOTU37443:0.12346,New.CleanUp.ReferenceOTU431056:0.06792)0.994:0.09389)0.913:0.02873)0.996:0.07788,((((New.CleanUp.ReferenceOTU424193:0.10395,New.CleanUp.ReferenceOTU255174:0.02475)1.000:0.1507,(New.CleanUp.ReferenceOTU271611:0.12869,New.CleanUp.ReferenceOTU337764:0.11553)0.931:0.05492)0.959:0.03669,(New.CleanUp.ReferenceOTU274234:0.22737,(((New.CleanUp.ReferenceOTU291022:0.0284,(New.CleanUp.ReferenceOTU32085:0.03415,(New.CleanUp.ReferenceOTU56933:0.02559,1916598:0.00279)0.868:0.00799)0.415:0.00642)0.911:0.01518,(New.CleanUp.ReferenceOTU394766:0.0845,(New.CleanUp.ReferenceOTU401584:0.06853,(New.CleanUp.ReferenceOTU260143:0.04528,(New.CleanUp.ReferenceOTU429156:0.03738,2343601:0.00015)0.802:0.01013)0.654:0.00423)0.961:0.02498)0.726:0.00408)1.000:0.16013,New.CleanUp.ReferenceOTU164444:0.16712)0.911:0.04955)0.878:0.01627)0.921:0.02658,((New.CleanUp.ReferenceOTU39015:0.12947,(New.CleanUp.ReferenceOTU209685:0.0328,(New.CleanUp.ReferenceOTU435112:0.02167,New.CleanUp.ReferenceOTU15248:0.11627)0.958:0.05214)0.986:0.0787)0.999:0.12477,((New.CleanUp.ReferenceOTU338030:0.25415,(New.CleanUp.ReferenceOTU67105:0.14496,New.CleanUp.ReferenceOTU256960:0.16467)0.464:0.0479)0.968:0.07381,(((((New.CleanUp.ReferenceOTU174930:0.09382,New.CleanUp.ReferenceOTU228756:0.03275)1.000:0.18856,(New.CleanUp.ReferenceOTU83480:0.17368,New.CleanUp.ReferenceOTU218148:0.1645)0.994:0.10804)0.427:0.02264,(New.CleanUp.ReferenceOTU37643:0.15957,New.CleanUp.ReferenceOTU39975:0.09751)0.998:0.15899)0.500:0.05831,New.ReferenceOTU1263:0.2432)0.746:0.01519,((New.CleanUp.ReferenceOTU389725:0.04609,(New.CleanUp.ReferenceOTU145343:0.05477,((New.CleanUp.ReferenceOTU322985:0.03166,New.CleanUp.ReferenceOTU343067:0.05355)0.927:0.02616,(New.CleanUp.ReferenceOTU429175:0.0265,New.CleanUp.ReferenceOTU3639:0.09108)0.784:0.03023)0.999:0.07727)0.960:0.04042)0.871:0.03036,(New.CleanUp.ReferenceOTU223280:0.19859,(New.CleanUp.ReferenceOTU68800:0.12572,New.CleanUp.ReferenceOTU291650:0.159)0.902:0.03585)0.858:0.02498)0.834:0.03185)0.476:0.02177)0.893:0.02584)0.671:0.00221)0.689:0.02811)0.652:0.02251,((((New.CleanUp.ReferenceOTU11934:0.05427,(((New.CleanUp.ReferenceOTU297426:0.04281,(New.CleanUp.ReferenceOTU254372:0.08603,(New.CleanUp.ReferenceOTU217331:0.07364,(New.CleanUp.ReferenceOTU227706:0.03319,(New.CleanUp.ReferenceOTU419531:0.04162,New.CleanUp.ReferenceOTU12518:0.0038)0.979:0.0286)0.031:0.01123)0.396:0.01806)0.866:0.01389)0.720:0.00866,New.CleanUp.ReferenceOTU360920:0.0034)0.998:0.05893,New.CleanUp.ReferenceOTU226795:0.1071)0.808:0.01408)0.887:0.02637,(New.CleanUp.ReferenceOTU35067:0.12116,New.CleanUp.ReferenceOTU325527:0.16308)0.644:0.02345)1.000:0.20696,((((New.CleanUp.ReferenceOTU94396:0.07223,New.CleanUp.ReferenceOTU202064:0.04569)0.969:0.08646,((((New.CleanUp.ReferenceOTU54019:0.02281,(New.CleanUp.ReferenceOTU271900:0.0292,(New.CleanUp.ReferenceOTU414956:0.00289,New.CleanUp.ReferenceOTU298727:0.00577)0.896:0.00708)0.281:0.00639)0.974:0.03794,(((New.CleanUp.ReferenceOTU221882:0.01564,(New.CleanUp.ReferenceOTU352424:0.02873,(New.CleanUp.ReferenceOTU264906:0.00393,(New.CleanUp.ReferenceOTU196124:0.01171,New.CleanUp.ReferenceOTU274156:0.0107)0.994:0.04101)0.558:0.0225)0.983:0.03617)0.911:0.01494,(((New.CleanUp.ReferenceOTU22128:0.03572,(New.CleanUp.ReferenceOTU143653:0.01426,New.CleanUp.ReferenceOTU63088:0.05806)0.886:0.0082)0.898:0.00991,(New.CleanUp.ReferenceOTU168652:0.0482,(New.CleanUp.ReferenceOTU193976:0.00992,(New.CleanUp.ReferenceOTU283762:0.03511,New.CleanUp.ReferenceOTU300676:0.03333)0.910:0.014)0.927:0.01228)0.890:0.01038)0.509:0.01111,(((New.CleanUp.ReferenceOTU405715:0.03665,(New.CleanUp.ReferenceOTU4511:0.14788,(New.CleanUp.ReferenceOTU202259:0.08295,New.CleanUp.ReferenceOTU215663:0.06894)0.936:0.04278)0.749:0.01997)0.988:0.04461,(New.CleanUp.ReferenceOTU31568:0.01883,(New.CleanUp.ReferenceOTU381490:0.04996,New.CleanUp.ReferenceOTU433958:0.13099)0.863:0.01478)0.990:0.04289)0.875:0.01798,((New.CleanUp.ReferenceOTU312405:0.09214,New.CleanUp.ReferenceOTU334429:0.05283)0.897:0.02317,((New.CleanUp.ReferenceOTU84433:0.10479,New.CleanUp.ReferenceOTU341028:0.05476)0.947:0.04589,(New.CleanUp.ReferenceOTU429248:0.01253,((New.CleanUp.ReferenceOTU138029:0.01136,(New.CleanUp.ReferenceOTU16230:0.01415,(New.CleanUp.ReferenceOTU129919:0.05006,New.CleanUp.ReferenceOTU196202:0.04548)0.801:0.02171)0.972:0.03745)0.997:0.05218,(New.CleanUp.ReferenceOTU59833:0.05086,New.CleanUp.ReferenceOTU237198:0.00015)0.995:0.0424)0.699:0.00266)0.768:0.01123)0.994:0.0643)0.845:0.02207)0.877:0.015)0.985:0.0293)0.745:0.00334,((((New.CleanUp.ReferenceOTU332258:0.04074,(New.CleanUp.ReferenceOTU166604:0.0031,(New.CleanUp.ReferenceOTU158571:0.01466,New.CleanUp.ReferenceOTU84054:0.01486)0.878:0.00827)0.998:0.03096)0.961:0.01722,((New.CleanUp.ReferenceOTU369061:0.00374,New.CleanUp.ReferenceOTU237693:0.01624)0.890:0.012,(New.CleanUp.ReferenceOTU428025:0.00968,(New.CleanUp.ReferenceOTU12069:0.02354,New.CleanUp.ReferenceOTU326997:0.01196)0.734:0.00382)0.995:0.03272)0.972:0.02493)0.869:0.00933,(New.CleanUp.ReferenceOTU182769:0.03561,(New.CleanUp.ReferenceOTU160177:0.05826,(New.CleanUp.ReferenceOTU305998:0.03156,(New.CleanUp.ReferenceOTU209501:0.03176,New.CleanUp.ReferenceOTU291446:0.00262)0.960:0.01137)0.744:0.00446)0.790:0.01475)0.819:0.00726)0.979:0.02462,(((New.CleanUp.ReferenceOTU183451:0.09151,(New.CleanUp.ReferenceOTU258854:0.07303,(New.CleanUp.ReferenceOTU247000:0.03154,New.CleanUp.ReferenceOTU354619:0.04074)0.193:0.01623)0.965:0.04301)0.249:0.00016,((New.CleanUp.ReferenceOTU292182:0.06731,(New.CleanUp.ReferenceOTU403338:0.0419,New.CleanUp.ReferenceOTU357752:0.07469)0.747:0.02024)0.759:0.00505,(New.CleanUp.ReferenceOTU304772:0.10271,New.CleanUp.ReferenceOTU268689:0.13384)0.920:0.03843)0.997:0.07335)0.451:0.00444,((New.CleanUp.ReferenceOTU229965:0.0555,New.CleanUp.ReferenceOTU265405:0.03236)0.995:0.06432,(((New.CleanUp.ReferenceOTU136784:0.02356,New.CleanUp.ReferenceOTU112019:0.07395)0.899:0.01672,(New.CleanUp.ReferenceOTU121729:0.05513,New.CleanUp.ReferenceOTU360419:0.00559)0.953:0.01769)0.844:0.0109,(New.CleanUp.ReferenceOTU431189:0.03498,New.CleanUp.ReferenceOTU104436:0.03733)0.958:0.0288)0.986:0.047)0.873:0.01487)0.961:0.02606)0.846:0.00739)0.844:0.01228)0.995:0.05968,((New.CleanUp.ReferenceOTU98907:0.12081,New.CleanUp.ReferenceOTU117748:0.04961)0.998:0.08799,New.CleanUp.ReferenceOTU216777:0.17736)0.708:0.02338)0.932:0.03447,(((New.CleanUp.ReferenceOTU41349:0.08784,(((New.CleanUp.ReferenceOTU157191:0.00887,New.CleanUp.ReferenceOTU384615:0.029)0.755:0.00247,(New.CleanUp.ReferenceOTU438290:0.0057,New.CleanUp.ReferenceOTU27449:0.08418)0.570:0.00618)0.986:0.03581,(New.CleanUp.ReferenceOTU350372:0.05017,((New.CleanUp.ReferenceOTU391273:0.01481,(New.CleanUp.ReferenceOTU69066:0.06996,New.CleanUp.ReferenceOTU15168:0.16923)0.926:0.08676)0.986:0.0465,New.CleanUp.ReferenceOTU364876:0.02099)0.939:0.02283)0.945:0.02884)0.761:0.00485)0.978:0.04127,(New.CleanUp.ReferenceOTU250675:0.0026,(New.CleanUp.ReferenceOTU127691:0.04649,((New.CleanUp.ReferenceOTU54382:0.06974,New.CleanUp.ReferenceOTU83012:0.11841)0.921:0.04305,((New.CleanUp.ReferenceOTU259267:0.1456,New.CleanUp.ReferenceOTU61884:0.06944)0.660:0.0222,New.CleanUp.ReferenceOTU133729:0.03989)0.923:0.02798)0.433:0.02218)0.896:0.04065)0.983:0.04224)0.746:0.02041,(New.CleanUp.ReferenceOTU59109:0.08184,(New.CleanUp.ReferenceOTU110701:0.07686,New.CleanUp.ReferenceOTU211053:0.10335)0.461:0.03107)0.970:0.05242)0.911:0.03507)0.973:0.09287)0.951:0.06713,(New.CleanUp.ReferenceOTU413467:0.42627,New.CleanUp.ReferenceOTU175718:0.19317)0.228:0.04042)0.898:0.04951,((New.CleanUp.ReferenceOTU384831:0.19862,New.CleanUp.ReferenceOTU23723:0.13523)0.984:0.11552,New.CleanUp.ReferenceOTU389346:0.44408)0.893:0.07189)0.933:0.06589)0.769:0.02695,((New.CleanUp.ReferenceOTU138269:0.26134,(New.CleanUp.ReferenceOTU45736:0.04528,((New.CleanUp.ReferenceOTU59893:0.06489,New.CleanUp.ReferenceOTU333145:0.02349)0.892:0.02352,(New.CleanUp.ReferenceOTU177746:0.02203,New.CleanUp.ReferenceOTU107803:0.09167)0.564:0.02198)0.990:0.07499)0.700:0.01826)0.988:0.0745,((New.CleanUp.ReferenceOTU288758:0.03973,(New.CleanUp.ReferenceOTU368299:0.10071,New.CleanUp.ReferenceOTU439071:0.03686)0.984:0.05384)1.000:0.16707,New.CleanUp.ReferenceOTU78907:0.12117)0.140:0.0291)0.972:0.05597)0.796:0.00843)0.990:0.07284)0.720:0.01631,((New.CleanUp.ReferenceOTU122314:0.13219,New.CleanUp.ReferenceOTU146722:0.07636)0.793:0.01844,(((New.CleanUp.ReferenceOTU202551:0.01895,(New.CleanUp.ReferenceOTU304575:0.11344,(New.CleanUp.ReferenceOTU55312:0.01254,(New.CleanUp.ReferenceOTU164872:0.04049,(New.CleanUp.ReferenceOTU102024:0.06355,New.CleanUp.ReferenceOTU291037:0.03592)0.986:0.04834)0.920:0.01822)0.812:0.01045)0.961:0.03235)0.950:0.03885,((New.CleanUp.ReferenceOTU131895:0.06677,New.CleanUp.ReferenceOTU224987:0.05381)0.853:0.02876,(New.CleanUp.ReferenceOTU136383:0.1008,New.CleanUp.ReferenceOTU151875:0.0452)1.000:0.19298)0.812:0.0241)0.977:0.05847,New.CleanUp.ReferenceOTU29119:0.10665)0.944:0.05522)0.990:0.07185)0.849:0.00986,((((((((New.CleanUp.ReferenceOTU130907:0.03463,(New.CleanUp.ReferenceOTU288208:0.01867,New.CleanUp.ReferenceOTU380056:0.03132)0.337:0.00889)0.823:0.00719,4305674:0.01005)0.358:0.007,(233724:0.00276,(New.CleanUp.ReferenceOTU184810:0.01921,(New.CleanUp.ReferenceOTU16151:0.0054,New.CleanUp.ReferenceOTU207387:0.02927)0.101:0.00723)0.721:0.00461)0.892:0.00575)0.465:0.00016,(New.CleanUp.ReferenceOTU54870:0.00014,(((New.CleanUp.ReferenceOTU378411:0.03338,(New.CleanUp.ReferenceOTU370365:0.04383,New.CleanUp.ReferenceOTU232770:0.05351)0.727:0.02656)0.918:0.02164,(New.CleanUp.ReferenceOTU414040:0.00556,(New.CleanUp.ReferenceOTU121632:0.08577,(New.CleanUp.ReferenceOTU112801:0.03612,New.CleanUp.ReferenceOTU149144:0.04852)0.882:0.02247)0.858:0.01607)0.760:0.00296)0.752:0.00266,(173557:0.00014,4366200:0.00014)0.792:0.00286)0.764:0.00265)0.781:0.0026)0.996:0.02566,((New.CleanUp.ReferenceOTU299654:0.03023,New.CleanUp.ReferenceOTU355164:0.00468)0.815:0.01605,New.CleanUp.ReferenceOTU174075:0.10545)0.450:0.02077)0.944:0.00014,((((New.CleanUp.ReferenceOTU191288:0.06083,(New.CleanUp.ReferenceOTU169938:0.04356,New.CleanUp.ReferenceOTU2204:0.08944)0.063:0.0052)0.961:0.03315,((New.CleanUp.ReferenceOTU284113:0.00449,New.CleanUp.ReferenceOTU288293:0.02689)1.000:0.05692,(New.CleanUp.ReferenceOTU417084:0.06273,(New.CleanUp.ReferenceOTU130485:0.09693,New.CleanUp.ReferenceOTU323226:0.0202)0.690:0.00585)0.943:0.02159)0.622:0.00951)0.891:0.01763,(895959:0.05099,((New.CleanUp.ReferenceOTU153136:0.08322,(New.CleanUp.ReferenceOTU209699:0.04153,(New.CleanUp.ReferenceOTU407482:0.00705,(New.CleanUp.ReferenceOTU249422:0.01005,(New.CleanUp.ReferenceOTU395917:0.01514,New.CleanUp.ReferenceOTU186121:0.02001)0.987:0.02978)0.952:0.02394)0.981:0.03756)0.959:0.03689)0.907:0.02539,((New.CleanUp.ReferenceOTU76698:0.07253,New.CleanUp.ReferenceOTU3143:0.02265)0.984:0.05279,(New.CleanUp.ReferenceOTU435695:0.00647,New.CleanUp.ReferenceOTU339806:0.06305)0.750:0.0361)0.962:0.03649)0.829:0.01359)0.781:0.01274)0.863:0.00975,((((New.CleanUp.ReferenceOTU73161:0.00015,New.CleanUp.ReferenceOTU365000:0.09424)0.982:0.02533,((4421015:0.00274,(New.CleanUp.ReferenceOTU410833:0.01106,New.CleanUp.ReferenceOTU353438:0.04165)0.877:0.00014)0.800:0.00278,(New.CleanUp.ReferenceOTU403455:0.04231,New.CleanUp.ReferenceOTU33822:0.06249)0.840:0.01196)0.730:0.00363)0.744:0.00563,(((154693:0.00377,(New.CleanUp.ReferenceOTU186806:0.05031,(New.CleanUp.ReferenceOTU441521:0.02842,New.CleanUp.ReferenceOTU327574:0.03743)0.958:0.0281)0.779:0.00774)0.992:0.02543,New.CleanUp.ReferenceOTU68970:0.0122)0.747:0.00349,(1133992:0.01375,(((499915:0.00014,(New.CleanUp.ReferenceOTU241236:0.07972,(New.CleanUp.ReferenceOTU405770:0.08992,New.CleanUp.ReferenceOTU412820:0.00014)1.000:0.05094)0.951:0.00015)0.944:0.01381,(((New.CleanUp.ReferenceOTU397678:0.03401,New.CleanUp.ReferenceOTU86720:0.02739)0.448:0.01181,((New.CleanUp.ReferenceOTU437493:0.02431,New.CleanUp.ReferenceOTU358322:0.01197)0.422:0.0157,(New.CleanUp.ReferenceOTU145720:0.04149,New.CleanUp.ReferenceOTU262121:0.00279)0.946:0.02021)0.393:0.01034)0.945:0.01543,(New.CleanUp.ReferenceOTU66064:0.01808,New.CleanUp.ReferenceOTU292441:0.04217)0.889:0.01109)0.725:0.00272)0.995:0.02083,New.CleanUp.ReferenceOTU182169:0.00014)0.998:0.03787)0.506:0.00803)0.833:0.00615)0.961:0.01507,((New.CleanUp.ReferenceOTU315290:0.03822,((New.CleanUp.ReferenceOTU234153:0.00751,New.CleanUp.ReferenceOTU143570:0.02722)0.894:0.00876,((New.CleanUp.ReferenceOTU291387:0.01493,New.CleanUp.ReferenceOTU355172:0.03168)0.913:0.01476,(New.CleanUp.ReferenceOTU37682:0.03986,New.CleanUp.ReferenceOTU78015:0.04038)0.774:0.00752)0.967:0.0211)0.648:0.00328)1.000:0.00014,4424638:0.00015)0.956:0.01389)0.925:0.00876)0.733:0.00276)0.976:0.01773,(((((New.CleanUp.ReferenceOTU289142:0.02039,(New.CleanUp.ReferenceOTU394009:0.03239,New.CleanUp.ReferenceOTU71730:0.07634)0.899:0.01679)0.757:0.0036,(New.CleanUp.ReferenceOTU125404:0.01301,New.CleanUp.ReferenceOTU346138:0.03922)0.742:0.00402)0.996:0.03356,(New.CleanUp.ReferenceOTU439994:0.01101,New.CleanUp.ReferenceOTU47698:0.01165)0.963:0.02057)0.772:0.00696,((((((New.CleanUp.ReferenceOTU367781:0.01406,New.CleanUp.ReferenceOTU252403:0.02011)0.856:0.00547,((924032:0.00014,(New.CleanUp.ReferenceOTU345942:0.01638,New.CleanUp.ReferenceOTU107183:0.00276)0.535:0.00016)0.928:0.00016,(New.CleanUp.ReferenceOTU278778:0.03522,New.CleanUp.ReferenceOTU279048:0.02126)0.392:0.0109)0.821:0.00641)0.790:0.00015,(New.CleanUp.ReferenceOTU76100:0.01408,(New.CleanUp.ReferenceOTU46913:0.04402,New.CleanUp.ReferenceOTU333587:0.00015)0.843:0.00292)0.461:0.00016)0.743:0.00014,((((New.CleanUp.ReferenceOTU320437:0.00313,(New.CleanUp.ReferenceOTU428137:0.0124,New.CleanUp.ReferenceOTU89155:0.05496)0.606:0.01062)0.900:0.00968,(New.CleanUp.ReferenceOTU383086:0.02197,New.CleanUp.ReferenceOTU396079:0.03854)0.472:0.01124)0.907:0.01082,New.CleanUp.ReferenceOTU144184:0.01993)0.420:0.00291,(New.CleanUp.ReferenceOTU414140:0.01378,(New.CleanUp.ReferenceOTU136181:0.02013,(New.CleanUp.ReferenceOTU302278:0.00242,(New.CleanUp.ReferenceOTU32957:0.03264,New.CleanUp.ReferenceOTU26280:0.03233)0.537:0.00015)0.942:0.01302)0.450:0.00714)0.749:0.00299)0.933:0.00015)0.370:0.00013,(New.CleanUp.ReferenceOTU435774:0.0144,(New.CleanUp.ReferenceOTU216609:0.04025,New.CleanUp.ReferenceOTU353764:0.01391)0.785:0.01073)0.977:0.02343)0.782:0.00293,((New.CleanUp.ReferenceOTU60394:0.01453,(New.CleanUp.ReferenceOTU195506:0.0745,New.CleanUp.ReferenceOTU173572:0.02104)0.818:0.00812)0.989:0.02978,((New.CleanUp.ReferenceOTU146653:0.00854,(New.CleanUp.ReferenceOTU20986:0.02145,(New.CleanUp.ReferenceOTU413035:0.01556,New.CleanUp.ReferenceOTU111365:0.01317)0.426:0.00555)0.913:0.00015)0.728:0.00252,(New.CleanUp.ReferenceOTU189003:0.05198,(New.CleanUp.ReferenceOTU277114:0.02561,New.CleanUp.ReferenceOTU62995:0.01189)0.754:0.0037)0.763:0.00541)0.928:0.01817)0.951:0.02057)0.726:0.00232)0.784:0.01355,4305126:0.10769)0.432:0.00482)0.884:0.01478,(((((New.CleanUp.ReferenceOTU178799:0.0596,(New.CleanUp.ReferenceOTU183419:0.00298,New.CleanUp.ReferenceOTU252538:0.05531)0.686:0.00187)0.918:0.01127,(New.CleanUp.ReferenceOTU384681:0.06925,((4340152:0.01724,(New.CleanUp.ReferenceOTU361432:0.00832,((570344:0.00553,New.CleanUp.ReferenceOTU390832:0.02595)0.765:0.00276,((New.CleanUp.ReferenceOTU266954:0.05555,New.CleanUp.ReferenceOTU423217:0.03426)0.745:0.0043,550142:0.00016)0.851:0.00274)0.879:0.00016)0.906:0.00864)0.937:0.01422,(632342:0.00834,736985:0.00846)0.727:0.00299)0.705:0.00912)0.911:0.01559)0.906:0.0112,(188414:0.03912,(New.CleanUp.ReferenceOTU76117:0.02978,New.CleanUp.ReferenceOTU28796:0.00863)0.997:0.05135)0.743:0.00763)0.823:0.00539,(New.CleanUp.ReferenceOTU120619:0.01867,566774:0.03994)0.625:0.00937)0.943:0.00015,((New.CleanUp.ReferenceOTU37488:0.01603,((New.ReferenceOTU1310:0.0107,(New.CleanUp.ReferenceOTU36855:0.03629,New.CleanUp.ReferenceOTU63994:0.04397)0.868:0.01405)0.717:0.00458,New.CleanUp.ReferenceOTU48197:0.0237)1.000:0.08165)0.876:0.01461,((New.CleanUp.ReferenceOTU75154:0.10054,(60699:0.10923,(New.CleanUp.ReferenceOTU159287:0.01556,716887:0.05271)0.938:0.04342)0.977:0.05154)0.923:0.02738,(((New.CleanUp.ReferenceOTU107594:0.00405,New.CleanUp.ReferenceOTU315271:0.03095)1.000:0.1362,(((New.CleanUp.ReferenceOTU289425:0.01581,(New.CleanUp.ReferenceOTU28391:0.05502,New.CleanUp.ReferenceOTU326190:0.00972)0.859:0.01568)1.000:0.06373,(New.CleanUp.ReferenceOTU243435:0.05587,(New.CleanUp.ReferenceOTU261525:0.02994,(New.CleanUp.ReferenceOTU314906:0.03417,(143746:0.01068,New.CleanUp.ReferenceOTU326445:0.01507)0.716:0.00178)0.973:0.02056)0.979:0.04083)0.970:0.03358)0.729:0.00508,(New.CleanUp.ReferenceOTU250550:0.11622,(New.CleanUp.ReferenceOTU54627:0.06066,(((New.CleanUp.ReferenceOTU39569:0.03231,New.CleanUp.ReferenceOTU307529:0.03083)0.850:0.01109,(558742:0.01291,(New.CleanUp.ReferenceOTU193647:0.00489,New.CleanUp.ReferenceOTU157316:0.03646)0.921:0.0141)0.823:0.0143)0.292:0.00015,977203:0.01086)0.853:0.00851)0.992:0.05338)0.824:0.02028)0.864:0.01757)0.926:0.0253,(New.CleanUp.ReferenceOTU273903:0.06275,(New.CleanUp.ReferenceOTU13831:0.05572,((4380638:0.02649,(579026:0.01826,3544722:0.04589)0.905:0.01298)0.085:0.00385,New.CleanUp.ReferenceOTU417894:0.00789)0.876:0.01174)0.731:0.00518)0.892:0.01417)0.960:0.02368)0.316:0.00016)0.986:0.03322)0.995:0.04568)0.208:0.01177)0.870:0.01122,(341222:0.164,(((New.CleanUp.ReferenceOTU436611:0.02301,((New.CleanUp.ReferenceOTU245511:0.00558,(New.CleanUp.ReferenceOTU403895:0.03449,New.CleanUp.ReferenceOTU289652:0.01835)0.745:0.01343)0.833:0.00872,((((New.CleanUp.ReferenceOTU229408:0.02129,(New.CleanUp.ReferenceOTU176048:0.01711,New.CleanUp.ReferenceOTU302726:0.00015)0.988:0.03513)0.923:0.02298,((New.CleanUp.ReferenceOTU241582:0.0584,New.CleanUp.ReferenceOTU15486:0.00589)0.879:0.00929,(New.CleanUp.ReferenceOTU157930:0.04704,New.CleanUp.ReferenceOTU278216:0.05374)0.672:0.00014)0.801:0.01133)0.618:0.01277,New.CleanUp.ReferenceOTU385862:0.00524)0.488:0.0118,(((72880:0.00275,835499:0.00275)0.909:0.00014,New.CleanUp.ReferenceOTU296718:0.04141)0.797:0.0049,((569475:0.01697,((New.CleanUp.ReferenceOTU41824:0.02334,6118:0.00251)0.995:0.02315,836919:0.00015)0.774:0.00546)0.914:0.0092,New.CleanUp.ReferenceOTU407441:0.0583)0.487:0.00573)0.993:0.03317)0.747:0.0053)0.919:0.01791)0.998:0.05268,((New.CleanUp.ReferenceOTU164917:0.0429,(New.CleanUp.ReferenceOTU248402:0.04071,New.CleanUp.ReferenceOTU296385:0.00983)0.974:0.02845)0.867:0.01272,(New.CleanUp.ReferenceOTU6508:0.02428,New.CleanUp.ReferenceOTU374855:0.15762)0.202:0.0255)0.891:0.02002)0.908:0.01475,(New.CleanUp.ReferenceOTU334656:0.0785,((665110:0.00015,(New.CleanUp.ReferenceOTU127888:0.03931,New.CleanUp.ReferenceOTU155020:0.03348)0.764:0.01994)0.923:0.00554,New.CleanUp.ReferenceOTU20064:0.00014)0.976:0.0311)0.993:0.05361)0.290:0.00267)0.942:0.02621)0.861:0.00881)0.665:0.00334,((((((New.CleanUp.ReferenceOTU336422:0.10542,(((New.CleanUp.ReferenceOTU103449:0.00352,New.CleanUp.ReferenceOTU14933:0.07601)0.998:0.04623,(((((New.CleanUp.ReferenceOTU93414:0.02032,(New.CleanUp.ReferenceOTU251287:0.02276,3513927:0.01167)0.724:0.00304)0.741:0.00218,(920462:0.00275,((New.CleanUp.ReferenceOTU386776:0.03174,New.CleanUp.ReferenceOTU103350:0.03756)0.772:0.00493,((New.CleanUp.ReferenceOTU167642:0.02879,(New.CleanUp.ReferenceOTU228404:0.03206,New.CleanUp.ReferenceOTU282887:0.03471)0.404:0.01061)0.284:0.00932,(New.CleanUp.ReferenceOTU37258:0.02481,New.CleanUp.ReferenceOTU88530:0.06636)0.900:0.01861)0.466:0.00546)0.992:0.02825)0.079:0.00015)0.936:0.00016,787865:0.01681)0.768:0.00383,New.CleanUp.ReferenceOTU359029:0.02466)0.199:0.00475,((((((New.CleanUp.ReferenceOTU424070:0.03583,New.CleanUp.ReferenceOTU196012:0.01677)0.962:0.03081,New.CleanUp.ReferenceOTU156680:0.02525)0.309:0.00649,New.CleanUp.ReferenceOTU20221:0.00256)0.917:0.00016,New.CleanUp.ReferenceOTU167582:0.01987)0.608:0.01668,(New.CleanUp.ReferenceOTU139082:0.03263,New.CleanUp.ReferenceOTU16954:0.03431)0.820:0.01695)0.721:0.00534,223474:0.0591)0.964:0.02656)0.902:0.01851)0.590:0.01355,New.CleanUp.ReferenceOTU1678:0.02523)0.972:0.04425)0.740:0.01044,((New.CleanUp.ReferenceOTU43120:0.06919,New.CleanUp.ReferenceOTU309802:0.04673)0.922:0.02968,((((New.CleanUp.ReferenceOTU386599:0.09573,New.CleanUp.ReferenceOTU412596:0.05044)0.987:0.06093,((New.CleanUp.ReferenceOTU16781:0.0175,New.CleanUp.ReferenceOTU262747:0.07156)0.917:0.02308,New.CleanUp.ReferenceOTU432055:0.09743)0.560:0.01307)0.287:0.00987,((New.CleanUp.ReferenceOTU184411:0.05165,((New.CleanUp.ReferenceOTU420512:0.05816,New.CleanUp.ReferenceOTU171668:0.02018)0.949:0.02536,((New.CleanUp.ReferenceOTU390478:0.02173,(New.CleanUp.ReferenceOTU184401:0.04299,New.CleanUp.ReferenceOTU408159:0.00777)0.444:0.00605)0.915:0.01419,(New.CleanUp.ReferenceOTU223923:0.01,New.CleanUp.ReferenceOTU29883:0.04746)0.268:0.0053)0.994:0.05049)0.898:0.01982)0.499:0.01736,(New.CleanUp.ReferenceOTU86033:0.04737,New.CleanUp.ReferenceOTU189297:0.00015)0.980:0.03488)0.944:0.03652)0.831:0.02321,((New.CleanUp.ReferenceOTU300207:0.02823,(New.CleanUp.ReferenceOTU409894:0.08225,New.CleanUp.ReferenceOTU134477:0.0287)0.988:0.06004)0.116:0.01015,(New.CleanUp.ReferenceOTU234174:0.04508,(New.CleanUp.ReferenceOTU51945:0.05622,New.CleanUp.ReferenceOTU74906:0.00888)0.987:0.04783)0.982:0.0447)0.524:0.02487)0.984:0.05758)0.813:0.02317)0.987:0.05937,((New.CleanUp.ReferenceOTU224631:0.101,((New.CleanUp.ReferenceOTU103481:0.02517,((((New.CleanUp.ReferenceOTU436547:0.02437,New.CleanUp.ReferenceOTU133898:0.09541)0.796:0.01342,New.CleanUp.ReferenceOTU75451:0.02226)0.469:0.0148,New.CleanUp.ReferenceOTU385400:0.0256)0.942:0.02706,(New.CleanUp.ReferenceOTU139470:0.04725,(((((New.CleanUp.ReferenceOTU169032:0.10349,New.CleanUp.ReferenceOTU318900:0.02145)0.894:0.01685,New.CleanUp.ReferenceOTU387692:0.00293)0.899:0.0083,(New.CleanUp.ReferenceOTU37992:0.02174,(New.CleanUp.ReferenceOTU377379:0.0185,New.CleanUp.ReferenceOTU427557:0.01868)0.843:0.00569)0.977:0.01856)0.770:0.00385,((New.CleanUp.ReferenceOTU432228:0.04608,(New.CleanUp.ReferenceOTU126644:0.02556,New.CleanUp.ReferenceOTU282854:0.02778)0.863:0.01011)0.000:0.00622,(New.ReferenceOTU479:0.01375,((New.CleanUp.ReferenceOTU366377:0.0179,(New.CleanUp.ReferenceOTU148403:0.01324,New.CleanUp.ReferenceOTU309790:0.04018)0.825:0.01237)0.710:0.00204,(992439:0.00015,New.CleanUp.ReferenceOTU269900:0.01393)0.914:0.00569)0.976:0.01723)0.349:0.00014)1.000:0.02956)0.861:0.00754,(136883:0.00317,(988377:0.01752,(New.CleanUp.ReferenceOTU74332:0.02332,(New.CleanUp.ReferenceOTU369895:0.00912,(New.CleanUp.ReferenceOTU134607:0.00567,New.CleanUp.ReferenceOTU307879:0.02565)0.978:0.01953)0.770:0.008)0.914:0.01186)0.890:0.00855)0.730:0.00216)0.914:0.01235)0.827:0.01388)0.852:0.02067)0.841:0.01863,New.CleanUp.ReferenceOTU199555:0.10501)0.425:0.00731)0.979:0.05083,((((((New.CleanUp.ReferenceOTU254851:0.0168,((New.CleanUp.ReferenceOTU227254:0.02025,((New.CleanUp.ReferenceOTU250976:0.03213,New.CleanUp.ReferenceOTU35759:0.00014)0.987:0.0164,((New.CleanUp.ReferenceOTU313505:0.00602,(New.CleanUp.ReferenceOTU85454:0.00662,((((((New.CleanUp.ReferenceOTU256159:0.0295,(New.CleanUp.ReferenceOTU42245:0.01156,New.CleanUp.ReferenceOTU339658:0.0144)0.808:0.00488)0.743:0.00281,New.CleanUp.ReferenceOTU175426:0.00872)0.794:0.00281,New.CleanUp.ReferenceOTU335362:0.01435)0.981:0.00014,((New.CleanUp.ReferenceOTU133094:0.00015,(New.CleanUp.ReferenceOTU73558:0.03888,New.CleanUp.ReferenceOTU289639:0.01409)0.185:0.01147)0.941:0.012,(New.CleanUp.ReferenceOTU126662:0.00774,((New.CleanUp.ReferenceOTU138506:0.01099,New.CleanUp.ReferenceOTU158192:0.0455)0.494:0.00558,New.CleanUp.ReferenceOTU218104:0.03024)0.662:0.00395)0.742:0.00262)0.403:0.00872)0.447:0.00911,New.CleanUp.ReferenceOTU192082:0.01022)0.929:0.01619,New.CleanUp.ReferenceOTU99352:0.01083)0.916:0.01616)0.930:0.0166)0.805:0.00712,((New.CleanUp.ReferenceOTU60311:0.01515,(New.CleanUp.ReferenceOTU323339:0.02149,New.CleanUp.ReferenceOTU302097:0.0207)0.617:0.00357)0.942:0.00912,((New.CleanUp.ReferenceOTU79140:0.01365,New.CleanUp.ReferenceOTU118326:0.06438)0.113:0.00453,New.CleanUp.ReferenceOTU16426:0.02555)0.787:0.00522)0.901:0.01094)0.951:0.01543)0.861:0.00015)0.976:0.02565,((New.CleanUp.ReferenceOTU366753:0.00419,((((New.CleanUp.ReferenceOTU111681:0.01008,(New.CleanUp.ReferenceOTU228783:0.06634,(New.CleanUp.ReferenceOTU309325:0.01868,((New.CleanUp.ReferenceOTU70617:0.01757,New.CleanUp.ReferenceOTU295324:0.03554)0.896:0.01089,(New.CleanUp.ReferenceOTU128437:0.00846,(New.CleanUp.ReferenceOTU173016:0.01805,(New.CleanUp.ReferenceOTU102835:0.04446,New.CleanUp.ReferenceOTU99334:0.02514)0.942:0.02291)0.843:0.00731)0.870:0.00014)0.998:0.04088)0.972:0.03764)0.982:0.04761)0.977:0.04596,(New.CleanUp.ReferenceOTU301623:0.01122,(New.CleanUp.ReferenceOTU76905:0.00015,New.CleanUp.ReferenceOTU239563:0.04121)0.891:0.01436)0.386:0.02802)0.898:0.02301,New.CleanUp.ReferenceOTU86860:0.0336)0.302:0.00641,(New.CleanUp.ReferenceOTU359960:0.04408,New.CleanUp.ReferenceOTU339505:0.02984)0.911:0.01747)0.946:0.02272)0.935:0.01825,New.CleanUp.ReferenceOTU407787:0.02399)0.967:0.02349)0.758:0.00436)0.820:0.00779,New.CleanUp.ReferenceOTU333372:0.02698)0.993:0.03042,(New.CleanUp.ReferenceOTU377451:0.01917,(New.CleanUp.ReferenceOTU410136:0.02191,New.CleanUp.ReferenceOTU133261:0.00679)0.826:0.01027)0.848:0.00976)0.912:0.01653,((((New.CleanUp.ReferenceOTU301885:0.03394,(New.CleanUp.ReferenceOTU13683:0.01809,New.CleanUp.ReferenceOTU271806:0.00488)0.668:0.00836)0.924:0.01605,(New.CleanUp.ReferenceOTU383032:0.04975,(New.CleanUp.ReferenceOTU268038:0.04601,(((((((((((New.CleanUp.ReferenceOTU170731:0.03241,New.CleanUp.ReferenceOTU269786:0.00851)0.949:0.01797,New.CleanUp.ReferenceOTU372718:0.00648)0.709:0.00575,(New.CleanUp.ReferenceOTU109380:0.02669,New.CleanUp.ReferenceOTU334211:0.07988)0.448:0.01528)0.806:0.0071,(New.CleanUp.ReferenceOTU63316:0.01032,New.CleanUp.ReferenceOTU200920:0.04142)0.877:0.00786)0.890:0.01463,New.CleanUp.ReferenceOTU222924:0.04307)0.973:0.03125,(New.CleanUp.ReferenceOTU309100:0.05638,(New.CleanUp.ReferenceOTU126151:0.04023,New.CleanUp.ReferenceOTU331054:0.01638)0.975:0.04157)0.944:0.02792)0.518:0.00365,New.CleanUp.ReferenceOTU381438:0.08876)0.845:0.01501,New.CleanUp.ReferenceOTU285224:0.05361)0.784:0.01211,New.CleanUp.ReferenceOTU62300:0.03559)0.868:0.02004,New.CleanUp.ReferenceOTU292964:0.07685)0.892:0.02148,((New.CleanUp.ReferenceOTU403143:0.03809,New.CleanUp.ReferenceOTU243409:0.00683)0.975:0.02143,(New.CleanUp.ReferenceOTU314306:0.03831,((New.CleanUp.ReferenceOTU385406:0.02243,New.CleanUp.ReferenceOTU283243:0.02606)0.914:0.02924,(New.CleanUp.ReferenceOTU398200:0.01654,(New.CleanUp.ReferenceOTU426539:0.02985,New.CleanUp.ReferenceOTU19073:0.06817)0.821:0.01244)0.659:0.00343)0.930:0.02093)0.493:0.0032)0.758:0.00792)0.979:0.0284)0.286:0.00608)0.995:0.0341)0.029:0.00014,((((((New.CleanUp.ReferenceOTU76265:0.02669,New.CleanUp.ReferenceOTU280143:0.05326)0.659:0.01518,(New.CleanUp.ReferenceOTU73476:0.00329,(New.CleanUp.ReferenceOTU227025:0.04122,(New.CleanUp.ReferenceOTU65842:0.01487,New.CleanUp.ReferenceOTU111083:0.02338)0.153:0.00623)0.218:0.0051)0.982:0.02144)0.695:0.00015,((New.CleanUp.ReferenceOTU438743:0.04135,New.CleanUp.ReferenceOTU115446:0.03437)0.901:0.01367,(New.CleanUp.ReferenceOTU124782:0.02287,New.CleanUp.ReferenceOTU280610:0.03684)0.925:0.02072)0.821:0.00658)0.582:0.01107,(((New.CleanUp.ReferenceOTU106958:0.00701,New.CleanUp.ReferenceOTU203531:0.01576)0.029:0.00746,(New.CleanUp.ReferenceOTU336514:0.00579,New.CleanUp.ReferenceOTU330803:0.03909)0.845:0.00878)0.870:0.0126,(New.CleanUp.ReferenceOTU358570:0.01492,((New.CleanUp.ReferenceOTU256465:0.01218,(((New.CleanUp.ReferenceOTU97213:0.0143,New.CleanUp.ReferenceOTU113300:0.01149)0.696:0.00015,(New.CleanUp.ReferenceOTU281517:0.0254,New.CleanUp.ReferenceOTU25358:0.03489)0.835:0.00596)0.802:0.00383,(New.CleanUp.ReferenceOTU422068:0.01699,New.CleanUp.ReferenceOTU111352:0.03482)0.692:0.00302)0.905:0.00967)0.747:0.00378,(New.CleanUp.ReferenceOTU160932:0.05183,(New.CleanUp.ReferenceOTU107443:0.05309,New.CleanUp.ReferenceOTU215394:0.07085)0.203:0.00707)0.868:0.01509)0.567:0.00468)0.715:0.00375)0.971:0.0155)0.820:0.00014,(((New.CleanUp.ReferenceOTU328922:0.05492,(New.CleanUp.ReferenceOTU426339:0.00622,New.CleanUp.ReferenceOTU216191:0.06801)0.965:0.03733)0.967:0.03493,New.CleanUp.ReferenceOTU293972:0.04045)0.754:0.00354,(((New.CleanUp.ReferenceOTU431622:0.01411,(New.CleanUp.ReferenceOTU59258:0.00015,(New.CleanUp.ReferenceOTU319902:0.0303,New.CleanUp.ReferenceOTU349157:0.03988)0.992:0.04663)0.997:0.03832)0.469:0.00014,((New.CleanUp.ReferenceOTU91749:0.00616,((New.CleanUp.ReferenceOTU293601:0.00891,(New.CleanUp.ReferenceOTU97260:0.03231,New.CleanUp.ReferenceOTU20035:0.02999)0.852:0.00804)0.896:0.00857,New.CleanUp.ReferenceOTU1090:0.01195)0.773:0.0045)0.979:0.02049,(New.CleanUp.ReferenceOTU320608:0.00282,New.CleanUp.ReferenceOTU32190:0.02008)0.911:0.0086)0.899:0.00836)0.902:0.00969,(New.CleanUp.ReferenceOTU93971:0.03572,New.CleanUp.ReferenceOTU439609:0.02628)0.606:0.00116)0.902:0.00701)0.894:0.00583)0.925:0.00838,(((((3222178:0.00836,((New.CleanUp.ReferenceOTU392276:0.0198,New.CleanUp.ReferenceOTU267009:0.00833)0.737:0.00273,(New.CleanUp.ReferenceOTU216201:0.00491,(New.CleanUp.ReferenceOTU153209:0.02849,New.CleanUp.ReferenceOTU3060:0.0121)0.913:0.01118)0.768:0.00336)0.872:0.00015)0.932:0.00615,((New.CleanUp.ReferenceOTU426041:0.02339,(New.CleanUp.ReferenceOTU408430:0.02185,(New.CleanUp.ReferenceOTU239208:0.01378,New.CleanUp.ReferenceOTU293626:0.02143)0.842:0.00822)0.377:0.00015)0.939:0.00841,(New.CleanUp.ReferenceOTU59519:0.01143,(New.CleanUp.ReferenceOTU282096:0.0105,New.CleanUp.ReferenceOTU340015:0.02294)0.881:0.01007)0.782:0.00474)0.235:0.00016)0.363:0.00266,((((((((New.CleanUp.ReferenceOTU173734:0.02187,(New.CleanUp.ReferenceOTU413786:0.01735,New.CleanUp.ReferenceOTU236707:0.02363)0.958:0.0233)0.380:0.00946,(New.CleanUp.ReferenceOTU184488:0.01373,New.CleanUp.ReferenceOTU127879:0.02363)0.879:0.00858)0.858:0.00015,(((New.CleanUp.ReferenceOTU351109:0.00255,New.CleanUp.ReferenceOTU357024:0.00848)0.938:0.01463,(New.CleanUp.ReferenceOTU226278:0.01977,New.CleanUp.ReferenceOTU349760:0.01141)0.945:0.01816)0.363:0.0075,(New.ReferenceOTU314:0.00878,(894244:0.00246,New.CleanUp.ReferenceOTU206572:0.01483)0.962:0.01449)0.771:0.00527)0.804:0.00641)0.648:0.00561,((New.CleanUp.ReferenceOTU278278:0.03818,New.CleanUp.ReferenceOTU305260:0.00016)0.980:0.02066,New.CleanUp.ReferenceOTU160366:0.02975)0.899:0.01045)0.848:0.00588,(New.CleanUp.ReferenceOTU22876:0.03469,((New.CleanUp.ReferenceOTU56969:0.00767,((((New.CleanUp.ReferenceOTU200071:0.0157,New.CleanUp.ReferenceOTU406076:0.05316)0.857:0.00685,(((New.CleanUp.ReferenceOTU14947:0.00269,(New.CleanUp.ReferenceOTU387952:0.00291,New.CleanUp.ReferenceOTU359213:0.0083)0.337:0.00551)0.941:0.00015,New.CleanUp.ReferenceOTU173485:0.00555)0.964:0.00838,((((New.CleanUp.ReferenceOTU70042:0.00152,New.CleanUp.ReferenceOTU363488:0.02739)0.893:0.00736,New.CleanUp.ReferenceOTU296126:0.03319)0.745:0.00014,(((New.CleanUp.ReferenceOTU11732:0.03307,New.CleanUp.ReferenceOTU388288:0.01759)0.811:0.00798,New.CleanUp.ReferenceOTU229000:0.01985)0.261:0.00015,New.CleanUp.ReferenceOTU17456:0.00015)0.865:0.00886)0.985:0.021,(New.CleanUp.ReferenceOTU176211:0.01109,(New.CleanUp.ReferenceOTU257168:0.01125,New.CleanUp.ReferenceOTU263583:0.00274)0.072:0.00014)0.980:0.01854)0.817:0.00696)0.986:0.00016)0.249:0.00864,(New.CleanUp.ReferenceOTU378604:0.01924,(New.CleanUp.ReferenceOTU418619:0.04345,(New.CleanUp.ReferenceOTU118138:0.01992,New.CleanUp.ReferenceOTU229614:0.00014)0.984:0.03087)0.275:0.00628)0.859:0.00952)0.788:0.00478,(New.CleanUp.ReferenceOTU225235:0.00773,((982819:0.01141,(New.CleanUp.ReferenceOTU382412:0.00548,New.CleanUp.ReferenceOTU220921:0.01146)0.884:0.00842)0.753:0.00281,New.CleanUp.ReferenceOTU231573:0.02624)0.771:0.00362)0.297:0.00971)0.905:0.01285)0.743:0.00963,(New.CleanUp.ReferenceOTU50447:0.00014,New.CleanUp.ReferenceOTU119539:0.01394)0.924:0.00966)0.928:0.01313)0.753:0.00331)0.823:0.00566,((((New.CleanUp.ReferenceOTU415280:0.01797,New.CleanUp.ReferenceOTU281719:0.02484)0.767:0.00526,(New.CleanUp.ReferenceOTU405386:0.02279,New.CleanUp.ReferenceOTU59337:0.00015)0.972:0.01743)0.939:0.01307,New.CleanUp.ReferenceOTU78762:0.02427)0.781:0.00437,((New.CleanUp.ReferenceOTU438769:0.02142,New.CleanUp.ReferenceOTU200585:0.01888)0.670:0.01007,((New.CleanUp.ReferenceOTU79369:0.0055,(New.CleanUp.ReferenceOTU108447:0.00285,(New.CleanUp.ReferenceOTU39954:0.00964,New.CleanUp.ReferenceOTU412817:0.02719)0.681:0.00134)0.930:0.00843)0.958:0.01594,(New.CleanUp.ReferenceOTU280740:0.02037,(New.CleanUp.ReferenceOTU160911:0.00555,New.CleanUp.ReferenceOTU178696:0.00014)0.960:0.01686)0.857:0.00923)0.858:0.01044)0.745:0.00551)0.746:0.00318)0.930:0.00878,((((New.CleanUp.ReferenceOTU60937:0.01331,(((New.CleanUp.ReferenceOTU163213:0.0206,New.CleanUp.ReferenceOTU166042:0.01076)0.461:0.00564,New.CleanUp.ReferenceOTU51477:0.04297)0.721:0.00676,New.CleanUp.ReferenceOTU411266:0.03256)0.359:0.00587)0.744:0.00313,4026015:0.02327)0.907:0.01011,(((New.CleanUp.ReferenceOTU17619:0.04425,((New.CleanUp.ReferenceOTU370553:0.0234,(New.CleanUp.ReferenceOTU342371:0.0268,New.CleanUp.ReferenceOTU290304:0.01966)0.869:0.0143)0.540:0.02436,New.CleanUp.ReferenceOTU153467:0.05428)0.893:0.01793)0.874:0.00016,((New.CleanUp.ReferenceOTU77922:0.02307,New.CleanUp.ReferenceOTU90710:0.00814)0.940:0.01405,(New.CleanUp.ReferenceOTU430750:0.02006,New.CleanUp.ReferenceOTU100219:0.01128)0.837:0.00015)0.948:0.01099)0.924:0.0084,(((New.CleanUp.ReferenceOTU113946:0.00014,New.CleanUp.ReferenceOTU110353:0.05751)0.988:0.02269,(New.CleanUp.ReferenceOTU208351:0.01105,(New.CleanUp.ReferenceOTU380381:0.03197,New.CleanUp.ReferenceOTU209342:0.00843)0.322:0.00016)0.960:0.011)0.849:0.00015,New.CleanUp.ReferenceOTU123370:0.01394)0.936:0.00839)0.783:0.00579)0.877:0.00981,(((1028956:0.01101,New.CleanUp.ReferenceOTU330027:0.02722)0.987:0.02856,(New.CleanUp.ReferenceOTU187246:0.00274,527625:0.00015)0.674:0.00469)0.635:0.0103,(New.CleanUp.ReferenceOTU369043:0.01028,(New.CleanUp.ReferenceOTU245678:0.02503,New.CleanUp.ReferenceOTU69560:0.00668)0.757:0.00248)0.973:0.02199)0.881:0.00813)0.777:0.00522)0.755:0.00274,((((New.CleanUp.ReferenceOTU369195:0.00516,New.CleanUp.ReferenceOTU44466:0.00593)0.997:0.0328,(((New.CleanUp.ReferenceOTU48624:0.0167,821553:0.00279)0.958:0.01394,(New.CleanUp.ReferenceOTU15826:0.01695,(New.CleanUp.ReferenceOTU238996:0.01679,((New.CleanUp.ReferenceOTU373600:0.00547,New.CleanUp.ReferenceOTU81173:0.00302)0.054:0.00014,(527642:0.01033,New.CleanUp.ReferenceOTU44591:0.01654)0.211:0.00666)0.659:0.00827)0.754:0.00297)0.881:0.00558)0.066:0.00014,New.CleanUp.ReferenceOTU166532:0.01688)0.547:0.00833)0.499:0.00828,((((New.CleanUp.ReferenceOTU363405:0.05832,((New.CleanUp.ReferenceOTU378424:0.0113,(New.CleanUp.ReferenceOTU441732:0.00553,(((4375292:0.04087,4468274:0.00014)0.762:0.00584,(New.CleanUp.ReferenceOTU172064:0.01936,New.CleanUp.ReferenceOTU242932:0.02194)0.923:0.00961)0.521:0.00554,((New.CleanUp.ReferenceOTU348603:0.02087,(New.CleanUp.ReferenceOTU410590:0.01442,New.CleanUp.ReferenceOTU241510:0.01732)0.682:0.00142)0.998:0.02753,((((New.CleanUp.ReferenceOTU277397:0.02596,((((New.CleanUp.ReferenceOTU429749:0.02148,(New.CleanUp.ReferenceOTU251696:0.00274,834178:0.00015)0.996:0.02494)0.862:0.00814,New.CleanUp.ReferenceOTU359228:0.00672)0.849:0.00673,(New.CleanUp.ReferenceOTU140036:0.01105,246382:0.00015)0.943:0.01173)0.712:0.01128,(New.CleanUp.ReferenceOTU408326:0.00848,New.CleanUp.ReferenceOTU281808:0.01697)0.883:0.01101)0.657:0.00015)0.984:0.01753,(921722:0.00278,New.CleanUp.ReferenceOTU365075:0.00832)0.861:0.00525)0.735:0.00274,((New.CleanUp.ReferenceOTU87155:0.02541,New.CleanUp.ReferenceOTU110952:0.00587)0.851:0.00592,(New.CleanUp.ReferenceOTU172168:0.03028,New.CleanUp.ReferenceOTU176680:0.02631)0.963:0.02058)0.933:0.01355)0.928:0.00887,(New.CleanUp.ReferenceOTU114978:0.01369,New.CleanUp.ReferenceOTU326622:0.04767)0.744:0.00334)0.830:0.00559)0.750:0.00275)0.834:0.00513)0.907:0.00846)0.835:0.00825,(((New.CleanUp.ReferenceOTU192097:0.0255,New.CleanUp.ReferenceOTU334197:0.03162)0.843:0.00015,(((New.CleanUp.ReferenceOTU858:0.02314,New.CleanUp.ReferenceOTU35911:0.01975)0.825:0.00568,New.CleanUp.ReferenceOTU206798:0.03488)0.752:0.00264,(959929:0.00015,((New.CleanUp.ReferenceOTU310375:0.0171,New.CleanUp.ReferenceOTU136664:0.01687)0.456:0.00015,((New.CleanUp.ReferenceOTU220298:0.05166,New.CleanUp.ReferenceOTU344599:0.01554)0.240:0.00492,New.CleanUp.ReferenceOTU433230:0.01344)0.905:0.01195)0.727:0.00257)0.782:0.00016)1.000:0.01975)0.830:0.00298,(((((New.CleanUp.ReferenceOTU401012:0.00548,559177:0.00015)0.752:0.00311,(241214:0.01753,(New.CleanUp.ReferenceOTU426821:0.03499,4295897:0.01379)0.421:0.00809)0.948:0.01956)0.926:0.0171,New.CleanUp.ReferenceOTU400761:0.05494)0.944:0.0212,New.CleanUp.ReferenceOTU161177:0.00564)0.921:0.01356,1022489:0.0354)0.978:0.02056)0.970:0.00016)0.929:0.01633)0.955:0.0251,((New.CleanUp.ReferenceOTU7428:0.03807,(New.CleanUp.ReferenceOTU126675:0.04322,(New.CleanUp.ReferenceOTU282773:0.01968,(New.CleanUp.ReferenceOTU88483:0.02151,(((New.CleanUp.ReferenceOTU340924:0.00812,(New.CleanUp.ReferenceOTU411549:0.01893,New.CleanUp.ReferenceOTU354837:0.04105)0.981:0.03151)0.093:0.00815,New.CleanUp.ReferenceOTU351344:0.00409)0.991:0.03012,(New.CleanUp.ReferenceOTU53578:0.00275,3592899:0.00015)0.850:0.00674)0.509:0.00597)0.775:0.00389)0.764:0.00382)0.500:0.0096)0.872:0.0134,New.CleanUp.ReferenceOTU160456:0.02123)0.951:0.02124)0.885:0.00014,((New.CleanUp.ReferenceOTU29069:0.04611,((New.CleanUp.ReferenceOTU196123:0.0186,New.CleanUp.ReferenceOTU233992:0.0158)0.964:0.01941,(((New.CleanUp.ReferenceOTU59613:0.01406,225970:0.00016)0.916:0.00561,((((New.CleanUp.ReferenceOTU187660:0.00272,3202330:0.00014)1.000:0.00015,(New.CleanUp.ReferenceOTU384454:0.05034,New.CleanUp.ReferenceOTU68060:0.04618)0.903:0.03079)0.840:0.00305,New.CleanUp.ReferenceOTU86989:0.01949)0.330:0.00553,New.CleanUp.ReferenceOTU293452:0.01658)0.844:0.00582)0.879:0.00015,(New.CleanUp.ReferenceOTU114104:0.01157,New.CleanUp.ReferenceOTU123101:0.04199)0.136:0.00801)0.900:0.01485)0.676:0.01138)0.850:0.0144,((New.CleanUp.ReferenceOTU1002:0.00277,New.CleanUp.ReferenceOTU1310:0.01398)0.914:0.00015,(4382172:0.00278,New.CleanUp.ReferenceOTU248909:0.0142)0.842:0.00544)0.986:0.02392)0.804:0.00735)0.885:0.00594,(((New.CleanUp.ReferenceOTU257094:0.02018,New.CleanUp.ReferenceOTU348962:0.00926)0.884:0.01148,(((New.ReferenceOTU62:0.02128,New.CleanUp.ReferenceOTU306588:0.02445)0.897:0.01109,New.CleanUp.ReferenceOTU344677:0.00014)0.499:0.00315,New.CleanUp.ReferenceOTU255139:0.01081)0.991:0.02609)0.760:0.00553,New.CleanUp.ReferenceOTU283485:0.03935)0.884:0.01046)0.829:0.00326)0.975:0.00015,(((New.CleanUp.ReferenceOTU389600:0.0199,((((New.CleanUp.ReferenceOTU374092:0.00233,New.CleanUp.ReferenceOTU388931:0.00595)0.955:0.01462,New.CleanUp.ReferenceOTU338501:0.023)0.415:0.00849,(((New.CleanUp.ReferenceOTU281085:0.02106,New.CleanUp.ReferenceOTU283654:0.00547)0.877:0.00744,New.CleanUp.ReferenceOTU149562:0.02677)0.772:0.01026,((828722:0.02875,(New.CleanUp.ReferenceOTU1000:0.01206,New.CleanUp.ReferenceOTU61702:0.00761)0.945:0.01455)0.543:0.00613,New.CleanUp.ReferenceOTU293810:0.01392)0.645:0.00014)0.251:0.00015)0.847:0.00866,New.CleanUp.ReferenceOTU227242:0.00808)0.621:0.00554)0.911:0.00973,(((((New.CleanUp.ReferenceOTU376522:0.01793,(New.ReferenceOTU783:0.03558,(791926:0.00811,(New.CleanUp.ReferenceOTU177788:0.00819,New.CleanUp.ReferenceOTU345295:0.01431)0.759:0.00318)0.925:0.01717)0.840:0.00641)0.716:0.00276,(New.CleanUp.ReferenceOTU152226:0.01651,(New.CleanUp.ReferenceOTU89879:0.01487,(New.CleanUp.ReferenceOTU430901:0.0083,New.CleanUp.ReferenceOTU276654:0.01734)0.849:0.00784)0.857:0.00856)0.851:0.0063)0.747:0.00321,(New.CleanUp.ReferenceOTU72468:0.01422,New.CleanUp.ReferenceOTU256997:0.01436)0.412:0.00526)0.903:0.00699,((New.CleanUp.ReferenceOTU352866:0.00511,New.CleanUp.ReferenceOTU376313:0.01738)0.885:0.00611,((New.CleanUp.ReferenceOTU85967:0.02153,New.CleanUp.ReferenceOTU258568:0.01869)0.644:0.00838,New.CleanUp.ReferenceOTU100917:0.01542)0.750:0.00408)0.772:0.00271)0.773:0.0028,(((New.ReferenceOTU1568:0.02883,(New.CleanUp.ReferenceOTU377674:0.01425,New.CleanUp.ReferenceOTU46669:0.00561)0.827:0.00553)0.639:0.00099,(New.CleanUp.ReferenceOTU370405:0.03049,((New.CleanUp.ReferenceOTU247823:0.00845,((New.CleanUp.ReferenceOTU357974:0.01122,New.CleanUp.ReferenceOTU72059:0.01971)0.876:0.00015,((New.CleanUp.ReferenceOTU415582:0.0173,(New.CleanUp.ReferenceOTU96552:0.0118,(339137:0.00016,New.CleanUp.ReferenceOTU207795:0.01396)0.876:0.00784)0.915:0.00862)0.736:0.00272,(New.CleanUp.ReferenceOTU99285:0.01987,(New.CleanUp.ReferenceOTU127644:0.02366,New.CleanUp.ReferenceOTU350249:0.01381)0.634:0.00593)0.682:0.00222)0.784:0.00305)0.941:0.00554)0.998:0.00016,(819853:0.00014,(New.CleanUp.ReferenceOTU13934:0.02046,(((((New.CleanUp.ReferenceOTU23535:0.00961,(New.CleanUp.ReferenceOTU390946:0.01845,New.CleanUp.ReferenceOTU266689:0.01253)0.805:0.00868)0.942:0.01266,((New.CleanUp.ReferenceOTU404270:0.01403,New.CleanUp.ReferenceOTU33836:0.00847)0.885:0.00016,(New.CleanUp.ReferenceOTU236090:0.01393,(New.CleanUp.ReferenceOTU275741:0.00842,(New.CleanUp.ReferenceOTU54521:0.01387,New.CleanUp.ReferenceOTU35424:0.00836)0.488:0.00016)0.882:0.00571)0.478:0.00281)0.912:0.0051)0.884:0.00014,(New.CleanUp.ReferenceOTU77210:0.00824,(755581:0.00015,(534885:0.00275,839262:0.00273)0.989:0.00016)0.916:0.00015)0.944:0.00837)0.916:0.00558,((((New.CleanUp.ReferenceOTU66278:0.0083,New.CleanUp.ReferenceOTU295932:0.01722)0.611:0.00552,((New.CleanUp.ReferenceOTU240788:0.01164,New.CleanUp.ReferenceOTU242815:0.02556)0.860:0.01048,(New.CleanUp.ReferenceOTU228226:0.01632,(New.CleanUp.ReferenceOTU20379:0.01161,(((159853:0.00344,(New.CleanUp.ReferenceOTU238452:0.01111,(New.CleanUp.ReferenceOTU264492:0.00274,(New.CleanUp.ReferenceOTU224757:0.01114,(New.CleanUp.ReferenceOTU30274:0.01425,New.CleanUp.ReferenceOTU357774:0.00572)0.859:0.00541)0.912:0.00015)0.889:0.00551)0.802:0.00485)0.147:0.00421,New.ReferenceOTU879:0.01607)0.879:0.00605,(New.CleanUp.ReferenceOTU296818:0.02889,New.CleanUp.ReferenceOTU184870:0.00818)0.418:0.00285)0.880:0.00835)0.835:0.0061)0.151:0.00345)0.895:0.00861)0.875:0.00015,(((((New.CleanUp.ReferenceOTU409452:0.00833,New.CleanUp.ReferenceOTU342754:0.01987)0.855:0.00551,(New.CleanUp.ReferenceOTU418735:0.02253,New.CleanUp.ReferenceOTU71881:0.00014)0.987:0.01395)0.757:0.00274,(((New.CleanUp.ReferenceOTU5898:0.0026,New.CleanUp.ReferenceOTU137148:0.00291)0.955:0.01142,(New.CleanUp.ReferenceOTU71305:0.00274,1058761:0.00016)0.971:0.01416)0.756:0.00272,4329003:0.01127)0.577:0.00016)0.959:0.00829,New.CleanUp.ReferenceOTU378044:0.01393)0.953:0.00016,((((New.CleanUp.ReferenceOTU427493:0.00682,New.CleanUp.ReferenceOTU122166:0.02275)0.858:0.00744,((New.CleanUp.ReferenceOTU47483:0.01414,New.CleanUp.ReferenceOTU250085:0.00563)0.966:0.01682,(New.CleanUp.ReferenceOTU167413:0.00323,(New.CleanUp.ReferenceOTU368031:0.01805,New.CleanUp.ReferenceOTU252650:0.02991)0.774:0.00412)0.970:0.01425)0.850:0.00595)0.478:0.00014,New.CleanUp.ReferenceOTU167302:0.03495)0.991:0.00015,((New.CleanUp.ReferenceOTU162612:0.02315,New.CleanUp.ReferenceOTU73761:0.02326)0.926:0.01134,((((New.CleanUp.ReferenceOTU378902:0.01434,((((New.CleanUp.ReferenceOTU270925:0.02274,New.CleanUp.ReferenceOTU361562:0.01364)0.872:0.00913,(119236:0.00308,707389:0.00245)0.878:0.00563)0.813:0.00014,837583:0.00856)0.751:0.00134,226410:0.00841)0.776:0.00158)0.886:0.00531,(New.CleanUp.ReferenceOTU251610:0.05419,((New.CleanUp.ReferenceOTU147854:0.01618,New.CleanUp.ReferenceOTU228205:0.0252)0.694:0.00063,((718395:0.00014,(New.CleanUp.ReferenceOTU136862:0.00861,(New.CleanUp.ReferenceOTU104810:0.00014,New.CleanUp.ReferenceOTU291301:0.01991)0.971:0.01444)0.573:0.00543)0.926:0.00832,4364519:0.00556)1.000:0.00015)0.387:0.00251)0.927:0.00859)0.865:0.00015,(New.CleanUp.ReferenceOTU228765:0.02572,(New.CleanUp.ReferenceOTU242710:0.00846,New.CleanUp.ReferenceOTU183686:0.02877)0.795:0.00566)0.736:0.00286)0.777:0.00281,New.CleanUp.ReferenceOTU254764:0.03464)0.771:0.00271)0.806:0.0027)0.866:0.00835)0.788:0.00272)0.867:0.00274,((New.CleanUp.ReferenceOTU286623:0.02002,New.CleanUp.ReferenceOTU235365:0.0232)0.000:0.00533,((New.CleanUp.ReferenceOTU237307:0.01203,(New.CleanUp.ReferenceOTU207710:0.01359,531899:0.00328)0.703:0.0058)0.873:0.0076,(New.CleanUp.ReferenceOTU178601:0.01422,(New.CleanUp.ReferenceOTU431400:0.00321,New.CleanUp.ReferenceOTU393205:0.03097)0.647:0.00554)0.898:0.00819)0.529:0.00015)0.788:0.00538)0.655:0.00016)0.891:0.00865,((New.CleanUp.ReferenceOTU46960:0.01397,New.CleanUp.ReferenceOTU63387:0.00014)0.993:0.02016,(New.CleanUp.ReferenceOTU328489:0.01205,(New.CleanUp.ReferenceOTU75750:0.01723,(New.CleanUp.ReferenceOTU212334:0.02575,New.CleanUp.ReferenceOTU363602:0.01078)0.754:0.0038)0.705:0.00151)0.940:0.01168)0.854:0.00567)0.855:0.00588)0.814:0.00492)0.733:0.00257)0.695:0.00722)0.413:0.00575)0.845:0.00722,(((((4314949:0.00865,(235795:0.00314,New.CleanUp.ReferenceOTU391983:0.01447)0.670:0.00771)0.701:0.00262,(New.CleanUp.ReferenceOTU158549:0.01222,(New.CleanUp.ReferenceOTU404622:0.00405,New.CleanUp.ReferenceOTU120135:0.00705)0.969:0.01516)0.624:0.00648)0.909:0.01138,(New.CleanUp.ReferenceOTU236642:0.01691,(New.CleanUp.ReferenceOTU129210:0.014,(New.CleanUp.ReferenceOTU16657:0.01671,New.CleanUp.ReferenceOTU200552:0.01106)0.343:0.00015)0.914:0.00561)0.866:0.00015)0.631:0.00539,(((New.CleanUp.ReferenceOTU138837:0.00836,758197:0.00554)0.751:0.0028,(509440:0.01465,New.CleanUp.ReferenceOTU343971:0.02333)0.745:0.00226)0.756:0.0027,(New.CleanUp.ReferenceOTU236288:0.01687,New.CleanUp.ReferenceOTU72210:0.01405)0.862:0.00016)0.883:0.00572)0.864:0.0074,((921911:0.01111,(New.CleanUp.ReferenceOTU144902:0.01117,(New.CleanUp.ReferenceOTU308667:0.01134,(New.CleanUp.ReferenceOTU244119:0.01158,New.CleanUp.ReferenceOTU363651:0.00523)0.952:0.01185)0.750:0.00246)0.887:0.00559)0.367:0.00014,(((New.CleanUp.ReferenceOTU165280:0.02912,New.CleanUp.ReferenceOTU225584:0.0083)0.949:0.01127,((New.CleanUp.ReferenceOTU75252:0.01676,(New.CleanUp.ReferenceOTU368242:0.01401,New.CleanUp.ReferenceOTU274315:0.01975)0.462:0.00016)0.867:0.00274,(New.CleanUp.ReferenceOTU193026:0.00552,(New.CleanUp.ReferenceOTU162842:0.00275,New.CleanUp.ReferenceOTU292072:0.00834)0.754:0.00271)0.938:0.0083)0.923:0.0001)0.874:0.00549,((((New.CleanUp.ReferenceOTU314442:0.00015,(New.CleanUp.ReferenceOTU228098:0.00832,(New.CleanUp.ReferenceOTU333903:0.01403,(New.CleanUp.ReferenceOTU433492:0.00552,New.CleanUp.ReferenceOTU170253:0.01121)0.759:0.00276)0.947:0.01114)0.409:0.00015)0.913:0.00014,New.CleanUp.ReferenceOTU307561:0.00832)0.987:0.01401,(((New.CleanUp.ReferenceOTU424595:0.00847,New.CleanUp.ReferenceOTU20309:0.00551)0.859:0.00149,((New.CleanUp.ReferenceOTU17553:0.00276,(New.CleanUp.ReferenceOTU169546:0.0028,New.CleanUp.ReferenceOTU245093:0.00553)0.889:0.00556)0.786:0.00288,New.CleanUp.ReferenceOTU273715:0.01707)0.816:0.0013)0.964:0.01357,(New.CleanUp.ReferenceOTU62044:0.01961,New.CleanUp.ReferenceOTU290911:0.0116)0.794:0.00842)0.753:0.00315)0.749:0.00295,New.CleanUp.ReferenceOTU416677:0.01428)0.778:0.00248)0.778:0.00279)0.853:0.00317)0.833:0.00312)0.991:0.00014)0.894:0.00655)0.706:0.00184,New.CleanUp.ReferenceOTU362280:0.02268)0.884:0.00014)0.860:0.00553)0.872:0.00612)0.745:0.00363,(New.CleanUp.ReferenceOTU356758:0.00541,((New.CleanUp.ReferenceOTU376872:0.00014,(New.CleanUp.ReferenceOTU235144:0.01747,New.CleanUp.ReferenceOTU16142:0.00601)0.748:0.00225)0.960:0.01122,(New.CleanUp.ReferenceOTU50106:0.00577,(New.CleanUp.ReferenceOTU194998:0.01427,New.CleanUp.ReferenceOTU337855:0.00276)0.739:0.0025)0.934:0.0086)0.751:0.00294)0.990:0.03172)0.971:0.02398,(((((New.CleanUp.ReferenceOTU260228:0.04086,New.CleanUp.ReferenceOTU217147:0.02768)0.757:0.00579,New.CleanUp.ReferenceOTU422064:0.03133)0.323:0.00048,New.CleanUp.ReferenceOTU185034:0.00846)0.776:0.00477,(((New.CleanUp.ReferenceOTU327489:0.0634,(New.CleanUp.ReferenceOTU327947:0.08773,(New.CleanUp.ReferenceOTU154022:0.06583,New.CleanUp.ReferenceOTU342075:0.0953)0.479:0.05002)0.957:0.05722)0.935:0.03154,((New.CleanUp.ReferenceOTU37020:0.00016,(New.CleanUp.ReferenceOTU42481:0.01918,New.CleanUp.ReferenceOTU110799:0.07955)0.954:0.02896)0.833:0.01125,New.CleanUp.ReferenceOTU238976:0.02325)0.916:0.01177)0.589:0.00048,New.CleanUp.ReferenceOTU158057:0.0161)0.993:0.02663)0.989:0.03084,((New.CleanUp.ReferenceOTU60188:0.02385,(((New.CleanUp.ReferenceOTU56024:0.01718,(((New.CleanUp.ReferenceOTU199352:0.02913,((New.CleanUp.ReferenceOTU377360:0.02267,(New.CleanUp.ReferenceOTU258858:0.02082,(New.CleanUp.ReferenceOTU379243:0.02359,New.CleanUp.ReferenceOTU79937:0.02663)0.867:0.01029)0.681:0.00597)0.702:0.00334,New.CleanUp.ReferenceOTU287122:0.0168)0.890:0.0135)0.844:0.0149,New.CleanUp.ReferenceOTU135733:0.0555)0.902:0.01321,New.CleanUp.ReferenceOTU69133:0.00726)0.930:0.01385)0.958:0.02027,((((((New.CleanUp.ReferenceOTU267117:0.00464,New.CleanUp.ReferenceOTU279042:0.03053)0.923:0.01265,(New.CleanUp.ReferenceOTU398359:0.03306,New.CleanUp.ReferenceOTU177229:0.04815)0.866:0.01264)0.694:0.00297,New.CleanUp.ReferenceOTU330650:0.01108)0.525:0.00581,(New.CleanUp.ReferenceOTU324266:0.00425,(New.CleanUp.ReferenceOTU312044:0.01532,(New.CleanUp.ReferenceOTU156979:0.01791,(New.CleanUp.ReferenceOTU402716:0.03651,New.CleanUp.ReferenceOTU197344:0.01109)0.996:0.04296)0.917:0.01748)0.996:0.04029)0.844:0.0098)0.669:0.00196,(New.CleanUp.ReferenceOTU127512:0.01489,(New.CleanUp.ReferenceOTU15038:0.0117,New.CleanUp.ReferenceOTU227616:0.01139)0.551:0.0024)0.903:0.01359)0.964:0.02834,(((New.CleanUp.ReferenceOTU210343:0.02441,New.CleanUp.ReferenceOTU257091:0.01739)0.880:0.01425,((New.CleanUp.ReferenceOTU260848:0.00059,((New.CleanUp.ReferenceOTU369880:0.0144,New.CleanUp.ReferenceOTU180234:0.01185)0.836:0.00878,New.CleanUp.ReferenceOTU52574:0.03986)0.812:0.01449)0.986:0.03474,(New.CleanUp.ReferenceOTU16669:0.04858,New.CleanUp.ReferenceOTU75346:0.04313)0.783:0.0068)0.529:0.012)0.791:0.00812,((New.CleanUp.ReferenceOTU325061:0.00014,(New.CleanUp.ReferenceOTU22272:0.03784,New.CleanUp.ReferenceOTU348208:0.05754)0.390:0.00923)0.999:0.04411,New.CleanUp.ReferenceOTU269038:0.01925)0.813:0.00797)0.989:0.04206)0.873:0.01808)0.705:0.00016,New.CleanUp.ReferenceOTU199427:0.07963)0.759:0.00479)0.645:0.00168,New.CleanUp.ReferenceOTU103452:0.03742)0.829:0.01503)0.830:0.01061)0.702:0.00149)0.964:0.01139)0.938:0.00015,((((New.CleanUp.ReferenceOTU148998:0.01253,(New.CleanUp.ReferenceOTU103784:0.01403,(New.CleanUp.ReferenceOTU268957:0.02561,(New.CleanUp.ReferenceOTU369994:0.00556,New.CleanUp.ReferenceOTU197174:0.02002)0.926:0.00015)0.909:0.01451)0.840:0.00747)0.883:0.00835,New.CleanUp.ReferenceOTU250394:0.02449)0.259:0.00016,(New.CleanUp.ReferenceOTU425118:0.03142,New.CleanUp.ReferenceOTU317208:0.01526)0.872:0.00975)0.901:0.00846,(New.CleanUp.ReferenceOTU180159:0.02233,(New.CleanUp.ReferenceOTU189213:0.02018,((New.CleanUp.ReferenceOTU292485:0.01572,((New.CleanUp.ReferenceOTU430731:0.02526,New.CleanUp.ReferenceOTU158155:0.00803)0.913:0.00914,New.CleanUp.ReferenceOTU108986:0.00882)0.880:0.00966)0.739:0.00417,New.CleanUp.ReferenceOTU213130:0.03222)0.524:0.00768)0.892:0.01251)0.871:0.00803)0.907:0.00714)0.398:0.00648)0.858:0.01857,New.CleanUp.ReferenceOTU198522:0.08237)0.924:0.02382,((New.CleanUp.ReferenceOTU1978:0.00959,New.CleanUp.ReferenceOTU318865:0.04088)0.968:0.02281,((New.CleanUp.ReferenceOTU132179:0.02412,New.CleanUp.ReferenceOTU358002:0.06599)0.910:0.0219,(((New.CleanUp.ReferenceOTU59802:0.03446,New.CleanUp.ReferenceOTU211323:0.00677)0.998:0.04568,(New.CleanUp.ReferenceOTU41995:0.02265,New.CleanUp.ReferenceOTU102532:0.02688)0.442:0.00718)0.996:0.05663,((New.CleanUp.ReferenceOTU65076:0.02212,New.CleanUp.ReferenceOTU324550:0.01706)0.985:0.03911,(((New.CleanUp.ReferenceOTU58544:0.00964,(New.CleanUp.ReferenceOTU398827:0.06645,New.CleanUp.ReferenceOTU149915:0.03398)0.968:0.03465)0.928:0.0175,(New.CleanUp.ReferenceOTU52859:0.02338,(New.CleanUp.ReferenceOTU378440:0.0216,(New.CleanUp.ReferenceOTU92278:0.01775,New.CleanUp.ReferenceOTU339669:0.01784)0.913:0.01238)0.823:0.00893)0.731:0.00311)0.957:0.02181,New.CleanUp.ReferenceOTU24442:0.06678)0.611:0.00841)0.364:0.01179)0.027:0.0049)0.834:0.01271)0.950:0.02593)0.608:0.01505)0.222:0.02849)0.991:0.06792,(New.CleanUp.ReferenceOTU81603:0.08161,New.CleanUp.ReferenceOTU233770:0.10844)0.986:0.07381)0.898:0.02546,(((New.CleanUp.ReferenceOTU108683:0.01886,(209100:0.01274,(New.CleanUp.ReferenceOTU65188:0.02797,(New.CleanUp.ReferenceOTU191185:0.00847,New.CleanUp.ReferenceOTU373537:0.04838)0.391:0.00674)0.862:0.01115)0.699:0.01292)0.999:0.11438,((New.CleanUp.ReferenceOTU418036:0.03464,New.CleanUp.ReferenceOTU138556:0.01382)0.988:0.08627,(101800:0.19898,New.CleanUp.ReferenceOTU100919:0.1858)0.039:0.02101)0.874:0.05185)0.827:0.02123,(((New.CleanUp.ReferenceOTU120801:0.06582,New.CleanUp.ReferenceOTU244187:0.0199)0.989:0.05822,((New.CleanUp.ReferenceOTU210386:0.03102,((New.CleanUp.ReferenceOTU119881:0.02872,New.CleanUp.ReferenceOTU295996:0.0595)0.901:0.02036,New.CleanUp.ReferenceOTU84753:0.08171)0.599:0.01179)0.689:0.0153,(New.CleanUp.ReferenceOTU72587:0.03208,New.CleanUp.ReferenceOTU343457:0.05079)0.310:0.00608)0.676:0.00483)0.999:0.08185,(((New.CleanUp.ReferenceOTU170768:0.05548,(New.CleanUp.ReferenceOTU216073:0.04798,(New.CleanUp.ReferenceOTU112584:0.02829,752327:0.02711)0.925:0.01869)0.916:0.02517)0.957:0.03555,(New.CleanUp.ReferenceOTU35322:0.11248,((New.CleanUp.ReferenceOTU117510:0.04883,(New.CleanUp.ReferenceOTU59795:0.02831,(New.CleanUp.ReferenceOTU5029:0.09468,New.CleanUp.ReferenceOTU164360:0.03003)0.611:0.03022)0.963:0.03343)0.885:0.01307,((New.CleanUp.ReferenceOTU363705:0.05226,(New.CleanUp.ReferenceOTU54195:0.00597,4323376:0.05123)1.000:0.11943)0.962:0.04583,(New.CleanUp.ReferenceOTU441086:0.05889,((New.CleanUp.ReferenceOTU374971:0.01498,809666:0.01352)0.938:0.02775,(New.CleanUp.ReferenceOTU217436:0.03466,New.CleanUp.ReferenceOTU24936:0.02635)0.768:0.01725)0.961:0.04715)0.090:0.01252)0.841:0.01535)0.526:0.01125)0.943:0.0253)0.982:0.03455,(((((4296610:0.05555,(New.CleanUp.ReferenceOTU355371:0.09082,(New.CleanUp.ReferenceOTU255362:0.03193,((1725261:0.0113,10708:0.00015)0.995:0.02485,(335116:0.00482,586914:0.01253)0.752:0.00027)0.901:0.0151)0.641:0.01149)0.915:0.01794)0.910:0.02709,((New.CleanUp.ReferenceOTU408081:0.07353,((New.CleanUp.ReferenceOTU131067:0.08304,New.CleanUp.ReferenceOTU238873:0.03895)0.757:0.02167,(New.CleanUp.ReferenceOTU169946:0.0142,((((New.CleanUp.ReferenceOTU9170:0.01624,(New.CleanUp.ReferenceOTU202037:0.03554,(New.CleanUp.ReferenceOTU12285:0.01257,New.CleanUp.ReferenceOTU22085:0.01599)0.737:0.00279)0.668:0.0056)0.850:0.00905,((New.CleanUp.ReferenceOTU234216:0.00835,New.CleanUp.ReferenceOTU365263:0.00278)0.974:0.01684,(New.CleanUp.ReferenceOTU349060:0.01685,New.CleanUp.ReferenceOTU37273:0.02)0.743:0.00304)0.396:0.00846)0.490:0.00014,(New.CleanUp.ReferenceOTU261881:0.00883,New.CleanUp.ReferenceOTU253295:0.03599)0.880:0.0083)0.767:0.00275,((New.CleanUp.ReferenceOTU104767:0.01066,New.CleanUp.ReferenceOTU88713:0.02399)0.970:0.01784,(((((New.CleanUp.ReferenceOTU343926:0.024,(New.CleanUp.ReferenceOTU400446:0.01439,New.CleanUp.ReferenceOTU310702:0.03322)0.987:0.03717)0.985:0.04541,(New.CleanUp.ReferenceOTU216430:0.06598,New.CleanUp.ReferenceOTU301157:0.01834)0.887:0.01903)0.901:0.01904,New.CleanUp.ReferenceOTU117704:0.06287)0.694:0.00015,((((((New.CleanUp.ReferenceOTU337219:0.04396,New.CleanUp.ReferenceOTU362789:0.0177)0.659:0.00913,(New.CleanUp.ReferenceOTU99231:0.03054,New.CleanUp.ReferenceOTU59498:0.06308)0.802:0.00788)0.975:0.03778,(New.CleanUp.ReferenceOTU371313:0.04194,New.CleanUp.ReferenceOTU209900:0.05431)0.893:0.02429)0.783:0.01505,(New.CleanUp.ReferenceOTU62131:0.02185,New.CleanUp.ReferenceOTU271954:0.06525)0.926:0.02315)0.925:0.02391,(New.CleanUp.ReferenceOTU415203:0.03639,New.CleanUp.ReferenceOTU145960:0.0274)0.634:0.01986)0.881:0.01632,New.CleanUp.ReferenceOTU38399:0.0321)0.865:0.01191)0.943:0.02387,(((New.CleanUp.ReferenceOTU140889:0.017,((New.CleanUp.ReferenceOTU267846:0.01125,New.CleanUp.ReferenceOTU357447:0.01152)0.754:0.0026,(New.CleanUp.ReferenceOTU346715:0.01701,(New.CleanUp.ReferenceOTU375073:0.01655,((New.CleanUp.ReferenceOTU305705:0.00588,(New.CleanUp.ReferenceOTU139615:0.00205,New.CleanUp.ReferenceOTU278699:0.01184)0.895:0.00592)0.834:0.00527,((New.CleanUp.ReferenceOTU284703:0.00016,(New.CleanUp.ReferenceOTU402238:0.04948,New.CleanUp.ReferenceOTU366371:0.03973)0.651:0.00734)0.999:0.04249,New.CleanUp.ReferenceOTU151176:0.01144)0.934:0.01406)0.973:0.01449)0.935:0.00015)0.383:0.00285)0.958:0.0115)0.723:0.00278,(New.CleanUp.ReferenceOTU305954:0.06134,New.CleanUp.ReferenceOTU61637:0.04098)0.805:0.00656)0.975:0.01709,(((((((New.CleanUp.ReferenceOTU377139:0.01702,New.CleanUp.ReferenceOTU228039:0.02015)0.806:0.00522,(((New.CleanUp.ReferenceOTU184991:0.01381,(New.CleanUp.ReferenceOTU17262:0.01998,New.CleanUp.ReferenceOTU404240:0.02703)0.042:0.01177)0.988:0.03359,(New.CleanUp.ReferenceOTU394000:0.01751,(New.CleanUp.ReferenceOTU170283:0.00324,New.CleanUp.ReferenceOTU337805:0.02262)0.935:0.01476)0.818:0.01669)0.254:0.00015,((New.CleanUp.ReferenceOTU375104:0.03504,New.CleanUp.ReferenceOTU326510:0.0028)0.759:0.00365,New.CleanUp.ReferenceOTU262797:0.02469)0.159:0.00328)0.890:0.0105)0.915:0.0088,New.CleanUp.ReferenceOTU251784:0.02912)0.732:0.00292,(New.CleanUp.ReferenceOTU323566:0.01127,(New.CleanUp.ReferenceOTU159514:0.00014,New.CleanUp.ReferenceOTU80796:0.03485)0.861:0.00554)0.930:0.0088)0.727:0.00276,(((New.CleanUp.ReferenceOTU427940:0.00623,New.CleanUp.ReferenceOTU107494:0.02688)0.066:0.00391,(New.CleanUp.ReferenceOTU374976:0.01403,(New.CleanUp.ReferenceOTU436540:0.02263,(New.CleanUp.ReferenceOTU354490:0.03809,New.CleanUp.ReferenceOTU46051:0.00279)0.769:0.00281)0.239:0.00014)0.957:0.01503)0.889:0.00949,(((New.CleanUp.ReferenceOTU94661:0.00832,4397838:0.00014)0.998:0.03826,New.CleanUp.ReferenceOTU41763:0.00622)0.946:0.01956,(New.CleanUp.ReferenceOTU413850:0.02035,(New.CleanUp.ReferenceOTU396197:0.01417,(New.CleanUp.ReferenceOTU276244:0.01871,(New.CleanUp.ReferenceOTU71430:0.0119,(New.CleanUp.ReferenceOTU93775:0.00504,New.CleanUp.ReferenceOTU306059:0.01179)0.923:0.01158)0.513:0.00601)0.345:0.00329)0.896:0.00686)0.742:0.00504)0.298:0.00319)0.938:0.0089)0.887:0.00573,((New.ReferenceOTU980:0.02232,871009:0.00877)0.932:0.02349,(((1117661:0.00015,(New.CleanUp.ReferenceOTU337784:0.02336,(New.CleanUp.ReferenceOTU406831:0.01011,810455:0.02277)0.846:0.00737)0.653:0.00826)0.941:0.01403,(New.CleanUp.ReferenceOTU137449:0.00836,New.CleanUp.ReferenceOTU219857:0.01116)0.912:0.00016)0.800:0.00623,((New.CleanUp.ReferenceOTU142774:0.01172,New.CleanUp.ReferenceOTU241849:0.02326)0.719:0.00263,New.CleanUp.ReferenceOTU126320:0.05182)0.394:0.01107)0.944:0.02341)0.757:0.00507)0.747:0.00587,(((New.CleanUp.ReferenceOTU371240:0.0226,New.CleanUp.ReferenceOTU188605:0.01415)0.912:0.00847,((New.CleanUp.ReferenceOTU196601:0.05765,New.CleanUp.ReferenceOTU306621:0.0108)0.327:0.00016,New.CleanUp.ReferenceOTU160104:0.00581)0.855:0.0056)0.926:0.01115,New.CleanUp.ReferenceOTU280375:0.01998)0.900:0.00827)0.511:0.00015)0.818:0.00589)0.968:0.01728)0.853:0.00572)0.762:0.00334)0.881:0.00015)0.962:0.02996)0.919:0.022,(New.CleanUp.ReferenceOTU170094:0.1791,New.CleanUp.ReferenceOTU288803:0.09247)0.846:0.02589)0.991:0.05285)0.476:0.00827,((((819455:0.11147,(New.CleanUp.ReferenceOTU356746:0.14567,(((New.CleanUp.ReferenceOTU164335:0.03854,(((New.CleanUp.ReferenceOTU9000:0.0232,(New.CleanUp.ReferenceOTU174666:0.0362,New.CleanUp.ReferenceOTU435964:0.01443)0.433:0.00726)0.977:0.01866,New.CleanUp.ReferenceOTU188365:0.00577)0.767:0.00015,((((224740:0.00014,(New.CleanUp.ReferenceOTU98745:0.00873,New.CleanUp.ReferenceOTU236513:0.02069)0.876:0.0087)0.849:0.0028,817854:0.00015)0.919:0.00875,((832844:0.0093,(New.CleanUp.ReferenceOTU104457:0.00927,New.CleanUp.ReferenceOTU304539:0.00829)0.523:0.00292)0.759:0.00353,New.CleanUp.ReferenceOTU175599:0.02932)0.878:0.01139)0.736:0.00292,(913264:0.0146,New.CleanUp.ReferenceOTU341322:0.00866)0.856:0.00597)0.946:0.00855)0.851:0.01004)0.825:0.00563,(New.CleanUp.ReferenceOTU295095:0.02664,849683:0.00016)0.877:0.01053)0.389:0.00704,(New.CleanUp.ReferenceOTU118442:0.00586,(((New.CleanUp.ReferenceOTU240910:0.08766,New.CleanUp.ReferenceOTU359058:0.01286)0.960:0.02239,(((((New.CleanUp.ReferenceOTU178896:0.00746,(((New.CleanUp.ReferenceOTU60911:0.06193,New.CleanUp.ReferenceOTU339885:0.02221)0.953:0.0269,((New.CleanUp.ReferenceOTU52316:0.02755,New.CleanUp.ReferenceOTU330326:0.0122)0.845:0.01273,New.CleanUp.ReferenceOTU380391:0.03394)0.748:0.0104)0.545:0.00662,New.CleanUp.ReferenceOTU330452:0.06209)0.807:0.00627)0.681:0.00518,New.CleanUp.ReferenceOTU380005:0.04732)0.876:0.01169,(((New.ReferenceOTU228:0.01727,(New.CleanUp.ReferenceOTU44595:0.07204,New.CleanUp.ReferenceOTU292174:0.01968)0.917:0.02069)0.802:0.00653,(New.CleanUp.ReferenceOTU437479:0.04782,New.CleanUp.ReferenceOTU34279:0.01616)0.833:0.00015)0.966:0.0198,((((New.CleanUp.ReferenceOTU74628:0.036,New.CleanUp.ReferenceOTU47547:0.03944)0.771:0.01276,((New.CleanUp.ReferenceOTU239071:0.08998,New.CleanUp.ReferenceOTU441575:0.05727)0.812:0.02245,(New.CleanUp.ReferenceOTU383667:0.01473,((New.CleanUp.ReferenceOTU33715:0.08081,New.CleanUp.ReferenceOTU9592:0.0386)0.929:0.02642,(New.CleanUp.ReferenceOTU100611:0.06988,(New.CleanUp.ReferenceOTU428802:0.02784,(New.CleanUp.ReferenceOTU17253:0.01946,New.CleanUp.ReferenceOTU307229:0.10938)0.750:0.03322)0.924:0.02755)0.862:0.02018)0.816:0.01737)0.947:0.03274)0.846:0.01123)0.117:0.00016,(New.CleanUp.ReferenceOTU150971:0.01939,(((New.CleanUp.ReferenceOTU269611:0.0208,((((New.CleanUp.ReferenceOTU305709:0.00854,(New.CleanUp.ReferenceOTU80526:0.01724,New.CleanUp.ReferenceOTU94632:0.0107)0.563:0.0105)0.873:0.00016,New.CleanUp.ReferenceOTU156523:0.02065)0.789:0.00282,(10596:0.00015,(New.CleanUp.ReferenceOTU172803:0.02079,(New.CleanUp.ReferenceOTU412741:0.02062,4234522:0.00875)0.739:0.00265)0.931:0.00876)0.160:0.00015)0.922:0.00941,(New.CleanUp.ReferenceOTU363444:0.01711,(New.CleanUp.ReferenceOTU91332:0.0174,(New.CleanUp.ReferenceOTU269022:0.02062,220025:0.01194)0.939:0.00016)0.747:0.00307)0.919:0.01179)0.809:0.0049)0.924:0.009,((New.CleanUp.ReferenceOTU405338:0.0111,(New.CleanUp.ReferenceOTU140546:0.01426,New.CleanUp.ReferenceOTU288028:0.02673)0.939:0.01946)0.892:0.01025,(New.CleanUp.ReferenceOTU355968:0.01521,(New.CleanUp.ReferenceOTU303303:0.01828,New.CleanUp.ReferenceOTU314396:0.01425)0.896:0.00902)0.753:0.00224)0.854:0.00567)0.836:0.0056,(New.CleanUp.ReferenceOTU228925:0.00585,New.CleanUp.ReferenceOTU32055:0.01466)0.937:0.0121)0.980:0.01995)0.691:0.00067)0.709:0.00322,(New.CleanUp.ReferenceOTU285881:0.07152,New.CleanUp.ReferenceOTU318398:0.06199)0.965:0.04058)0.624:0.00927)0.996:0.03539)0.553:0.00694,((New.CleanUp.ReferenceOTU50472:0.02974,New.CleanUp.ReferenceOTU177833:0.095)0.788:0.01183,New.CleanUp.ReferenceOTU183891:0.02523)0.994:0.04732)0.985:0.02793,(((New.CleanUp.ReferenceOTU287374:0.02338,(New.CleanUp.ReferenceOTU435152:0.02976,(New.CleanUp.ReferenceOTU363410:0.04594,New.CleanUp.ReferenceOTU194838:0.0372)0.865:0.01772)0.660:0.00356)0.987:0.02241,New.CleanUp.ReferenceOTU435936:0.00014)0.775:0.0067,New.CleanUp.ReferenceOTU42322:0.04976)0.988:0.03196)0.490:0.00016)0.790:0.00014,((New.CleanUp.ReferenceOTU106277:0.00259,New.CleanUp.ReferenceOTU172971:0.06924)0.905:0.01305,((((New.CleanUp.ReferenceOTU221656:0.02079,(New.CleanUp.ReferenceOTU386326:0.01783,New.CleanUp.ReferenceOTU81905:0.01771)0.732:0.00272)0.084:0.00292,New.CleanUp.ReferenceOTU304581:0.01758)0.122:0.00015,(New.CleanUp.ReferenceOTU256069:0.03974,New.ReferenceOTU315:0.00607)0.855:0.00556)0.740:0.00295,((New.CleanUp.ReferenceOTU410923:0.01859,(((New.CleanUp.ReferenceOTU304233:0.06229,New.CleanUp.ReferenceOTU74812:0.01104)0.794:0.0243,((New.CleanUp.ReferenceOTU184963:0.01781,(New.CleanUp.ReferenceOTU134714:0.04169,New.CleanUp.ReferenceOTU212223:0.03816)0.907:0.01987)0.207:0.00795,(New.CleanUp.ReferenceOTU26378:0.03255,New.CleanUp.ReferenceOTU332614:0.03604)0.920:0.02338)0.815:0.01297)0.494:0.00365,New.CleanUp.ReferenceOTU161865:0.03417)0.880:0.01077)0.814:0.0118,New.CleanUp.ReferenceOTU118907:0.06977)0.991:0.04418)0.028:0.00491)1.000:0.05254)0.906:0.00662)0.816:0.00948)0.902:0.04162)0.938:0.04706)0.863:0.02201,(((New.CleanUp.ReferenceOTU263906:0.03279,(New.CleanUp.ReferenceOTU184315:0.03539,New.CleanUp.ReferenceOTU232630:0.00317)0.898:0.01456)0.975:0.03337,(New.CleanUp.ReferenceOTU398531:0.03892,New.CleanUp.ReferenceOTU407308:0.07018)0.894:0.0184)0.997:0.05465,(((((New.CleanUp.ReferenceOTU416782:0.06842,New.CleanUp.ReferenceOTU252569:0.00015)0.907:0.01885,((New.CleanUp.ReferenceOTU420374:0.02063,New.CleanUp.ReferenceOTU62027:0.03697)0.917:0.02499,((2591424:0.04086,1089939:0.04621)0.056:0.00553,(New.CleanUp.ReferenceOTU430198:0.03247,New.CleanUp.ReferenceOTU96510:0.03633)0.989:0.04452)0.935:0.0193)0.811:0.01617)0.962:0.02887,(New.CleanUp.ReferenceOTU60605:0.04173,(New.CleanUp.ReferenceOTU314000:0.01916,1107608:0.01818)0.829:0.01215)0.908:0.01864)0.967:0.02672,(((((New.CleanUp.ReferenceOTU176546:0.0427,(New.CleanUp.ReferenceOTU363357:0.0485,New.CleanUp.ReferenceOTU143223:0.01156)0.626:0.00998)0.918:0.01984,(((((New.CleanUp.ReferenceOTU356871:0.04811,((New.CleanUp.ReferenceOTU235328:0.01444,(New.CleanUp.ReferenceOTU307445:0.00779,New.CleanUp.ReferenceOTU33205:0.00725)0.885:0.00752)0.751:0.0028,(((New.CleanUp.ReferenceOTU287181:0.02941,(New.CleanUp.ReferenceOTU251986:0.01404,(New.CleanUp.ReferenceOTU203684:0.03828,New.CleanUp.ReferenceOTU357712:0.00014)0.988:0.02028)0.698:0.00014)0.946:0.01183,New.CleanUp.ReferenceOTU27116:0.01984)0.245:0.0027,New.CleanUp.ReferenceOTU131585:0.03177)0.561:0.003)0.721:0.00453)0.923:0.01782,(New.CleanUp.ReferenceOTU98660:0.02302,(New.CleanUp.ReferenceOTU352789:0.00646,(New.CleanUp.ReferenceOTU22994:0.0292,(New.CleanUp.ReferenceOTU72068:0.00653,(New.CleanUp.ReferenceOTU105416:0.04382,New.CleanUp.ReferenceOTU146409:0.02502)0.997:0.04743)0.993:0.04343)0.738:0.00742)0.932:0.01512)0.869:0.00864)0.919:0.01675,New.CleanUp.ReferenceOTU98249:0.04709)0.683:0.00308,((New.CleanUp.ReferenceOTU247192:0.01668,(New.CleanUp.ReferenceOTU23277:0.0028,New.CleanUp.ReferenceOTU238260:0.0199)0.999:0.04393)0.821:0.01138,New.CleanUp.ReferenceOTU291079:0.0463)0.612:0.01183)0.759:0.00453,(((New.CleanUp.ReferenceOTU101859:0.0954,New.CleanUp.ReferenceOTU5624:0.01652)0.852:0.01131,((New.CleanUp.ReferenceOTU214035:0.01544,(New.CleanUp.ReferenceOTU196039:0.02637,New.CleanUp.ReferenceOTU319030:0.0253)0.479:0.02213)0.693:0.00499,New.CleanUp.ReferenceOTU214043:0.00322)0.963:0.02091)0.842:0.00901,((New.CleanUp.ReferenceOTU304022:0.00626,(New.CleanUp.ReferenceOTU8452:0.00479,(New.CleanUp.ReferenceOTU78536:0.00277,New.CleanUp.ReferenceOTU85630:0.03234)0.944:0.0122)0.881:0.00582)0.776:0.0054,New.CleanUp.ReferenceOTU341428:0.03538)0.918:0.0102)0.682:0.00161)0.844:0.00912)0.878:0.01367,((((New.CleanUp.ReferenceOTU86450:0.0257,(256241:0.01731,(New.CleanUp.ReferenceOTU9577:0.03186,(547926:0.00015,((New.CleanUp.ReferenceOTU254564:0.00548,New.CleanUp.ReferenceOTU309945:0.07697)0.015:0.00281,New.CleanUp.ReferenceOTU316678:0.03444)0.959:0.03491)0.732:0.0028)0.895:0.00869)0.735:0.00318)0.949:0.01786,((1026261:0.02056,((New.CleanUp.ReferenceOTU412886:0.00015,New.CleanUp.ReferenceOTU124359:0.04408)0.767:0.00278,4353063:0.00835)0.937:0.01162)0.668:0.00164,New.CleanUp.ReferenceOTU12658:0.0357)0.589:0.01305)0.900:0.01787,(((New.CleanUp.ReferenceOTU56928:0.01375,(New.CleanUp.ReferenceOTU104256:0.02735,New.CleanUp.ReferenceOTU151418:0.01848)0.445:0.00702)0.911:0.01748,New.ReferenceOTU1389:0.00547)0.907:0.01013,((250050:0.00668,662983:0.01298)0.911:0.01167,540592:0.01606)0.860:0.00791)0.190:0.00016)0.728:0.01188,(New.CleanUp.ReferenceOTU24531:0.01734,(New.CleanUp.ReferenceOTU252445:0.03901,(New.CleanUp.ReferenceOTU323777:0.08143,(New.CleanUp.ReferenceOTU199739:0.02727,New.CleanUp.ReferenceOTU36627:0.00208)0.955:0.03555)0.932:0.00015)0.950:0.02162)0.979:0.0266)0.845:0.01104)0.992:0.03393,(((((New.CleanUp.ReferenceOTU14398:0.01367,((New.CleanUp.ReferenceOTU90015:0.01401,(New.CleanUp.ReferenceOTU181342:0.00776,New.CleanUp.ReferenceOTU183201:0.02703)0.895:0.009)0.744:0.00284,New.CleanUp.ReferenceOTU17778:0.02004)0.760:0.00379)0.920:0.01337,New.CleanUp.ReferenceOTU287710:0.01684)0.768:0.00016,((570443:0.02027,(New.CleanUp.ReferenceOTU397327:0.01385,204372:0.00015)0.933:0.01144)0.889:0.00846,(New.CleanUp.ReferenceOTU270129:0.01668,641481:0.00014)0.896:0.00547)0.902:0.00015)0.926:0.00273,(((((((New.CleanUp.ReferenceOTU119253:0.01887,New.CleanUp.ReferenceOTU342599:0.01957)0.980:0.02512,(New.CleanUp.ReferenceOTU179795:0.00015,New.CleanUp.ReferenceOTU328541:0.07598)0.911:0.01001)0.760:0.00478,224129:0.01704)0.715:0.01409,((((New.CleanUp.ReferenceOTU311704:0.0265,((New.CleanUp.ReferenceOTU411040:0.02582,(((New.CleanUp.ReferenceOTU203449:0.06217,(New.CleanUp.ReferenceOTU415393:0.00016,(1023267:0.02885,4299497:0.00625)0.988:0.03191)0.956:0.02811)0.999:0.05212,(New.CleanUp.ReferenceOTU78605:0.03409,((New.CleanUp.ReferenceOTU103423:0.08467,New.CleanUp.ReferenceOTU196113:0.01772)0.973:0.02897,(New.CleanUp.ReferenceOTU82092:0.06706,New.CleanUp.ReferenceOTU1518:0.03071)0.776:0.00946)0.929:0.01527)0.784:0.0057)0.728:0.00195,(((New.CleanUp.ReferenceOTU182276:0.07057,New.CleanUp.ReferenceOTU230846:0.04908)0.784:0.00807,((New.CleanUp.ReferenceOTU321485:0.04481,((New.CleanUp.ReferenceOTU275374:0.04572,New.CleanUp.ReferenceOTU308095:0.02152)0.967:0.03496,1124975:0.04779)0.755:0.00626)0.662:0.00673,(New.CleanUp.ReferenceOTU185809:0.00605,New.CleanUp.ReferenceOTU263870:0.01675)0.987:0.02146)0.638:0.0022)0.932:0.01624,(New.CleanUp.ReferenceOTU9088:0.03646,New.CleanUp.ReferenceOTU98493:0.04795)0.762:0.00509)0.977:0.03159)0.836:0.01343)0.159:0.00915,New.CleanUp.ReferenceOTU32063:0.02947)0.714:0.00633)0.749:0.00471,(New.CleanUp.ReferenceOTU80743:0.00446,New.CleanUp.ReferenceOTU241428:0.05775)0.977:0.03465)0.865:0.0078,(((New.CleanUp.ReferenceOTU55109:0.03005,New.CleanUp.ReferenceOTU302336:0.00452)0.978:0.02115,((((New.CleanUp.ReferenceOTU414115:0.01403,(((New.CleanUp.ReferenceOTU85808:0.02084,New.CleanUp.ReferenceOTU11531:0.01928)0.786:0.00644,(1085849:0.01281,(New.CleanUp.ReferenceOTU8771:0.02906,692711:0.00014)0.754:0.00385)0.876:0.00921)0.870:0.01017,New.CleanUp.ReferenceOTU89240:0.01636)0.744:0.00341)0.881:0.00558,New.CleanUp.ReferenceOTU364922:0.01124)0.875:0.00015,(New.CleanUp.ReferenceOTU408553:0.01425,New.CleanUp.ReferenceOTU24596:0.0233)0.902:0.01119)0.816:0.006,((1016118:0.00015,(New.CleanUp.ReferenceOTU399783:0.01833,New.CleanUp.ReferenceOTU190223:0.02502)0.854:0.0144)0.940:0.01635,(New.CleanUp.ReferenceOTU107894:0.01053,(New.CleanUp.ReferenceOTU42975:0.01382,4353904:0.01067)0.671:0.00045)0.847:0.00449)0.169:0.00571)0.963:0.00014)0.839:0.00475,(((New.CleanUp.ReferenceOTU398194:0.02007,(New.CleanUp.ReferenceOTU3028:0.01129,(New.CleanUp.ReferenceOTU168135:0.01731,New.CleanUp.ReferenceOTU213058:0.01724)0.869:0.0083)0.914:0.00869)0.823:0.00528,(814416:0.00274,New.CleanUp.ReferenceOTU364490:0.03243)0.920:0.01118)0.929:0.00014,(((New.CleanUp.ReferenceOTU357163:0.01807,(New.CleanUp.ReferenceOTU416399:0.02346,New.CleanUp.ReferenceOTU205579:0.02736)0.832:0.00974)0.699:0.00727,(New.CleanUp.ReferenceOTU403042:0.01698,(New.CleanUp.ReferenceOTU436580:0.01669,New.CleanUp.ReferenceOTU744:0.02062)0.758:0.00605)0.685:0.00259)1.000:0.00016,(New.CleanUp.ReferenceOTU365653:0.00011,(239367:0.00272,New.CleanUp.ReferenceOTU143169:0.04383)0.997:0.00016)0.963:0.00826)0.265:0.00015)0.889:0.00554)0.710:0.00279)0.958:0.00015,(New.CleanUp.ReferenceOTU104860:0.02726,New.CleanUp.ReferenceOTU234854:0.02043)0.937:0.02012)0.978:0.01665)0.109:0.00015,(New.CleanUp.ReferenceOTU272829:0.01772,(New.CleanUp.ReferenceOTU298314:0.00014,(New.CleanUp.ReferenceOTU9573:0.01759,New.CleanUp.ReferenceOTU185962:0.0109)0.988:0.02644)0.993:0.03223)0.822:0.00516)0.992:0.01955,((((New.CleanUp.ReferenceOTU106019:0.0197,((New.CleanUp.ReferenceOTU44724:0.03814,(New.CleanUp.ReferenceOTU7008:0.03876,New.CleanUp.ReferenceOTU209362:0.00498)0.935:0.02015)0.953:0.02063,(New.CleanUp.ReferenceOTU185718:0.02882,(New.CleanUp.ReferenceOTU319705:0.05032,(New.ReferenceOTU678:0.00551,216600:0.00014)0.287:0.00289)0.281:0.00015)0.869:0.008)0.923:0.01359)0.920:0.0133,(New.CleanUp.ReferenceOTU281286:0.07558,New.CleanUp.ReferenceOTU98733:0.00015)0.602:0.00278)0.912:0.00862,(((New.CleanUp.ReferenceOTU159360:0.00546,535922:0.00014)0.854:0.00601,(New.CleanUp.ReferenceOTU424875:0.0469,New.CleanUp.ReferenceOTU50988:0.03336)0.718:0.00487)0.756:0.00576,((New.CleanUp.ReferenceOTU206935:0.02368,New.CleanUp.ReferenceOTU62383:0.01963)0.675:0.00533,New.CleanUp.ReferenceOTU52126:0.08195)0.941:0.016)0.972:0.01769)0.880:0.00839,(New.CleanUp.ReferenceOTU101994:0.03256,New.CleanUp.ReferenceOTU67996:0.00523)0.956:0.01486)0.734:0.00262)0.934:0.01108,((((New.CleanUp.ReferenceOTU133224:0.01409,((New.CleanUp.ReferenceOTU280591:0.03168,New.CleanUp.ReferenceOTU267571:0.0084)0.744:0.00275,((New.CleanUp.ReferenceOTU15367:0.0266,New.CleanUp.ReferenceOTU372500:0.00565)0.769:0.00247,(New.CleanUp.ReferenceOTU375992:0.0307,New.CleanUp.ReferenceOTU183041:0.01339)0.841:0.01399)1.000:0.00015)0.907:0.00853)0.941:0.01156,((((New.CleanUp.ReferenceOTU272038:0.00652,New.CleanUp.ReferenceOTU315905:0.03123)0.836:0.00571,New.CleanUp.ReferenceOTU301735:0.01722)0.897:0.01293,New.CleanUp.ReferenceOTU342917:0.01306)0.656:0.00186,New.ReferenceOTU1533:0.00279)0.960:0.01127)0.740:0.00261,((New.CleanUp.ReferenceOTU39501:0.03964,(New.CleanUp.ReferenceOTU432958:0.01764,New.CleanUp.ReferenceOTU144112:0.00621)0.398:0.0099)0.870:0.01945,((((New.CleanUp.ReferenceOTU422865:0.01033,New.CleanUp.ReferenceOTU319506:0.02107)0.875:0.01286,New.CleanUp.ReferenceOTU180805:0.05474)0.843:0.01288,(New.CleanUp.ReferenceOTU314539:0.02618,New.CleanUp.ReferenceOTU169396:0.00852)0.838:0.00592)0.422:0.00014,New.CleanUp.ReferenceOTU40678:0.01093)0.967:0.02363)0.873:0.00846)0.355:0.00284,New.CleanUp.ReferenceOTU249014:0.03207)0.842:0.00014)0.739:0.00015)0.800:0.00014,(((New.CleanUp.ReferenceOTU295844:0.02192,New.CleanUp.ReferenceOTU266772:0.0277)0.083:0.00253,(New.CleanUp.ReferenceOTU162827:0.03371,(New.CleanUp.ReferenceOTU17299:0.00395,New.CleanUp.ReferenceOTU59092:0.02765)0.878:0.00898)0.834:0.00796)0.942:0.02116,((New.CleanUp.ReferenceOTU368015:0.00785,(New.CleanUp.ReferenceOTU154049:0.01302,New.CleanUp.ReferenceOTU191736:0.0254)0.999:0.05067)0.985:0.03945,(((New.CleanUp.ReferenceOTU222023:0.04178,((New.CleanUp.ReferenceOTU233048:0.01791,New.CleanUp.ReferenceOTU292017:0.02325)0.727:0.01732,(New.CleanUp.ReferenceOTU48007:0.00644,(((New.CleanUp.ReferenceOTU59387:0.04462,New.CleanUp.ReferenceOTU167238:0.00591)0.974:0.02071,(New.CleanUp.ReferenceOTU157439:0.01232,New.CleanUp.ReferenceOTU345803:0.07293)0.898:0.01397)0.816:0.0055,New.CleanUp.ReferenceOTU391161:0.03935)0.838:0.01329)0.943:0.03114)0.973:0.04191)0.643:0.02023,New.CleanUp.ReferenceOTU323854:0.01103)0.669:0.00899,New.CleanUp.ReferenceOTU43800:0.03259)0.755:0.00682)0.979:0.02989)0.800:0.00841)0.985:0.0179)0.311:0.00098,((((New.CleanUp.ReferenceOTU305995:0.01921,(305616:0.00595,(New.CleanUp.ReferenceOTU406247:0.00272,810076:0.00014)0.984:0.01954)0.939:0.01734)0.983:0.02736,726736:0.01982)0.875:0.01064,218401:0.01891)0.756:0.00384,((((((New.CleanUp.ReferenceOTU128678:0.0176,New.CleanUp.ReferenceOTU2183:0.02333)0.869:0.00839,(((((New.CleanUp.ReferenceOTU380518:0.03253,New.CleanUp.ReferenceOTU292522:0.02445)0.685:0.00177,New.CleanUp.ReferenceOTU252647:0.02255)0.856:0.00605,239581:0.00568)0.871:0.00584,((New.CleanUp.ReferenceOTU77200:0.02263,New.CleanUp.ReferenceOTU86555:0.01365)0.997:0.03248,New.CleanUp.ReferenceOTU287260:0.02407)0.712:0.00238)0.795:0.004,(New.CleanUp.ReferenceOTU338583:0.06338,(New.CleanUp.ReferenceOTU70469:0.08149,New.CleanUp.ReferenceOTU164910:0.04917)0.420:0.02968)0.541:0.00016)0.878:0.00986)0.980:0.02104,New.CleanUp.ReferenceOTU10950:0.03845)0.458:0.00254,((((New.CleanUp.ReferenceOTU246244:0.0315,New.CleanUp.ReferenceOTU302762:0.0279)0.967:0.03149,(New.CleanUp.ReferenceOTU210142:0.05261,(New.CleanUp.ReferenceOTU315760:0.04055,(New.CleanUp.ReferenceOTU187581:0.00015,New.CleanUp.ReferenceOTU189674:0.02303)0.676:0.00459)0.279:0.00722)0.971:0.0256)0.766:0.01001,New.CleanUp.ReferenceOTU326108:0.04261)0.837:0.01128,(((New.CleanUp.ReferenceOTU306761:0.01435,((New.CleanUp.ReferenceOTU81503:0.00278,(New.CleanUp.ReferenceOTU345489:0.0258,(New.CleanUp.ReferenceOTU364366:0.07059,New.CleanUp.ReferenceOTU180692:0.02758)0.378:0.02838)0.828:0.01568)0.738:0.00285,New.CleanUp.ReferenceOTU123324:0.02585)0.927:0.0114)0.302:0.00014,(New.CleanUp.ReferenceOTU417797:0.01132,New.CleanUp.ReferenceOTU105902:0.00834)0.605:0.00561)0.841:0.00571,New.CleanUp.ReferenceOTU308854:0.00816)0.825:0.00653)0.961:0.0166)0.767:0.00299,(((New.CleanUp.ReferenceOTU412893:0.08136,(New.CleanUp.ReferenceOTU391541:0.01352,New.CleanUp.ReferenceOTU420658:0.05997)0.910:0.02426)0.620:0.01673,New.CleanUp.ReferenceOTU208658:0.01815)0.352:0.01808,((((New.CleanUp.ReferenceOTU428758:0.02423,(New.CleanUp.ReferenceOTU291126:0.00627,New.CleanUp.ReferenceOTU42146:0.09252)0.865:0.02279)0.543:0.00015,(New.CleanUp.ReferenceOTU206296:0.04384,New.CleanUp.ReferenceOTU105019:0.06508)0.937:0.02513)0.732:0.00329,((New.CleanUp.ReferenceOTU76097:0.02617,(New.CleanUp.ReferenceOTU422289:0.02585,(New.CleanUp.ReferenceOTU32296:0.04144,New.CleanUp.ReferenceOTU156429:0.01037)0.771:0.01039)0.361:0.00575)0.727:0.00264,New.CleanUp.ReferenceOTU142988:0.00799)0.801:0.00454)0.778:0.00534,(New.CleanUp.ReferenceOTU203112:0.04248,(New.CleanUp.ReferenceOTU162661:0.00485,New.CleanUp.ReferenceOTU347367:0.05603)0.896:0.01445)0.562:0.01603)0.378:0.00959)0.653:0.00112)0.758:0.00275,((547658:0.01158,((4373488:0.01116,(((New.CleanUp.ReferenceOTU430049:0.00275,114341:0.00016)0.761:0.00343,(New.CleanUp.ReferenceOTU297111:0.03538,(New.CleanUp.ReferenceOTU387745:0.00752,New.CleanUp.ReferenceOTU204650:0.0514)0.904:0.01245)0.861:0.00818)0.954:0.01411,New.CleanUp.ReferenceOTU316609:0.01364)0.895:0.00896)0.764:0.0028,(((New.CleanUp.ReferenceOTU175655:0.02336,New.CleanUp.ReferenceOTU313723:0.01938)0.978:0.02703,(1638795:0.01408,((217328:0.00554,New.CleanUp.ReferenceOTU256313:0.00549)0.974:0.01405,((944435:0.00832,105239:0.00555)0.765:0.00278,((113365:0.00014,(1135669:0.00014,342714:0.00273)0.928:0.00548)0.528:0.00016,(313833:0.00014,4008780:0.00552)0.991:0.01703)0.905:0.00552)0.123:0.00016)0.880:0.00561)0.590:0.00272)0.441:0.00016,99343:0.01115)0.813:0.00277)0.774:0.0024)0.862:0.00579,(((New.CleanUp.ReferenceOTU248116:0.0273,(974238:0.00016,New.CleanUp.ReferenceOTU251227:0.00273)0.986:0.02581)0.873:0.00836,1052235:0.01931)0.804:0.00724,((((New.CleanUp.ReferenceOTU99467:0.03512,(New.CleanUp.ReferenceOTU127268:0.01108,New.CleanUp.ReferenceOTU58915:0.01974)0.724:0.00281)0.854:0.00016,3633671:0.00014)0.939:0.00014,New.CleanUp.ReferenceOTU409191:0.01979)0.972:0.0141,((156882:0.00547,534810:0.00014)0.732:0.00015,(4222816:0.00014,4361146:0.06869)0.088:0.00553)0.946:0.0114)0.782:0.00588)0.898:0.01012)0.868:0.00566)0.922:0.0088)0.998:0.03003)0.246:0.00015)0.515:0.01013,New.CleanUp.ReferenceOTU197944:0.08567)0.799:0.01025)0.887:0.01357)0.725:0.00678,(((932062:0.05306,(New.CleanUp.ReferenceOTU421427:0.04375,806393:0.01719)0.936:0.03548)0.974:0.0414,(((((New.CleanUp.ReferenceOTU208205:0.04166,((((((New.CleanUp.ReferenceOTU312570:0.00471,New.CleanUp.ReferenceOTU248017:0.02989)0.764:0.00266,(New.CleanUp.ReferenceOTU223549:0.01113,4347172:0.00016)0.804:0.00374)0.730:0.00233,((New.CleanUp.ReferenceOTU202182:0.01506,New.CleanUp.ReferenceOTU356646:0.02043)0.971:0.02484,(((New.CleanUp.ReferenceOTU105063:0.01518,New.CleanUp.ReferenceOTU124391:0.03196)0.999:0.06418,(New.CleanUp.ReferenceOTU387830:0.04079,((((New.CleanUp.ReferenceOTU365712:0.00413,((New.CleanUp.ReferenceOTU99061:0.00498,((New.CleanUp.ReferenceOTU121887:0.01391,(New.CleanUp.ReferenceOTU118035:0.02118,New.CleanUp.ReferenceOTU33310:0.04651)0.729:0.00179)0.981:0.03514,New.CleanUp.ReferenceOTU270318:0.05771)0.310:0.02424)0.925:0.02566,New.CleanUp.ReferenceOTU228892:0.03369)0.948:0.02862)0.937:0.01725,(New.CleanUp.ReferenceOTU399516:0.0242,New.CleanUp.ReferenceOTU263267:0.0106)0.906:0.01183)0.898:0.01159,(((915764:0.02324,690461:0.01417)0.178:0.00517,New.CleanUp.ReferenceOTU422831:0.05473)0.857:0.00676,((206386:0.00379,New.CleanUp.ReferenceOTU207553:0.03228)0.876:0.0136,New.CleanUp.ReferenceOTU363223:0.03632)0.181:0.0068)0.472:0.00807)0.702:0.00384,4432550:0.04558)0.968:0.02407)0.927:0.01723)0.880:0.00984,(New.CleanUp.ReferenceOTU253700:0.02552,(307622:0.00578,(New.CleanUp.ReferenceOTU239806:0.02992,New.CleanUp.ReferenceOTU236131:0.0089)0.445:0.005)0.919:0.01298)0.961:0.02342)0.953:0.01762)0.868:0.01163)0.426:0.00407,New.CleanUp.ReferenceOTU286142:0.02287)0.984:0.01844,New.CleanUp.ReferenceOTU436741:0.00755)0.797:0.00015,(New.CleanUp.ReferenceOTU295150:0.02895,(New.CleanUp.ReferenceOTU208246:0.0178,(New.CleanUp.ReferenceOTU53748:0.01387,(New.CleanUp.ReferenceOTU320568:0.01036,New.CleanUp.ReferenceOTU331621:0.02414)0.972:0.02531)0.174:0.00575)0.664:0.01031)0.755:0.00447)0.900:0.01746)0.961:0.03738,(New.CleanUp.ReferenceOTU397957:0.08004,New.CleanUp.ReferenceOTU230650:0.04814)0.354:0.01307)0.872:0.02595,New.CleanUp.ReferenceOTU349326:0.06584)0.993:0.05794,(((New.CleanUp.ReferenceOTU292258:0.06132,(New.CleanUp.ReferenceOTU264280:0.04206,(New.CleanUp.ReferenceOTU146591:0.01143,((New.CleanUp.ReferenceOTU382221:0.01114,(New.CleanUp.ReferenceOTU329260:0.00689,New.CleanUp.ReferenceOTU414148:0.03147)0.918:0.01307)0.751:0.00312,699114:0.00512)0.694:0.01567)0.979:0.04181)0.102:0.01226)0.869:0.0322,((New.CleanUp.ReferenceOTU278212:0.01176,(New.CleanUp.ReferenceOTU250610:0.01481,(New.CleanUp.ReferenceOTU27111:0.0064,((1933402:0.00014,4419214:0.00014)0.692:0.00016,(New.CleanUp.ReferenceOTU408310:0.01479,New.CleanUp.ReferenceOTU79285:0.03499)0.969:0.02724)1.000:0.04845)0.875:0.01118)0.673:0.01088)0.913:0.02347,((New.CleanUp.ReferenceOTU84647:0.0872,New.CleanUp.ReferenceOTU278171:0.00016)0.889:0.03101,New.CleanUp.ReferenceOTU277830:0.02935)0.958:0.02549)0.945:0.02617)0.000:0.00909,(((New.CleanUp.ReferenceOTU278142:0.01521,(((903988:0.00011,(((New.CleanUp.ReferenceOTU395856:0.01396,4432545:0.00277)0.770:0.00015,(New.CleanUp.ReferenceOTU318357:0.01118,((New.CleanUp.ReferenceOTU296769:0.02471,New.CleanUp.ReferenceOTU348927:0.03356)0.613:0.01154,(New.CleanUp.ReferenceOTU363127:0.01245,((New.CleanUp.ReferenceOTU317404:0.04104,(New.CleanUp.ReferenceOTU244017:0.04628,New.CleanUp.ReferenceOTU437895:0.05732)0.439:0.01188)0.862:0.01227,(New.CleanUp.ReferenceOTU254702:0.04147,New.CleanUp.ReferenceOTU396604:0.0392)0.764:0.00725)0.896:0.01347)0.506:0.00988)0.614:0.00744)0.816:0.00575)0.848:0.00274,New.CleanUp.ReferenceOTU420312:0.01971)0.955:0.00015)0.925:0.00014,(((250313:0.01421,(((217748:0.00552,1048814:0.00014)0.996:0.03552,258814:0.02046)0.744:0.00507,(4475022:0.0107,4051670:0.0366)0.325:0.01058)0.758:0.00792)0.859:0.00617,1107985:0.00587)0.801:0.00436,(New.CleanUp.ReferenceOTU404596:0.01308,(New.CleanUp.ReferenceOTU35801:0.02023,New.CleanUp.ReferenceOTU143946:0.01734)0.103:0.00286)0.846:0.00938)0.719:0.00719)0.754:0.00015,New.CleanUp.ReferenceOTU304399:0.02294)0.895:0.01574)0.813:0.00763,(New.CleanUp.ReferenceOTU93044:0.00838,New.CleanUp.ReferenceOTU39578:0.03546)0.841:0.00752)0.096:0.01403,(New.CleanUp.ReferenceOTU427881:0.02907,New.CleanUp.ReferenceOTU220915:0.07672)0.788:0.02687)0.982:0.05576)0.966:0.03126)0.833:0.0132,(((New.CleanUp.ReferenceOTU48733:0.00016,1066559:0.02592)0.881:0.02735,(New.CleanUp.ReferenceOTU80564:0.03862,New.CleanUp.ReferenceOTU294987:0.04284)0.950:0.03596)1.000:0.08253,((New.CleanUp.ReferenceOTU114357:0.08124,(((((((New.CleanUp.ReferenceOTU138223:0.00839,New.CleanUp.ReferenceOTU196533:0.01787)0.935:0.0115,New.CleanUp.ReferenceOTU21417:0.01732)0.738:0.00271,(New.CleanUp.ReferenceOTU139070:0.04776,New.CleanUp.ReferenceOTU67162:0.00289)0.654:0.00269)0.926:0.00989,(((New.CleanUp.ReferenceOTU163788:0.03092,(New.CleanUp.ReferenceOTU293581:0.01035,New.CleanUp.ReferenceOTU343198:0.01728)0.950:0.02099)0.356:0.009,(((New.CleanUp.ReferenceOTU165384:0.01465,(New.CleanUp.ReferenceOTU156799:0.02334,New.CleanUp.ReferenceOTU365467:0.01541)0.948:0.01844)0.714:0.00365,(New.CleanUp.ReferenceOTU141567:0.03905,(New.CleanUp.ReferenceOTU274399:0.00014,((((New.CleanUp.ReferenceOTU126865:0.04719,New.CleanUp.ReferenceOTU266986:0.03188)0.951:0.0308,(New.CleanUp.ReferenceOTU287131:0.00015,(New.CleanUp.ReferenceOTU186401:0.03564,(New.CleanUp.ReferenceOTU59937:0.01853,New.CleanUp.ReferenceOTU227623:0.02506)0.587:0.00504)0.947:0.01765)0.809:0.00794)0.818:0.00993,(New.CleanUp.ReferenceOTU189614:0.01429,New.CleanUp.ReferenceOTU200125:0.0291)0.265:0.00016)0.890:0.01276,New.CleanUp.ReferenceOTU21451:0.01142)0.975:0.03057)0.952:0.02747)0.555:0.01459)0.901:0.01475,New.CleanUp.ReferenceOTU224180:0.02026)0.784:0.00502)0.000:0.00196,(New.CleanUp.ReferenceOTU345776:0.02888,New.CleanUp.ReferenceOTU366306:0.03198)0.949:0.02004)0.805:0.00651)0.764:0.00534,New.CleanUp.ReferenceOTU102618:0.02176)0.995:0.03264,((((New.CleanUp.ReferenceOTU199129:0.02075,(New.CleanUp.ReferenceOTU36762:0.00895,(New.CleanUp.ReferenceOTU310797:0.02053,(New.CleanUp.ReferenceOTU5316:0.03018,(New.CleanUp.ReferenceOTU234336:0.02068,New.CleanUp.ReferenceOTU251912:0.02962)0.763:0.00472)0.925:0.01333)0.784:0.00552)0.825:0.00537)0.754:0.00432,(((New.CleanUp.ReferenceOTU3861:0.00541,New.CleanUp.ReferenceOTU257466:0.01428)0.987:0.02365,(((New.CleanUp.ReferenceOTU411166:0.01541,((New.CleanUp.ReferenceOTU13670:0.00016,(New.CleanUp.ReferenceOTU92841:0.02118,(New.CleanUp.ReferenceOTU414778:0.03531,New.CleanUp.ReferenceOTU424052:0.02721)0.974:0.03593)0.968:0.05057)0.980:0.03314,New.CleanUp.ReferenceOTU96833:0.02442)0.842:0.00656)0.854:0.01095,New.CleanUp.ReferenceOTU384936:0.07265)0.735:0.0099,((New.CleanUp.ReferenceOTU103689:0.01327,((New.CleanUp.ReferenceOTU137476:0.03064,New.CleanUp.ReferenceOTU31813:0.0124)0.829:0.00667,(((New.CleanUp.ReferenceOTU75520:0.04247,(New.CleanUp.ReferenceOTU352848:0.03594,(New.CleanUp.ReferenceOTU79661:0.00385,New.CleanUp.ReferenceOTU161849:0.03419)0.313:0.00723)0.942:0.02259)0.882:0.01193,New.CleanUp.ReferenceOTU34577:0.00015)0.995:0.02476,(New.CleanUp.ReferenceOTU221633:0.00014,New.CleanUp.ReferenceOTU273219:0.02287)0.976:0.01506)0.878:0.00587)0.848:0.00769)0.999:0.03504,New.CleanUp.ReferenceOTU37270:0.00016)0.987:0.02066)0.678:0.00015)0.951:0.01491,((New.CleanUp.ReferenceOTU126621:0.03297,New.CleanUp.ReferenceOTU86007:0.01184)0.745:0.00264,New.CleanUp.ReferenceOTU417491:0.02325)0.651:0.00108)0.811:0.00817)0.999:0.04354,New.CleanUp.ReferenceOTU25147:0.01071)0.798:0.00601,((((New.CleanUp.ReferenceOTU108194:0.00843,New.CleanUp.ReferenceOTU342373:0.07654)0.982:0.03437,New.CleanUp.ReferenceOTU146656:0.01068)0.816:0.02729,(New.CleanUp.ReferenceOTU251519:0.05337,((New.CleanUp.ReferenceOTU143637:0.02284,(New.CleanUp.ReferenceOTU440012:0.0265,(New.CleanUp.ReferenceOTU369636:0.02872,New.CleanUp.ReferenceOTU27565:0.00725)0.755:0.01013)0.001:0.00015)0.823:0.00554,((New.CleanUp.ReferenceOTU5675:0.02099,(New.CleanUp.ReferenceOTU289067:0.01683,New.CleanUp.ReferenceOTU356625:0.0291)0.904:0.0111)0.688:0.00175,((((((New.CleanUp.ReferenceOTU416631:0.01826,New.CleanUp.ReferenceOTU113143:0.0096)0.748:0.01112,New.CleanUp.ReferenceOTU18192:0.01446)0.845:0.006,New.CleanUp.ReferenceOTU15784:0.04974)0.896:0.00587,((New.CleanUp.ReferenceOTU23834:0.01397,(New.CleanUp.ReferenceOTU116686:0.00832,New.CleanUp.ReferenceOTU62053:0.01984)0.888:0.00565)0.863:0.00631,(((New.CleanUp.ReferenceOTU202000:0.01208,156870:0.02605)0.870:0.00955,(New.CleanUp.ReferenceOTU386837:0.01199,New.CleanUp.ReferenceOTU426183:0.01351)0.822:0.00882)0.756:0.00364,(New.CleanUp.ReferenceOTU397278:0.01048,New.CleanUp.ReferenceOTU75249:0.01221)0.889:0.008)0.767:0.0033)0.936:0.01266)0.853:0.00015,New.ReferenceOTU236:0.01164)0.988:0.01463,(New.CleanUp.ReferenceOTU79351:0.01904,New.CleanUp.ReferenceOTU15922:0.03186)0.835:0.00793)0.870:0.00014)0.951:0.01413)0.497:0.01217)0.114:0.00564)0.786:0.00014,((((New.CleanUp.ReferenceOTU282424:0.03771,New.CleanUp.ReferenceOTU294432:0.03511)0.473:0.00293,(New.CleanUp.ReferenceOTU22217:0.00821,(New.CleanUp.ReferenceOTU154455:0.00757,(New.CleanUp.ReferenceOTU441038:0.05841,New.CleanUp.ReferenceOTU304209:0.01305)0.938:0.0311)0.879:0.01357)0.897:0.01285)0.626:0.00375,((New.CleanUp.ReferenceOTU393812:0.00397,New.CleanUp.ReferenceOTU57138:0.0282)0.941:0.01784,New.CleanUp.ReferenceOTU188894:0.02533)0.845:0.01159)0.862:0.01134,(((((New.CleanUp.ReferenceOTU405774:0.0124,New.CleanUp.ReferenceOTU87993:0.00742)0.865:0.01104,(New.CleanUp.ReferenceOTU4820:0.00521,New.CleanUp.ReferenceOTU425146:0.0264)0.774:0.00481)0.382:0.00684,New.CleanUp.ReferenceOTU260965:0.00682)0.924:0.01187,((New.CleanUp.ReferenceOTU174678:0.01322,New.CleanUp.ReferenceOTU298250:0.02582)0.701:0.0044,New.CleanUp.ReferenceOTU412321:0.06309)0.771:0.00416)0.867:0.00808,(New.CleanUp.ReferenceOTU237999:0.02122,(New.CleanUp.ReferenceOTU12224:0.01983,(New.CleanUp.ReferenceOTU384744:0.01293,New.CleanUp.ReferenceOTU310800:0.05171)0.775:0.02304)0.667:0.00251)0.756:0.00767)0.940:0.01586)0.761:0.00277)0.725:0.00277)0.734:0.00286)0.426:0.00672,(((((New.CleanUp.ReferenceOTU14392:0.08268,(New.CleanUp.ReferenceOTU252122:0.01166,New.CleanUp.ReferenceOTU307237:0.02945)0.966:0.04353)0.844:0.02901,New.CleanUp.ReferenceOTU224906:0.06243)0.777:0.02059,New.CleanUp.ReferenceOTU170247:0.08083)0.741:0.00796,((((New.CleanUp.ReferenceOTU226445:0.02731,(New.CleanUp.ReferenceOTU322072:0.00015,(New.CleanUp.ReferenceOTU437573:0.03008,New.CleanUp.ReferenceOTU202745:0.0643)0.278:0.01676)0.965:0.02534)0.611:0.00015,((New.CleanUp.ReferenceOTU104138:0.02266,New.CleanUp.ReferenceOTU196668:0.0252)0.930:0.0214,New.CleanUp.ReferenceOTU295852:0.03808)0.444:0.00927)0.993:0.02473,(New.CleanUp.ReferenceOTU295378:0.02802,(((((New.CleanUp.ReferenceOTU81294:0.00526,New.CleanUp.ReferenceOTU286849:0.01739)0.576:0.00578,(New.CleanUp.ReferenceOTU85633:0.00844,((((New.CleanUp.ReferenceOTU386071:0.01464,New.CleanUp.ReferenceOTU392892:0.0051)0.741:0.00547,(New.CleanUp.ReferenceOTU268931:0.00511,(New.CleanUp.ReferenceOTU319041:0.03254,(New.CleanUp.ReferenceOTU138091:0.00405,New.CleanUp.ReferenceOTU329018:0.04372)0.912:0.01567)0.344:0.01486)0.914:0.01587)0.963:0.01671,((New.CleanUp.ReferenceOTU25054:0.0085,New.CleanUp.ReferenceOTU363305:0.01453)0.935:0.0119,((New.CleanUp.ReferenceOTU386360:0.00289,New.CleanUp.ReferenceOTU284550:0.01996)0.909:0.00851,(New.CleanUp.ReferenceOTU418868:0.02642,New.CleanUp.ReferenceOTU273879:0.00526)0.939:0.01177)0.861:0.00556)0.862:0.00573)0.870:0.00815,New.CleanUp.ReferenceOTU334209:0.00015)0.799:0.00832)0.870:0.00015)0.964:0.01745,(New.CleanUp.ReferenceOTU65019:0.02408,New.CleanUp.ReferenceOTU127360:0.00772)0.748:0.00371)0.925:0.01746,(New.CleanUp.ReferenceOTU255536:0.00014,((New.CleanUp.ReferenceOTU99482:0.02457,New.CleanUp.ReferenceOTU194164:0.00014)0.967:0.02958,New.CleanUp.ReferenceOTU263524:0.01553)0.978:0.02243)0.938:0.01576)0.494:0.01011,((New.CleanUp.ReferenceOTU400797:0.02964,New.CleanUp.ReferenceOTU286870:0.01486)0.964:0.0229,(((New.CleanUp.ReferenceOTU386171:0.01632,New.CleanUp.ReferenceOTU425559:0.03732)0.639:0.00316,((New.CleanUp.ReferenceOTU400850:0.02658,((New.CleanUp.ReferenceOTU419623:0.01119,New.CleanUp.ReferenceOTU161917:0.0028)0.854:0.00558,(New.CleanUp.ReferenceOTU38825:0.02261,New.CleanUp.ReferenceOTU206911:0.00285)0.816:0.00544)0.923:0.01153)0.754:0.00347,((New.CleanUp.ReferenceOTU417030:0.00848,(New.CleanUp.ReferenceOTU65458:0.01147,New.CleanUp.ReferenceOTU231491:0.00858)0.832:0.00534)0.746:0.00299,New.CleanUp.ReferenceOTU358484:0.03533)0.717:0.00195)0.858:0.00851)0.961:0.01784,((New.CleanUp.ReferenceOTU130697:0.00568,New.CleanUp.ReferenceOTU304618:0.0228)0.635:0.00217,(New.CleanUp.ReferenceOTU347671:0.01403,New.CleanUp.ReferenceOTU158396:0.04119)0.001:0.00761)0.693:0.00368)0.470:0.00388)0.504:0.00927)0.886:0.01278)0.672:0.00014)0.907:0.00628,((((New.CleanUp.ReferenceOTU279677:0.00015,New.CleanUp.ReferenceOTU27135:0.04106)0.000:0.00463,(((New.CleanUp.ReferenceOTU369783:0.03307,New.CleanUp.ReferenceOTU75093:0.02755)0.900:0.01922,(((New.CleanUp.ReferenceOTU391292:0.04104,New.CleanUp.ReferenceOTU94552:0.0102)0.949:0.01634,New.CleanUp.ReferenceOTU430268:0.03165)0.746:0.0035,(New.CleanUp.ReferenceOTU289239:0.01059,New.CleanUp.ReferenceOTU156211:0.02636)0.075:0.00395)0.941:0.02227)0.690:0.00594,(((((New.CleanUp.ReferenceOTU7790:0.01314,New.CleanUp.ReferenceOTU360636:0.03729)0.767:0.03063,(New.CleanUp.ReferenceOTU209375:0.02715,New.CleanUp.ReferenceOTU338778:0.08001)0.788:0.01267)0.659:0.01934,New.CleanUp.ReferenceOTU109692:0.02473)0.843:0.01469,(New.CleanUp.ReferenceOTU306283:0.02426,(New.CleanUp.ReferenceOTU37497:0.03343,New.CleanUp.ReferenceOTU7417:0.03164)0.909:0.01905)0.852:0.01401)0.861:0.01554,((New.CleanUp.ReferenceOTU192171:0.02632,New.CleanUp.ReferenceOTU205606:0.00016)0.985:0.02213,(New.CleanUp.ReferenceOTU408396:0.02078,(New.CleanUp.ReferenceOTU258197:0.01986,(New.CleanUp.ReferenceOTU186657:0.00476,New.CleanUp.ReferenceOTU259055:0.01941)0.370:0.00434)0.764:0.00304)0.676:0.00144)0.876:0.01268)0.842:0.00983)0.380:0.00943)0.997:0.03987,(((New.CleanUp.ReferenceOTU241677:0.01085,(New.CleanUp.ReferenceOTU63397:0.00631,New.CleanUp.ReferenceOTU347662:0.00479)0.974:0.02203)0.929:0.02443,(New.CleanUp.ReferenceOTU188575:0.01278,(((New.CleanUp.ReferenceOTU216732:0.01514,(New.CleanUp.ReferenceOTU75698:0.03971,New.CleanUp.ReferenceOTU137662:0.099)0.845:0.01298)0.992:0.03598,New.CleanUp.ReferenceOTU281454:0.00014)0.946:0.02407,New.CleanUp.ReferenceOTU69613:0.03133)0.973:0.02888)0.000:0.00016)0.856:0.01068,((New.CleanUp.ReferenceOTU302476:0.00015,(((New.CleanUp.ReferenceOTU433583:0.02533,(New.CleanUp.ReferenceOTU327353:0.04036,(New.CleanUp.ReferenceOTU98126:0.01865,New.CleanUp.ReferenceOTU358319:0.03691)0.945:0.03049)0.965:0.03072)0.841:0.01141,(New.CleanUp.ReferenceOTU72038:0.00298,New.CleanUp.ReferenceOTU176413:0.04504)0.926:0.01311)0.186:0.00392,New.CleanUp.ReferenceOTU66671:0.04913)0.999:0.04435)0.586:0.01415,((New.CleanUp.ReferenceOTU26840:0.01185,(New.CleanUp.ReferenceOTU180218:0.01459,New.CleanUp.ReferenceOTU192745:0.01166)0.828:0.00526)0.944:0.01631,New.CleanUp.ReferenceOTU355413:0.01058)0.751:0.01768)0.200:0.00926)0.998:0.03673)0.716:0.00015,((New.CleanUp.ReferenceOTU176186:0.01203,((New.CleanUp.ReferenceOTU374365:0.0084,New.CleanUp.ReferenceOTU426189:0.01123)0.834:0.00015,(New.CleanUp.ReferenceOTU169183:0.02102,(New.CleanUp.ReferenceOTU284166:0.01538,(New.CleanUp.ReferenceOTU23878:0.00492,New.CleanUp.ReferenceOTU298:0.02116)0.744:0.00238)0.853:0.00965)0.955:0.01589)0.991:0.01982)0.711:0.0018,New.CleanUp.ReferenceOTU288141:0.03618)0.439:0.00315)0.871:0.00558)0.767:0.00305)0.815:0.00668,(((((((New.CleanUp.ReferenceOTU408884:0.02844,(New.CleanUp.ReferenceOTU209860:0.01978,New.CleanUp.ReferenceOTU312461:0.02742)0.963:0.02597)0.878:0.02646,(New.CleanUp.ReferenceOTU266321:0.05298,New.CleanUp.ReferenceOTU257308:0.04819)0.889:0.019)0.754:0.02641,(New.CleanUp.ReferenceOTU193620:0.04123,(New.CleanUp.ReferenceOTU388638:0.02494,((New.CleanUp.ReferenceOTU68444:0.00351,New.CleanUp.ReferenceOTU307270:0.03466)0.903:0.00887,New.CleanUp.ReferenceOTU69345:0.03426)0.273:0.00015)0.984:0.03964)0.819:0.0201)0.759:0.00821,New.CleanUp.ReferenceOTU349568:0.06169)0.000:0.00014,(((New.CleanUp.ReferenceOTU136661:0.06224,(New.CleanUp.ReferenceOTU437735:0.01135,New.CleanUp.ReferenceOTU439072:0.02745)0.897:0.01651)0.994:0.04969,(((New.CleanUp.ReferenceOTU387491:0.03124,(New.CleanUp.ReferenceOTU359907:0.03771,New.CleanUp.ReferenceOTU278393:0.01444)0.790:0.00937)0.824:0.00786,((New.CleanUp.ReferenceOTU88424:0.01553,New.CleanUp.ReferenceOTU33239:0.00167)0.769:0.01957,New.CleanUp.ReferenceOTU157119:0.07549)0.866:0.01434)0.987:0.02742,(((New.CleanUp.ReferenceOTU100755:0.00826,(New.CleanUp.ReferenceOTU286760:0.02909,New.CleanUp.ReferenceOTU295223:0.03034)0.979:0.0332)0.879:0.01408,(New.CleanUp.ReferenceOTU367350:0.0235,((New.CleanUp.ReferenceOTU127853:0.01652,New.CleanUp.ReferenceOTU323441:0.01857)0.693:0.00496,New.CleanUp.ReferenceOTU258631:0.05214)0.969:0.01892)0.756:0.00173)0.841:0.00905,(New.CleanUp.ReferenceOTU72880:0.10064,(New.CleanUp.ReferenceOTU34250:0.00379,(New.CleanUp.ReferenceOTU270168:0.01827,New.CleanUp.ReferenceOTU159105:0.02596)0.181:0.00489)0.963:0.02601)0.510:0.00305)0.890:0.01241)0.895:0.00014)0.977:0.02702,(New.CleanUp.ReferenceOTU202728:0.0508,(New.CleanUp.ReferenceOTU116348:0.09295,New.CleanUp.ReferenceOTU354358:0.03962)0.752:0.00724)0.962:0.02613)0.876:0.00904)0.587:0.00779,((((New.CleanUp.ReferenceOTU321205:0.0288,(New.CleanUp.ReferenceOTU283068:0.02623,(New.CleanUp.ReferenceOTU392688:0.02368,New.CleanUp.ReferenceOTU318422:0.03699)0.979:0.02761)0.000:0.00016)0.990:0.03662,(New.CleanUp.ReferenceOTU116213:0.0273,(New.CleanUp.ReferenceOTU245340:0.05214,New.CleanUp.ReferenceOTU295729:0.01025)0.845:0.03263)0.976:0.03566)0.902:0.01522,(New.CleanUp.ReferenceOTU346895:0.05054,(New.CleanUp.ReferenceOTU163260:0.01357,New.CleanUp.ReferenceOTU379836:0.09346)0.920:0.02293)0.820:0.00742)0.456:0.00693,(New.CleanUp.ReferenceOTU73911:0.01731,(New.CleanUp.ReferenceOTU231196:0.0314,(((New.CleanUp.ReferenceOTU188040:0.01135,(New.CleanUp.ReferenceOTU46482:0.03482,New.CleanUp.ReferenceOTU110526:0.04321)0.918:0.01949)0.893:0.0134,New.CleanUp.ReferenceOTU333331:0.00015)0.656:0.01369,New.CleanUp.ReferenceOTU237211:0.0297)0.581:0.01319)0.752:0.00505)0.766:0.00432)0.983:0.02247)0.394:0.00336,(((New.CleanUp.ReferenceOTU376727:0.04087,New.CleanUp.ReferenceOTU240845:0.00688)0.997:0.07012,(New.CleanUp.ReferenceOTU352833:0.08812,(New.CleanUp.ReferenceOTU426537:0.06185,New.CleanUp.ReferenceOTU191839:0.02315)0.871:0.02367)0.503:0.0255)0.957:0.0321,(((New.CleanUp.ReferenceOTU255413:0.04918,(New.CleanUp.ReferenceOTU67417:0.06602,New.CleanUp.ReferenceOTU32450:0.01649)0.984:0.03424)0.867:0.01879,New.CleanUp.ReferenceOTU240806:0.0047)0.915:0.01416,New.CleanUp.ReferenceOTU382616:0.03122)0.971:0.02701)0.783:0.00966)0.876:0.00933)0.913:0.01392)0.924:0.02233)0.871:0.01575,(((New.CleanUp.ReferenceOTU161609:0.06671,(New.CleanUp.ReferenceOTU135655:0.05131,((New.CleanUp.ReferenceOTU100210:0.03812,((1021984:0.00676,New.CleanUp.ReferenceOTU310016:0.06144)0.800:0.0102,(((4345857:0.00277,4385959:0.01113)0.871:0.00649,New.CleanUp.ReferenceOTU436363:0.04877)0.407:0.00015,New.CleanUp.ReferenceOTU239967:0.01611)0.445:0.01417)0.970:0.03761)0.984:0.04027,364646:0.00206)0.332:0.01699)0.985:0.03982)0.791:0.01113,(New.CleanUp.ReferenceOTU45171:0.04289,((((New.CleanUp.ReferenceOTU185340:0.04523,(New.CleanUp.ReferenceOTU4162:0.01912,(New.CleanUp.ReferenceOTU308664:0.00626,((220256:0.00513,New.CleanUp.ReferenceOTU88996:0.0255)0.978:0.00014,(359365:0.01064,1131498:0.03105)0.921:0.01763)0.931:0.01631)0.728:0.01204)0.901:0.01305)0.785:0.01026,New.CleanUp.ReferenceOTU299400:0.02518)0.201:0.02284,New.CleanUp.ReferenceOTU99751:0.02365)0.427:0.01547,((2062160:0.00206,New.CleanUp.ReferenceOTU363825:0.00345)0.936:0.00873,((New.CleanUp.ReferenceOTU31536:0.02118,New.CleanUp.ReferenceOTU358690:0.05611)0.982:0.03082,(New.CleanUp.ReferenceOTU284783:0.01563,((New.CleanUp.ReferenceOTU46940:0.03661,New.CleanUp.ReferenceOTU183751:0.04241)0.596:0.01608,(New.CleanUp.ReferenceOTU27115:0.02919,(New.CleanUp.ReferenceOTU109663:0.0033,(New.CleanUp.ReferenceOTU80110:0.03661,New.CleanUp.ReferenceOTU142501:0.00208)0.055:0.02744)0.995:0.03224)0.786:0.00717)0.923:0.02635)0.732:0.00412)0.810:0.00556)0.938:0.02125)0.773:0.00837)0.944:0.01814)0.000:0.00506,(((((New.CleanUp.ReferenceOTU1185:0.02296,New.CleanUp.ReferenceOTU255862:0.06503)0.979:0.03768,(New.CleanUp.ReferenceOTU159406:0.04267,(New.CleanUp.ReferenceOTU78853:0.06777,(New.CleanUp.ReferenceOTU417781:0.00014,(New.CleanUp.ReferenceOTU108206:0.03233,((New.CleanUp.ReferenceOTU397640:0.01184,New.CleanUp.ReferenceOTU222030:0.02381)0.991:0.02405,New.CleanUp.ReferenceOTU247987:0.00015)0.964:0.01951)0.748:0.00463)0.893:0.00919)0.734:0.00307)0.886:0.01019)0.958:0.01901,((New.CleanUp.ReferenceOTU65475:0.00742,New.CleanUp.ReferenceOTU301389:0.00732)0.981:0.01972,(New.CleanUp.ReferenceOTU290634:0.00338,((New.CleanUp.ReferenceOTU393816:0.00945,(New.CleanUp.ReferenceOTU27153:0.01703,New.CleanUp.ReferenceOTU85480:0.01543)0.744:0.00602)0.991:0.02865,((New.CleanUp.ReferenceOTU124484:0.02378,New.CleanUp.ReferenceOTU140996:0.03579)0.801:0.0082,((New.CleanUp.ReferenceOTU195408:0.02347,New.CleanUp.ReferenceOTU61899:0.06605)0.394:0.01205,New.CleanUp.ReferenceOTU207488:0.00739)0.144:0.00016)0.343:0.00298)0.734:0.00355)0.891:0.00655)0.456:0.00291)0.971:0.0259,((539496:0.00015,(New.CleanUp.ReferenceOTU372096:0.01772,New.CleanUp.ReferenceOTU388303:0.03365)0.944:0.01501)0.901:0.00016,(New.CleanUp.ReferenceOTU262152:0.02212,New.CleanUp.ReferenceOTU138260:0.03026)0.928:0.01519)0.542:0.01199)0.957:0.02915,((((1136316:0.0028,824043:0.00015)0.974:0.01474,(542445:0.0242,((New.CleanUp.ReferenceOTU318218:0.02693,(New.CleanUp.ReferenceOTU9946:0.02175,535402:0.00473)0.829:0.012)0.000:0.01096,((812595:0.01882,(New.CleanUp.ReferenceOTU394305:0.01493,New.CleanUp.ReferenceOTU268568:0.01541)0.313:0.00486)0.629:0.00485,(New.CleanUp.ReferenceOTU431192:0.02905,New.CleanUp.ReferenceOTU330610:0.00685)0.693:0.00927)0.295:0.02002)0.252:0.01658)0.874:0.01261)0.748:0.00285,((4365533:0.02039,(2441354:0.00015,4461509:0.00278)1.000:0.03344)0.491:0.00014,(New.CleanUp.ReferenceOTU241752:0.01736,((((((New.CleanUp.ReferenceOTU368826:0.02076,New.CleanUp.ReferenceOTU60974:0.0117)0.742:0.00276,1017063:0.00273)0.954:0.00876,(203878:0.04702,New.CleanUp.ReferenceOTU75116:0.00598)0.907:0.01144)0.838:0.00014,((((New.CleanUp.ReferenceOTU62583:0.0206,(New.CleanUp.ReferenceOTU306251:0.01757,New.CleanUp.ReferenceOTU53841:0.01737)0.037:0.00015)0.757:0.00268,1138936:0.00015)0.832:0.00282,((New.CleanUp.ReferenceOTU408127:0.01106,(New.CleanUp.ReferenceOTU331106:0.01792,((New.CleanUp.ReferenceOTU379607:0.04869,(New.CleanUp.ReferenceOTU235924:0.04107,New.CleanUp.ReferenceOTU272325:0.0338)0.967:0.02529)0.816:0.0066,New.CleanUp.ReferenceOTU196629:0.04167)0.833:0.00016)0.841:0.00871)0.729:0.00332,New.CleanUp.ReferenceOTU160879:0.02021)0.602:0.00014)0.607:0.00014,((347524:0.00015,New.CleanUp.ReferenceOTU222199:0.01134)0.759:0.00576,New.CleanUp.ReferenceOTU7277:0.02079)0.905:0.00852)0.842:0.00282)0.789:0.00284,((New.CleanUp.ReferenceOTU118703:0.00379,(New.CleanUp.ReferenceOTU338917:0.01525,((New.CleanUp.ReferenceOTU183466:0.02692,((New.CleanUp.ReferenceOTU230434:0.01789,(New.CleanUp.ReferenceOTU126878:0.01575,(New.CleanUp.ReferenceOTU316411:0.01947,New.CleanUp.ReferenceOTU288268:0.01345)0.178:0.00314)0.472:0.00923)0.864:0.0104,(((New.CleanUp.ReferenceOTU200542:0.00877,(New.CleanUp.ReferenceOTU77257:0.04233,(New.CleanUp.ReferenceOTU391360:0.0158,(New.CleanUp.ReferenceOTU91927:0.01385,(New.CleanUp.ReferenceOTU438098:0.01026,New.CleanUp.ReferenceOTU9587:0.0134)0.923:0.01431)0.915:0.01756)0.890:0.01926)0.514:0.00676)0.884:0.01428,(((New.CleanUp.ReferenceOTU403591:0.0187,New.CleanUp.ReferenceOTU55843:0.04771)0.892:0.01698,(New.CleanUp.ReferenceOTU129406:0.07743,((New.CleanUp.ReferenceOTU383990:0.03043,New.CleanUp.ReferenceOTU353773:0.02357)0.416:0.00442,(New.CleanUp.ReferenceOTU17507:0.02384,New.CleanUp.ReferenceOTU381227:0.06109)0.986:0.0348)0.959:0.03143)0.767:0.00895)0.774:0.00944,New.CleanUp.ReferenceOTU12372:0.09101)0.137:0.01116)0.864:0.01383,(New.CleanUp.ReferenceOTU388113:0.02232,((New.CleanUp.ReferenceOTU109823:0.00265,(New.CleanUp.ReferenceOTU227656:0.04992,(New.CleanUp.ReferenceOTU318141:0.01118,New.CleanUp.ReferenceOTU106678:0.01939)0.943:0.01643)0.045:0.00045)0.915:0.00921,(New.CleanUp.ReferenceOTU127592:0.01203,New.CleanUp.ReferenceOTU327010:0.00835)0.145:0.00016)0.908:0.01149)0.917:0.01848)0.734:0.00407)0.786:0.01114)0.837:0.0078,((New.CleanUp.ReferenceOTU284270:0.04291,New.CleanUp.ReferenceOTU274840:0.03711)0.449:0.01451,New.CleanUp.ReferenceOTU185403:0.02045)0.881:0.01004)0.766:0.00308)0.827:0.00617)0.629:0.00189,808919:0.0029)0.876:0.00589)0.770:0.00289,(369028:0.00016,(329035:0.01229,(588131:0.00896,(New.CleanUp.ReferenceOTU367886:0.01537,4469134:0.01168)0.825:0.00519)0.412:0.00015)0.892:0.00556)0.787:0.00282)0.772:0.00308)0.787:0.00294)0.957:0.00592)0.989:0.00015,(New.CleanUp.ReferenceOTU399831:0.08531,(New.CleanUp.ReferenceOTU419252:0.03229,New.CleanUp.ReferenceOTU126213:0.00753)0.673:0.00216)0.942:0.01982)0.477:0.01923)0.935:0.02676)0.762:0.01355)0.759:0.00935)0.863:0.00793)0.850:0.01378)0.903:0.02648,(((New.CleanUp.ReferenceOTU77461:0.03858,(New.CleanUp.ReferenceOTU417395:0.02654,(103787:0.01563,New.CleanUp.ReferenceOTU302094:0.02574)0.730:0.0135)0.000:0.00518)1.000:0.08908,(((New.CleanUp.ReferenceOTU108014:0.06616,New.CleanUp.ReferenceOTU397838:0.02421)0.331:0.03225,((New.CleanUp.ReferenceOTU426201:0.05932,New.CleanUp.ReferenceOTU18998:0.04773)0.944:0.02275,(552338:0.01511,(((New.CleanUp.ReferenceOTU181015:0.00963,((New.ReferenceOTU273:0.01932,New.CleanUp.ReferenceOTU197780:0.00935)0.972:0.02116,New.CleanUp.ReferenceOTU249058:0.03213)0.719:0.00305)0.918:0.01229,New.CleanUp.ReferenceOTU422923:0.01668)0.758:0.01471,580197:0.00925)0.939:0.01909)0.703:0.00874)0.683:0.00178)0.996:0.03791,(((New.CleanUp.ReferenceOTU428374:0.0454,(New.CleanUp.ReferenceOTU147612:0.01975,(New.CleanUp.ReferenceOTU303966:0.01203,(New.CleanUp.ReferenceOTU57661:0.01305,((New.CleanUp.ReferenceOTU119751:0.01124,((New.CleanUp.ReferenceOTU430781:0.00243,(((New.CleanUp.ReferenceOTU131829:0.01119,(New.CleanUp.ReferenceOTU282343:0.02281,New.CleanUp.ReferenceOTU276911:0.01698)0.953:0.00015)0.918:0.00594,(New.CleanUp.ReferenceOTU326571:0.02925,(New.CleanUp.ReferenceOTU397956:0.00638,((New.CleanUp.ReferenceOTU155182:0.00015,(New.CleanUp.ReferenceOTU162993:0.03129,New.CleanUp.ReferenceOTU40902:0.03248)0.302:0.0136)0.898:0.01039,(New.CleanUp.ReferenceOTU15837:0.02052,New.CleanUp.ReferenceOTU353321:0.02311)0.928:0.00016)0.961:0.01674)0.109:0.00778)0.755:0.00259)0.838:0.00552,New.CleanUp.ReferenceOTU336706:0.01162)0.748:0.00275)0.973:0.0114,(New.CleanUp.ReferenceOTU427853:0.00016,New.CleanUp.ReferenceOTU365739:0.04446)0.969:0.02003)0.093:0.00015)0.920:0.01372,(New.CleanUp.ReferenceOTU71301:0.00986,(New.CleanUp.ReferenceOTU8548:0.03134,(New.CleanUp.ReferenceOTU203806:0.03056,New.CleanUp.ReferenceOTU27370:0.01022)0.938:0.02194)0.986:0.0355)0.895:0.01016)0.883:0.00765)0.893:0.00989)0.875:0.01025)0.838:0.01328)0.870:0.01479,((New.CleanUp.ReferenceOTU278807:0.05652,(New.CleanUp.ReferenceOTU380412:0.00373,(909520:0.00284,(353729:0.02192,((New.CleanUp.ReferenceOTU300312:0.00759,New.CleanUp.ReferenceOTU305209:0.03548)0.826:0.01174,(New.CleanUp.ReferenceOTU170218:0.00581,(New.CleanUp.ReferenceOTU88024:0.01413,592970:0.00561)0.665:0.00285)0.831:0.0073)0.838:0.00979)0.845:0.0082)0.767:0.00454)0.848:0.0084)0.905:0.01529,(New.CleanUp.ReferenceOTU51107:0.05652,532843:0.02744)0.843:0.01176)0.918:0.0139)0.494:0.00835,((((((1144575:0.00015,(278697:0.00549,(New.CleanUp.ReferenceOTU221340:0.0224,((New.CleanUp.ReferenceOTU242563:0.01541,New.CleanUp.ReferenceOTU45106:0.01831)0.664:0.00138,New.CleanUp.ReferenceOTU212866:0.02021)0.753:0.00272)0.975:0.00014)0.900:0.00549)0.999:0.02988,New.CleanUp.ReferenceOTU358305:0.01135)0.843:0.00556,(803166:0.0056,((New.CleanUp.ReferenceOTU403341:0.02824,856536:0.01891)0.994:0.03198,(New.CleanUp.ReferenceOTU271238:0.00015,(New.CleanUp.ReferenceOTU366322:0.06952,(New.CleanUp.ReferenceOTU100305:0.0368,New.CleanUp.ReferenceOTU355270:0.01428)0.892:0.01219)0.899:0.01206)0.945:0.01899)0.906:0.01574)0.731:0.0029)0.976:0.01408,((((New.CleanUp.ReferenceOTU440738:0.01411,((New.CleanUp.ReferenceOTU55277:0.02358,253724:0.01766)0.896:0.01092,New.CleanUp.ReferenceOTU282918:0.0203)0.816:0.00553)0.831:0.00699,((New.CleanUp.ReferenceOTU26270:0.02237,(New.CleanUp.ReferenceOTU20919:0.02908,(New.CleanUp.ReferenceOTU431728:0.02019,New.CleanUp.ReferenceOTU30154:0.02016)0.381:0.00568)0.904:0.00962)0.264:0.00271,New.CleanUp.ReferenceOTU313880:0.01611)0.756:0.00354)0.849:0.00688,((((501684:0.00825,584276:0.00014)0.380:0.00015,((New.CleanUp.ReferenceOTU429515:0.03154,(New.CleanUp.ReferenceOTU438900:0.02683,4302753:0.0031)0.766:0.00239)0.032:0.00016,(New.CleanUp.ReferenceOTU38742:0.00834,2963709:0.00283)0.764:0.00265)0.950:0.00828)0.804:0.00278,((239744:0.00014,(New.CleanUp.ReferenceOTU22359:0.00443,817479:0.00121)0.970:0.01458)0.853:0.00843,993373:0.01732)0.774:0.00266)0.756:0.00268,(4411140:0.01989,((New.CleanUp.ReferenceOTU255884:0.02061,New.CleanUp.ReferenceOTU64895:0.0266)0.792:0.00501,New.CleanUp.ReferenceOTU328902:0.01709)0.748:0.00562)0.827:0.00015)0.938:0.00552)0.574:0.00016,((708296:0.01103,(((New.CleanUp.ReferenceOTU183750:0.0259,1118409:0.01398)0.779:0.00014,336745:0.00271)0.897:0.00596,New.CleanUp.ReferenceOTU98385:0.01433)0.770:0.00236)1.000:0.00016,710123:0.00016)0.000:0.00016)0.988:0.00015)0.867:0.01116,(((New.CleanUp.ReferenceOTU419203:0.02328,New.CleanUp.ReferenceOTU188115:0.08169)0.948:0.03321,((New.CleanUp.ReferenceOTU64814:0.06017,New.CleanUp.ReferenceOTU294157:0.02637)0.765:0.02937,New.CleanUp.ReferenceOTU340785:0.07849)0.927:0.03134)0.676:0.00962,((New.CleanUp.ReferenceOTU423327:0.04548,(New.CleanUp.ReferenceOTU212701:0.05697,New.CleanUp.ReferenceOTU292583:0.02298)0.901:0.0174)0.237:0.01413,(New.CleanUp.ReferenceOTU213196:0.0217,New.CleanUp.ReferenceOTU282737:0.01482)0.888:0.0146)0.111:0.00794)0.926:0.02091)0.901:0.01414,((New.CleanUp.ReferenceOTU66895:0.06441,New.CleanUp.ReferenceOTU25340:0.03457)0.443:0.01784,(New.CleanUp.ReferenceOTU140698:0.04232,(New.CleanUp.ReferenceOTU190168:0.00315,New.CleanUp.ReferenceOTU246490:0.04506)0.908:0.01275)0.833:0.00807)0.888:0.01575)0.992:0.0259)0.753:0.00233)0.837:0.01039)0.823:0.00751,((((((New.CleanUp.ReferenceOTU57311:0.0112,New.CleanUp.ReferenceOTU194669:0.00015)0.981:0.02612,New.CleanUp.ReferenceOTU66323:0.02397)0.896:0.01189,New.CleanUp.ReferenceOTU373340:0.03694)0.828:0.00731,((New.ReferenceOTU372:0.01394,(((New.ReferenceOTU1227:0.02285,New.CleanUp.ReferenceOTU321362:0.01695)0.871:0.00016,New.CleanUp.ReferenceOTU98956:0.02299)0.768:0.00231,New.CleanUp.ReferenceOTU132534:0.0142)0.770:0.00303)0.742:0.0045,(New.CleanUp.ReferenceOTU138885:0.03327,((New.CleanUp.ReferenceOTU71637:0.05595,(New.CleanUp.ReferenceOTU197478:0.01054,New.CleanUp.ReferenceOTU3077:0.01815)0.958:0.02311)0.750:0.01415,(New.ReferenceOTU970:0.00016,New.CleanUp.ReferenceOTU30982:0.03574)0.994:0.03304)0.723:0.00845)0.933:0.01867)0.878:0.01021)0.874:0.00582,((New.CleanUp.ReferenceOTU221729:0.03462,New.CleanUp.ReferenceOTU305202:0.00016)0.992:0.02244,New.CleanUp.ReferenceOTU95900:0.03207)0.565:0.00014)0.993:0.02848,(((New.CleanUp.ReferenceOTU375621:0.06362,New.CleanUp.ReferenceOTU408590:0.08065)0.970:0.04548,(((New.CleanUp.ReferenceOTU92349:0.02739,New.CleanUp.ReferenceOTU105186:0.04499)0.871:0.01413,((((New.CleanUp.ReferenceOTU295360:0.01385,(New.CleanUp.ReferenceOTU93788:0.02289,264188:0.00015)0.749:0.01172)0.994:0.02394,New.CleanUp.ReferenceOTU255378:0.00846)0.200:0.00549,236608:0.00016)0.976:0.02347,(New.CleanUp.ReferenceOTU411897:0.02331,New.CleanUp.ReferenceOTU172440:0.03632)0.836:0.01096)0.732:0.00511)0.939:0.02281,(New.CleanUp.ReferenceOTU289544:0.09108,((New.CleanUp.ReferenceOTU278969:0.01242,New.CleanUp.ReferenceOTU298623:0.03103)0.961:0.02737,(((4355132:0.01689,(New.CleanUp.ReferenceOTU306668:0.02423,511782:0.01358)0.909:0.01277)0.991:0.03244,New.CleanUp.ReferenceOTU145373:0.01755)0.914:0.01334,New.CleanUp.ReferenceOTU90512:0.00402)0.968:0.02628)0.921:0.02784)0.748:0.02269)0.015:0.01411)0.807:0.03307,(New.CleanUp.ReferenceOTU37970:0.05917,((New.CleanUp.ReferenceOTU43008:0.02544,New.CleanUp.ReferenceOTU151786:0.08245)0.992:0.06022,(New.CleanUp.ReferenceOTU142473:0.0229,(New.CleanUp.ReferenceOTU411378:0.00014,New.CleanUp.ReferenceOTU109183:0.07693)0.195:0.01792)0.980:0.04603)0.729:0.00817)0.998:0.08163)0.815:0.01678)0.342:0.00283)0.776:0.00593)0.945:0.02115)0.947:0.02673,(New.CleanUp.ReferenceOTU113163:0.12386,(New.CleanUp.ReferenceOTU63841:0.10341,591305:0.08239)0.342:0.01272)0.818:0.01878)0.765:0.02501)0.794:0.01402,((New.CleanUp.ReferenceOTU245702:0.08083,((((2474017:0.05434,3582363:0.01373)0.218:0.01981,New.CleanUp.ReferenceOTU423944:0.14148)0.652:0.02305,(937434:0.00183,New.CleanUp.ReferenceOTU9546:0.0152)0.999:0.05418)0.699:0.00658,New.CleanUp.ReferenceOTU48029:0.08101)0.958:0.04721)0.998:0.0616,(((New.CleanUp.ReferenceOTU307100:0.12071,((New.CleanUp.ReferenceOTU125907:0.04536,New.CleanUp.ReferenceOTU209937:0.04828)0.433:0.01738,(((New.CleanUp.ReferenceOTU64267:0.02761,(New.CleanUp.ReferenceOTU26220:0.01683,(New.CleanUp.ReferenceOTU260517:0.01434,770614:0.01107)0.919:0.01175)0.755:0.00616)0.919:0.01319,(New.CleanUp.ReferenceOTU649:0.05069,New.CleanUp.ReferenceOTU11308:0.05999)0.806:0.02669)0.982:0.04309,((New.CleanUp.ReferenceOTU191467:0.02677,((New.CleanUp.ReferenceOTU373157:0.0032,2032399:0.00231)0.960:0.02014,(New.CleanUp.ReferenceOTU60699:0.01374,(224255:0.00482,(New.CleanUp.ReferenceOTU75476:0.02543,3608103:0.00352)0.899:0.01139)0.911:0.01253)0.071:0.00868)0.906:0.01185)0.329:0.00016,(New.CleanUp.ReferenceOTU46:0.08446,New.CleanUp.ReferenceOTU123293:0.04919)0.045:0.02636)0.645:0.01787)0.777:0.00819)0.547:0.01534)0.945:0.03625,(New.CleanUp.ReferenceOTU270580:0.07162,(((New.CleanUp.ReferenceOTU314249:0.0892,(New.CleanUp.ReferenceOTU260227:0.01083,(New.CleanUp.ReferenceOTU409641:0.04375,New.CleanUp.ReferenceOTU365330:0.06794)0.025:0.02571)0.942:0.03084)0.850:0.01276,(((New.ReferenceOTU507:0.01467,New.CleanUp.ReferenceOTU430428:0.02341)0.957:0.0205,(((New.CleanUp.ReferenceOTU197650:0.02024,New.CleanUp.ReferenceOTU421853:0.02252)0.928:0.00015,(New.CleanUp.ReferenceOTU346954:0.01623,(New.CleanUp.ReferenceOTU161209:0.05218,New.CleanUp.ReferenceOTU408422:0.03002)0.274:0.00856)0.975:0.03045)0.592:0.0112,(New.CleanUp.ReferenceOTU41971:0.00839,((New.CleanUp.ReferenceOTU398762:0.02493,(New.CleanUp.ReferenceOTU209601:0.00016,New.CleanUp.ReferenceOTU343899:0.04107)0.937:0.01229)0.744:0.00575,(New.CleanUp.ReferenceOTU248448:0.08949,4456106:0.00291)0.881:0.00923)0.891:0.0073)0.754:0.0032)0.870:0.01086)0.841:0.00834,(New.CleanUp.ReferenceOTU399130:0.01459,New.CleanUp.ReferenceOTU441437:0.02343)0.816:0.00581)0.822:0.01251)0.995:0.05312,((((New.CleanUp.ReferenceOTU450:0.05354,New.CleanUp.ReferenceOTU118449:0.06087)0.919:0.02608,(New.CleanUp.ReferenceOTU144834:0.05478,(((New.CleanUp.ReferenceOTU306273:0.0077,(New.CleanUp.ReferenceOTU38063:0.01889,575993:0.04165)0.815:0.02644)0.947:0.03656,((((New.CleanUp.ReferenceOTU229877:0.06517,(911129:0.01347,912160:0.02236)0.770:0.00348)0.786:0.00014,1013464:0.00285)0.929:0.01659,(New.CleanUp.ReferenceOTU48798:0.02283,(885648:0.00278,New.CleanUp.ReferenceOTU129545:0.02011)0.749:0.00274)0.917:0.01527)0.979:0.03887,New.CleanUp.ReferenceOTU392443:0.00362)0.482:0.04557)0.995:0.07434,(((New.CleanUp.ReferenceOTU330759:0.01211,New.CleanUp.ReferenceOTU364980:0.05243)0.909:0.02306,(New.CleanUp.ReferenceOTU47820:0.05798,New.CleanUp.ReferenceOTU3525:0.04188)0.959:0.03461)0.789:0.02188,(New.CleanUp.ReferenceOTU105429:0.01216,New.CleanUp.ReferenceOTU299129:0.07694)0.998:0.06093)0.953:0.02947)0.156:0.02378)0.680:0.01419)0.833:0.01791,(New.CleanUp.ReferenceOTU417485:0.00016,New.CleanUp.ReferenceOTU189449:0.04786)0.984:0.02728)0.466:0.00832,New.CleanUp.ReferenceOTU418976:0.03603)0.231:0.02057)0.420:0.00014)0.000:0.01433)0.996:0.07137,(((New.CleanUp.ReferenceOTU232582:0.06103,((New.CleanUp.ReferenceOTU95064:0.05861,1108599:0.02999)0.956:0.0487,((New.CleanUp.ReferenceOTU352796:0.04277,((New.CleanUp.ReferenceOTU246420:0.00014,New.CleanUp.ReferenceOTU314174:0.04142)0.973:0.02277,(New.CleanUp.ReferenceOTU73207:0.00014,(New.CleanUp.ReferenceOTU5535:0.01413,New.CleanUp.ReferenceOTU92923:0.01688)1.000:0.0414)0.988:0.03012)0.790:0.00809)0.941:0.02719,((4329997:0.02602,(New.ReferenceOTU930:0.00286,(((New.CleanUp.ReferenceOTU309151:0.00923,(New.CleanUp.ReferenceOTU95610:0.00333,(New.CleanUp.ReferenceOTU162430:0.00914,New.CleanUp.ReferenceOTU181116:0.011)0.816:0.00532)0.888:0.01167)0.890:0.01336,(((New.CleanUp.ReferenceOTU154523:0.00974,(New.CleanUp.ReferenceOTU120781:0.04324,New.CleanUp.ReferenceOTU179029:0.04204)0.890:0.02189)0.831:0.01064,((((New.CleanUp.ReferenceOTU111762:0.03962,New.CleanUp.ReferenceOTU233749:0.03007)0.992:0.03948,New.CleanUp.ReferenceOTU366094:0.00014)0.900:0.01007,New.CleanUp.ReferenceOTU159802:0.01282)0.983:0.02124,(New.CleanUp.ReferenceOTU178861:0.0557,(New.CleanUp.ReferenceOTU282087:0.00239,New.CleanUp.ReferenceOTU318567:0.02729)0.894:0.0147)0.459:0.00016)0.870:0.00865)0.769:0.00833,New.CleanUp.ReferenceOTU285808:0.03219)0.815:0.00611)0.560:0.0096,New.CleanUp.ReferenceOTU269752:0.04086)0.835:0.01093)0.995:0.0357)0.738:0.00664,(4346428:0.00893,(New.CleanUp.ReferenceOTU360216:0.05823,New.CleanUp.ReferenceOTU27412:0.00014)0.734:0.00217)0.849:0.00881)0.972:0.03293)0.736:0.00927)0.907:0.02112)0.863:0.01807,((585949:0.01185,809658:0.01102)0.795:0.0143,(113978:0.01218,New.CleanUp.ReferenceOTU170970:0.07228)0.757:0.0164)0.958:0.02745)0.854:0.03409,New.CleanUp.ReferenceOTU34949:0.03375)0.997:0.07201)0.773:0.00808)0.925:0.02362)0.752:0.00898,(((New.CleanUp.ReferenceOTU289672:0.04932,(New.CleanUp.ReferenceOTU8034:0.06829,(New.CleanUp.ReferenceOTU395010:0.00775,(New.CleanUp.ReferenceOTU50242:0.03719,541209:0.00735)0.995:0.03977)0.865:0.01565)0.981:0.04537)0.876:0.0285,((((New.CleanUp.ReferenceOTU71135:0.02648,(New.CleanUp.ReferenceOTU374127:0.06421,New.CleanUp.ReferenceOTU153356:0.00656)0.543:0.02138)0.978:0.03372,New.CleanUp.ReferenceOTU218749:0.00015)0.936:0.01679,New.CleanUp.ReferenceOTU427820:0.02054)0.828:0.01627,(New.CleanUp.ReferenceOTU65201:0.01922,New.CleanUp.ReferenceOTU109567:0.0844)0.374:0.00601)0.824:0.01244)0.975:0.03467,((((New.CleanUp.ReferenceOTU157637:0.06992,1068051:0.01795)0.900:0.0151,((715453:0.02294,(New.CleanUp.ReferenceOTU199571:0.01104,New.CleanUp.ReferenceOTU232931:0.03132)0.920:0.01547)0.669:0.00447,(New.CleanUp.ReferenceOTU387235:0.04333,(New.CleanUp.ReferenceOTU438083:0.01694,2595950:0.00015)0.660:0.00132)0.994:0.04667)0.451:0.01338)0.926:0.02351,(New.CleanUp.ReferenceOTU81347:0.13506,New.CleanUp.ReferenceOTU401905:0.09412)0.241:0.01399)0.999:0.08758,((((967069:0.06388,New.CleanUp.ReferenceOTU218914:0.02758)0.994:0.04781,((((New.CleanUp.ReferenceOTU374811:0.00494,New.CleanUp.ReferenceOTU330796:0.03307)0.991:0.0244,(((((New.CleanUp.ReferenceOTU257992:0.12764,821802:0.00228)0.963:0.01806,New.CleanUp.ReferenceOTU27629:0.01767)0.914:0.01084,((((((New.CleanUp.ReferenceOTU85037:0.02324,(New.CleanUp.ReferenceOTU374448:0.02075,New.CleanUp.ReferenceOTU407994:0.02185)0.077:0.01172)0.863:0.00853,New.CleanUp.ReferenceOTU26767:0.00327)0.705:0.00141,New.CleanUp.ReferenceOTU252965:0.01769)0.769:0.00367,((New.CleanUp.ReferenceOTU427110:0.00385,New.CleanUp.ReferenceOTU93896:0.03104)0.998:0.03883,((New.CleanUp.ReferenceOTU396082:0.02116,(New.CleanUp.ReferenceOTU95005:0.00552,74869:0.00015)0.989:0.02542)0.939:0.01415,((New.CleanUp.ReferenceOTU381735:0.02909,New.CleanUp.ReferenceOTU388855:0.00632)0.998:0.0451,(4477127:0.00595,New.CleanUp.ReferenceOTU362173:0.02255)0.845:0.00015)0.406:0.01117)0.536:0.00987)0.343:0.01289)0.785:0.00532,(New.CleanUp.ReferenceOTU140222:0.02674,New.CleanUp.ReferenceOTU239267:0.01642)0.951:0.01417)0.865:0.00604,((((New.CleanUp.ReferenceOTU69293:0.01995,(New.CleanUp.ReferenceOTU210400:0.01389,(556100:0.00351,(New.CleanUp.ReferenceOTU430329:0.04912,New.CleanUp.ReferenceOTU437480:0.06554)0.441:0.01273)0.941:0.01367)0.766:0.00589)0.956:0.01471,(New.CleanUp.ReferenceOTU174588:0.01744,(892591:0.01529,(New.CleanUp.ReferenceOTU434766:0.0307,New.CleanUp.ReferenceOTU119792:0.01751)0.454:0.00734)0.841:0.00758)0.834:0.00548)0.896:0.01506,New.CleanUp.ReferenceOTU275141:0.04013)1.000:0.05364,(((New.CleanUp.ReferenceOTU93169:0.08163,New.CleanUp.ReferenceOTU388514:0.05092)0.790:0.01342,New.CleanUp.ReferenceOTU22968:0.00261)0.840:0.00592,(New.CleanUp.ReferenceOTU46018:0.03794,New.CleanUp.ReferenceOTU18519:0.00534)1.000:0.05826)0.823:0.00632)0.833:0.00772)0.606:0.00016)0.903:0.00564,(New.CleanUp.ReferenceOTU13216:0.03499,((New.CleanUp.ReferenceOTU149071:0.00516,(New.CleanUp.ReferenceOTU195799:0.02093,New.CleanUp.ReferenceOTU233148:0.02683)0.981:0.02416)0.740:0.00386,4468453:0.04136)0.925:0.01357)0.926:0.01166)0.868:0.00015,((New.CleanUp.ReferenceOTU225686:0.05524,(972024:0.02331,New.CleanUp.ReferenceOTU287474:0.02568)0.816:0.00573)0.841:0.01133,New.CleanUp.ReferenceOTU91099:0.01709)0.844:0.0054)0.935:0.01133)0.880:0.00918,New.CleanUp.ReferenceOTU8759:0.01628)0.970:0.01942,((((New.CleanUp.ReferenceOTU71687:0.04585,New.CleanUp.ReferenceOTU104949:0.00848)0.896:0.0158,(((1105528:0.01354,((New.CleanUp.ReferenceOTU397386:0.04542,((New.CleanUp.ReferenceOTU277856:0.00555,New.CleanUp.ReferenceOTU286134:0.04393)0.918:0.00015,((New.CleanUp.ReferenceOTU180349:0.01034,New.CleanUp.ReferenceOTU360492:0.01795)0.856:0.0057,New.CleanUp.ReferenceOTU83539:0.02801)0.791:0.00635)0.938:0.00593)0.911:0.00015,4369694:0.00498)0.980:0.01713)0.898:0.00941,New.CleanUp.ReferenceOTU283578:0.00226)0.738:0.00254,New.CleanUp.ReferenceOTU365695:0.05983)0.959:0.01957)0.676:0.00894,New.CleanUp.ReferenceOTU403945:0.02403)0.041:0.00228,(((New.CleanUp.ReferenceOTU245773:0.01978,New.CleanUp.ReferenceOTU325754:0.02254)0.948:0.00015,(New.CleanUp.ReferenceOTU332494:0.02562,((((New.CleanUp.ReferenceOTU243443:0.01899,New.CleanUp.ReferenceOTU330151:0.04764)0.922:0.03748,((((2125432:0.01558,(New.CleanUp.ReferenceOTU283765:0.01428,New.CleanUp.ReferenceOTU350284:0.01394)0.867:0.00721)0.863:0.01718,(((New.CleanUp.ReferenceOTU39643:0.00896,(New.CleanUp.ReferenceOTU286832:0.00584,New.CleanUp.ReferenceOTU353104:0.01093)0.940:0.01149)0.970:0.01624,(((967505:0.00014,4398570:0.00273)0.976:0.00014,((((New.CleanUp.ReferenceOTU240984:0.01277,1085175:0.00992)0.000:0.00181,(New.CleanUp.ReferenceOTU326860:0.00588,(New.CleanUp.ReferenceOTU54130:0.00592,New.CleanUp.ReferenceOTU123890:0.05516)0.980:0.02942)0.984:0.02211)0.994:0.03135,(New.CleanUp.ReferenceOTU178913:0.02592,New.CleanUp.ReferenceOTU301238:0.00833)0.705:0.00838)0.751:0.00323,(New.CleanUp.ReferenceOTU229308:0.07957,New.CleanUp.ReferenceOTU232057:0.00777)0.822:0.00611)0.895:0.0056)0.845:0.0051,(New.CleanUp.ReferenceOTU292892:0.01431,(525171:0.00586,(3412839:0.02645,(((New.CleanUp.ReferenceOTU253197:0.0171,(New.CleanUp.ReferenceOTU118049:0.00806,New.CleanUp.ReferenceOTU317361:0.01672)0.859:0.00016)0.979:0.02193,(New.CleanUp.ReferenceOTU25279:0.0473,(New.CleanUp.ReferenceOTU96299:0.0179,New.CleanUp.ReferenceOTU241104:0.01714)0.960:0.02231)0.813:0.00765)0.872:0.00968,New.CleanUp.ReferenceOTU220747:0.03157)0.821:0.00699)0.745:0.00251)0.529:0.00568)0.977:0.00014)0.850:0.00554)0.884:0.00889,820335:0.02022)0.863:0.00935)0.798:0.00734,((New.CleanUp.ReferenceOTU178987:0.00398,New.CleanUp.ReferenceOTU237798:0.05473)0.822:0.00716,New.CleanUp.ReferenceOTU31356:0.01419)0.876:0.00572)0.750:0.00318,((New.CleanUp.ReferenceOTU295572:0.02988,(New.CleanUp.ReferenceOTU436480:0.01157,New.CleanUp.ReferenceOTU240655:0.03314)0.776:0.00571)0.953:0.03099,(New.CleanUp.ReferenceOTU68606:0.02331,(New.CleanUp.ReferenceOTU135576:0.03003,(New.CleanUp.ReferenceOTU433868:0.01938,New.CleanUp.ReferenceOTU327390:0.00652)0.857:0.0088)0.952:0.02005)0.912:0.02373)0.911:0.02766)0.887:0.01289)0.754:0.00367,692510:0.00281)1.000:0.00015,(New.CleanUp.ReferenceOTU86773:0.01195,New.CleanUp.ReferenceOTU407877:0.0234)0.468:0.00501)0.763:0.00257)0.947:0.00014)0.874:0.00552,4308264:0.00552)1.000:0.04377)0.414:0.00589)0.876:0.01213)0.916:0.01488,(((666883:0.03985,(((New.CleanUp.ReferenceOTU325818:0.02012,(890698:0.02221,(New.CleanUp.ReferenceOTU327416:0.05171,(New.CleanUp.ReferenceOTU369769:0.01073,New.CleanUp.ReferenceOTU218381:0.03078)0.733:0.00919)0.917:0.01598)0.936:0.02046)0.936:0.01956,(((((New.CleanUp.ReferenceOTU313609:0.10474,((New.CleanUp.ReferenceOTU400090:0.01929,New.CleanUp.ReferenceOTU438308:0.03481)0.861:0.00902,(((New.CleanUp.ReferenceOTU424468:0.0082,(((New.CleanUp.ReferenceOTU247074:0.02111,New.CleanUp.ReferenceOTU973:0.03392)0.936:0.01429,1053100:0.00015)0.314:0.00014,((New.CleanUp.ReferenceOTU263605:0.04936,(New.CleanUp.ReferenceOTU304141:0.02642,New.CleanUp.ReferenceOTU355288:0.04309)0.365:0.00792)0.767:0.0069,(New.CleanUp.ReferenceOTU234362:0.02013,New.CleanUp.ReferenceOTU277237:0.04321)0.866:0.01754)0.921:0.01744)0.865:0.00569)0.993:0.02595,New.CleanUp.ReferenceOTU163267:0.00016)0.934:0.01715,((New.CleanUp.ReferenceOTU80752:0.04421,New.CleanUp.ReferenceOTU180424:0.00929)0.899:0.01556,(New.CleanUp.ReferenceOTU440252:0.02755,New.CleanUp.ReferenceOTU310515:0.00981)0.925:0.02227)0.666:0.00476)0.871:0.00626)0.536:0.00591)0.974:0.01963,(New.CleanUp.ReferenceOTU85697:0.01752,(New.CleanUp.ReferenceOTU67348:0.00015,456084:0.00558)0.986:0.01936)0.193:0.00279)0.837:0.00613,((((817141:0.00014,(New.CleanUp.ReferenceOTU202223:0.06418,New.CleanUp.ReferenceOTU132770:0.0369)0.008:0.00772)0.966:0.0139,(((986448:0.00597,New.CleanUp.ReferenceOTU373247:0.04152)0.796:0.00783,New.CleanUp.ReferenceOTU273773:0.00301)0.986:0.01697,(New.CleanUp.ReferenceOTU149954:0.00858,(1023163:0.00245,New.CleanUp.ReferenceOTU266363:0.01437)0.747:0.00281)0.989:0.02307)0.742:0.00277)0.726:0.0024,(New.CleanUp.ReferenceOTU434989:0.04447,(((New.CleanUp.ReferenceOTU6579:0.03706,New.CleanUp.ReferenceOTU204639:0.00554)0.997:0.04476,(New.CleanUp.ReferenceOTU183522:0.0434,New.CleanUp.ReferenceOTU167014:0.03448)0.300:0.01126)0.735:0.00679,New.CleanUp.ReferenceOTU342684:0.00284)0.923:0.01602)0.606:0.00795)0.975:0.01816,New.CleanUp.ReferenceOTU169814:0.03577)0.726:0.00217)0.864:0.00616,((New.CleanUp.ReferenceOTU91289:0.01488,New.CleanUp.ReferenceOTU110889:0.02604)0.721:0.00174,(New.CleanUp.ReferenceOTU129468:0.02367,(New.CleanUp.ReferenceOTU191336:0.01354,New.CleanUp.ReferenceOTU312212:0.01475)0.749:0.00264)0.869:0.00574)0.873:0.00579)0.935:0.01577,New.CleanUp.ReferenceOTU321184:0.0153)0.758:0.01188)0.755:0.00787,New.CleanUp.ReferenceOTU182543:0.09573)0.815:0.01033)0.918:0.01511,New.CleanUp.ReferenceOTU87125:0.0606)0.525:0.01564,(((New.CleanUp.ReferenceOTU135064:0.02904,New.CleanUp.ReferenceOTU332495:0.08979)0.935:0.02188,(New.CleanUp.ReferenceOTU440714:0.03574,New.CleanUp.ReferenceOTU362961:0.06807)0.697:0.00927)0.941:0.01622,((New.CleanUp.ReferenceOTU239024:0.02311,(New.CleanUp.ReferenceOTU101256:0.0197,(New.CleanUp.ReferenceOTU376552:0.02109,New.CleanUp.ReferenceOTU145685:0.02027)0.308:0.00551)0.947:0.02187)0.983:0.02798,(New.CleanUp.ReferenceOTU219906:0.02264,((New.CleanUp.ReferenceOTU384815:0.08295,New.CleanUp.ReferenceOTU356186:0.03584)0.882:0.02124,((New.CleanUp.ReferenceOTU130928:0.02514,New.CleanUp.ReferenceOTU246928:0.02176)0.919:0.02277,(New.ReferenceOTU1360:0.01633,New.CleanUp.ReferenceOTU67242:0.01522)0.992:0.0441)0.908:0.02181)0.861:0.01628)0.709:0.00236)0.914:0.01349)0.919:0.01316)0.518:0.00395)0.000:0.01386,((((New.CleanUp.ReferenceOTU180956:0.04169,New.CleanUp.ReferenceOTU199839:0.00014)0.969:0.02804,(New.CleanUp.ReferenceOTU66737:0.07089,New.CleanUp.ReferenceOTU91480:0.03244)0.046:0.04261)0.372:0.00015,(((New.CleanUp.ReferenceOTU55732:0.0201,((New.CleanUp.ReferenceOTU83213:0.00876,(New.CleanUp.ReferenceOTU406840:0.01046,New.CleanUp.ReferenceOTU127961:0.01202)0.956:0.01467)0.942:0.01222,New.CleanUp.ReferenceOTU85570:0.01262)0.646:0.00141)0.169:0.00016,(New.CleanUp.ReferenceOTU62008:0.02902,(New.CleanUp.ReferenceOTU111747:0.0263,(New.CleanUp.ReferenceOTU204129:0.04244,New.CleanUp.ReferenceOTU210026:0.01604)0.758:0.00331)0.859:0.0055)0.797:0.00795)0.818:0.00801,((New.CleanUp.ReferenceOTU422710:0.01981,((((New.CleanUp.ReferenceOTU404379:0.01101,1614883:0.00014)0.963:0.0145,New.CleanUp.ReferenceOTU150600:0.04742)0.093:0.00238,((New.CleanUp.ReferenceOTU4412:0.04271,New.CleanUp.ReferenceOTU77523:0.01479)0.939:0.01382,(New.CleanUp.ReferenceOTU273469:0.00542,New.CleanUp.ReferenceOTU57192:0.07163)0.997:0.00015)0.780:0.00298)0.981:0.0168,New.CleanUp.ReferenceOTU120269:0.02028)0.351:0.00016)0.827:0.01143,New.CleanUp.ReferenceOTU377178:0.01423)0.869:0.00849)0.926:0.02166)0.781:0.02797,(New.CleanUp.ReferenceOTU236736:0.02498,New.CleanUp.ReferenceOTU30101:0.08451)0.949:0.05239)0.964:0.05326)0.844:0.01217)0.788:0.01173)0.964:0.03265)0.982:0.02792)0.037:0.00014)0.778:0.00494)0.954:0.02655)0.888:0.01767,(((New.CleanUp.ReferenceOTU404774:0.04304,New.CleanUp.ReferenceOTU415417:0.22)0.333:0.04352,(New.CleanUp.ReferenceOTU99445:0.06757,New.CleanUp.ReferenceOTU332888:0.07153)0.951:0.04579)0.981:0.08535,(((1109080:0.08497,(386273:0.02189,(430191:0.01245,4394095:0.00742)0.960:0.03165)0.987:0.06309)0.847:0.03416,(New.CleanUp.ReferenceOTU150884:0.07555,((New.CleanUp.ReferenceOTU58392:0.03441,(New.ReferenceOTU438:0.00014,(New.CleanUp.ReferenceOTU335990:0.02596,((New.CleanUp.ReferenceOTU351500:0.02332,New.CleanUp.ReferenceOTU334478:0.01131)0.713:0.0031,(New.CleanUp.ReferenceOTU30527:0.01552,(((New.CleanUp.ReferenceOTU186783:0.00767,New.CleanUp.ReferenceOTU356512:0.00344)0.904:0.00851,(New.CleanUp.ReferenceOTU157323:0.05428,(New.CleanUp.ReferenceOTU291283:0.01036,(New.CleanUp.ReferenceOTU438255:0.00016,New.CleanUp.ReferenceOTU310816:0.01124)0.862:0.00931)0.573:0.0133)0.868:0.01176)0.828:0.00729,(((New.CleanUp.ReferenceOTU54171:0.00839,(New.CleanUp.ReferenceOTU49413:0.00651,New.CleanUp.ReferenceOTU182549:0.07005)0.813:0.00789)0.936:0.01816,((New.CleanUp.ReferenceOTU134382:0.02304,(New.CleanUp.ReferenceOTU243857:0.0257,New.CleanUp.ReferenceOTU21148:0.02265)0.439:0.00661)0.985:0.03154,(New.CleanUp.ReferenceOTU107908:0.00368,(New.CleanUp.ReferenceOTU254428:0.03627,New.CleanUp.ReferenceOTU329825:0.05063)0.815:0.01637)0.962:0.02478)0.883:0.01181)0.697:0.00784,((New.CleanUp.ReferenceOTU396813:0.00729,New.CleanUp.ReferenceOTU162491:0.00744)0.893:0.01052,((New.CleanUp.ReferenceOTU317165:0.00915,(New.CleanUp.ReferenceOTU75818:0.01134,New.CleanUp.ReferenceOTU373761:0.00296)0.581:0.0019)0.870:0.01192,(New.CleanUp.ReferenceOTU257982:0.00908,(New.CleanUp.ReferenceOTU12726:0.00551,(New.CleanUp.ReferenceOTU94521:0.01796,(New.CleanUp.ReferenceOTU428192:0.01399,New.CleanUp.ReferenceOTU338053:0.00014)0.876:0.00822)0.857:0.00834)0.916:0.01223)0.957:0.02027)0.940:0.01592)0.855:0.00926)0.839:0.0098)0.796:0.00631)0.962:0.01588)0.823:0.00539)0.913:0.0086)0.728:0.00048)0.839:0.01053,New.CleanUp.ReferenceOTU187670:0.03115)0.486:0.01581)0.402:0.02961)0.998:0.10224,((New.CleanUp.ReferenceOTU17088:0.02432,(New.CleanUp.ReferenceOTU142574:0.01072,((((New.CleanUp.ReferenceOTU260019:0.02212,(((New.CleanUp.ReferenceOTU37637:0.01047,New.CleanUp.ReferenceOTU208856:0.02432)0.963:0.02995,(New.CleanUp.ReferenceOTU121679:0.03908,(New.CleanUp.ReferenceOTU385345:0.02911,New.CleanUp.ReferenceOTU48690:0.0056)0.909:0.02498)0.185:0.01674)0.908:0.02398,((((New.CleanUp.ReferenceOTU25290:0.06554,New.CleanUp.ReferenceOTU342175:0.06635)0.862:0.01949,(806467:0.03861,((New.CleanUp.ReferenceOTU121188:0.05009,(New.CleanUp.ReferenceOTU427559:0.01021,(New.CleanUp.ReferenceOTU320309:0.00015,(New.CleanUp.ReferenceOTU367674:0.01456,New.CleanUp.ReferenceOTU376939:0.02318)0.804:0.01691)0.977:0.02793)0.859:0.02593)0.957:0.02656,((((((New.CleanUp.ReferenceOTU141012:0.00424,New.CleanUp.ReferenceOTU179957:0.0273)0.871:0.00897,New.CleanUp.ReferenceOTU102939:0.02079)0.669:0.00737,(New.CleanUp.ReferenceOTU407407:0.00358,New.CleanUp.ReferenceOTU436111:0.05692)0.443:0.00958)0.996:0.04662,((New.CleanUp.ReferenceOTU290909:0.02602,((New.CleanUp.ReferenceOTU124008:0.0209,New.CleanUp.ReferenceOTU289364:0.04423)0.971:0.03028,New.CleanUp.ReferenceOTU133355:0.00829)0.000:0.00015)0.979:0.0224,New.CleanUp.ReferenceOTU283524:0.02113)0.861:0.00735)0.711:0.00821,New.CleanUp.ReferenceOTU127693:0.06359)0.879:0.01409,((New.CleanUp.ReferenceOTU419374:0.01426,(New.CleanUp.ReferenceOTU56950:0.00826,New.CleanUp.ReferenceOTU220889:0.08977)0.903:0.01487)0.730:0.01075,(New.CleanUp.ReferenceOTU176127:0.01389,New.CleanUp.ReferenceOTU352654:0.02356)0.878:0.01082)0.996:0.03674)0.505:0.0041)0.757:0.00632)0.099:0.00013)0.249:0.01061,New.CleanUp.ReferenceOTU100043:0.04133)0.900:0.01749,New.CleanUp.ReferenceOTU51919:0.04316)0.156:0.01159)0.737:0.02102)0.060:0.00782,(New.CleanUp.ReferenceOTU429975:0.01879,New.CleanUp.ReferenceOTU67263:0.01597)0.492:0.00877)0.726:0.00637,(New.CleanUp.ReferenceOTU185550:0.00015,(New.CleanUp.ReferenceOTU96715:0.00988,New.CleanUp.ReferenceOTU277897:0.04648)0.980:0.02934)0.984:0.02012)0.123:0.00647,New.CleanUp.ReferenceOTU287369:0.10428)0.335:0.00559)0.953:0.05795)1.000:0.1356,((New.CleanUp.ReferenceOTU142982:0.0517,(New.CleanUp.ReferenceOTU129358:0.09719,(((4315253:0.02046,(New.CleanUp.ReferenceOTU259611:0.02641,New.CleanUp.ReferenceOTU28793:0.01076)0.945:0.01476)0.944:0.01456,(159038:0.01107,218005:0.00578)0.748:0.00877)0.621:0.00264,22594:0.00015)0.970:0.03952)0.927:0.03981)0.983:0.08324,(((((((New.CleanUp.ReferenceOTU366720:0.00409,New.CleanUp.ReferenceOTU364336:0.0071)0.901:0.01121,(New.CleanUp.ReferenceOTU120805:0.00567,(New.CleanUp.ReferenceOTU136098:0.0139,New.CleanUp.ReferenceOTU249411:0.02702)0.996:0.03678)0.777:0.00491)0.735:0.00543,(New.CleanUp.ReferenceOTU227895:0.01398,(New.CleanUp.ReferenceOTU241017:0.05841,(New.ReferenceOTU819:0.01473,New.CleanUp.ReferenceOTU224097:0.02859)0.749:0.00268)0.869:0.00845)0.993:0.03608)0.083:0.00249,New.CleanUp.ReferenceOTU347633:0.03771)0.899:0.01552,((New.CleanUp.ReferenceOTU76608:0.00015,New.CleanUp.ReferenceOTU329369:0.04715)0.997:0.03696,(New.CleanUp.ReferenceOTU370024:0.01983,((New.CleanUp.ReferenceOTU65943:0.01022,(New.CleanUp.ReferenceOTU376801:0.02326,New.CleanUp.ReferenceOTU335275:0.01022)0.874:0.01226)0.949:0.01599,((New.CleanUp.ReferenceOTU160232:0.00264,New.CleanUp.ReferenceOTU306386:0.03073)0.997:0.03517,New.CleanUp.ReferenceOTU214497:0.00478)0.603:0.00088)0.907:0.01659)0.348:0.0096)0.828:0.01118)0.749:0.00525,New.CleanUp.ReferenceOTU95141:0.04072)0.975:0.08426,(New.CleanUp.ReferenceOTU198140:0.05094,((((New.CleanUp.ReferenceOTU407176:0.05045,New.CleanUp.ReferenceOTU213188:0.06094)0.970:0.04067,(((New.CleanUp.ReferenceOTU207622:0.07323,(New.CleanUp.ReferenceOTU438480:0.02143,(New.CleanUp.ReferenceOTU152285:0.03086,New.CleanUp.ReferenceOTU254390:0.01024)0.972:0.02669)0.580:0.00949)0.878:0.01371,New.CleanUp.ReferenceOTU55270:0.09047)0.144:0.00779,New.CleanUp.ReferenceOTU7768:0.14014)0.817:0.02041)0.877:0.01477,((((New.CleanUp.ReferenceOTU189461:0.02964,(New.CleanUp.ReferenceOTU317710:0.04389,(New.ReferenceOTU337:0.03172,New.CleanUp.ReferenceOTU117486:0.0658)0.685:0.01213)0.901:0.01532)0.765:0.00425,((New.CleanUp.ReferenceOTU414757:0.03196,(New.CleanUp.ReferenceOTU192679:0.04828,New.CleanUp.ReferenceOTU149151:0.03606)0.422:0.00015)0.570:0.01273,((New.CleanUp.ReferenceOTU404767:0.0242,(New.CleanUp.ReferenceOTU49801:0.03618,New.CleanUp.ReferenceOTU207352:0.01101)0.809:0.00734)0.964:0.02106,((New.CleanUp.ReferenceOTU415631:0.0282,(New.CleanUp.ReferenceOTU320529:0.01371,(New.CleanUp.ReferenceOTU406895:0.01981,New.CleanUp.ReferenceOTU172274:0.02416)0.835:0.01485)0.894:0.01882)0.889:0.01408,New.CleanUp.ReferenceOTU242527:0.01979)0.286:0.00492)0.885:0.01089)0.804:0.00568)0.722:0.00454,(New.CleanUp.ReferenceOTU174972:0.02898,New.CleanUp.ReferenceOTU196551:0.01808)0.437:0.01226)0.897:0.0135,New.CleanUp.ReferenceOTU402897:0.02725)0.931:0.02171)0.708:0.00798,(New.CleanUp.ReferenceOTU15081:0.0321,New.CleanUp.ReferenceOTU121141:0.10339)0.488:0.00487)0.937:0.04124)0.982:0.08432)0.993:0.10639)0.174:0.01503)0.905:0.03343)0.901:0.0378)0.783:0.01395)0.938:0.019)0.828:0.01473)0.772:0.00931,(((((((((((New.CleanUp.ReferenceOTU402130:0.00267,New.CleanUp.ReferenceOTU14522:0.01694)0.928:0.00915,((New.CleanUp.ReferenceOTU28633:0.01138,New.CleanUp.ReferenceOTU127883:0.06954)0.775:0.00014,New.CleanUp.ReferenceOTU288604:0.0259)0.927:0.01381)0.822:0.00769,New.CleanUp.ReferenceOTU437095:0.02758)0.873:0.02303,((New.CleanUp.ReferenceOTU259950:0.06752,New.CleanUp.ReferenceOTU34676:0.00867)0.888:0.01703,New.CleanUp.ReferenceOTU162155:0.02007)0.959:0.02566)0.751:0.00528,(((New.CleanUp.ReferenceOTU8980:0.0514,New.CleanUp.ReferenceOTU358024:0.03838)0.448:0.00585,New.CleanUp.ReferenceOTU436719:0.03464)0.922:0.00015,New.CleanUp.ReferenceOTU294394:0.00016)0.853:0.00015)0.946:0.0112,(New.CleanUp.ReferenceOTU377400:0.02285,(New.CleanUp.ReferenceOTU422456:0.0169,New.CleanUp.ReferenceOTU21464:0.0083)0.758:0.00273)0.860:0.00572)0.933:0.00842,(New.CleanUp.ReferenceOTU44523:0.00281,New.CleanUp.ReferenceOTU149835:0.00547)0.777:0.00278)0.684:0.00125,((New.CleanUp.ReferenceOTU149492:0.00015,(New.CleanUp.ReferenceOTU409292:0.02582,((New.CleanUp.ReferenceOTU414172:0.02579,New.CleanUp.ReferenceOTU36478:0.00015)0.998:0.03787,New.CleanUp.ReferenceOTU4383:0.02228)0.576:0.00493)0.974:0.0271)0.860:0.00913,(New.CleanUp.ReferenceOTU40757:0.01809,New.CleanUp.ReferenceOTU68946:0.05333)0.800:0.00705)0.988:0.02395)0.780:0.01216,(New.CleanUp.ReferenceOTU274759:0.00736,New.CleanUp.ReferenceOTU292779:0.0518)0.994:0.03697)0.835:0.01651,New.CleanUp.ReferenceOTU143070:0.02728)0.984:0.03322,((New.CleanUp.ReferenceOTU425861:0.07874,((New.CleanUp.ReferenceOTU42715:0.01067,(((New.CleanUp.ReferenceOTU212399:0.01656,((New.CleanUp.ReferenceOTU6695:0.01194,New.CleanUp.ReferenceOTU246778:0.05955)0.948:0.0178,New.CleanUp.ReferenceOTU217256:0.00472)0.956:0.01589)0.923:0.01775,(New.CleanUp.ReferenceOTU292036:0.00438,(New.CleanUp.ReferenceOTU140941:0.02997,New.CleanUp.ReferenceOTU109846:0.03259)0.891:0.00889)0.785:0.00394)0.910:0.00014,New.CleanUp.ReferenceOTU35292:0.01952)0.787:0.00391)0.893:0.00862,(((New.CleanUp.ReferenceOTU135506:0.03253,New.CleanUp.ReferenceOTU127128:0.03476)0.746:0.0108,4440610:0.00014)0.901:0.00947,1701849:0.02195)0.756:0.00252)0.924:0.02368)0.994:0.06216,(((New.CleanUp.ReferenceOTU71706:0.05116,(New.CleanUp.ReferenceOTU219322:0.00014,(New.CleanUp.ReferenceOTU396902:0.03748,New.CleanUp.ReferenceOTU327709:0.02896)0.780:0.00015)0.856:0.01798)0.993:0.05399,(New.CleanUp.ReferenceOTU420348:0.07091,(((884876:0.01586,New.CleanUp.ReferenceOTU437458:0.01259)0.958:0.03195,(New.CleanUp.ReferenceOTU149805:0.04705,(New.CleanUp.ReferenceOTU70748:0.05915,New.CleanUp.ReferenceOTU313239:0.01922)0.856:0.02641)0.791:0.01159)0.987:0.05174,(((New.CleanUp.ReferenceOTU409149:0.02257,New.CleanUp.ReferenceOTU12173:0.01821)0.822:0.01561,((New.CleanUp.ReferenceOTU369732:0.03332,New.CleanUp.ReferenceOTU303913:0.01462)0.998:0.04,((New.CleanUp.ReferenceOTU229015:0.04087,New.CleanUp.ReferenceOTU163477:0.01881)0.584:0.00705,((((New.ReferenceOTU1607:0.00642,New.CleanUp.ReferenceOTU245243:0.03034)0.860:0.01775,New.CleanUp.ReferenceOTU261027:0.09489)0.784:0.00786,New.CleanUp.ReferenceOTU397552:0.02577)0.250:0.00543,(New.CleanUp.ReferenceOTU268278:0.00893,New.CleanUp.ReferenceOTU357239:0.02283)0.827:0.0065)0.827:0.0082)0.828:0.0069)0.887:0.01944)0.905:0.02206,(((New.CleanUp.ReferenceOTU231289:0.01045,(New.CleanUp.ReferenceOTU107833:0.02423,New.CleanUp.ReferenceOTU294424:0.02098)0.927:0.02223)0.490:0.01255,(New.CleanUp.ReferenceOTU357879:0.00815,New.CleanUp.ReferenceOTU184539:0.02619)0.915:0.01633)0.918:0.03278,(New.CleanUp.ReferenceOTU423684:0.05959,(997890:0.02836,((New.CleanUp.ReferenceOTU171439:0.03775,((New.CleanUp.ReferenceOTU358036:0.04064,(New.CleanUp.ReferenceOTU8457:0.0522,New.CleanUp.ReferenceOTU60992:0.04751)0.966:0.03634)0.821:0.02145,New.CleanUp.ReferenceOTU3470:0.01165)0.405:0.00822)0.940:0.01933,(New.CleanUp.ReferenceOTU130428:0.01915,((New.CleanUp.ReferenceOTU148400:0.03382,New.CleanUp.ReferenceOTU431:0.06906)0.908:0.01925,(New.CleanUp.ReferenceOTU404583:0.0087,((309146:0.00281,(New.CleanUp.ReferenceOTU103848:0.01659,(((4395599:0.00552,New.CleanUp.ReferenceOTU224237:0.03452)0.720:0.00014,(New.CleanUp.ReferenceOTU33716:0.01138,New.CleanUp.ReferenceOTU186287:0.02633)0.737:0.00257)0.973:0.01691,(New.CleanUp.ReferenceOTU434372:0.01984,New.CleanUp.ReferenceOTU57862:0.02921)0.254:0.00016)0.820:0.01025)0.854:0.00693)1.000:0.00016,(New.CleanUp.ReferenceOTU138076:0.00547,4361041:0.00014)0.857:0.0026)0.947:0.0141)0.730:0.00513)0.854:0.0188)0.897:0.01926)0.400:0.0107)0.793:0.00836)0.576:0.01841)1.000:0.10112)0.542:0.01542)0.784:0.02199)0.264:0.02256)0.735:0.01129,((New.CleanUp.ReferenceOTU301867:0.16166,(New.CleanUp.ReferenceOTU430389:0.05027,(((New.CleanUp.ReferenceOTU373403:0.03783,New.CleanUp.ReferenceOTU172323:0.00014)0.937:0.01884,(New.CleanUp.ReferenceOTU24002:0.01245,New.CleanUp.ReferenceOTU285158:0.07319)0.947:0.02047)0.660:0.0077,((((((New.CleanUp.ReferenceOTU107647:0.00852,New.CleanUp.ReferenceOTU61022:0.04256)0.852:0.0064,(New.CleanUp.ReferenceOTU356897:0.01139,(1061691:0.01331,New.CleanUp.ReferenceOTU126290:0.0246)0.825:0.00538)0.841:0.00745)0.899:0.00836,New.CleanUp.ReferenceOTU269826:0.01522)0.943:0.01256,New.CleanUp.ReferenceOTU278993:0.00098)0.917:0.01895,(New.CleanUp.ReferenceOTU86753:0.00662,New.CleanUp.ReferenceOTU314500:0.07917)0.991:0.05627)0.427:0.00502,New.CleanUp.ReferenceOTU398036:0.0103)0.990:0.03603)0.910:0.02356)0.886:0.03708)0.405:0.03008,(4404862:0.03161,New.CleanUp.ReferenceOTU297630:0.04472)0.994:0.05061)0.816:0.02271)0.923:0.02902)0.624:0.00727)0.936:0.01925)0.915:0.02721,((New.CleanUp.ReferenceOTU174654:0.03694,(New.CleanUp.ReferenceOTU401081:0.06682,New.CleanUp.ReferenceOTU339679:0.06048)0.973:0.06405)1.000:0.11864,(((((New.CleanUp.ReferenceOTU379847:0.02156,(((((New.CleanUp.ReferenceOTU266158:0.00016,(New.CleanUp.ReferenceOTU73926:0.02469,New.CleanUp.ReferenceOTU111669:0.01481)0.988:0.02813)0.965:0.03312,New.CleanUp.ReferenceOTU226004:0.01302)0.982:0.03,(New.CleanUp.ReferenceOTU65379:0.02719,((New.CleanUp.ReferenceOTU45498:0.02584,New.CleanUp.ReferenceOTU326742:0.0369)0.941:0.01807,New.CleanUp.ReferenceOTU186909:0.02421)0.889:0.01113)0.905:0.00998)0.503:0.00602,(((New.CleanUp.ReferenceOTU177482:0.05925,(New.CleanUp.ReferenceOTU423606:0.01425,New.CleanUp.ReferenceOTU429037:0.01146)0.260:0.00712)0.896:0.01055,((New.CleanUp.ReferenceOTU216776:0.01307,(New.CleanUp.ReferenceOTU14079:0.0032,(New.CleanUp.ReferenceOTU194300:0.01095,New.CleanUp.ReferenceOTU27012:0.00908)0.923:0.01114)0.976:0.02224)0.794:0.0072,((New.CleanUp.ReferenceOTU152533:0.0177,(New.CleanUp.ReferenceOTU318:0.01251,New.CleanUp.ReferenceOTU285736:0.05107)0.703:0.00576)0.908:0.0142,(((973092:0.00016,(New.CleanUp.ReferenceOTU193428:0.00838,New.CleanUp.ReferenceOTU323061:0.00015)0.842:0.00273)0.953:0.01422,(New.CleanUp.ReferenceOTU343083:0.02287,((New.CleanUp.ReferenceOTU133147:0.01121,New.CleanUp.ReferenceOTU312982:0.0169)0.880:0.00016,(New.CleanUp.ReferenceOTU114706:0.02911,New.CleanUp.ReferenceOTU379213:0.02931)0.820:0.00533)0.893:0.00846)0.830:0.00523)0.486:0.00277,((((New.CleanUp.ReferenceOTU197155:0.01724,(New.CleanUp.ReferenceOTU88845:0.01414,(New.CleanUp.ReferenceOTU42620:0.01112,New.CleanUp.ReferenceOTU147879:0.00857)0.995:0.02036)0.752:0.00299)0.715:0.00166,(New.CleanUp.ReferenceOTU131279:0.04725,New.CleanUp.ReferenceOTU160467:0.00894)0.581:0.00298)0.737:0.00282,((New.CleanUp.ReferenceOTU374960:0.01738,(855968:0.0058,(957772:0.00274,New.CleanUp.ReferenceOTU360942:0.00014)0.896:0.00822)0.848:0.00578)0.795:0.00515,902118:0.02382)0.830:0.00585)0.912:0.01166,New.ReferenceOTU1266:0.01169)0.956:0.01429)0.978:0.01874)0.863:0.01021)0.912:0.01445)0.803:0.00532,((New.CleanUp.ReferenceOTU250860:0.01928,New.CleanUp.ReferenceOTU351124:0.00014)0.885:0.0074,(New.CleanUp.ReferenceOTU121248:0.00948,New.CleanUp.ReferenceOTU326695:0.02157)0.276:0.00271)0.765:0.00452)0.988:0.02072)0.746:0.00015,(((((New.CleanUp.ReferenceOTU65314:0.0117,New.CleanUp.ReferenceOTU221959:0.03508)0.975:0.0358,New.CleanUp.ReferenceOTU237510:0.01571)0.844:0.01867,New.CleanUp.ReferenceOTU438148:0.02034)0.957:0.02949,(New.CleanUp.ReferenceOTU375492:0.03225,(((New.CleanUp.ReferenceOTU239038:0.00388,(New.CleanUp.ReferenceOTU198184:0.05344,(New.CleanUp.ReferenceOTU295564:0.00873,(New.CleanUp.ReferenceOTU134606:0.01022,New.CleanUp.ReferenceOTU351690:0.08836)0.978:0.05706)0.715:0.01226)0.981:0.03839)0.898:0.02032,New.CleanUp.ReferenceOTU47320:0.04754)0.950:0.02347,New.CleanUp.ReferenceOTU39891:0.00336)0.962:0.0286)0.926:0.02207)0.867:0.0106,((New.CleanUp.ReferenceOTU101715:0.03486,New.CleanUp.ReferenceOTU229123:0.00015)0.979:0.0229,((New.CleanUp.ReferenceOTU318809:0.01688,(New.CleanUp.ReferenceOTU35380:0.02362,New.CleanUp.ReferenceOTU317801:0.00573)0.850:0.00618)0.809:0.01517,(New.CleanUp.ReferenceOTU23166:0.00017,New.CleanUp.ReferenceOTU355248:0.01697)0.963:0.02603)0.336:0.00316)0.747:0.00776)0.835:0.01124)0.978:0.02129)0.727:0.00288,New.CleanUp.ReferenceOTU184946:0.02225)0.871:0.00912,((New.CleanUp.ReferenceOTU206984:0.00461,(New.CleanUp.ReferenceOTU216085:0.03355,((New.CleanUp.ReferenceOTU248491:0.03229,New.CleanUp.ReferenceOTU274687:0.00516)0.797:0.01001,New.CleanUp.ReferenceOTU197005:0.06584)0.678:0.01029)0.983:0.03433)0.922:0.01265,New.CleanUp.ReferenceOTU307228:0.07337)0.879:0.00899)0.083:0.00016,(((New.CleanUp.ReferenceOTU23764:0.02515,(New.CleanUp.ReferenceOTU7665:0.01216,(New.CleanUp.ReferenceOTU14492:0.01339,New.CleanUp.ReferenceOTU303903:0.01892)0.801:0.01015)0.917:0.02014)0.947:0.02218,(New.CleanUp.ReferenceOTU245436:0.02501,New.CleanUp.ReferenceOTU281358:0.04602)0.957:0.029)0.904:0.01669,((New.CleanUp.ReferenceOTU394063:0.05029,New.CleanUp.ReferenceOTU14680:0.04252)0.778:0.00917,((((New.CleanUp.ReferenceOTU429632:0.01689,New.CleanUp.ReferenceOTU216844:0.04192)0.916:0.02404,(New.CleanUp.ReferenceOTU147230:0.0631,New.CleanUp.ReferenceOTU19773:0.06301)0.720:0.00803)0.923:0.0186,((((New.CleanUp.ReferenceOTU425244:0.04045,(New.CleanUp.ReferenceOTU106615:0.02897,New.CleanUp.ReferenceOTU201588:0.08684)0.981:0.04287)0.881:0.01655,(New.CleanUp.ReferenceOTU273748:0.03685,((New.CleanUp.ReferenceOTU242699:0.0493,(New.CleanUp.ReferenceOTU340227:0.00325,(New.CleanUp.ReferenceOTU73612:0.01785,New.CleanUp.ReferenceOTU284858:0.0109)0.734:0.00261)0.975:0.00015)0.976:0.02984,New.CleanUp.ReferenceOTU227422:0.06615)0.147:0.01273)0.832:0.01178)0.789:0.00789,New.CleanUp.ReferenceOTU330648:0.0237)0.933:0.01705,(((New.CleanUp.ReferenceOTU17117:0.03475,New.CleanUp.ReferenceOTU345110:0.00015)0.983:0.03238,((New.CleanUp.ReferenceOTU347332:0.00712,((New.CleanUp.ReferenceOTU389893:0.03739,New.CleanUp.ReferenceOTU314691:0.01841)0.960:0.0244,(New.CleanUp.ReferenceOTU43415:0.04675,(991727:0.00474,(New.CleanUp.ReferenceOTU317713:0.01296,New.CleanUp.ReferenceOTU330629:0.00699)0.979:0.02078)0.894:0.0136)0.796:0.01532)0.777:0.01203)0.450:0.00523,New.CleanUp.ReferenceOTU358548:0.00478)0.900:0.01684)0.998:0.04642,(((((((New.CleanUp.ReferenceOTU407645:0.01187,New.CleanUp.ReferenceOTU193514:0.01393)0.920:0.01207,(((((New.CleanUp.ReferenceOTU220051:0.03282,New.CleanUp.ReferenceOTU263667:0.03202)0.000:0.01356,New.CleanUp.ReferenceOTU143992:0.01129)0.011:0.00015,(New.CleanUp.ReferenceOTU392435:0.02701,New.CleanUp.ReferenceOTU247894:0.02063)0.945:0.01465)0.795:0.00291,(New.CleanUp.ReferenceOTU7866:0.00851,(New.CleanUp.ReferenceOTU156949:0.00832,(New.CleanUp.ReferenceOTU394508:0.02847,New.CleanUp.ReferenceOTU259961:0.01142)0.433:0.00015)0.956:0.00833)0.202:0.00015)0.804:0.00535,New.CleanUp.ReferenceOTU305392:0.02153)0.425:0.00396)0.875:0.00811,New.CleanUp.ReferenceOTU147294:0.01179)0.865:0.00779,((((New.CleanUp.ReferenceOTU222079:0.03345,New.CleanUp.ReferenceOTU330139:0.04878)0.937:0.02457,New.CleanUp.ReferenceOTU1947:0.00662)0.671:0.01707,New.CleanUp.ReferenceOTU39957:0.01909)0.991:0.04325,(New.CleanUp.ReferenceOTU1646:0.0211,(New.CleanUp.ReferenceOTU222549:0.04775,New.CleanUp.ReferenceOTU191613:0.00953)0.853:0.0102)0.754:0.00399)0.881:0.01187)0.925:0.01083,((New.CleanUp.ReferenceOTU418153:0.01578,New.CleanUp.ReferenceOTU255172:0.01313)0.826:0.0073,(New.CleanUp.ReferenceOTU22373:0.02011,(New.CleanUp.ReferenceOTU95931:0.02677,(New.CleanUp.ReferenceOTU95427:0.01169,New.CleanUp.ReferenceOTU30884:0.01787)0.855:0.01235)0.663:0.01232)0.947:0.01929)0.942:0.0137)0.884:0.01092,(((New.CleanUp.ReferenceOTU413038:0.01293,New.CleanUp.ReferenceOTU6841:0.0183)0.526:0.01478,New.CleanUp.ReferenceOTU354428:0.01076)0.533:0.00391,New.CleanUp.ReferenceOTU64746:0.00343)0.822:0.00695)0.370:0.00287,(New.CleanUp.ReferenceOTU104136:0.03909,New.CleanUp.ReferenceOTU109219:0.02747)0.716:0.00328)0.573:0.00321)0.951:0.0188)0.330:0.00014)0.116:0.01346,((((((((((New.CleanUp.ReferenceOTU385156:0.02359,New.ReferenceOTU1361:0.0114)0.862:0.0104,New.CleanUp.ReferenceOTU333232:0.02109)0.840:0.0145,(New.CleanUp.ReferenceOTU400830:0.01695,New.CleanUp.ReferenceOTU84928:0.01454)0.359:0.01059)0.778:0.00015,(New.CleanUp.ReferenceOTU233533:0.03041,(((((New.CleanUp.ReferenceOTU385696:0.03194,New.CleanUp.ReferenceOTU131638:0.02307)0.965:0.02849,(New.CleanUp.ReferenceOTU1984:0.01873,((New.CleanUp.ReferenceOTU178459:0.01416,(New.CleanUp.ReferenceOTU128727:0.00016,New.CleanUp.ReferenceOTU2755:0.00828)0.863:0.00575)0.892:0.01043,(New.CleanUp.ReferenceOTU344045:0.01132,(New.CleanUp.ReferenceOTU905:0.01047,New.CleanUp.ReferenceOTU131420:0.00654)0.875:0.0113)0.850:0.00721)0.737:0.0031)0.894:0.01205)0.660:0.0077,((New.CleanUp.ReferenceOTU177304:0.02939,New.CleanUp.ReferenceOTU191648:0.0089)0.910:0.02359,(New.ReferenceOTU1586:0.01986,New.CleanUp.ReferenceOTU170302:0.01252)0.344:0.01758)0.858:0.00917)0.757:0.00365,((((New.CleanUp.ReferenceOTU167402:0.02225,(New.CleanUp.ReferenceOTU436826:0.00855,New.CleanUp.ReferenceOTU300736:0.01108)0.845:0.0064)0.969:0.01993,((((New.CleanUp.ReferenceOTU102092:0.00554,New.CleanUp.ReferenceOTU150709:0.01414)0.753:0.00277,(New.CleanUp.ReferenceOTU28764:0.01394,(New.CleanUp.ReferenceOTU54329:0.03196,New.CleanUp.ReferenceOTU217939:0.00331)0.977:0.01658)0.286:0.00016)0.896:0.00799,(New.CleanUp.ReferenceOTU84414:0.00289,New.CleanUp.ReferenceOTU154730:0.01417)0.774:0.00361)0.909:0.01067,(New.CleanUp.ReferenceOTU124279:0.01364,(New.CleanUp.ReferenceOTU62993:0.00015,New.CleanUp.ReferenceOTU338259:0.01386)0.993:0.02583)0.634:0.00203)0.746:0.00448)0.765:0.0058,(874951:0.0198,(New.ReferenceOTU651:0.03208,(New.CleanUp.ReferenceOTU20141:0.02881,New.CleanUp.ReferenceOTU359582:0.04246)0.928:0.01667)0.905:0.01185)0.750:0.00329)0.834:0.00567,((New.CleanUp.ReferenceOTU256384:0.00566,(New.CleanUp.ReferenceOTU101513:0.00097,(New.CleanUp.ReferenceOTU342382:0.04743,New.CleanUp.ReferenceOTU348138:0.06206)0.891:0.01767)0.736:0.00475)0.915:0.01138,New.CleanUp.ReferenceOTU425231:0.01192)0.952:0.0155)0.948:0.01177)0.762:0.00488,((New.CleanUp.ReferenceOTU23305:0.01996,((New.CleanUp.ReferenceOTU366498:0.0088,(New.CleanUp.ReferenceOTU250121:0.00571,(New.CleanUp.ReferenceOTU307753:0.04095,((1137871:0.00588,(((New.CleanUp.ReferenceOTU184291:0.0093,(New.CleanUp.ReferenceOTU271058:0.02033,(New.CleanUp.ReferenceOTU179554:0.01573,New.CleanUp.ReferenceOTU133332:0.02057)0.900:0.01318)0.827:0.01039)0.614:0.00858,(New.CleanUp.ReferenceOTU44218:0.01975,New.CleanUp.ReferenceOTU237256:0.01794)0.821:0.01186)0.759:0.00694,(New.CleanUp.ReferenceOTU380557:0.01968,New.CleanUp.ReferenceOTU23233:0.01893)0.907:0.01293)0.709:0.00247)0.824:0.00922,New.CleanUp.ReferenceOTU361344:0.00262)0.884:0.01393)0.882:0.01394)0.382:0.0088)0.905:0.01062,(((New.CleanUp.ReferenceOTU119478:0.00815,New.CleanUp.ReferenceOTU352715:0.00863)0.862:0.00847,(New.CleanUp.ReferenceOTU1248:0.01233,(New.CleanUp.ReferenceOTU61200:0.0028,New.CleanUp.ReferenceOTU173999:0.00833)0.837:0.00795)0.882:0.01289)0.847:0.00795,New.CleanUp.ReferenceOTU264252:0.02512)0.271:0.00564)0.824:0.00715)0.904:0.01048,((New.CleanUp.ReferenceOTU79231:0.01792,(New.CleanUp.ReferenceOTU143610:0.00817,New.CleanUp.ReferenceOTU202458:0.0268)0.625:0.01468)0.994:0.04178,(New.CleanUp.ReferenceOTU44348:0.00014,((((((New.CleanUp.ReferenceOTU397207:0.02594,New.CleanUp.ReferenceOTU336112:0.00565)0.444:0.00012,New.CleanUp.ReferenceOTU412318:0.03553)0.777:0.00246,New.CleanUp.ReferenceOTU23845:0.0029)0.940:0.01159,(New.CleanUp.ReferenceOTU82493:0.00845,((((New.CleanUp.ReferenceOTU376982:0.00285,New.CleanUp.ReferenceOTU98077:0.00836)0.783:0.00554,(New.CleanUp.ReferenceOTU320367:0.00015,New.CleanUp.ReferenceOTU390116:0.04439)0.894:0.00267)1.000:0.00015,New.CleanUp.ReferenceOTU110005:0.00828)0.917:0.00015,(New.CleanUp.ReferenceOTU138090:0.03303,New.CleanUp.ReferenceOTU293081:0.01225)0.774:0.00455)0.758:0.00263)0.978:0.0144)0.807:0.00516,(New.CleanUp.ReferenceOTU351062:0.00264,(New.CleanUp.ReferenceOTU220067:0.00556,New.CleanUp.ReferenceOTU284201:0.00554)0.768:0.00293)0.885:0.00896)0.962:0.01797,((New.CleanUp.ReferenceOTU215854:0.03821,((((New.CleanUp.ReferenceOTU74111:0.01113,New.CleanUp.ReferenceOTU196633:0.01408)0.847:0.00014,(New.CleanUp.ReferenceOTU208101:0.01918,(New.CleanUp.ReferenceOTU382240:0.01553,(New.CleanUp.ReferenceOTU379874:0.00014,New.CleanUp.ReferenceOTU263540:0.04122)0.873:0.00707)0.437:0.00567)0.888:0.00684)0.751:0.00252,(New.ReferenceOTU1116:0.01402,((((((((New.CleanUp.ReferenceOTU161548:0.01686,New.CleanUp.ReferenceOTU187435:0.01117)0.776:0.00271,((New.CleanUp.ReferenceOTU334278:0.00839,New.CleanUp.ReferenceOTU162583:0.01982)0.867:0.0015,New.CleanUp.ReferenceOTU234035:0.01397)0.826:0.00141)0.138:0.00275,(((New.CleanUp.ReferenceOTU195504:0.01896,New.CleanUp.ReferenceOTU320108:0.01885)0.684:0.00074,New.CleanUp.ReferenceOTU304301:0.023)0.318:0.00306,New.CleanUp.ReferenceOTU365325:0.02286)0.926:0.00014)0.000:0.00015,(New.CleanUp.ReferenceOTU178013:0.01885,New.CleanUp.ReferenceOTU26729:0.03697)0.941:0.02385)0.425:0.00262,((New.CleanUp.ReferenceOTU363799:0.02073,New.CleanUp.ReferenceOTU250775:0.02341)0.745:0.00227,(New.CleanUp.ReferenceOTU155786:0.02551,New.CleanUp.ReferenceOTU252609:0.01969)0.746:0.00273)0.778:0.00265)0.118:0.00015,(((New.CleanUp.ReferenceOTU152967:0.00275,New.CleanUp.ReferenceOTU188653:0.00554)0.794:0.00276,(New.CleanUp.ReferenceOTU6186:0.00828,(New.CleanUp.ReferenceOTU418936:0.02622,New.CleanUp.ReferenceOTU205710:0.01166)0.739:0.00223)0.722:0.00014)1.000:0.00015,New.CleanUp.ReferenceOTU156987:0.02568)0.808:0.00274)0.766:0.0027,New.CleanUp.ReferenceOTU215290:0.02311)0.920:0.00842,(New.CleanUp.ReferenceOTU240203:0.01647,((New.CleanUp.ReferenceOTU39992:0.00869,(New.CleanUp.ReferenceOTU3332:0.00266,(New.CleanUp.ReferenceOTU206363:0.01109,New.CleanUp.ReferenceOTU353798:0.0114)0.920:0.0087)0.886:0.006)0.739:0.00201,New.CleanUp.ReferenceOTU191174:0.01164)0.883:0.00762)0.879:0.00718)0.357:0.00016)0.784:0.00382)0.771:0.00871,New.CleanUp.ReferenceOTU65865:0.02572)0.798:0.00609)0.741:0.00909,New.CleanUp.ReferenceOTU224124:0.01762)0.315:0.002)0.923:0.01139)0.081:0.00802)0.339:0.00829)0.858:0.0115)0.788:0.00508)0.835:0.00588)0.934:0.01034,New.CleanUp.ReferenceOTU432414:0.00199)0.918:0.01487,(New.CleanUp.ReferenceOTU427764:0.03449,New.CleanUp.ReferenceOTU331486:0.02839)0.376:0.00755)0.742:0.00506,(New.CleanUp.ReferenceOTU26936:0.00015,((New.CleanUp.ReferenceOTU211279:0.02773,New.CleanUp.ReferenceOTU336069:0.02042)0.772:0.00733,((New.CleanUp.ReferenceOTU43348:0.00542,New.CleanUp.ReferenceOTU268261:0.00575)0.800:0.00738,(New.CleanUp.ReferenceOTU136439:0.02424,(New.CleanUp.ReferenceOTU55804:0.01404,New.CleanUp.ReferenceOTU163026:0.02101)0.965:0.02472)0.871:0.01306)0.829:0.01076)0.991:0.02663)0.000:0.0207)0.975:0.03422,((New.CleanUp.ReferenceOTU57512:0.04659,New.CleanUp.ReferenceOTU136495:0.0159)0.946:0.03286,New.CleanUp.ReferenceOTU407357:0.05669)0.776:0.02102)0.874:0.01935,(New.CleanUp.ReferenceOTU429170:0.0535,((New.CleanUp.ReferenceOTU245188:0.00015,(((New.CleanUp.ReferenceOTU216425:0.05714,((((New.CleanUp.ReferenceOTU407205:0.02056,((((New.CleanUp.ReferenceOTU238674:0.0091,New.CleanUp.ReferenceOTU33954:0.0462)0.944:0.01833,(New.CleanUp.ReferenceOTU418651:0.02234,New.CleanUp.ReferenceOTU140030:0.02386)0.995:0.03826)0.669:0.00769,((New.CleanUp.ReferenceOTU313930:0.01424,(New.CleanUp.ReferenceOTU80194:0.0111,(New.CleanUp.ReferenceOTU39200:0.0115,New.CleanUp.ReferenceOTU203691:0.00869)0.879:0.00914)0.261:0.00779)0.780:0.00625,(New.CleanUp.ReferenceOTU408778:0.01973,New.CleanUp.ReferenceOTU147576:0.01635)0.904:0.00969)0.866:0.00672)0.916:0.01167,(New.CleanUp.ReferenceOTU387648:0.02626,(New.CleanUp.ReferenceOTU66339:0.00014,New.CleanUp.ReferenceOTU148927:0.02854)0.819:0.00561)0.764:0.00295)0.719:0.0026)0.941:0.01935,New.CleanUp.ReferenceOTU218015:0.02872)0.643:0.00888,New.CleanUp.ReferenceOTU139098:0.00999)0.983:0.02051,((New.CleanUp.ReferenceOTU378174:0.04087,((New.CleanUp.ReferenceOTU220009:0.01209,(New.CleanUp.ReferenceOTU436879:0.03324,(New.CleanUp.ReferenceOTU60661:0.0163,((New.CleanUp.ReferenceOTU240913:0.01739,((New.CleanUp.ReferenceOTU418008:0.00596,(New.CleanUp.ReferenceOTU207023:0.01704,((New.CleanUp.ReferenceOTU385843:0.02781,New.ReferenceOTU1232:0.01122)0.987:0.02237,(New.CleanUp.ReferenceOTU218720:0.05402,(New.CleanUp.ReferenceOTU214555:0.04792,New.CleanUp.ReferenceOTU366604:0.00634)0.908:0.01487)0.362:0.00366)0.782:0.00471)0.942:0.0114)0.829:0.00513,New.CleanUp.ReferenceOTU106161:0.01439)0.864:0.00605)0.825:0.00016,New.CleanUp.ReferenceOTU48036:0.00792)0.868:0.00603)0.758:0.00273)0.861:0.00571)0.773:0.00539,New.CleanUp.ReferenceOTU261177:0.0388)0.880:0.01234)0.425:0.00557,(((New.CleanUp.ReferenceOTU392878:0.01448,New.CleanUp.ReferenceOTU29229:0.02089)0.919:0.01735,New.CleanUp.ReferenceOTU211161:0.01276)0.777:0.01328,New.CleanUp.ReferenceOTU11665:0.0098)0.935:0.01581)0.429:0.00016)0.988:0.03316)0.926:0.00016,(New.CleanUp.ReferenceOTU252454:0.02856,(New.CleanUp.ReferenceOTU77362:0.00765,(New.CleanUp.ReferenceOTU102161:0.03343,New.CleanUp.ReferenceOTU276649:0.00015)0.923:0.02823)0.975:0.03617)0.924:0.03146)0.623:0.01641,((((((New.CleanUp.ReferenceOTU328030:0.00953,(New.CleanUp.ReferenceOTU167624:0.01413,New.CleanUp.ReferenceOTU349431:0.00014)0.693:0.00466)0.737:0.00609,(New.CleanUp.ReferenceOTU228253:0.00294,New.CleanUp.ReferenceOTU35867:0.0434)0.904:0.01179)0.455:0.00825,New.CleanUp.ReferenceOTU293232:0.01561)0.779:0.00635,((New.CleanUp.ReferenceOTU369355:0.02413,((New.CleanUp.ReferenceOTU39885:0.03761,(New.CleanUp.ReferenceOTU122506:0.09142,New.CleanUp.ReferenceOTU167228:0.00015)0.937:0.02886)0.978:0.03123,New.CleanUp.ReferenceOTU388121:0.00014)0.783:0.00449)0.969:0.01769,((((New.CleanUp.ReferenceOTU231017:0.017,((New.CleanUp.ReferenceOTU156417:0.09418,(New.CleanUp.ReferenceOTU42890:0.03396,New.CleanUp.ReferenceOTU225101:0.01693)0.902:0.01521)0.720:0.00459,New.CleanUp.ReferenceOTU172162:0.00726)0.975:0.01933)0.468:0.00015,New.CleanUp.ReferenceOTU348985:0.02266)0.932:0.02307,New.CleanUp.ReferenceOTU294364:0.01881)0.986:0.03049,New.CleanUp.ReferenceOTU163776:0.00014)0.894:0.01208)0.957:0.01592)0.878:0.01283,New.CleanUp.ReferenceOTU42400:0.01705)0.954:0.02275,(New.CleanUp.ReferenceOTU17099:0.01,New.CleanUp.ReferenceOTU363647:0.02829)0.928:0.02341)0.943:0.02067)0.922:0.00903)0.187:0.01717,New.CleanUp.ReferenceOTU322613:0.03015)0.933:0.02184)0.486:0.00944)0.401:0.00642,(New.CleanUp.ReferenceOTU185988:0.05873,New.CleanUp.ReferenceOTU357322:0.05628)0.741:0.02043)0.262:0.01196)0.998:0.052)0.886:0.02161)0.812:0.00564)0.943:0.03091,(New.CleanUp.ReferenceOTU404904:0.0474,(New.CleanUp.ReferenceOTU61242:0.12165,New.CleanUp.ReferenceOTU200164:0.0272)0.957:0.04312)0.065:0.00867)0.839:0.01508)0.846:0.01943)0.900:0.02549,(((New.CleanUp.ReferenceOTU356808:0.0323,(New.CleanUp.ReferenceOTU8693:0.00262,New.CleanUp.ReferenceOTU393941:0.04162)0.802:0.00919)0.811:0.02281,(New.CleanUp.ReferenceOTU30025:0.00805,(New.CleanUp.ReferenceOTU160410:0.01199,(New.CleanUp.ReferenceOTU124078:0.08079,New.CleanUp.ReferenceOTU243856:0.02135)0.252:0.00812)0.918:0.0142)0.565:0.02349)0.996:0.05502,(New.CleanUp.ReferenceOTU61881:0.02889,((New.CleanUp.ReferenceOTU186291:0.00886,((((New.CleanUp.ReferenceOTU334387:0.064,(New.CleanUp.ReferenceOTU244721:0.0204,New.CleanUp.ReferenceOTU343231:0.03405)0.799:0.00889)0.875:0.01076,((((New.CleanUp.ReferenceOTU54695:0.01894,(New.CleanUp.ReferenceOTU425292:0.04184,(New.CleanUp.ReferenceOTU155681:0.02248,((New.CleanUp.ReferenceOTU152043:0.00349,(New.CleanUp.ReferenceOTU124311:0.02762,New.CleanUp.ReferenceOTU436828:0.01966)0.739:0.00016)0.857:0.01961,(New.CleanUp.ReferenceOTU104765:0.01983,New.CleanUp.ReferenceOTU176405:0.02211)0.988:0.03345)0.870:0.00886)0.740:0.00489)0.933:0.01894)0.986:0.03046,(New.CleanUp.ReferenceOTU430459:0.03323,(((New.CleanUp.ReferenceOTU19204:0.01134,New.CleanUp.ReferenceOTU342703:0.02052)0.846:0.01189,New.CleanUp.ReferenceOTU246036:0.01513)0.366:0.00014,New.CleanUp.ReferenceOTU212948:0.00875)0.883:0.0169)0.987:0.03459)0.550:0.00384,New.CleanUp.ReferenceOTU396150:0.05907)0.615:0.01176,(New.CleanUp.ReferenceOTU392504:0.02274,New.CleanUp.ReferenceOTU190638:0.02385)0.418:0.00356)0.764:0.00432)0.762:0.00393,New.CleanUp.ReferenceOTU217161:0.04283)0.958:0.02197,((New.CleanUp.ReferenceOTU115254:0.01781,New.CleanUp.ReferenceOTU365894:0.01778)0.668:0.00301,New.CleanUp.ReferenceOTU187500:0.0624)0.837:0.01397)0.908:0.01593)0.928:0.01563,((((New.CleanUp.ReferenceOTU360713:0.01576,((New.CleanUp.ReferenceOTU240836:0.03287,New.CleanUp.ReferenceOTU287597:0.03719)0.996:0.04186,((New.CleanUp.ReferenceOTU97072:0.03726,New.CleanUp.ReferenceOTU324102:0.06546)0.382:0.01308,(New.CleanUp.ReferenceOTU255701:0.00707,New.CleanUp.ReferenceOTU29009:0.0413)0.597:0.01648)0.489:0.00015)0.788:0.0042)0.451:0.00613,(New.CleanUp.ReferenceOTU95689:0.09446,New.CleanUp.ReferenceOTU146351:0.04306)0.984:0.05068)0.985:0.0354,New.CleanUp.ReferenceOTU179326:0.03866)0.551:0.01366,New.CleanUp.ReferenceOTU75055:0.01953)0.699:0.00181)0.968:0.0333)0.920:0.0192)0.974:0.03615)0.357:0.00014)0.532:0.00491)0.802:0.01297,(((((New.CleanUp.ReferenceOTU249702:0.08058,(New.CleanUp.ReferenceOTU344081:0.00016,((New.CleanUp.ReferenceOTU123486:0.01762,((((((((((((New.CleanUp.ReferenceOTU399622:0.03375,New.CleanUp.ReferenceOTU422586:0.08126)0.548:0.02761,New.CleanUp.ReferenceOTU276526:0.0194)0.885:0.01792,(New.ReferenceOTU1031:0.02185,New.CleanUp.ReferenceOTU178903:0.03584)0.851:0.01359)0.210:0.00855,(New.CleanUp.ReferenceOTU158452:0.00016,(New.CleanUp.ReferenceOTU849:0.00837,New.CleanUp.ReferenceOTU219280:0.01162)0.945:0.01459)0.982:0.02836)0.899:0.01692,((New.CleanUp.ReferenceOTU282403:0.01701,New.CleanUp.ReferenceOTU328881:0.01695)0.976:0.00014,(New.CleanUp.ReferenceOTU371451:0.01986,(New.CleanUp.ReferenceOTU428621:0.00016,(New.CleanUp.ReferenceOTU418708:0.01441,New.CleanUp.ReferenceOTU69790:0.00836)0.667:0.00568)0.955:0.01682)0.744:0.00346)0.886:0.01118)0.836:0.00016,((((New.CleanUp.ReferenceOTU32433:0.00646,(New.CleanUp.ReferenceOTU417669:0.028,(New.CleanUp.ReferenceOTU60603:0.00977,New.CleanUp.ReferenceOTU145674:0.01002)0.341:0.01022)0.171:0.00852)0.845:0.00738,New.CleanUp.ReferenceOTU355775:0.00826)0.932:0.00014,(((New.CleanUp.ReferenceOTU379327:0.02592,New.CleanUp.ReferenceOTU148103:0.01126)0.733:0.00293,(New.CleanUp.ReferenceOTU104837:0.01236,(New.CleanUp.ReferenceOTU95152:0.00342,(New.CleanUp.ReferenceOTU176557:0.03228,New.CleanUp.ReferenceOTU240735:0.00896)0.885:0.01074)0.962:0.022)0.937:0.01511)0.696:0.00242,(((((936486:0.00016,(984326:0.00949,1096610:0.02387)0.670:0.00173)0.829:0.00274,(((495079:0.00274,(505587:0.00014,446471:0.00274)0.007:0.00014)0.997:0.00156,New.CleanUp.ReferenceOTU224496:0.05979)0.997:0.00122,((860226:0.00014,New.CleanUp.ReferenceOTU159249:0.12543)0.825:0.00267,(1079742:0.00274,745556:0.00014)1.000:0.00016)0.420:0.00275)0.317:0.00016)0.283:0.00014,1024093:0.00275)0.819:0.00271,New.CleanUp.ReferenceOTU293175:0.06253)0.953:0.00014,(New.CleanUp.ReferenceOTU168359:0.02288,503315:0.00014)0.352:0.00014)0.960:0.01447)0.940:0.01453)0.781:0.00282,(New.CleanUp.ReferenceOTU47188:0.00015,New.CleanUp.ReferenceOTU160708:0.01686)0.286:0.00015)0.780:0.00276)0.785:0.00283,((New.CleanUp.ReferenceOTU299614:0.03114,((New.CleanUp.ReferenceOTU207733:0.0134,(New.CleanUp.ReferenceOTU419720:0.00368,(New.CleanUp.ReferenceOTU206565:0.00559,((New.CleanUp.ReferenceOTU432742:0.02327,((New.CleanUp.ReferenceOTU70172:0.00295,(New.CleanUp.ReferenceOTU295738:0.01116,(New.CleanUp.ReferenceOTU6701:0.0056,New.CleanUp.ReferenceOTU220812:0.00844)0.705:0.00014)0.931:0.00844)0.760:0.00379,(New.CleanUp.ReferenceOTU255578:0.01408,New.CleanUp.ReferenceOTU365815:0.01029)0.791:0.00595)0.720:0.00301)0.648:0.00302,New.CleanUp.ReferenceOTU60563:0.00973)0.784:0.0049)0.894:0.00876)0.766:0.00298)0.643:0.0016,(New.CleanUp.ReferenceOTU27868:0.00244,New.CleanUp.ReferenceOTU350293:0.01217)0.891:0.00938)0.813:0.00625)0.844:0.00931,New.CleanUp.ReferenceOTU400023:0.00618)0.897:0.01105)0.743:0.00424,((New.CleanUp.ReferenceOTU388227:0.01868,New.CleanUp.ReferenceOTU423674:0.00505)0.780:0.00609,((New.CleanUp.ReferenceOTU204182:0.0196,(((New.CleanUp.ReferenceOTU256774:0.01692,New.CleanUp.ReferenceOTU258167:0.00294)0.894:0.01353,(New.CleanUp.ReferenceOTU439178:0.00014,New.CleanUp.ReferenceOTU432461:0.04134)0.751:0.00345)0.894:0.01016,(New.CleanUp.ReferenceOTU9314:0.01153,(New.CleanUp.ReferenceOTU270343:0.06255,(New.CleanUp.ReferenceOTU263955:0.04075,New.CleanUp.ReferenceOTU357007:0.05175)0.284:0.01245)0.790:0.01238)0.731:0.00951)0.900:0.01232)0.642:0.0093,New.CleanUp.ReferenceOTU246895:0.00016)0.951:0.01869)0.963:0.01669)0.592:0.00611,(New.CleanUp.ReferenceOTU184749:0.00428,(New.CleanUp.ReferenceOTU255117:0.04446,(New.CleanUp.ReferenceOTU217740:0.00277,New.CleanUp.ReferenceOTU341080:0.00014)0.758:0.00439)0.057:0.00564)0.885:0.00941)0.928:0.01151,(New.CleanUp.ReferenceOTU422594:0.01912,(New.CleanUp.ReferenceOTU329449:0.01115,(New.CleanUp.ReferenceOTU439868:0.0169,New.CleanUp.ReferenceOTU362708:0.0084)0.261:0.00014)0.799:0.00382)0.871:0.00574)0.733:0.00282,New.CleanUp.ReferenceOTU335183:0.00729)0.806:0.00385,(New.CleanUp.ReferenceOTU211213:0.01695,New.CleanUp.ReferenceOTU226080:0.00552)0.310:0.00015)0.752:0.00274)0.736:0.00258,New.CleanUp.ReferenceOTU177134:0.03227)1.000:0.03232)0.901:0.0164)0.988:0.0491,((New.CleanUp.ReferenceOTU427510:0.0749,((((((((((New.CleanUp.ReferenceOTU132325:0.0507,New.CleanUp.ReferenceOTU39983:0.12218)0.392:0.02015,((New.CleanUp.ReferenceOTU118036:0.02223,(New.CleanUp.ReferenceOTU102475:0.01151,((New.CleanUp.ReferenceOTU357473:0.04536,New.CleanUp.ReferenceOTU350770:0.02213)0.087:0.00595,New.CleanUp.ReferenceOTU19340:0.03479)0.748:0.00015)0.971:0.02382)0.746:0.0044,(New.CleanUp.ReferenceOTU353562:0.02864,(New.CleanUp.ReferenceOTU37788:0.0449,New.CleanUp.ReferenceOTU199920:0.01299)0.999:0.05444)0.972:0.03133)0.929:0.01994)0.419:0.00536,New.CleanUp.ReferenceOTU325045:0.05966)0.988:0.0324,((((New.CleanUp.ReferenceOTU12554:0.03483,((New.CleanUp.ReferenceOTU52065:0.04523,New.CleanUp.ReferenceOTU170536:0.05924)0.021:0.01574,New.CleanUp.ReferenceOTU150533:0.06583)0.467:0.00998)0.954:0.01768,(New.CleanUp.ReferenceOTU105715:0.06594,((((New.CleanUp.ReferenceOTU359510:0.01337,(New.CleanUp.ReferenceOTU94090:0.02058,New.CleanUp.ReferenceOTU420231:0.04294)0.927:0.01702)0.749:0.00456,(New.CleanUp.ReferenceOTU85538:0.01377,New.CleanUp.ReferenceOTU184763:0.03514)0.915:0.01862)0.824:0.01248,New.CleanUp.ReferenceOTU95683:0.04516)0.419:0.00726,New.CleanUp.ReferenceOTU129920:0.02899)0.609:0.00921)0.704:0.00447)0.745:0.003,New.CleanUp.ReferenceOTU154213:0.05485)0.383:0.01076,((New.CleanUp.ReferenceOTU51270:0.02987,((((New.CleanUp.ReferenceOTU152536:0.00841,New.CleanUp.ReferenceOTU308486:0.00287)0.845:0.0063,(New.CleanUp.ReferenceOTU67462:0.00451,((New.CleanUp.ReferenceOTU93088:0.00388,New.CleanUp.ReferenceOTU201080:0.03796)0.992:0.03604,((New.CleanUp.ReferenceOTU182293:0.00296,New.CleanUp.ReferenceOTU270096:0.03557)0.919:0.01099,((((New.CleanUp.ReferenceOTU201274:0.01415,New.CleanUp.ReferenceOTU409525:0.02887)0.737:0.00276,(New.CleanUp.ReferenceOTU263081:0.01119,(New.CleanUp.ReferenceOTU159006:0.01995,805707:0.00014)0.837:0.00276)0.860:0.00014)0.863:0.00276,(New.CleanUp.ReferenceOTU121540:0.01692,(New.CleanUp.ReferenceOTU116076:0.01734,104610:0.00849)0.364:0.00548)0.859:0.00015)0.844:0.0028,((New.CleanUp.ReferenceOTU407271:0.00926,(New.CleanUp.ReferenceOTU38213:0.02423,New.CleanUp.ReferenceOTU186829:0.01468)0.993:0.03454)0.234:0.00815,((New.ReferenceOTU352:0.01125,(((New.CleanUp.ReferenceOTU212041:0.02295,New.CleanUp.ReferenceOTU169413:0.01137)0.766:0.00834,(New.CleanUp.ReferenceOTU368164:0.02257,New.CleanUp.ReferenceOTU113669:0.01665)0.851:0.00324)1.000:0.00016,810356:0.00015)0.843:0.00278)0.355:0.00014,100551:0.00016)0.784:0.00269)1.000:0.00015)0.927:0.01184)0.874:0.00921)0.774:0.00797)0.779:0.00483)0.830:0.00867,((New.CleanUp.ReferenceOTU257583:0.01708,(((New.CleanUp.ReferenceOTU98798:0.00694,New.CleanUp.ReferenceOTU293575:0.02931)0.997:0.04809,New.CleanUp.ReferenceOTU37692:0.01442)0.516:0.0077,(((((New.CleanUp.ReferenceOTU110899:0.0149,New.CleanUp.ReferenceOTU121891:0.00814)0.768:0.00635,(New.CleanUp.ReferenceOTU128938:0.0144,New.CleanUp.ReferenceOTU261327:0.00843)0.654:0.01146)0.405:0.00703,(New.CleanUp.ReferenceOTU70681:0.00994,(New.CleanUp.ReferenceOTU418436:0.02343,New.CleanUp.ReferenceOTU91563:0.01471)0.895:0.0167)0.885:0.01045)0.672:0.00659,(New.CleanUp.ReferenceOTU269645:0.00506,(New.CleanUp.ReferenceOTU73584:0.00558,(New.CleanUp.ReferenceOTU1651:0.00837,New.CleanUp.ReferenceOTU252246:0.00558)0.012:0.00015)0.779:0.00324)0.758:0.00475)0.861:0.01049,New.CleanUp.ReferenceOTU164660:0.01553)0.796:0.00791)0.824:0.01074)0.946:0.00016,(New.CleanUp.ReferenceOTU63666:0.03539,(((((New.CleanUp.ReferenceOTU135056:0.05677,New.CleanUp.ReferenceOTU197171:0.01604)0.968:0.02491,(New.CleanUp.ReferenceOTU268108:0.02017,(New.CleanUp.ReferenceOTU432440:0.00359,New.CleanUp.ReferenceOTU241633:0.03442)0.915:0.01637)0.722:0.0059)0.751:0.0043,New.CleanUp.ReferenceOTU306202:0.02367)0.904:0.0111,(New.CleanUp.ReferenceOTU207370:0.01777,(New.ReferenceOTU965:0.02875,(New.CleanUp.ReferenceOTU11772:0.00515,New.CleanUp.ReferenceOTU241192:0.02072)0.941:0.02249)0.447:0.00961)0.867:0.01288)0.746:0.00303,(New.CleanUp.ReferenceOTU290867:0.01683,(New.CleanUp.ReferenceOTU165035:0.00302,(New.CleanUp.ReferenceOTU402890:0.01682,(New.CleanUp.ReferenceOTU132213:0.01288,New.CleanUp.ReferenceOTU339560:0.01384)0.449:0.01352)0.483:0.00014)0.689:0.00902)0.821:0.00603)0.737:0.00352)0.900:0.01013)0.793:0.00393)0.786:0.00504,((New.CleanUp.ReferenceOTU415487:0.01893,New.CleanUp.ReferenceOTU68581:0.04222)0.871:0.02184,(New.CleanUp.ReferenceOTU248603:0.01463,New.CleanUp.ReferenceOTU370070:0.05006)0.421:0.0099)0.877:0.01696)0.918:0.01316)0.920:0.01185,((((New.CleanUp.ReferenceOTU153831:0.02554,(New.CleanUp.ReferenceOTU163687:0.01519,(New.CleanUp.ReferenceOTU189650:0.01315,New.CleanUp.ReferenceOTU218931:0.01513)0.054:0.00286)0.866:0.00772)0.665:0.00592,((New.CleanUp.ReferenceOTU195292:0.02072,(New.CleanUp.ReferenceOTU379101:0.01467,(New.CleanUp.ReferenceOTU112192:0.00138,New.CleanUp.ReferenceOTU150128:0.01847)0.895:0.01579)0.856:0.01181)0.873:0.01088,New.CleanUp.ReferenceOTU345061:0.03159)0.747:0.00312)0.957:0.02379,New.CleanUp.ReferenceOTU153558:0.03308)0.867:0.01258,(New.CleanUp.ReferenceOTU189480:0.03076,(New.CleanUp.ReferenceOTU157009:0.02432,(New.CleanUp.ReferenceOTU56578:0.05723,(New.CleanUp.ReferenceOTU46160:0.00015,New.CleanUp.ReferenceOTU91314:0.02346)0.985:0.03667)0.727:0.00861)0.992:0.04258)0.767:0.01292)0.894:0.01116)0.861:0.00774)0.785:0.00634)0.813:0.00677,(New.CleanUp.ReferenceOTU247182:0.06815,New.CleanUp.ReferenceOTU228936:0.03099)0.688:0.0023)0.688:0.01103,((New.CleanUp.ReferenceOTU428086:0.03732,New.CleanUp.ReferenceOTU6599:0.03937)0.974:0.04112,(New.CleanUp.ReferenceOTU327814:0.03386,((New.CleanUp.ReferenceOTU239685:0.02954,(New.CleanUp.ReferenceOTU172727:0.02615,New.CleanUp.ReferenceOTU348851:0.0456)0.878:0.02376)0.939:0.02347,(New.CleanUp.ReferenceOTU285130:0.00016,New.CleanUp.ReferenceOTU390279:0.08963)0.877:0.01801)0.853:0.01999)0.705:0.03509)0.937:0.03624)0.998:0.08146,((New.CleanUp.ReferenceOTU307279:0.03622,((New.CleanUp.ReferenceOTU220688:0.19669,New.CleanUp.ReferenceOTU276587:0.04232)0.914:0.05311,(New.CleanUp.ReferenceOTU5238:0.06075,(New.CleanUp.ReferenceOTU412876:0.02884,((New.CleanUp.ReferenceOTU43356:0.0085,New.CleanUp.ReferenceOTU124817:0.02675)0.990:0.04347,(((((New.CleanUp.ReferenceOTU399989:0.05329,(New.CleanUp.ReferenceOTU225900:0.01452,(161287:0.02076,New.CleanUp.ReferenceOTU138799:0.04026)0.897:0.01298)0.891:0.01721)0.384:0.00558,New.CleanUp.ReferenceOTU358264:0.01105)0.657:0.01135,(New.CleanUp.ReferenceOTU172784:0.01295,(New.CleanUp.ReferenceOTU367426:0.00016,New.CleanUp.ReferenceOTU45703:0.02567)0.549:0.00683)0.863:0.01076)0.965:0.02191,New.CleanUp.ReferenceOTU34333:0.00435)0.952:0.01914,New.CleanUp.ReferenceOTU221551:0.00015)0.905:0.02189)0.838:0.013)0.903:0.0234)0.735:0.01103)0.866:0.02693)0.963:0.05147,(New.CleanUp.ReferenceOTU204445:0.04708,543508:0.11963)1.000:0.13282)0.209:0.03173)0.800:0.01967,(((((((((((New.CleanUp.ReferenceOTU146276:0.02135,(New.CleanUp.ReferenceOTU418718:0.00556,(New.CleanUp.ReferenceOTU159721:0.01724,New.CleanUp.ReferenceOTU349200:0.00015)0.903:0.00015)0.506:0.00552)0.897:0.01112,(New.CleanUp.ReferenceOTU298167:0.0081,(New.CleanUp.ReferenceOTU112223:0.00566,((New.CleanUp.ReferenceOTU328895:0.00853,(New.CleanUp.ReferenceOTU147656:0.00559,New.CleanUp.ReferenceOTU351236:0.02066)0.753:0.00295)0.879:0.00569,(New.CleanUp.ReferenceOTU420650:0.00868,New.CleanUp.ReferenceOTU159236:0.00014)0.850:0.00845)0.759:0.00282)0.761:0.00331)0.856:0.00622)0.822:0.00597,New.CleanUp.ReferenceOTU9148:0.01746)0.757:0.00572,(New.CleanUp.ReferenceOTU8490:0.01462,((New.CleanUp.ReferenceOTU281571:0.00357,(New.CleanUp.ReferenceOTU141892:0.00303,(New.CleanUp.ReferenceOTU226696:0.01284,(New.CleanUp.ReferenceOTU379624:0.00933,New.CleanUp.ReferenceOTU393790:0.01226)0.670:0.00118)0.985:0.01935)0.958:0.01418)0.585:0.00362,New.CleanUp.ReferenceOTU289942:0.01776)0.899:0.01335)0.864:0.00989)0.247:0.00016,((((((New.CleanUp.ReferenceOTU170838:0.00015,(New.CleanUp.ReferenceOTU374514:0.00289,New.CleanUp.ReferenceOTU426217:0.02352)0.877:0.00561)0.879:0.00791,(New.CleanUp.ReferenceOTU341675:0.00753,New.CleanUp.ReferenceOTU35595:0.01875)0.867:0.01157)0.745:0.0038,(New.CleanUp.ReferenceOTU339782:0.05353,(((((New.CleanUp.ReferenceOTU103574:0.00728,(((New.CleanUp.ReferenceOTU330903:0.00014,(New.CleanUp.ReferenceOTU20207:0.0117,(New.CleanUp.ReferenceOTU81375:0.00873,New.CleanUp.ReferenceOTU148533:0.00573)0.686:0.00015)0.934:0.01733)0.969:0.01519,(New.CleanUp.ReferenceOTU186541:0.00366,(New.CleanUp.ReferenceOTU63953:0.0076,New.CleanUp.ReferenceOTU305075:0.0067)0.969:0.01513)0.823:0.00734)0.854:0.00736,(New.CleanUp.ReferenceOTU372290:0.02417,New.CleanUp.ReferenceOTU406572:0.00014)0.963:0.01656)0.902:0.00872)0.947:0.0127,New.CleanUp.ReferenceOTU73423:0.01149)0.087:0.00014,New.CleanUp.ReferenceOTU34265:0.00282)0.689:0.00015,(New.CleanUp.ReferenceOTU123628:0.0206,New.CleanUp.ReferenceOTU251290:0.00014)0.989:0.01731)0.886:0.00015,New.CleanUp.ReferenceOTU111995:0.00846)0.692:0.00226)0.943:0.01557)0.839:0.0081,(New.CleanUp.ReferenceOTU72906:0.00855,((New.CleanUp.ReferenceOTU64751:0.01448,(New.CleanUp.ReferenceOTU5105:0.01918,(((New.CleanUp.ReferenceOTU79522:0.02302,(New.CleanUp.ReferenceOTU14090:0.00567,New.CleanUp.ReferenceOTU236715:0.00015)0.890:0.01239)0.872:0.0089,(New.CleanUp.ReferenceOTU351434:0.01156,((New.CleanUp.ReferenceOTU40126:0.01549,(New.CleanUp.ReferenceOTU150214:0.01634,New.CleanUp.ReferenceOTU363894:0.00361)0.771:0.00989)0.989:0.02791,New.CleanUp.ReferenceOTU60241:0.02308)0.742:0.00309)0.972:0.02518)0.323:0.00727,(New.CleanUp.ReferenceOTU93456:0.02003,((New.CleanUp.ReferenceOTU100626:0.00831,(New.CleanUp.ReferenceOTU164783:0.02924,(((New.CleanUp.ReferenceOTU31490:0.01978,New.CleanUp.ReferenceOTU342972:0.02812)0.984:0.03109,New.CleanUp.ReferenceOTU345141:0.00015)0.098:0.0182,New.CleanUp.ReferenceOTU47053:0.02931)0.955:0.02395)0.841:0.00634)0.915:0.01262,New.CleanUp.ReferenceOTU17307:0.0421)0.775:0.00601)0.935:0.0185)0.553:0.00561)0.852:0.00783)0.869:0.00416,(New.CleanUp.ReferenceOTU369784:0.01764,((New.CleanUp.ReferenceOTU56470:0.01152,New.CleanUp.ReferenceOTU250512:0.01464)0.837:0.00577,((New.CleanUp.ReferenceOTU226509:0.01479,New.CleanUp.ReferenceOTU320475:0.0147)0.748:0.00265,(New.CleanUp.ReferenceOTU264205:0.01122,((New.CleanUp.ReferenceOTU181888:0.00875,New.CleanUp.ReferenceOTU30177:0.01164)0.840:0.00548,New.CleanUp.ReferenceOTU66719:0.0057)0.828:0.00155)0.810:0.00151)0.882:0.00574)0.908:0.00868)0.865:0.00327)0.928:0.00394)0.915:0.01122)0.670:0.00139,((New.CleanUp.ReferenceOTU367730:0.03217,((New.CleanUp.ReferenceOTU406929:0.00481,(New.CleanUp.ReferenceOTU24618:0.00014,(New.CleanUp.ReferenceOTU53088:0.00312,(New.CleanUp.ReferenceOTU390462:0.00284,New.CleanUp.ReferenceOTU193567:0.00283)0.832:0.00543)0.981:0.01759)0.910:0.00654)0.680:0.00283,New.CleanUp.ReferenceOTU401352:0.00658)0.960:0.01864)0.421:0.00564,New.CleanUp.ReferenceOTU343185:0.01704)0.830:0.00654)0.867:0.00575,(New.CleanUp.ReferenceOTU38328:0.01244,New.CleanUp.ReferenceOTU332830:0.05339)0.836:0.00775)0.894:0.00587)0.843:0.00016,(((New.CleanUp.ReferenceOTU316276:0.03023,(New.CleanUp.ReferenceOTU203046:0.00833,(((New.CleanUp.ReferenceOTU43612:0.00479,(New.CleanUp.ReferenceOTU76025:0.00995,(((New.CleanUp.ReferenceOTU84792:0.02116,New.CleanUp.ReferenceOTU275095:0.02269)0.964:0.02947,New.CleanUp.ReferenceOTU303812:0.05224)0.788:0.00711,New.CleanUp.ReferenceOTU329310:0.00721)0.904:0.01804)0.997:0.03393)0.989:0.0313,New.CleanUp.ReferenceOTU32087:0.00016)0.989:0.01799,((New.CleanUp.ReferenceOTU380638:0.00884,New.CleanUp.ReferenceOTU226054:0.00849)0.766:0.00283,(New.CleanUp.ReferenceOTU126239:0.00873,New.CleanUp.ReferenceOTU190077:0.02388)0.843:0.00593)0.752:0.00285)0.732:0.00014)0.824:0.01264)0.983:0.03085,((316321:0.00015,(830659:0.03685,(294254:0.00574,455671:0.01758)0.891:0.01131)0.788:0.01195)0.851:0.00275,(716006:0.00014,(317522:0.00844,(((929275:0.00562,New.CleanUp.ReferenceOTU366376:0.03781)0.789:0.00302,(345575:0.01131,(557570:0.00563,(4468805:0.00561,697063:0.0028)0.006:0.00014)0.831:0.00281)0.028:0.00015)0.834:0.00282,1523543:0.00567)0.722:0.00015)0.873:0.00015)0.670:0.00016)0.881:0.00963)0.778:0.00524,((((637409:0.01141,(New.CleanUp.ReferenceOTU5990:0.00015,New.CleanUp.ReferenceOTU122077:0.00562)0.436:0.00286)0.864:0.00574,((((New.CleanUp.ReferenceOTU80415:0.00292,335256:0.00853)0.776:0.00248,((New.CleanUp.ReferenceOTU198831:0.00854,(New.CleanUp.ReferenceOTU93378:0.02354,New.CleanUp.ReferenceOTU134204:0.00014)0.807:0.0028)0.804:0.00015,New.CleanUp.ReferenceOTU282166:0.01744)0.936:0.00861)0.880:0.00608,New.CleanUp.ReferenceOTU134207:0.00015)0.848:0.00283,(((New.CleanUp.ReferenceOTU93594:0.00015,((New.CleanUp.ReferenceOTU228091:0.01853,New.CleanUp.ReferenceOTU313393:0.02185)0.902:0.00927,((New.CleanUp.ReferenceOTU342319:0.01861,(New.CleanUp.ReferenceOTU99283:0.00419,(New.CleanUp.ReferenceOTU162101:0.02353,New.CleanUp.ReferenceOTU34656:0.02348)0.960:0.02016)0.337:0.00341)0.752:0.00419,(New.CleanUp.ReferenceOTU64153:0.03259,(New.CleanUp.ReferenceOTU429778:0.00015,New.CleanUp.ReferenceOTU158445:0.0199)0.981:0.01521)0.863:0.00015)0.953:0.01794)0.920:0.01161)0.946:0.00882,(New.CleanUp.ReferenceOTU429857:0.00886,(New.CleanUp.ReferenceOTU21193:0.01215,New.CleanUp.ReferenceOTU328698:0.01219)0.702:0.00195)0.876:0.00603)0.901:0.00845,(((New.CleanUp.ReferenceOTU300354:0.02863,(New.CleanUp.ReferenceOTU104903:0.02254,New.CleanUp.ReferenceOTU319354:0.03234)0.952:0.0269)0.510:0.0042,((New.CleanUp.ReferenceOTU263091:0.02847,(New.CleanUp.ReferenceOTU273586:0.05056,(New.CleanUp.ReferenceOTU52154:0.00663,New.CleanUp.ReferenceOTU422816:0.1029)0.890:0.01752)0.959:0.02996)0.927:0.02024,(((New.CleanUp.ReferenceOTU81902:0.04255,(New.CleanUp.ReferenceOTU377478:0.01188,New.CleanUp.ReferenceOTU136148:0.01451)0.950:0.01926)0.963:0.0236,New.CleanUp.ReferenceOTU397442:0.0087)0.863:0.00886,(((New.CleanUp.ReferenceOTU4972:0.03967,(New.CleanUp.ReferenceOTU175929:0.01384,(New.CleanUp.ReferenceOTU367446:0.00014,New.CleanUp.ReferenceOTU204769:0.00571)0.776:0.00395)0.915:0.01072)0.627:0.00015,(New.CleanUp.ReferenceOTU392650:0.02077,New.CleanUp.ReferenceOTU105268:0.01161)0.845:0.00578)0.833:0.00792,(New.CleanUp.ReferenceOTU287205:0.02661,(New.CleanUp.ReferenceOTU394670:0.011,New.CleanUp.ReferenceOTU21772:0.00878)0.877:0.00606)0.679:0.00151)0.912:0.01151)0.750:0.00319)0.660:0.00574)0.956:0.01823,New.CleanUp.ReferenceOTU219742:0.01439)0.918:0.00016)0.929:0.00015)0.999:0.02196)0.879:0.00015,(((New.CleanUp.ReferenceOTU105384:0.03919,(((New.CleanUp.ReferenceOTU177591:0.044,New.CleanUp.ReferenceOTU308170:0.00738)0.662:0.00078,New.CleanUp.ReferenceOTU169416:0.00315)0.983:0.02085,(New.CleanUp.ReferenceOTU187204:0.00287,New.CleanUp.ReferenceOTU264508:0.03541)0.979:0.01779)0.810:0.00274)0.826:0.00302,New.CleanUp.ReferenceOTU136493:0.00869)0.951:0.01199,(New.CleanUp.ReferenceOTU285983:0.00605,((New.CleanUp.ReferenceOTU91243:0.0028,New.CleanUp.ReferenceOTU392575:0.00574)0.960:0.00014,(New.CleanUp.ReferenceOTU285974:0.00565,544419:0.00851)0.749:0.00281)0.764:0.00251)0.753:0.00293)0.773:0.00253)0.896:0.00939,((516115:0.00539,522420:0.00608)0.998:0.03689,(New.CleanUp.ReferenceOTU283883:0.01579,(New.CleanUp.ReferenceOTU229067:0.02867,New.CleanUp.ReferenceOTU347404:0.02422)0.995:0.03522)0.484:0.0081)0.343:0.00064)0.802:0.0045)0.826:0.00291)0.983:0.01481,(((New.CleanUp.ReferenceOTU205891:0.01411,((((New.CleanUp.ReferenceOTU99104:0.01363,New.CleanUp.ReferenceOTU306317:0.01363)0.845:0.0071,(New.CleanUp.ReferenceOTU63219:0.02374,New.CleanUp.ReferenceOTU430789:0.00886)0.757:0.0025)0.841:0.00015,(New.CleanUp.ReferenceOTU323592:0.01234,(New.CleanUp.ReferenceOTU111442:0.01465,(New.CleanUp.ReferenceOTU176129:0.00854,(New.CleanUp.ReferenceOTU418444:0.00286,(((New.CleanUp.ReferenceOTU92043:0.02037,(New.CleanUp.ReferenceOTU369486:0.00858,New.CleanUp.ReferenceOTU207899:0.0114)0.481:0.00016)0.755:0.00206,((New.CleanUp.ReferenceOTU258695:0.02658,New.CleanUp.ReferenceOTU137691:0.0029)0.545:0.0036,(New.CleanUp.ReferenceOTU223381:0.01586,(New.CleanUp.ReferenceOTU421120:0.02433,New.CleanUp.ReferenceOTU135207:0.0059)0.953:0.02)0.757:0.00392)0.897:0.00848)1.000:0.00016,New.CleanUp.ReferenceOTU50219:0.01485)0.988:0.018)0.943:0.01142)0.949:0.0116)0.719:0.00247)0.970:0.01536)0.953:0.01255,((New.CleanUp.ReferenceOTU400161:0.00014,(New.CleanUp.ReferenceOTU368066:0.02038,New.CleanUp.ReferenceOTU360945:0.02681)0.842:0.01468)0.879:0.0089,(New.CleanUp.ReferenceOTU102718:0.05976,(New.CleanUp.ReferenceOTU238811:0.01906,New.CleanUp.ReferenceOTU355726:0.05175)0.682:0.00177)0.934:0.01557)0.678:0.00211)0.776:0.005)0.795:0.00722,(New.CleanUp.ReferenceOTU61299:0.01494,New.CleanUp.ReferenceOTU126116:0.06573)0.938:0.02552)0.139:0.00149,(New.CleanUp.ReferenceOTU25865:0.05356,(New.CleanUp.ReferenceOTU230399:0.10086,(New.CleanUp.ReferenceOTU437360:0.00015,New.CleanUp.ReferenceOTU223795:0.04905)0.404:0.00977)0.733:0.00451)0.954:0.01622)0.997:0.03246)0.273:0.00015,((New.CleanUp.ReferenceOTU177619:0.00943,(((New.CleanUp.ReferenceOTU363100:0.00616,(((New.CleanUp.ReferenceOTU213123:0.00054,New.CleanUp.ReferenceOTU353245:0.07208)0.985:0.03521,New.CleanUp.ReferenceOTU287396:0.00649)0.853:0.00925,New.CleanUp.ReferenceOTU46643:0.0101)0.958:0.01625)0.419:0.00301,New.CleanUp.ReferenceOTU255157:0.00544)0.717:0.00256,New.CleanUp.ReferenceOTU66063:0.00372)0.774:0.00479)0.957:0.01878,((New.CleanUp.ReferenceOTU385394:0.02242,(New.CleanUp.ReferenceOTU11243:0.03072,New.CleanUp.ReferenceOTU17300:0.01219)0.936:0.01704)0.654:0.00186,(New.CleanUp.ReferenceOTU5107:0.06009,New.CleanUp.ReferenceOTU35480:0.0027)0.999:0.05535)0.944:0.02332)0.933:0.01683)0.988:0.0212,(((New.CleanUp.ReferenceOTU275110:0.01761,((New.CleanUp.ReferenceOTU434248:0.04137,New.CleanUp.ReferenceOTU15585:0.02582)0.641:0.00175,(New.CleanUp.ReferenceOTU184609:0.01991,New.CleanUp.ReferenceOTU225200:0.02244)0.979:0.03019)0.779:0.01838)0.295:0.00014,(New.CleanUp.ReferenceOTU94877:0.0685,(New.CleanUp.ReferenceOTU369465:0.00813,New.CleanUp.ReferenceOTU278702:0.03218)0.799:0.00661)0.993:0.03767)0.936:0.02093,(((New.CleanUp.ReferenceOTU59691:0.02163,(New.CleanUp.ReferenceOTU94900:0.02301,New.CleanUp.ReferenceOTU127077:0.01154)0.846:0.01094)0.821:0.01254,New.CleanUp.ReferenceOTU363102:0.01229)0.872:0.00746,New.CleanUp.ReferenceOTU247888:0.02946)0.299:0.00331)0.737:0.00239)0.852:0.01188,((((((New.CleanUp.ReferenceOTU87225:0.0655,New.CleanUp.ReferenceOTU97278:0.03999)0.930:0.02358,New.CleanUp.ReferenceOTU196280:0.01308)0.424:0.01194,New.CleanUp.ReferenceOTU383393:0.03502)0.103:0.01738,(New.CleanUp.ReferenceOTU258535:0.00016,(New.CleanUp.ReferenceOTU414741:0.02139,New.CleanUp.ReferenceOTU1697:0.00803)0.996:0.02454)1.000:0.05198)0.589:0.01346,(New.CleanUp.ReferenceOTU184716:0.01697,(((New.CleanUp.ReferenceOTU247545:0.03541,(New.CleanUp.ReferenceOTU386194:0.00886,((New.CleanUp.ReferenceOTU84898:0.00014,New.CleanUp.ReferenceOTU26338:0.03792)0.917:0.00014,New.CleanUp.ReferenceOTU119327:0.01408)0.973:0.02036)0.641:0.00101)0.768:0.00755,(((237444:0.00284,((New.CleanUp.ReferenceOTU129831:0.01819,New.CleanUp.ReferenceOTU22087:0.02422)0.865:0.00841,(New.CleanUp.ReferenceOTU105776:0.03523,((((New.CleanUp.ReferenceOTU189169:0.01958,(New.CleanUp.ReferenceOTU103258:0.00799,(New.CleanUp.ReferenceOTU92904:0.006,(New.CleanUp.ReferenceOTU439949:0.00533,(New.CleanUp.ReferenceOTU127316:0.00016,(New.CleanUp.ReferenceOTU382508:0.00614,(New.CleanUp.ReferenceOTU400611:0.01306,(New.CleanUp.ReferenceOTU19284:0.00994,New.CleanUp.ReferenceOTU354719:0.01318)0.782:0.00569)0.907:0.00993)0.880:0.01737)0.760:0.00885)0.723:0.0029)0.930:0.01183)0.520:0.00587)0.089:0.00015,(New.CleanUp.ReferenceOTU407818:0.00537,(New.CleanUp.ReferenceOTU181401:0.01172,(New.CleanUp.ReferenceOTU19116:0.01992,((New.CleanUp.ReferenceOTU232161:0.01431,((New.CleanUp.ReferenceOTU171875:0.00015,New.CleanUp.ReferenceOTU184889:0.01732)0.841:0.00554,((New.CleanUp.ReferenceOTU303264:0.01454,New.CleanUp.ReferenceOTU333150:0.00269)0.911:0.00868,((((((New.CleanUp.ReferenceOTU392261:0.00568,(New.CleanUp.ReferenceOTU66482:0.01435,New.CleanUp.ReferenceOTU235055:0.00568)0.741:0.00286)0.872:0.00572,((New.CleanUp.ReferenceOTU323487:0.0232,New.CleanUp.ReferenceOTU358016:0.00918)0.847:0.00528,New.CleanUp.ReferenceOTU85738:0.01168)0.860:0.00581)0.931:0.00864,((New.CleanUp.ReferenceOTU344018:0.0028,New.CleanUp.ReferenceOTU6192:0.0144)0.754:0.00282,(New.CleanUp.ReferenceOTU342594:0.00846,New.CleanUp.ReferenceOTU317919:0.00564)0.218:0.00014)0.875:0.00015)0.839:0.00283,(New.CleanUp.ReferenceOTU315599:0.00562,((((New.CleanUp.ReferenceOTU231313:0.00274,New.CleanUp.ReferenceOTU95893:0.02041)0.984:0.00015,(New.CleanUp.ReferenceOTU406226:0.00284,522025:0.01439)0.589:0.00861)0.917:0.00834,New.CleanUp.ReferenceOTU231894:0.00015)0.797:0.00374,New.CleanUp.ReferenceOTU21689:0.01148)0.767:0.00386)0.879:0.00015)0.960:0.01154,New.CleanUp.ReferenceOTU2266:0.0085)0.757:0.00283,(New.CleanUp.ReferenceOTU401838:0.00876,New.CleanUp.ReferenceOTU42822:0.00588)0.775:0.00261)0.745:0.00015)0.519:0.00576)0.872:0.00581)0.858:0.00565,New.CleanUp.ReferenceOTU172598:0.00275)0.171:0.00015)0.978:0.01441)0.000:0.00015)0.906:0.00836)0.765:0.00302,(New.CleanUp.ReferenceOTU249368:0.01402,((New.CleanUp.ReferenceOTU66302:0.04262,((New.CleanUp.ReferenceOTU392458:0.00221,New.CleanUp.ReferenceOTU351133:0.02694)0.947:0.01226,New.CleanUp.ReferenceOTU88992:0.02079)0.092:0.0084)0.051:0.00015,((((((New.CleanUp.ReferenceOTU142503:0.05515,New.CleanUp.ReferenceOTU337864:0.00433)0.987:0.02876,(((New.CleanUp.ReferenceOTU85572:0.03816,New.CleanUp.ReferenceOTU86427:0.00596)0.000:0.00015,((New.CleanUp.ReferenceOTU229737:0.04114,(New.CleanUp.ReferenceOTU137299:0.00328,New.CleanUp.ReferenceOTU140385:0.02304)0.745:0.01678)0.917:0.0186,((New.CleanUp.ReferenceOTU52669:0.01022,New.CleanUp.ReferenceOTU227862:0.05907)0.949:0.03988,(New.CleanUp.ReferenceOTU157069:0.03444,(New.CleanUp.ReferenceOTU441357:0.0295,New.CleanUp.ReferenceOTU308809:0.00015)0.321:0.02024)0.969:0.04258)0.735:0.00963)0.949:0.02103)0.890:0.00744,(New.CleanUp.ReferenceOTU439131:0.00645,New.CleanUp.ReferenceOTU204465:0.02047)0.804:0.00447)0.922:0.01489)0.915:0.01312,((New.CleanUp.ReferenceOTU43570:0.01981,(New.CleanUp.ReferenceOTU378883:0.01499,New.CleanUp.ReferenceOTU345147:0.03225)0.906:0.01209)0.961:0.01534,New.CleanUp.ReferenceOTU267541:0.00015)0.978:0.025)0.883:0.00962,(New.CleanUp.ReferenceOTU251069:0.0056,(New.CleanUp.ReferenceOTU176837:0.00215,New.CleanUp.ReferenceOTU281514:0.02171)0.866:0.00617)0.758:0.00357)0.884:0.01371,New.CleanUp.ReferenceOTU71432:0.03338)0.820:0.01021,(New.CleanUp.ReferenceOTU398437:0.0389,(((New.CleanUp.ReferenceOTU403534:0.00016,New.CleanUp.ReferenceOTU274082:0.03523)0.969:0.01959,((New.CleanUp.ReferenceOTU71329:0.02689,New.CleanUp.ReferenceOTU189277:0.00791)0.968:0.04042,New.CleanUp.ReferenceOTU383141:0.03056)0.794:0.01013)0.848:0.01159,New.CleanUp.ReferenceOTU114299:0.00765)0.957:0.01826)0.829:0.0103)0.906:0.0137)0.900:0.00863)0.896:0.00911)0.973:0.0171,((New.CleanUp.ReferenceOTU398981:0.07445,(New.CleanUp.ReferenceOTU345725:0.06681,(((New.ReferenceOTU264:0.02805,New.CleanUp.ReferenceOTU128212:0.01682)0.935:0.01876,(New.CleanUp.ReferenceOTU172368:0.00518,(New.CleanUp.ReferenceOTU123068:0.02898,New.CleanUp.ReferenceOTU23077:0.0345)0.612:0.01923)0.849:0.0109)0.991:0.03273,((New.CleanUp.ReferenceOTU109885:0.04396,(New.CleanUp.ReferenceOTU141543:0.03268,(New.CleanUp.ReferenceOTU38646:0.02084,New.CleanUp.ReferenceOTU147715:0.00777)0.394:0.00677)0.843:0.0154)0.689:0.00016,(New.CleanUp.ReferenceOTU73136:0.02745,(((((((New.CleanUp.ReferenceOTU293875:0.02663,((New.CleanUp.ReferenceOTU206402:0.01918,New.CleanUp.ReferenceOTU278591:0.00699)0.881:0.01144,New.CleanUp.ReferenceOTU357110:0.01573)0.855:0.00733)0.719:0.00277,New.CleanUp.ReferenceOTU272453:0.01146)0.993:0.02564,(New.CleanUp.ReferenceOTU919:0.00288,((New.CleanUp.ReferenceOTU134749:0.01707,New.CleanUp.ReferenceOTU294068:0.0231)0.696:0.00352,(New.CleanUp.ReferenceOTU164842:0.01168,(New.CleanUp.ReferenceOTU85951:0.02072,New.CleanUp.ReferenceOTU230039:0.01775)0.852:0.00825)0.901:0.0085)0.898:0.00015)0.855:0.00942)0.819:0.00792,((New.CleanUp.ReferenceOTU56693:0.05824,New.CleanUp.ReferenceOTU186612:0.03789)0.980:0.03313,(New.CleanUp.ReferenceOTU441514:0.0114,(New.CleanUp.ReferenceOTU171562:0.01738,New.CleanUp.ReferenceOTU203997:0.00554)0.888:0.00014)0.781:0.00554)0.728:0.00016)0.967:0.01489,(New.CleanUp.ReferenceOTU19764:0.01829,(New.CleanUp.ReferenceOTU273846:0.02511,New.CleanUp.ReferenceOTU339042:0.01946)0.854:0.00014)0.933:0.01244)0.843:0.00603,((New.CleanUp.ReferenceOTU339869:0.01126,(New.CleanUp.ReferenceOTU368893:0.00561,(New.CleanUp.ReferenceOTU207681:0.02573,(New.CleanUp.ReferenceOTU121051:0.01754,New.CleanUp.ReferenceOTU228360:0.01397)0.222:0.00015)0.705:0.00851)0.954:0.01141)0.847:0.00575,New.CleanUp.ReferenceOTU361881:0.01163)0.844:0.00594)0.000:0.00014,((New.CleanUp.ReferenceOTU19091:0.00847,((New.CleanUp.ReferenceOTU396635:0.00014,New.CleanUp.ReferenceOTU7821:0.04278)0.742:0.03119,(New.CleanUp.ReferenceOTU412743:0.01563,New.CleanUp.ReferenceOTU128649:0.01555)0.739:0.0048)0.991:0.02803)0.860:0.00904,(New.CleanUp.ReferenceOTU256980:0.03495,(New.CleanUp.ReferenceOTU248666:0.00632,New.CleanUp.ReferenceOTU296072:0.01386)0.839:0.00759)0.932:0.0124)0.874:0.01147)0.889:0.01623)0.881:0.01056)0.602:0.01111)0.657:0.01344)0.798:0.00865)0.857:0.01144,(New.CleanUp.ReferenceOTU124758:0.07566,(New.CleanUp.ReferenceOTU60634:0.10173,((New.CleanUp.ReferenceOTU114608:0.02534,(New.CleanUp.ReferenceOTU88778:0.03144,New.CleanUp.ReferenceOTU341407:0.01684)0.749:0.0158)0.972:0.03039,(New.CleanUp.ReferenceOTU370486:0.02072,(((New.CleanUp.ReferenceOTU11255:0.00014,(New.CleanUp.ReferenceOTU84992:0.01482,New.CleanUp.ReferenceOTU360591:0.02626)0.901:0.00948)0.996:0.02021,((New.CleanUp.ReferenceOTU3880:0.02662,(New.CleanUp.ReferenceOTU52826:0.01054,New.CleanUp.ReferenceOTU312041:0.02427)0.945:0.01567)0.890:0.0108,(((New.CleanUp.ReferenceOTU240248:0.01968,New.CleanUp.ReferenceOTU356986:0.00383)0.852:0.00595,(New.CleanUp.ReferenceOTU2553:0.01645,(New.CleanUp.ReferenceOTU438397:0.02279,New.CleanUp.ReferenceOTU355372:0.0126)0.891:0.00871)0.899:0.00999)0.740:0.00364,((New.CleanUp.ReferenceOTU277189:0.00866,New.CleanUp.ReferenceOTU285096:0.02402)0.832:0.00015,((New.CleanUp.ReferenceOTU58785:0.02388,(New.CleanUp.ReferenceOTU131159:0.02318,(New.CleanUp.ReferenceOTU55454:0.01721,(New.CleanUp.ReferenceOTU411804:0.00644,(New.CleanUp.ReferenceOTU425634:0.01427,New.CleanUp.ReferenceOTU189944:0.01218)0.578:0.01131)0.738:0.00283)0.786:0.01177)0.868:0.00665)0.980:0.00019,((New.CleanUp.ReferenceOTU312861:0.00016,(New.CleanUp.ReferenceOTU207782:0.0204,New.CleanUp.ReferenceOTU26712:0.0268)0.910:0.01591)0.955:0.01462,((New.CleanUp.ReferenceOTU3995:0.02741,New.CleanUp.ReferenceOTU292375:0.00296)0.991:0.02487,New.CleanUp.ReferenceOTU320070:0.01168)0.727:0.00299)0.981:0.02072)0.899:0.01385)0.966:0.01802)0.915:0.01055)0.918:0.00869)0.263:0.00014,New.CleanUp.ReferenceOTU95121:0.0063)0.728:0.01492)0.932:0.01993)0.673:0.00924)0.881:0.03303)0.908:0.02161)0.838:0.00759)0.244:0.00015)0.800:0.00534)0.953:0.01184)0.684:0.00111,(New.CleanUp.ReferenceOTU235039:0.02759,((((4369988:0.0028,(New.CleanUp.ReferenceOTU41744:0.03509,316587:0.00843)0.785:0.00014)0.867:0.00015,349024:0.00844)0.871:0.00015,(New.CleanUp.ReferenceOTU156956:0.01988,(New.CleanUp.ReferenceOTU268566:0.01378,New.CleanUp.ReferenceOTU79292:0.02099)0.736:0.00287)0.760:0.00337)0.077:0.00283,((3244896:0.00563,4376963:0.00281)0.930:0.00014,328283:0.02303)0.771:0.00276)0.809:0.00483)0.301:0.0056)0.894:0.01002,((((New.CleanUp.ReferenceOTU360316:0.03275,(New.CleanUp.ReferenceOTU115028:0.0117,(New.CleanUp.ReferenceOTU410659:0.00016,New.CleanUp.ReferenceOTU3672:0.0388)0.793:0.00838)0.979:0.02045)0.963:0.00014,((New.CleanUp.ReferenceOTU403594:0.02992,New.CleanUp.ReferenceOTU288696:0.01177)0.941:0.01867,((New.CleanUp.ReferenceOTU141106:0.03007,New.CleanUp.ReferenceOTU236514:0.02009)0.796:0.00621,(New.CleanUp.ReferenceOTU201606:0.03307,(1142554:0.0028,(New.CleanUp.ReferenceOTU7176:0.03548,((301270:0.00585,New.CleanUp.ReferenceOTU224370:0.01148)0.924:0.01154,(15368:0.0057,New.CleanUp.ReferenceOTU276188:0.00611)0.616:0.00587)0.485:0.00014)0.090:0.00011)0.921:0.00014)0.896:0.0089)0.872:0.00015)0.882:0.00878)0.993:0.02408,(((New.CleanUp.ReferenceOTU371516:0.01808,((New.CleanUp.ReferenceOTU153717:0.02959,((New.CleanUp.ReferenceOTU374103:0.03414,New.CleanUp.ReferenceOTU69896:0.00476)0.989:0.0285,New.CleanUp.ReferenceOTU65666:0.01254)0.665:0.00317)0.974:0.02191,New.CleanUp.ReferenceOTU271086:0.00825)0.176:0.00444)0.852:0.01552,New.CleanUp.ReferenceOTU435249:0.02833)0.874:0.00921,(New.CleanUp.ReferenceOTU101475:0.01415,(New.CleanUp.ReferenceOTU399098:0.02789,(New.CleanUp.ReferenceOTU202019:0.02817,New.CleanUp.ReferenceOTU331745:0.00394)0.779:0.00926)0.392:0.00437)0.874:0.00611)0.941:0.00016)0.965:0.02261,((((((((4472685:0.0056,(245916:0.01417,(994219:0.0028,(((920226:0.00561,((((1033473:0.00564,(((New.CleanUp.ReferenceOTU193341:0.01028,((((New.CleanUp.ReferenceOTU225539:0.02609,New.CleanUp.ReferenceOTU126764:0.00014)0.985:0.01773,New.CleanUp.ReferenceOTU59183:0.0025)0.740:0.00312,New.CleanUp.ReferenceOTU35077:0.01443)0.963:0.01591,(New.CleanUp.ReferenceOTU79990:0.01129,New.CleanUp.ReferenceOTU310130:0.02022)0.960:0.01625)0.721:0.00586)0.802:0.00688,(516966:0.00015,(New.CleanUp.ReferenceOTU144038:0.01446,New.CleanUp.ReferenceOTU247779:0.00561)0.923:0.00859)0.264:0.00568)0.897:0.00015,New.CleanUp.ReferenceOTU310091:0.00014)0.917:0.00568)0.926:0.00014,(516611:0.00571,4424239:0.02343)0.045:0.00277)0.889:0.00569,((941096:0.00279,4392549:0.00562)0.757:0.00014,(536866:0.00561,513500:0.0028)0.807:0.00014)0.653:0.00016)0.915:0.0019,(1085832:0.00014,197273:0.0028)0.914:0.00187)0.915:0.0019)0.795:0.00015,(4404925:0.0028,(4425214:0.00846,(579608:0.00016,(1015154:0.00014,(511475:0.00016,2901965:0.00845)1.000:0.00245)1.000:0.00036)0.136:0.00014)0.857:0.00282)0.497:0.00015)0.521:0.00015,888300:0.00014)0.491:0.00014)0.946:0.00015)0.000:0.00287)0.910:0.00891,532232:0.00856)0.915:0.00884,(((((1000273:0.0028,1088134:0.00014)0.899:0.00015,(661259:0.01426,((4396519:0.00583,(New.CleanUp.ReferenceOTU366693:0.01161,New.CleanUp.ReferenceOTU377820:0.01165)0.747:0.00247)0.989:0.02043,(145009:0.00283,1068499:0.01452)0.792:0.003)0.265:0.00288)0.784:0.00288)0.821:0.00555,((New.CleanUp.ReferenceOTU84741:0.00888,(New.CleanUp.ReferenceOTU373879:0.00589,537894:0.0088)0.758:0.00223)0.777:0.00292,(((New.CleanUp.ReferenceOTU262334:0.00016,(584109:0.00014,((New.CleanUp.ReferenceOTU105353:0.01791,((New.CleanUp.ReferenceOTU132264:0.02196,((New.CleanUp.ReferenceOTU352990:0.00199,881857:0.00646)0.902:0.01094,(New.CleanUp.ReferenceOTU104614:0.00902,New.CleanUp.ReferenceOTU358814:0.02294)0.760:0.00442)0.929:0.01117)0.862:0.00604,New.CleanUp.ReferenceOTU356829:0.00667)0.927:0.01328)0.319:0.00546,529233:0.0255)0.284:0.00349)0.958:0.01117)0.871:0.00591,New.CleanUp.ReferenceOTU84269:0.01735)0.274:0.00554,(New.CleanUp.ReferenceOTU378924:0.02777,New.CleanUp.ReferenceOTU439656:0.01974)0.976:0.02117)0.857:0.00015)0.899:0.00565)0.888:0.00015,((1082539:0.01709,New.CleanUp.ReferenceOTU237367:0.02154)0.000:0.00015,15571:0.0028)0.894:0.00015)0.000:0.00015,((217734:0.00015,(New.CleanUp.ReferenceOTU416252:0.01451,4314737:0.00846)0.510:0.00285)0.927:0.01158,(((150451:0.01489,797560:0.00818)0.984:0.02178,(New.CleanUp.ReferenceOTU144479:0.01506,((567972:0.0057,((((332718:0.0138,(327851:0.0092,New.CleanUp.ReferenceOTU53675:0.01373)0.262:0.00287)0.714:0.00389,((((98605:0.03087,New.CleanUp.ReferenceOTU425921:0.00537)0.902:0.01132,New.CleanUp.ReferenceOTU306705:0.01902)0.714:0.00188,(((925707:0.00015,(((4321400:0.01672,(927402:0.0137,New.CleanUp.ReferenceOTU304988:0.0092)0.877:0.00579)0.769:0.00313,(New.CleanUp.ReferenceOTU269946:0.01148,New.CleanUp.ReferenceOTU295697:0.00905)0.736:0.00279)0.876:0.00608,((((((((4306048:0.02003,(888944:0.0053,((925031:0.00845,(((1082294:0.0028,4309764:0.00562)0.916:0.00014,1040009:0.00014)0.000:0.00014,((966820:0.0028,388019:0.00561)0.950:0.00014,((960145:0.00561,4428042:0.0056)0.906:0.00014,(4108335:0.0056,4312339:0.0028)0.906:0.00014)0.998:0.00014)0.000:0.00014)0.898:0.00016)0.839:0.00282,(1098340:0.00015,((4366889:0.00562,(1049574:0.0028,(4179834:0.0028,New.CleanUp.ReferenceOTU416301:0.01728)0.999:0.00014)0.825:0.00014)0.853:0.0028,(59566:0.00157,(867680:0.00015,1027587:0.02009)0.914:0.00516)0.792:0.00159)0.877:0.00015)0.921:0.00014)0.793:0.00158)0.792:0.00158)0.940:0.00014,(New.CleanUp.ReferenceOTU142709:0.02595,711275:0.0014)0.917:0.00146)0.880:0.00015,(1048420:0.0028,4302587:0.00847)0.885:0.00014)0.921:0.00015,((((New.CleanUp.ReferenceOTU332124:0.01423,(New.CleanUp.ReferenceOTU252099:0.01733,New.CleanUp.ReferenceOTU391833:0.01741)0.749:0.00273)0.782:0.0028,1007926:0.01132)0.608:0.00015,(New.CleanUp.ReferenceOTU170874:0.01425,4448456:0.02327)0.753:0.00285)0.857:0.00279,(((((((New.CleanUp.ReferenceOTU198034:0.02034,(((New.CleanUp.ReferenceOTU117018:0.02395,4438988:0.01212)0.708:0.00241,(New.CleanUp.ReferenceOTU61180:0.01421,New.CleanUp.ReferenceOTU8671:0.00859)0.747:0.00287)0.767:0.00016,New.CleanUp.ReferenceOTU267931:0.02284)0.388:0.00299)0.763:0.00265,(4310500:0.00615,4325272:0.0177)0.705:0.00237)0.805:0.0028,New.CleanUp.ReferenceOTU302681:0.01425)0.905:0.00015,923540:0.0028)0.869:0.0028,(((859700:0.00855,921101:0.00845)0.900:0.00014,924739:0.0028)0.804:0.00015,1083194:0.00014)0.905:0.00015)0.817:0.0028,(((New.CleanUp.ReferenceOTU55650:0.01143,1073276:0.00284)0.426:0.00852,New.CleanUp.ReferenceOTU232263:0.01727)0.895:0.00014,New.CleanUp.ReferenceOTU300992:0.01712)0.946:0.00015)0.401:0.0028,(((((872163:0.00561,(272150:0.00565,New.CleanUp.ReferenceOTU332514:0.00562)0.862:0.00566)0.928:0.00014,(4337090:0.00279,523025:0.0028)0.922:0.00014)0.763:0.00015,((New.CleanUp.ReferenceOTU181582:0.01149,4302049:0.01137)0.033:0.00562,(983600:0.00014,New.CleanUp.ReferenceOTU359060:0.01717)0.891:0.00555)0.945:0.00011)0.000:0.00014,((((New.CleanUp.ReferenceOTU200939:0.02021,New.CleanUp.ReferenceOTU112178:0.01425)0.730:0.00286,4344213:0.00846)0.787:0.00279,((4325275:0.00845,((989579:0.00563,(1000816:0.00844,1000872:0.00014)1.000:0.00151)1.000:0.00128,(1062865:0.00014,(879972:0.0289,561636:0.00561)0.901:0.00014)0.392:0.00014)0.824:0.00014)0.844:0.00282,(((New.CleanUp.ReferenceOTU288348:0.0167,4338486:0.00406)0.369:0.0076,4320317:0.0113)0.977:0.00014,(932853:0.0028,1078207:0.00279)0.747:0.00014)0.909:0.00015)0.861:0.00282)0.592:0.00016,(994939:0.00563,(996434:0.01499,(4334830:0.00015,871442:0.0059)0.841:0.00435)0.936:0.00149)0.891:0.00013)0.895:0.00015)0.658:0.00016,(New.CleanUp.ReferenceOTU17514:0.02077,New.CleanUp.ReferenceOTU311326:0.01481)0.757:0.00229)1.000:0.00016)0.856:0.0028)0.848:0.00015)0.455:0.00016,(((New.CleanUp.ReferenceOTU400087:0.03234,New.CleanUp.ReferenceOTU169735:0.01867)0.999:0.05513,4290143:0.00559)0.904:0.00015,1000269:0.00564)0.847:0.00283)0.967:0.00016,(1023988:0.00269,((911496:0.00014,((984572:0.0028,4295788:0.00014)0.000:0.00014,(942927:0.00561,(894969:0.0113,4301566:0.00877)0.141:0.00014)0.903:0.00014)0.785:0.00014)0.434:0.00015,(893335:0.00848,627071:0.00014)0.919:0.00564)0.921:0.00016)0.835:0.0027)0.958:0.00813,(4309770:0.02028,(New.CleanUp.ReferenceOTU116294:0.00856,New.CleanUp.ReferenceOTU284211:0.01445)0.756:0.00273)0.792:0.00287)0.785:0.00134,New.CleanUp.ReferenceOTU363681:0.01413)0.712:0.00145)0.811:0.00271)0.786:0.00367,(New.CleanUp.ReferenceOTU132384:0.00381,(New.CleanUp.ReferenceOTU7444:0.01455,863124:0.00558)0.783:0.0048)0.634:0.00567)0.796:0.00518,(New.CleanUp.ReferenceOTU123966:0.00416,New.CleanUp.ReferenceOTU109350:0.01383)0.816:0.00689)0.977:0.01391)0.897:0.00827,(New.CleanUp.ReferenceOTU136033:0.0208,(New.CleanUp.ReferenceOTU320763:0.02415,New.CleanUp.ReferenceOTU177242:0.02192)0.412:0.0037)0.972:0.01783)0.868:0.00766)0.961:0.0205,(New.CleanUp.ReferenceOTU174197:0.02817,New.CleanUp.ReferenceOTU285944:0.01954)0.932:0.01709)0.850:0.00821,New.CleanUp.ReferenceOTU74048:0.01564)0.960:0.01615)0.232:0.00014,(255359:0.00555,((1076969:0.00014,(New.CleanUp.ReferenceOTU160691:0.02643,730315:0.00555)0.900:0.00576)0.882:0.00016,(New.CleanUp.ReferenceOTU4464:0.01145,New.CleanUp.ReferenceOTU95443:0.02028)0.456:0.00281)0.801:0.00153)0.803:0.0015)0.942:0.01367)0.795:0.00544)0.000:0.00913,(((((New.CleanUp.ReferenceOTU122156:0.00016,(New.CleanUp.ReferenceOTU357962:0.01441,New.CleanUp.ReferenceOTU95601:0.01151)0.416:0.00015)0.944:0.00564,4397962:0.00015)0.821:0.0028,((((New.CleanUp.ReferenceOTU437512:0.04298,(New.CleanUp.ReferenceOTU302952:0.01785,New.CleanUp.ReferenceOTU335972:0.00867)0.922:0.01684)0.803:0.00751,(((New.CleanUp.ReferenceOTU60043:0.00532,New.CleanUp.ReferenceOTU142213:0.01801)0.252:0.00357,(New.CleanUp.ReferenceOTU393209:0.02012,New.CleanUp.ReferenceOTU70213:0.01508)0.684:0.00612)0.985:0.02347,((((New.CleanUp.ReferenceOTU26893:0.01358,(New.CleanUp.ReferenceOTU391717:0.01169,New.CleanUp.ReferenceOTU60445:0.01478)0.899:0.0127)0.940:0.01299,(New.CleanUp.ReferenceOTU41855:0.01887,(New.CleanUp.ReferenceOTU31429:0.00735,New.CleanUp.ReferenceOTU349563:0.00401)0.877:0.00931)0.337:0.00584)0.980:0.02116,((New.CleanUp.ReferenceOTU327754:0.00285,New.CleanUp.ReferenceOTU363345:0.00848)0.318:0.00559,(New.CleanUp.ReferenceOTU201448:0.00705,New.CleanUp.ReferenceOTU60749:0.02206)0.823:0.00855)0.340:0.00015)0.787:0.00563,New.CleanUp.ReferenceOTU20267:0.01352)0.893:0.01011)0.720:0.00276)0.796:0.00295,(270572:0.00282,(((New.CleanUp.ReferenceOTU436194:0.03872,172804:0.00311)1.000:0.00015,(4309550:0.01198,New.CleanUp.ReferenceOTU342241:0.02288)0.976:0.02364)0.753:0.00204,New.CleanUp.ReferenceOTU121209:0.00659)0.961:0.01294)0.772:0.00305)0.243:0.00015,(New.CleanUp.ReferenceOTU101408:0.01141,(New.CleanUp.ReferenceOTU365932:0.01568,(4297222:0.0032,4315958:0.00533)0.778:0.00504)1.000:0.05754)0.884:0.00015)0.948:0.00928)0.191:0.00015,New.CleanUp.ReferenceOTU438948:0.02034)0.000:0.00014,New.CleanUp.ReferenceOTU173185:0.01484)0.996:0.03273)0.691:0.00254)0.896:0.01261)0.882:0.0064)0.756:0.0032,((((965573:0.00014,863014:0.00583)0.844:0.00283,(((((967427:0.01063,1018482:0.0028)0.074:0.00015,((894007:0.0,2819725:0.0):0.00014,149109:0.00845)0.852:0.0028)0.410:0.00015,(1046054:0.00561,4303016:0.01435)0.782:0.00288)0.937:0.00014,(567960:0.00572,564914:0.02324)0.790:0.00559)0.634:0.00334,288249:0.00881)1.000:0.00016)0.024:0.00016,968954:0.0028)0.237:0.00016,526804:0.0028)0.792:0.00351)0.846:0.00588,((New.CleanUp.ReferenceOTU424742:0.00667,New.CleanUp.ReferenceOTU170985:0.0133)0.492:0.00296,(54794:0.00896,(New.CleanUp.ReferenceOTU42930:0.01104,New.CleanUp.ReferenceOTU45195:0.00599)0.264:0.00285)0.906:0.00921)0.942:0.01357)0.624:0.00606,(New.CleanUp.ReferenceOTU254043:0.02307,((((((New.CleanUp.ReferenceOTU176245:0.00283,((New.CleanUp.ReferenceOTU427337:0.00849,New.CleanUp.ReferenceOTU313336:0.00284)0.795:0.00851,(New.CleanUp.ReferenceOTU158263:0.02345,New.CleanUp.ReferenceOTU59407:0.00859)0.548:0.00561)0.965:0.00014)0.827:0.00014,((New.CleanUp.ReferenceOTU184995:0.0028,New.CleanUp.ReferenceOTU361736:0.01725)0.775:0.00289,(New.CleanUp.ReferenceOTU70629:0.03982,New.CleanUp.ReferenceOTU228086:0.00015)0.832:0.0028)0.801:0.00282)0.984:0.01138,((New.CleanUp.ReferenceOTU276092:0.00015,(New.CleanUp.ReferenceOTU408610:0.00551,New.CleanUp.ReferenceOTU253340:0.0148)0.553:0.00887)0.943:0.01356,(New.CleanUp.ReferenceOTU80112:0.00779,(((((((New.CleanUp.ReferenceOTU23992:0.01574,New.CleanUp.ReferenceOTU242496:0.01456)0.941:0.01255,(New.CleanUp.ReferenceOTU296981:0.02053,New.CleanUp.ReferenceOTU326874:0.0037)0.563:0.00016)0.935:0.01388,New.ReferenceOTU1542:0.00368)0.855:0.0075,(New.CleanUp.ReferenceOTU417287:0.0234,(New.CleanUp.ReferenceOTU244737:0.00812,(New.CleanUp.ReferenceOTU256232:0.02047,New.CleanUp.ReferenceOTU260976:0.01167)0.760:0.00341)0.000:0.00052)0.948:0.01733)0.883:0.01133,(New.CleanUp.ReferenceOTU156947:0.00291,New.CleanUp.ReferenceOTU204377:0.01761)0.783:0.00591)0.876:0.01424,((New.CleanUp.ReferenceOTU136773:0.01743,New.CleanUp.ReferenceOTU358717:0.00259)0.221:0.0186,New.CleanUp.ReferenceOTU258468:0.03867)0.780:0.00425)0.971:0.02142,(New.CleanUp.ReferenceOTU68071:0.03572,(New.CleanUp.ReferenceOTU279096:0.00561,(New.CleanUp.ReferenceOTU158290:0.01132,New.CleanUp.ReferenceOTU202273:0.00854)0.637:0.00015)0.615:0.00014)0.930:0.02139)0.382:0.00015)0.499:0.00862)0.881:0.00658)0.524:0.00015,(New.CleanUp.ReferenceOTU4502:0.00559,New.CleanUp.ReferenceOTU228873:0.01443)0.781:0.00287)0.775:0.00449,(New.CleanUp.ReferenceOTU84827:0.00293,New.CleanUp.ReferenceOTU256365:0.00559)0.529:0.0012)0.802:0.01417,New.CleanUp.ReferenceOTU207700:0.02161)0.753:0.0079)0.937:0.0164)0.840:0.00014,((New.CleanUp.ReferenceOTU116412:0.01615,New.CleanUp.ReferenceOTU279481:0.00143)0.984:0.0193,(((New.CleanUp.ReferenceOTU74038:0.01148,((557978:0.00267,New.CleanUp.ReferenceOTU55347:0.03742)0.964:0.0155,New.CleanUp.ReferenceOTU147954:0.0031)0.824:0.00558)0.890:0.00016,((New.CleanUp.ReferenceOTU418605:0.00577,New.CleanUp.ReferenceOTU280506:0.0174)0.947:0.01441,((((New.CleanUp.ReferenceOTU422593:0.00872,(New.CleanUp.ReferenceOTU82160:0.00552,New.CleanUp.ReferenceOTU177698:0.00015)0.903:0.00851)0.936:0.01126,(New.CleanUp.ReferenceOTU265761:0.04835,New.CleanUp.ReferenceOTU36047:0.05782)0.788:0.02452)0.980:0.00015,(New.CleanUp.ReferenceOTU144859:0.02024,(New.CleanUp.ReferenceOTU201500:0.01777,New.CleanUp.ReferenceOTU206342:0.00818)0.944:0.0118)0.856:0.00016)0.993:0.03157,(((New.CleanUp.ReferenceOTU363246:0.00578,(New.CleanUp.ReferenceOTU272224:0.00562,((New.CleanUp.ReferenceOTU399943:0.00016,(New.CleanUp.ReferenceOTU385670:0.00552,New.CleanUp.ReferenceOTU13857:0.00583)0.911:0.0145)0.710:0.0082,New.CleanUp.ReferenceOTU42526:0.01198)0.755:0.01173)0.249:0.00015)0.884:0.00547,(New.CleanUp.ReferenceOTU75191:0.01153,(New.CleanUp.ReferenceOTU242471:0.01771,New.CleanUp.ReferenceOTU255141:0.01758)0.694:0.00566)0.942:0.00014)0.979:0.01149,((New.CleanUp.ReferenceOTU371546:0.00878,(New.CleanUp.ReferenceOTU85552:0.00853,New.CleanUp.ReferenceOTU97765:0.00581)0.950:0.01183)0.843:0.00535,(((New.CleanUp.ReferenceOTU76515:0.00647,(((New.CleanUp.ReferenceOTU321312:0.02034,(New.CleanUp.ReferenceOTU60517:0.01078,New.CleanUp.ReferenceOTU31883:0.0208)0.781:0.00615)0.794:0.00578,(New.CleanUp.ReferenceOTU247473:0.00014,New.CleanUp.ReferenceOTU303578:0.02343)0.993:0.02607)0.674:0.0084,(((New.CleanUp.ReferenceOTU377450:0.00015,New.CleanUp.ReferenceOTU84802:0.03462)0.914:0.01033,((((New.CleanUp.ReferenceOTU191159:0.02318,New.CleanUp.ReferenceOTU234581:0.0141)0.856:0.00844,(New.CleanUp.ReferenceOTU307559:0.03697,New.CleanUp.ReferenceOTU242834:0.02614)0.708:0.003)0.882:0.00887,New.CleanUp.ReferenceOTU277731:0.00757)0.653:0.00234,(New.CleanUp.ReferenceOTU368727:0.02973,(New.CleanUp.ReferenceOTU49116:0.01658,New.CleanUp.ReferenceOTU287936:0.01128)0.783:0.00805)0.865:0.01442)0.838:0.01132)0.977:0.02677,New.CleanUp.ReferenceOTU252167:0.0203)0.936:0.02449)0.277:0.00016)0.721:0.01693,(New.CleanUp.ReferenceOTU102637:0.00164,(New.CleanUp.ReferenceOTU368101:0.03065,New.CleanUp.ReferenceOTU220432:0.01253)0.742:0.00313)0.993:0.037)0.989:0.03456,(((New.CleanUp.ReferenceOTU113533:0.04777,New.CleanUp.ReferenceOTU324311:0.00015)0.991:0.02161,(New.CleanUp.ReferenceOTU178991:0.00876,New.CleanUp.ReferenceOTU318220:0.00856)0.959:0.01232)0.721:0.00174,New.CleanUp.ReferenceOTU277415:0.01166)0.770:0.00403)0.963:0.01591)0.806:0.00016)0.756:0.00519)0.925:0.01296)0.815:0.00874)0.954:0.01464,(((New.CleanUp.ReferenceOTU336727:0.05486,New.CleanUp.ReferenceOTU364904:0.00015)0.974:0.01182,New.CleanUp.ReferenceOTU48719:0.00843)0.729:0.00307,(New.CleanUp.ReferenceOTU269359:0.0259,((New.CleanUp.ReferenceOTU394954:0.04812,New.CleanUp.ReferenceOTU91821:0.02836)0.991:0.04846,(New.CleanUp.ReferenceOTU19259:0.00318,New.CleanUp.ReferenceOTU363725:0.05494)0.896:0.0306)0.506:0.01055)0.820:0.01729)0.919:0.01617)0.725:0.00221)0.960:0.01165)0.873:0.00015,((((New.CleanUp.ReferenceOTU381139:0.01465,New.CleanUp.ReferenceOTU204160:0.00558)0.938:0.01639,((New.CleanUp.ReferenceOTU184777:0.00399,(New.CleanUp.ReferenceOTU161357:0.00281,(New.CleanUp.ReferenceOTU7314:0.01162,(New.CleanUp.ReferenceOTU385169:0.00872,New.CleanUp.ReferenceOTU346528:0.00593)0.767:0.00245)0.789:0.00298)0.774:0.00447)0.023:0.00291,(New.CleanUp.ReferenceOTU56749:0.01498,(New.CleanUp.ReferenceOTU139563:0.00578,((New.CleanUp.ReferenceOTU45939:0.00567,New.CleanUp.ReferenceOTU22917:0.00569)0.703:0.00015,New.CleanUp.ReferenceOTU208416:0.02627)0.784:0.00266)0.757:0.00282)0.887:0.00694)0.868:0.00888)0.878:0.00882,((((((New.CleanUp.ReferenceOTU17143:0.00268,(New.CleanUp.ReferenceOTU367883:0.01469,New.CleanUp.ReferenceOTU157636:0.0383)0.995:0.03709)0.907:0.01057,New.CleanUp.ReferenceOTU174975:0.01274)0.864:0.00014,((New.CleanUp.ReferenceOTU171619:0.01531,(New.CleanUp.ReferenceOTU110332:0.00016,New.CleanUp.ReferenceOTU32762:0.01142)0.957:0.01731)0.905:0.01447,(New.CleanUp.ReferenceOTU439507:0.01732,(((New.CleanUp.ReferenceOTU274826:0.02757,New.CleanUp.ReferenceOTU297735:0.02245)0.653:0.01003,New.CleanUp.ReferenceOTU58267:0.02426)0.777:0.00882,(((New.CleanUp.ReferenceOTU185390:0.0147,New.CleanUp.ReferenceOTU358120:0.02071)0.943:0.00014,(New.CleanUp.ReferenceOTU379780:0.02748,New.CleanUp.ReferenceOTU214891:0.03247)0.160:0.00973)0.730:0.00706,(New.CleanUp.ReferenceOTU394545:0.01855,New.CleanUp.ReferenceOTU338480:0.03127)0.856:0.01028)0.392:0.00677)0.746:0.00628)0.563:0.00594)0.841:0.00957)0.255:0.00659,(New.CleanUp.ReferenceOTU202515:0.00597,(New.CleanUp.ReferenceOTU387060:0.02941,((New.CleanUp.ReferenceOTU418385:0.00279,New.CleanUp.ReferenceOTU141898:0.02658)0.931:0.01456,New.CleanUp.ReferenceOTU340394:0.01478)0.949:0.01446)0.725:0.00353)0.970:0.01953)0.903:0.00949,(New.CleanUp.ReferenceOTU41754:0.0089,New.CleanUp.ReferenceOTU332412:0.00696)0.845:0.00775)0.626:0.00251,New.CleanUp.ReferenceOTU342830:0.01863)0.835:0.00688)0.957:0.01327,((New.CleanUp.ReferenceOTU194638:0.00653,New.CleanUp.ReferenceOTU216417:0.01824)0.898:0.01069,(New.CleanUp.ReferenceOTU300238:0.01402,(New.CleanUp.ReferenceOTU215306:0.00419,(New.CleanUp.ReferenceOTU361754:0.00459,(New.CleanUp.ReferenceOTU143985:0.01147,New.CleanUp.ReferenceOTU251208:0.0028)0.878:0.00676)0.387:0.0082)0.874:0.01035)0.772:0.00322)0.758:0.00283)0.905:0.00574)0.882:0.0122)0.780:0.00727)0.874:0.00847)0.711:0.0059,(((New.CleanUp.ReferenceOTU267811:0.03629,New.CleanUp.ReferenceOTU192047:0.00263)0.225:0.00014,((New.CleanUp.ReferenceOTU412086:0.01163,(New.CleanUp.ReferenceOTU111485:0.00867,(New.CleanUp.ReferenceOTU49128:0.00583,New.CleanUp.ReferenceOTU168529:0.00882)0.718:0.00257)0.753:0.00293)0.962:0.01499,New.CleanUp.ReferenceOTU431762:0.00838)0.920:0.01203)0.995:0.0272,New.CleanUp.ReferenceOTU18669:0.01169)0.635:0.00014)0.859:0.00015)0.878:0.00966)0.734:0.00444,((((New.CleanUp.ReferenceOTU202937:0.00014,New.CleanUp.ReferenceOTU291572:0.03547)0.824:0.00463,(New.CleanUp.ReferenceOTU383555:0.03122,New.CleanUp.ReferenceOTU11484:0.02008)0.876:0.01061)0.962:0.02151,(((New.CleanUp.ReferenceOTU407756:0.0241,New.CleanUp.ReferenceOTU417399:0.05135)0.934:0.01728,New.CleanUp.ReferenceOTU386109:0.00901)0.917:0.00882,(New.CleanUp.ReferenceOTU318052:0.01802,(New.CleanUp.ReferenceOTU350681:0.01248,(New.CleanUp.ReferenceOTU187828:0.02523,New.CleanUp.ReferenceOTU395482:0.01569)0.723:0.00304)0.916:0.01396)0.761:0.00463)0.899:0.00979)0.755:0.0063,((New.CleanUp.ReferenceOTU431168:0.06859,New.CleanUp.ReferenceOTU139656:0.02555)0.932:0.02051,(((New.CleanUp.ReferenceOTU157801:0.00991,New.CleanUp.ReferenceOTU372934:0.04093)0.375:0.00585,(New.CleanUp.ReferenceOTU191612:0.01185,New.CleanUp.ReferenceOTU320918:0.02059)0.889:0.0089)0.943:0.01563,((New.CleanUp.ReferenceOTU311716:0.02313,New.CleanUp.ReferenceOTU34404:0.00567)0.427:0.00015,(New.CleanUp.ReferenceOTU161963:0.00974,((New.CleanUp.ReferenceOTU274057:0.00463,((New.CleanUp.ReferenceOTU140345:0.00763,New.CleanUp.ReferenceOTU232463:0.00953)0.910:0.00868,New.CleanUp.ReferenceOTU420571:0.00943)0.764:0.0031)0.514:0.00186,New.CleanUp.ReferenceOTU418336:0.0107)0.983:0.01879)0.641:0.00184)0.906:0.0114)0.829:0.00646)0.486:0.00387)0.745:0.00411)0.950:0.02808)0.782:0.03333,(New.CleanUp.ReferenceOTU410019:0.03273,(New.CleanUp.ReferenceOTU286676:0.03638,(((((((298813:0.00836,363305:0.00557)0.895:0.00898,(((New.CleanUp.ReferenceOTU211970:0.0399,New.CleanUp.ReferenceOTU3162:0.03799)0.949:0.02226,(New.CleanUp.ReferenceOTU48987:0.0089,New.CleanUp.ReferenceOTU163882:0.04781)0.846:0.01587)0.838:0.00922,(540940:0.00014,766563:0.00554)0.707:0.00016)0.719:0.00234)0.881:0.01819,(New.CleanUp.ReferenceOTU264685:0.04952,New.CleanUp.ReferenceOTU280303:0.06891)0.983:0.03713)1.000:0.07043,339358:0.00871)0.779:0.00603,(919796:0.00015,((New.CleanUp.ReferenceOTU227545:0.02642,(New.CleanUp.ReferenceOTU409554:0.02293,New.CleanUp.ReferenceOTU156724:0.02397)0.306:0.01121)0.876:0.0133,4440018:0.00014)0.934:0.00821)0.998:0.0334)0.785:0.00587,(352468:0.01149,564704:0.01431)0.786:0.00469)0.872:0.00975,346360:0.0145)0.983:0.03684)0.789:0.01271)0.995:0.0834)0.854:0.02047)0.000:0.00983,(New.CleanUp.ReferenceOTU20645:0.0665,(((((((New.CleanUp.ReferenceOTU204511:0.03521,(New.CleanUp.ReferenceOTU108411:0.0055,New.CleanUp.ReferenceOTU225185:0.00569)0.990:0.04671)0.947:0.02848,((New.CleanUp.ReferenceOTU298321:0.00296,(New.CleanUp.ReferenceOTU369351:0.01989,(New.CleanUp.ReferenceOTU327128:0.01748,(New.CleanUp.ReferenceOTU157550:0.01355,New.CleanUp.ReferenceOTU115985:0.05218)0.907:0.0089)0.978:0.01725)0.829:0.00584)0.921:0.01343,New.CleanUp.ReferenceOTU148802:0.07898)0.800:0.00849)0.776:0.0069,(((New.CleanUp.ReferenceOTU88065:0.01173,(New.CleanUp.ReferenceOTU37253:0.01626,New.CleanUp.ReferenceOTU54152:0.01927)0.970:0.0198)0.829:0.00014,((New.CleanUp.ReferenceOTU117887:0.0094,New.CleanUp.ReferenceOTU185251:0.01108)0.951:0.01343,New.CleanUp.ReferenceOTU398563:0.04721)0.060:0.00014)0.971:0.01787,(New.CleanUp.ReferenceOTU286231:0.07924,(New.CleanUp.ReferenceOTU327880:0.0329,(New.CleanUp.ReferenceOTU372731:0.0184,New.CleanUp.ReferenceOTU363098:0.01627)0.297:0.0075)0.887:0.01902)0.687:0.01027)0.889:0.01045)0.657:0.00081,(New.CleanUp.ReferenceOTU217056:0.00839,(New.CleanUp.ReferenceOTU65321:0.02301,New.CleanUp.ReferenceOTU287203:0.02646)0.908:0.01439)0.730:0.00015)0.989:0.03351,((New.CleanUp.ReferenceOTU381842:0.0142,((New.CleanUp.ReferenceOTU215690:0.0173,(New.CleanUp.ReferenceOTU430044:0.04736,New.CleanUp.ReferenceOTU265750:0.00015)0.882:0.01498)0.998:0.04624,(New.CleanUp.ReferenceOTU112870:0.02687,(New.CleanUp.ReferenceOTU424425:0.01407,New.CleanUp.ReferenceOTU89938:0.05601)0.767:0.00449)0.645:0.00568)0.827:0.00503)0.819:0.00663,((New.CleanUp.ReferenceOTU159506:0.05132,(New.CleanUp.ReferenceOTU229688:0.0195,(New.CleanUp.ReferenceOTU147970:0.04567,New.CleanUp.ReferenceOTU314643:0.00222)0.997:0.04667)0.986:0.04356)0.365:0.00571,((((New.CleanUp.ReferenceOTU211663:0.03284,New.CleanUp.ReferenceOTU314048:0.02972)0.845:0.00811,277143:0.00294)0.798:0.00252,(261402:0.00278,(276236:0.02273,(New.CleanUp.ReferenceOTU440064:0.03801,New.CleanUp.ReferenceOTU128347:0.01926)0.796:0.00957)0.949:0.00014)0.994:0.00015)0.989:0.02916,((New.CleanUp.ReferenceOTU422362:0.00259,New.CleanUp.ReferenceOTU285992:0.04992)0.906:0.01244,New.CleanUp.ReferenceOTU134908:0.0182)0.460:0.00733)0.919:0.01455)0.977:0.02439)0.992:0.03788)0.885:0.01746,((New.CleanUp.ReferenceOTU315754:0.04876,(329820:0.00834,524884:0.00015)0.718:0.00279)1.000:0.09653,((268352:0.00852,((((272334:0.0114,(273997:0.00015,New.CleanUp.ReferenceOTU356580:0.02661)0.901:0.0056)0.914:0.00015,4426641:0.00014)0.947:0.00016,262329:0.00014)0.828:0.00015,271277:0.02979)0.617:0.0001)0.878:0.01554,(((((New.CleanUp.ReferenceOTU407201:0.00015,((New.CleanUp.ReferenceOTU376814:0.02019,New.CleanUp.ReferenceOTU266160:0.02606)0.979:0.01892,New.CleanUp.ReferenceOTU319818:0.00566)0.878:0.00603)0.999:0.02426,(New.ReferenceOTU898:0.00563,(((((New.CleanUp.ReferenceOTU163906:0.02616,New.CleanUp.ReferenceOTU346610:0.0201)0.736:0.00307,New.CleanUp.ReferenceOTU106201:0.02546)0.811:0.0058,(New.CleanUp.ReferenceOTU322831:0.01848,New.CleanUp.ReferenceOTU393695:0.03083)0.546:0.01145)0.682:0.00248,New.CleanUp.ReferenceOTU204486:0.02391)0.789:0.01143,New.CleanUp.ReferenceOTU429338:0.03134)0.707:0.00306)0.766:0.00022)0.946:0.01366,(1105860:0.01138,1113256:0.00837)0.811:0.00622)0.990:0.03085,(New.CleanUp.ReferenceOTU346603:0.00402,(New.CleanUp.ReferenceOTU42066:0.03905,New.CleanUp.ReferenceOTU351003:0.00016)0.994:0.03871)0.998:0.04713)0.716:0.00492,New.CleanUp.ReferenceOTU238356:0.01358)0.953:0.02387)0.499:0.00975)0.916:0.02399)0.479:0.00632,((New.CleanUp.ReferenceOTU44315:0.07383,New.CleanUp.ReferenceOTU242410:0.04682)0.984:0.05451,(New.CleanUp.ReferenceOTU313711:0.05859,New.CleanUp.ReferenceOTU316480:0.01828)0.902:0.01373)0.525:0.0041)0.989:0.06927)0.993:0.08333)0.971:0.03395,((((((((((14124:0.02397,New.CleanUp.ReferenceOTU283766:0.05562)0.821:0.04085,((((289290:0.02927,New.CleanUp.ReferenceOTU344779:0.03331)0.994:0.03356,558007:0.00275)0.764:0.00305,New.CleanUp.ReferenceOTU348131:0.01086)0.559:0.00818,New.CleanUp.ReferenceOTU303714:0.03284)0.787:0.02843)0.989:0.06466,((New.CleanUp.ReferenceOTU24024:0.07096,(New.CleanUp.ReferenceOTU326851:0.07037,(New.CleanUp.ReferenceOTU117346:0.06449,(((((New.CleanUp.ReferenceOTU411574:0.03397,New.CleanUp.ReferenceOTU49312:0.03166)0.638:0.01846,(4322275:0.0337,(((289538:0.01398,((210262:0.00281,786646:0.00271)0.730:0.00306,(New.CleanUp.ReferenceOTU243054:0.02283,(New.CleanUp.ReferenceOTU180176:0.04328,(240746:0.00274,(210867:0.00016,210073:0.014)0.503:0.00014)0.982:0.03049)0.869:0.01432)0.895:0.01256)0.989:0.02521)0.569:0.00015,526490:0.00014)0.933:0.00014,(((228232:0.01886,168383:0.05048)0.636:0.00733,New.CleanUp.ReferenceOTU336211:0.03526)0.223:0.00905,((2883968:0.01697,((New.CleanUp.ReferenceOTU237498:0.02607,New.CleanUp.ReferenceOTU274042:0.01371)0.858:0.00562,313037:0.00816)0.870:0.00015)0.961:0.00848,((New.CleanUp.ReferenceOTU301728:0.02662,(New.CleanUp.ReferenceOTU15502:0.00291,323818:0.02599)0.975:0.01452)0.703:0.00151,566391:0.01208)0.766:0.00275)0.624:0.00121)0.895:0.00796)0.766:0.00431)0.941:0.01494)0.208:0.00015,New.CleanUp.ReferenceOTU111131:0.00977)0.891:0.01591,(New.CleanUp.ReferenceOTU424702:0.0739,((290338:0.01356,4329788:0.07198)0.775:0.01252,New.CleanUp.ReferenceOTU208151:0.02235)0.861:0.01562)0.896:0.01929)0.565:0.01098,(1051082:0.03857,(New.CleanUp.ReferenceOTU219888:0.06162,4432435:0.00884)0.882:0.01606)0.996:0.05991)0.292:0.01785)0.944:0.03142)0.502:0.014)0.993:0.05085,(((((((New.CleanUp.ReferenceOTU440411:0.04871,(New.CleanUp.ReferenceOTU140651:0.05678,(New.CleanUp.ReferenceOTU10218:0.05209,(310945:0.01889,(443620:0.00081,452014:0.00471)0.906:0.01731)0.902:0.01757)0.435:0.00385)0.615:0.0133)0.966:0.03177,New.CleanUp.ReferenceOTU37032:0.11022)0.436:0.02098,((New.CleanUp.ReferenceOTU183279:0.00542,(New.CleanUp.ReferenceOTU250546:0.01965,((New.CleanUp.ReferenceOTU114:0.01425,New.CleanUp.ReferenceOTU190791:0.03447)0.867:0.01203,New.CleanUp.ReferenceOTU30940:0.04682)0.552:0.01063)0.707:0.00856)1.000:0.05447,(((New.CleanUp.ReferenceOTU95726:0.03701,New.CleanUp.ReferenceOTU251612:0.01015)0.868:0.01039,((((New.CleanUp.ReferenceOTU250881:0.01115,New.CleanUp.ReferenceOTU291225:0.01089)0.892:0.00014,(((New.CleanUp.ReferenceOTU216017:0.02795,(New.CleanUp.ReferenceOTU61159:0.00668,(New.CleanUp.ReferenceOTU147242:0.07339,(New.CleanUp.ReferenceOTU265297:0.01116,New.CleanUp.ReferenceOTU276237:0.0116)0.725:0.00014)0.904:0.02032)0.838:0.02311)0.085:0.01928,(New.CleanUp.ReferenceOTU176136:0.02425,New.CleanUp.ReferenceOTU257383:0.02457)0.498:0.00161)0.897:0.01484,(328659:0.02599,(((335041:0.00552,((367213:0.00014,(190649:0.01792,560535:0.00274)0.246:0.00014)0.584:0.00014,(311947:0.02269,((355307:0.01788,(New.CleanUp.ReferenceOTU7106:0.03777,(New.CleanUp.ReferenceOTU419795:0.00598,New.CleanUp.ReferenceOTU286994:0.05078)0.918:0.01317)0.956:0.01797)0.743:0.00315,(((((((((350121:0.01642,New.CleanUp.ReferenceOTU24404:0.01335)0.869:0.007,522511:0.00839)0.896:0.00015,(196898:0.00014,(514940:0.00275,367433:0.00275)0.896:0.00014)0.879:0.00014)1.000:0.00015,(((191391:0.00836,((189064:0.00553,186956:0.01985)0.582:0.00012,((178342:0.00812,(525215:0.00852,(181422:0.00292,(339494:0.0029,(370287:0.00257,2713640:0.00862)0.761:0.00288)0.755:0.0028)0.765:0.00261)0.822:0.0017)0.811:0.00133,365842:0.00552)0.707:0.00016)0.882:0.00015)0.020:0.00278,362968:0.00554)0.351:0.00016,(339087:0.01699,192231:0.00839)0.763:0.00275)0.849:0.00278)0.463:0.00276,(515869:0.00554,((341920:0.00275,(514523:0.00548,198085:0.01112)0.927:0.00014)0.792:0.0001,(291648:0.00832,(((174943:0.00546,New.CleanUp.ReferenceOTU352864:0.03173)0.920:0.00016,340219:0.00276)0.959:0.00016,194875:0.02286)0.819:0.00276)1.000:0.00014)0.423:0.00015)0.778:0.00014)0.864:0.00269,(((((589282:0.00016,((558789:0.00305,194836:0.02899)0.762:0.00293,158057:0.01176)0.845:0.00814)0.747:0.00343,157594:0.01696)0.989:0.01998,(190572:0.0142,199761:0.01726)0.391:0.00265)0.895:0.00016,361722:0.00014)0.805:0.00014,(210371:0.01633,(359650:0.00636,New.CleanUp.ReferenceOTU309773:0.01346)0.920:0.01156)0.958:0.0151)1.000:0.00015)0.948:0.01485,(315391:0.02567,366068:0.00014)0.968:0.01973)0.874:0.00813,((((New.CleanUp.ReferenceOTU436991:0.01481,New.CleanUp.ReferenceOTU88685:0.02426)0.934:0.01485,((583256:0.00272,((199448:0.00272,New.CleanUp.ReferenceOTU260630:0.01107)0.922:0.00014,(173135:0.00273,193667:0.00826)0.965:0.00014)0.800:0.00015)0.468:0.00014,(185502:0.00015,175789:0.02269)0.763:0.0054)1.000:0.00015)0.883:0.00265,(((3443092:0.00272,369637:0.00547)0.919:0.00014,(((((189708:0.02288,(206574:0.0318,362094:0.00829)0.741:0.00298)0.780:0.00277,192258:0.00551)0.769:0.00274,(189091:0.00827,(192566:0.00273,179686:0.00547)0.418:0.00014)0.820:0.00274)0.988:0.00016,(186392:0.00014,354334:0.01673)0.846:0.00273)0.867:0.00015,(363477:0.0,851865:0.0):0.00014)0.000:0.00014)0.897:0.00016,(4324240:0.00549,173942:0.00828)0.773:0.00275)0.726:0.00014)0.771:0.00271,181575:0.00277)0.732:0.00299)0.895:0.01452,157972:0.02361)0.837:0.01724)0.953:0.02074)0.625:0.00016)0.855:0.00293)0.896:0.00015,(350036:0.00827,((194497:0.0055,184142:0.00829)0.844:0.00014,363358:0.00014)0.848:0.00014)0.831:0.00275)0.771:0.00443,359175:0.00688)0.793:0.0085)0.883:0.01163)0.894:0.01061)0.989:0.02507,(New.CleanUp.ReferenceOTU69665:0.07599,(New.CleanUp.ReferenceOTU246577:0.06851,New.CleanUp.ReferenceOTU258080:0.08802)0.803:0.03315)0.868:0.02014)0.307:0.00014,New.CleanUp.ReferenceOTU97317:0.01891)0.999:0.04469)0.786:0.0063,(((((New.CleanUp.ReferenceOTU410181:0.00406,(New.CleanUp.ReferenceOTU440277:0.02455,New.CleanUp.ReferenceOTU245802:0.06545)0.939:0.01804)0.909:0.00955,New.CleanUp.ReferenceOTU328639:0.00317)0.759:0.00581,New.CleanUp.ReferenceOTU258284:0.0467)0.743:0.01918,(((((New.CleanUp.ReferenceOTU141468:0.00909,New.CleanUp.ReferenceOTU165881:0.00802)0.755:0.00253,(New.CleanUp.ReferenceOTU47582:0.01086,(New.CleanUp.ReferenceOTU373587:0.01661,New.CleanUp.ReferenceOTU85022:0.00537)0.741:0.00264)0.960:0.01378)0.808:0.00819,(New.CleanUp.ReferenceOTU339928:0.02845,(185136:0.03324,New.CleanUp.ReferenceOTU310738:0.02812)0.870:0.01737)0.923:0.01975)0.415:0.01017,((New.CleanUp.ReferenceOTU295337:0.10883,(New.CleanUp.ReferenceOTU229086:0.00598,(New.CleanUp.ReferenceOTU21857:0.05364,New.CleanUp.ReferenceOTU251671:0.02638)0.997:0.04957)0.934:0.02758)0.961:0.03291,(((New.CleanUp.ReferenceOTU111827:0.00916,New.CleanUp.ReferenceOTU129982:0.00816)0.037:0.00015,(New.CleanUp.ReferenceOTU72460:0.01736,(New.CleanUp.ReferenceOTU284472:0.01479,New.CleanUp.ReferenceOTU388191:0.02007)0.732:0.00239)0.836:0.00843)0.988:0.02258,((New.CleanUp.ReferenceOTU358345:0.00957,((New.CleanUp.ReferenceOTU231365:0.00594,(New.CleanUp.ReferenceOTU185509:0.08003,(New.CleanUp.ReferenceOTU74012:0.00359,(New.CleanUp.ReferenceOTU137425:0.03734,New.CleanUp.ReferenceOTU257067:0.01033)1.000:0.09476)0.730:0.00378)0.980:0.03463)0.262:0.00015,((295485:0.02323,(New.CleanUp.ReferenceOTU243353:0.03903,New.CleanUp.ReferenceOTU365201:0.00014)0.928:0.02595)0.934:0.02355,New.CleanUp.ReferenceOTU354259:0.05499)0.794:0.0085)0.989:0.02863)0.915:0.0191,(New.CleanUp.ReferenceOTU389208:0.01961,New.CleanUp.ReferenceOTU410708:0.00802)0.894:0.0135)0.659:0.00875)0.097:0.00015)0.899:0.01342)0.909:0.01051,(New.CleanUp.ReferenceOTU283870:0.00698,New.CleanUp.ReferenceOTU309173:0.01556)0.912:0.00887)0.638:0.00014)0.763:0.00327,(New.CleanUp.ReferenceOTU373358:0.05291,(((New.CleanUp.ReferenceOTU93649:0.01334,New.CleanUp.ReferenceOTU210688:0.03325)0.954:0.0205,New.CleanUp.ReferenceOTU346010:0.00859)0.716:0.00325,(New.CleanUp.ReferenceOTU141847:0.00437,(New.CleanUp.ReferenceOTU165046:0.04947,(New.CleanUp.ReferenceOTU57771:0.01418,New.CleanUp.ReferenceOTU72907:0.03046)0.990:0.04253)0.093:0.00015)0.782:0.00325)0.838:0.01469)0.205:0.01882)0.927:0.01472)0.673:0.00016)1.000:0.08634)0.548:0.01121,((New.CleanUp.ReferenceOTU146287:0.02857,(New.CleanUp.ReferenceOTU100880:0.07362,(New.CleanUp.ReferenceOTU316607:0.00015,(New.CleanUp.ReferenceOTU111126:0.04588,New.CleanUp.ReferenceOTU102760:0.08329)0.946:0.02609)0.796:0.01111)0.332:0.00948)0.953:0.03214,(New.CleanUp.ReferenceOTU175261:0.01475,New.CleanUp.ReferenceOTU233806:0.06406)0.968:0.0382)0.978:0.04411)0.748:0.01644,(New.CleanUp.ReferenceOTU225807:0.03808,New.CleanUp.ReferenceOTU33313:0.04212)0.996:0.05305)0.850:0.01279,((New.CleanUp.ReferenceOTU354625:0.04322,(New.CleanUp.ReferenceOTU211124:0.00016,(593216:0.00016,(340261:0.00327,(4452219:0.01233,(1105343:0.00613,New.CleanUp.ReferenceOTU25520:0.05133)0.965:0.01959)0.915:0.0139)0.901:0.00779)1.000:0.05129)0.998:0.04394)0.857:0.01671,((New.CleanUp.ReferenceOTU229551:0.01264,New.CleanUp.ReferenceOTU329313:0.07299)0.774:0.03775,(New.CleanUp.ReferenceOTU314516:0.05418,(New.CleanUp.ReferenceOTU306545:0.10261,(New.CleanUp.ReferenceOTU340979:0.06109,New.CleanUp.ReferenceOTU365923:0.09499)0.959:0.04828)0.135:0.00015)0.753:0.0142)0.958:0.032)0.714:0.00287)0.743:0.00367,((((((((New.CleanUp.ReferenceOTU404181:0.02515,New.CleanUp.ReferenceOTU92363:0.03735)0.182:0.0055,(New.CleanUp.ReferenceOTU289926:0.0145,((New.CleanUp.ReferenceOTU168088:0.01742,New.CleanUp.ReferenceOTU309678:0.01661)0.735:0.00286,(New.CleanUp.ReferenceOTU353490:0.01149,(New.CleanUp.ReferenceOTU6917:0.01814,New.CleanUp.ReferenceOTU158760:0.06845)0.931:0.02117)0.736:0.00014)0.920:0.0106)0.875:0.00856)0.906:0.01719,((New.CleanUp.ReferenceOTU65296:0.01604,(New.CleanUp.ReferenceOTU237166:0.0267,(New.CleanUp.ReferenceOTU427098:0.00812,(New.CleanUp.ReferenceOTU414352:0.00014,((((4410804:0.00302,((((New.CleanUp.ReferenceOTU72259:0.02755,((New.CleanUp.ReferenceOTU402424:0.01118,(New.CleanUp.ReferenceOTU224648:0.00996,New.CleanUp.ReferenceOTU245569:0.0073)0.956:0.02085)0.792:0.00785,(((New.CleanUp.ReferenceOTU380954:0.00772,((New.CleanUp.ReferenceOTU74007:0.0123,(New.CleanUp.ReferenceOTU95903:0.01381,(359389:0.02397,362057:0.01158)0.827:0.01487)0.956:0.02201)0.673:0.01392,New.CleanUp.ReferenceOTU133814:0.02138)0.337:0.00963)0.852:0.00969,533022:0.00016)0.911:0.00877,(205962:0.00277,869324:0.00015)0.827:0.00532)0.757:0.00513)0.844:0.0092)0.657:0.00229,(New.CleanUp.ReferenceOTU87187:0.00014,New.CleanUp.ReferenceOTU340330:0.09726)0.997:0.03294)0.459:0.00014,((((New.ReferenceOTU1225:0.01561,(New.CleanUp.ReferenceOTU168083:0.02079,(New.CleanUp.ReferenceOTU242686:0.03871,New.CleanUp.ReferenceOTU42261:0.03298)0.846:0.01419)0.891:0.02061)0.771:0.01269,New.ReferenceOTU1013:0.01025)0.874:0.00704,New.CleanUp.ReferenceOTU405621:0.01148)0.849:0.00572,(New.CleanUp.ReferenceOTU144498:0.02548,(New.CleanUp.ReferenceOTU6915:0.0193,(New.CleanUp.ReferenceOTU56351:0.01744,New.CleanUp.ReferenceOTU126474:0.00951)0.960:0.01738)0.718:0.00248)0.984:0.01884)0.723:0.00278)0.860:0.00559,(New.CleanUp.ReferenceOTU439007:0.03923,(New.CleanUp.ReferenceOTU170667:0.00861,4357147:0.00015)0.911:0.00874)0.761:0.00285)0.661:0.00309)0.983:0.02244,(New.CleanUp.ReferenceOTU80534:0.03494,(New.CleanUp.ReferenceOTU148176:0.01384,((((((New.CleanUp.ReferenceOTU225266:0.03514,(New.CleanUp.ReferenceOTU296304:0.00228,New.CleanUp.ReferenceOTU187012:0.03943)0.979:0.02658)0.835:0.00016,New.CleanUp.ReferenceOTU164332:0.00608)1.000:0.05593,(New.CleanUp.ReferenceOTU250612:0.04884,((New.CleanUp.ReferenceOTU67487:0.00437,New.CleanUp.ReferenceOTU181052:0.06399)0.263:0.03438,(New.CleanUp.ReferenceOTU151901:0.0361,New.CleanUp.ReferenceOTU246733:0.07644)0.948:0.04019)0.292:0.02816)0.836:0.01738)0.694:0.00014,New.CleanUp.ReferenceOTU95655:0.00559)0.961:0.01143,((New.CleanUp.ReferenceOTU17435:0.02684,New.CleanUp.ReferenceOTU298464:0.01764)0.807:0.00822,(New.CleanUp.ReferenceOTU119970:0.02285,New.CleanUp.ReferenceOTU361589:0.01189)0.831:0.01742)0.795:0.00844)0.000:0.00015,(New.CleanUp.ReferenceOTU380176:0.00015,New.CleanUp.ReferenceOTU237152:0.04129)0.999:0.04184)0.420:0.0097)0.937:0.01889)0.900:0.01268)0.674:0.00133,(New.CleanUp.ReferenceOTU276939:0.01768,(((((New.CleanUp.ReferenceOTU29429:0.01745,New.CleanUp.ReferenceOTU356789:0.01478)0.920:0.01382,((((New.CleanUp.ReferenceOTU357317:0.01444,New.CleanUp.ReferenceOTU212622:0.02944)0.739:0.00482,New.CleanUp.ReferenceOTU129073:0.01565)0.539:0.0087,New.CleanUp.ReferenceOTU437902:0.02563)0.740:0.00364,New.CleanUp.ReferenceOTU219873:0.00016)0.753:0.0035)0.879:0.00855,(New.CleanUp.ReferenceOTU32560:0.02308,(New.CleanUp.ReferenceOTU85545:0.0125,(New.CleanUp.ReferenceOTU430110:0.02265,New.CleanUp.ReferenceOTU179695:0.02572)0.905:0.014)0.737:0.0044)0.955:0.01561)0.868:0.00715,(((New.CleanUp.ReferenceOTU345578:0.07188,New.CleanUp.ReferenceOTU334401:0.05307)0.856:0.01855,(New.CleanUp.ReferenceOTU27034:0.00604,((New.CleanUp.ReferenceOTU124133:0.05131,(New.CleanUp.ReferenceOTU267656:0.00731,New.CleanUp.ReferenceOTU301315:0.03215)0.700:0.0043)0.959:0.0169,(New.CleanUp.ReferenceOTU350436:0.01497,New.CleanUp.ReferenceOTU99561:0.03262)0.951:0.02368)0.734:0.00333)0.892:0.0131)0.902:0.01303,New.CleanUp.ReferenceOTU168045:0.01259)0.821:0.00523)0.901:0.00897,(((New.CleanUp.ReferenceOTU310731:0.01937,New.CleanUp.ReferenceOTU152191:0.0368)0.308:0.00962,((New.CleanUp.ReferenceOTU310379:0.04767,New.CleanUp.ReferenceOTU155135:0.01774)0.444:0.02725,(New.CleanUp.ReferenceOTU241728:0.01263,New.CleanUp.ReferenceOTU28927:0.01598)0.988:0.04166)0.917:0.02454)0.317:0.00015,(New.CleanUp.ReferenceOTU379730:0.00858,New.CleanUp.ReferenceOTU427187:0.04537)0.892:0.01021)0.836:0.00585)0.947:0.01669)0.875:0.00831)0.929:0.01343,(((New.CleanUp.ReferenceOTU21326:0.04108,New.CleanUp.ReferenceOTU298330:0.02529)0.888:0.011,New.CleanUp.ReferenceOTU438416:0.0027)0.955:0.01399,((New.CleanUp.ReferenceOTU22528:0.0107,New.CleanUp.ReferenceOTU200439:0.02191)0.942:0.01438,New.CleanUp.ReferenceOTU439592:0.01554)0.722:0.00224)0.991:0.02955)0.935:0.01479)0.996:0.02692)0.730:0.00311)0.761:0.01138)0.979:0.02923,(New.CleanUp.ReferenceOTU424528:0.03518,(New.CleanUp.ReferenceOTU66385:0.03104,New.CleanUp.ReferenceOTU217875:0.02848)0.828:0.01556)0.783:0.00015)0.948:0.02284)0.982:0.04045,((((392918:0.00604,((New.CleanUp.ReferenceOTU200854:0.03398,New.CleanUp.ReferenceOTU347992:0.01981)0.983:0.03731,(New.CleanUp.ReferenceOTU176184:0.04483,New.CleanUp.ReferenceOTU234720:0.03648)0.896:0.02357)0.922:0.02248)0.960:0.02065,783291:0.00905)0.882:0.01651,323481:0.05841)0.340:0.00769,(674324:0.04934,(New.CleanUp.ReferenceOTU16446:0.0852,New.CleanUp.ReferenceOTU141983:0.00866)0.934:0.02685)0.812:0.01563)0.904:0.021)0.909:0.02488,((New.CleanUp.ReferenceOTU406409:0.07383,(New.CleanUp.ReferenceOTU3512:0.04816,(New.CleanUp.ReferenceOTU73021:0.02549,New.ReferenceOTU268:0.05238)0.273:0.01528)0.865:0.02064)0.824:0.02903,(New.CleanUp.ReferenceOTU174844:0.05236,(New.CleanUp.ReferenceOTU403503:0.02801,(New.CleanUp.ReferenceOTU120827:0.03233,(New.CleanUp.ReferenceOTU55461:0.01686,295767:0.00015)0.958:0.021)0.685:0.00616)0.648:0.00207)0.989:0.04519)0.413:0.00597)0.745:0.00424,((New.CleanUp.ReferenceOTU406676:0.04406,New.CleanUp.ReferenceOTU98795:0.02971)0.990:0.04381,((((((((New.CleanUp.ReferenceOTU145334:0.02794,344527:0.04151)0.749:0.0096,(New.CleanUp.ReferenceOTU292947:0.03694,336736:0.04848)0.863:0.01726)0.888:0.01457,(((New.CleanUp.ReferenceOTU97574:0.02883,(New.CleanUp.ReferenceOTU358508:0.0594,(561607:0.00873,(181035:0.01414,195222:0.0028)0.935:0.01116)0.946:0.01949)0.802:0.00805)0.952:0.01908,New.CleanUp.ReferenceOTU76832:0.02208)0.915:0.01658,((New.CleanUp.ReferenceOTU72129:0.02675,(New.CleanUp.ReferenceOTU224823:0.05201,195415:0.00541)0.715:0.00227)0.846:0.00763,(New.CleanUp.ReferenceOTU410173:0.05116,New.CleanUp.ReferenceOTU414820:0.00694)0.987:0.03526)0.471:0.0106)0.783:0.0072)0.881:0.01248,((New.CleanUp.ReferenceOTU290586:0.0573,New.CleanUp.ReferenceOTU336064:0.09852)0.896:0.02088,New.CleanUp.ReferenceOTU257584:0.03079)0.707:0.0053)0.945:0.01821,(232828:0.01265,New.CleanUp.ReferenceOTU256621:0.0309)0.575:0.00573)0.982:0.02206,(((New.CleanUp.ReferenceOTU69645:0.01413,New.CleanUp.ReferenceOTU233472:0.01742)0.945:0.01789,(189147:0.01878,New.CleanUp.ReferenceOTU252005:0.03383)0.846:0.01168)0.880:0.01246,((517495:0.03472,557051:0.01341)0.951:0.01785,(4315471:0.03658,((97210:0.00111,New.CleanUp.ReferenceOTU73899:0.01004)0.998:0.0323,(New.ReferenceOTU111:0.04501,512114:0.00926)0.722:0.0101)0.746:0.00313)0.691:0.00334)0.753:0.01205)0.236:0.00698)0.000:0.00016,((546619:0.09349,(((171079:0.00729,((279492:0.02994,(New.CleanUp.ReferenceOTU270447:0.044,564026:0.00934)0.802:0.00664)0.903:0.02015,(213399:0.02519,4409418:0.05945)0.877:0.01785)0.653:0.01797)0.792:0.01027,((267452:0.02529,320224:0.01608)0.656:0.00844,(362342:0.01622,(1657484:0.02842,New.CleanUp.ReferenceOTU233961:0.03344)0.953:0.02531)0.800:0.0075)0.758:0.00494)0.932:0.01613,((((367542:0.00416,322527:0.0403)0.870:0.00647,(343313:0.01186,(372348:0.00209,New.CleanUp.ReferenceOTU257932:0.06647)0.881:0.00015)0.954:0.01403)0.740:0.00311,New.CleanUp.ReferenceOTU427435:0.04868)0.000:0.00359,(327387:0.01443,(525377:0.03873,335955:0.06197)0.873:0.01295)0.581:0.01183)0.659:0.00651)0.974:0.02863)0.714:0.0058,((((New.CleanUp.ReferenceOTU360424:0.01706,New.CleanUp.ReferenceOTU402290:0.0413)0.881:0.02165,(New.CleanUp.ReferenceOTU422631:0.00015,351791:0.00265)0.783:0.01119)0.799:0.01192,(New.CleanUp.ReferenceOTU171901:0.07578,956836:0.01317)0.779:0.00747)0.949:0.02753,(New.CleanUp.ReferenceOTU86443:0.00014,New.CleanUp.ReferenceOTU13992:0.08279)0.994:0.04615)0.976:0.03724)0.974:0.02389)0.874:0.00774,((New.CleanUp.ReferenceOTU95287:0.03883,((((New.CleanUp.ReferenceOTU294283:0.04489,614318:0.00015)0.886:0.00993,(New.CleanUp.ReferenceOTU143788:0.02594,(276561:0.00016,New.CleanUp.ReferenceOTU300395:0.01696)0.998:0.03311)0.804:0.00736)0.991:0.02374,((318296:0.00848,((359581:0.00502,343686:0.03554)0.095:0.00015,(191490:0.01155,New.CleanUp.ReferenceOTU112074:0.05126)0.591:0.00577)0.985:0.02348)0.842:0.00952,((New.CleanUp.ReferenceOTU402276:0.03132,New.CleanUp.ReferenceOTU326971:0.03478)0.495:0.01059,New.CleanUp.ReferenceOTU118406:0.00014)0.956:0.01296)0.839:0.00014)0.933:0.018,New.CleanUp.ReferenceOTU116632:0.02878)0.763:0.01671)0.219:0.01212,New.CleanUp.ReferenceOTU302495:0.04734)0.935:0.01838)0.933:0.02532)0.781:0.00818)0.998:0.03791,(((New.CleanUp.ReferenceOTU297217:0.03016,(314277:0.03306,(New.CleanUp.ReferenceOTU111601:0.06169,New.CleanUp.ReferenceOTU278510:0.02402)0.031:0.00721)0.967:0.02519)0.823:0.00946,(((New.CleanUp.ReferenceOTU75348:0.00016,New.CleanUp.ReferenceOTU186508:0.05881)0.995:0.05401,(New.CleanUp.ReferenceOTU39186:0.0323,(97301:0.00889,(New.CleanUp.ReferenceOTU209563:0.03348,(New.CleanUp.ReferenceOTU249936:0.02457,New.CleanUp.ReferenceOTU144412:0.02805)0.481:0.01172)0.835:0.00846)0.995:0.05512)0.987:0.04654)0.828:0.01728,(New.CleanUp.ReferenceOTU120505:0.11065,((New.CleanUp.ReferenceOTU83541:0.03391,New.CleanUp.ReferenceOTU359823:0.04456)0.754:0.01631,((New.CleanUp.ReferenceOTU108757:0.0137,203258:0.00105)0.982:0.02634,(((2651336:0.00299,New.CleanUp.ReferenceOTU206006:0.00872)0.961:0.01303,((4378880:0.00288,591475:0.00014)0.904:0.01071,(New.CleanUp.ReferenceOTU157118:0.01156,(4295909:0.00917,(4477661:0.01161,561133:0.00016)0.929:0.00889)0.725:0.00391)0.783:0.00602)0.772:0.00582)0.738:0.00415,((New.CleanUp.ReferenceOTU208210:0.01183,799969:0.00015)0.909:0.00863,((238697:0.03908,(587766:0.00016,(268811:0.00836,50120:0.00016)0.989:0.01408)0.816:0.00531)0.993:0.03167,((564645:0.00619,826749:0.00255)0.953:0.01594,(New.CleanUp.ReferenceOTU295079:0.02585,(((New.CleanUp.ReferenceOTU378572:0.00865,578409:0.04547)0.876:0.01449,736928:0.04222)0.874:0.00015,New.CleanUp.ReferenceOTU102428:0.02277)0.825:0.0106)0.770:0.00801)0.087:0.00374)0.426:0.00668)0.847:0.00677)0.890:0.01305)0.885:0.01482)0.106:0.00356)0.728:0.00522)0.920:0.01413)0.854:0.00872,((4378907:0.04535,((528722:0.04308,(349451:0.02539,4315398:0.05768)0.831:0.02939)0.862:0.01974,(New.CleanUp.ReferenceOTU51723:0.06572,((New.CleanUp.ReferenceOTU70749:0.01378,592857:0.02382)0.925:0.02488,(New.CleanUp.ReferenceOTU21694:0.00015,((4317035:0.00147,New.CleanUp.ReferenceOTU277980:0.01258)0.941:0.0186,592287:0.02945)0.956:0.02117)0.986:0.0359)0.779:0.01132)0.352:0.02011)0.885:0.02303)0.994:0.04915,((((580421:0.00544,((((524439:0.02331,531867:0.00787)0.854:0.00559,311684:0.01361)0.856:0.00015,(337636:0.00549,517048:0.00563)0.965:0.01456)0.853:0.0057,(592139:0.00558,657266:0.00277)0.868:0.00014)0.926:0.01118)0.948:0.01153,766113:0.00843)0.981:0.01736,((((290637:0.00896,634450:0.00517)0.991:0.03408,(641783:0.00386,(324815:0.02307,(538805:0.00303,580121:0.00257)0.956:0.01553)0.944:0.01672)0.821:0.01064)0.992:0.0331,(292816:0.0277,(((((New.CleanUp.ReferenceOTU302244:0.10144,(259120:0.00286,(520931:0.00837,(197463:0.00564,338796:0.00277)0.785:0.00273)0.675:0.00283)0.696:0.00053)0.932:0.03282,((115035:0.02484,(387615:0.02234,273724:0.015)0.746:0.00511)0.375:0.00629,(348009:0.03373,(272953:0.0277,548032:0.01703)0.892:0.0153)0.901:0.01675)0.843:0.00724)0.988:0.02565,(363017:0.0237,(819181:0.00236,(340711:0.01146,193780:0.02332)0.756:0.00312)0.957:0.01495)0.923:0.01148)0.731:0.00284,(1062061:0.01606,348617:0.0251)0.765:0.00444)0.975:0.02024,(((New.CleanUp.ReferenceOTU380031:0.01218,355859:0.02708)0.720:0.01336,(New.CleanUp.ReferenceOTU99264:0.01384,353088:0.00015)0.931:0.01091)0.913:0.00014,151013:0.01149)0.992:0.02352)0.829:0.00766)0.506:0.00444)0.842:0.01257,(215231:0.04166,555101:0.01786)0.719:0.00247)0.851:0.00014)0.847:0.01139,(((((579244:0.03222,(270303:0.01156,(307608:0.00016,1105687:0.01997)0.989:0.02286)0.828:0.01463)0.715:0.00306,(((((335550:0.03257,(581079:0.00014,(308759:0.03813,296424:0.00376)0.993:0.02517)0.997:0.00068)0.685:0.00189,304777:0.00293)0.960:0.01441,(328905:0.00015,(333768:0.00544,New.CleanUp.ReferenceOTU354017:0.00828)0.061:0.00272)0.985:0.01722)0.757:0.00551,((309302:0.00275,332608:0.01714)0.971:0.02003,306699:0.01779)0.292:0.00863)0.904:0.01425,(364341:0.01936,(310886:0.01121,(((274297:0.00549,312455:0.00016)0.894:0.01079,(291348:0.00786,(408513:0.01974,422283:0.00014)0.745:0.0039)0.859:0.01048)0.710:0.00095,(320249:0.01123,327808:0.00262)0.353:0.00015)0.965:0.01417)0.985:0.02337)0.798:0.00697)0.887:0.01077)0.980:0.02366,New.CleanUp.ReferenceOTU274099:0.02602)0.955:0.01933,(((((New.CleanUp.ReferenceOTU187541:0.02447,(New.CleanUp.ReferenceOTU21247:0.02033,New.CleanUp.ReferenceOTU302018:0.02297)0.940:0.02267)0.997:0.04829,(New.CleanUp.ReferenceOTU271027:0.04922,(365145:0.00748,New.CleanUp.ReferenceOTU347635:0.00922)0.981:0.0251)0.000:0.0034)0.906:0.01508,(((266720:0.00916,1110008:0.00204)0.949:0.01635,(361683:0.00786,(551902:0.00258,(198941:0.00014,318190:0.00554)0.796:0.00293)0.931:0.012)0.993:0.03231)0.900:0.01531,291202:0.0504)0.809:0.01015)0.932:0.01519,(718320:0.02521,(New.CleanUp.ReferenceOTU322436:0.03825,810759:0.00015)0.877:0.01111)0.964:0.02272)0.841:0.0082,(New.CleanUp.ReferenceOTU366074:0.06505,New.CleanUp.ReferenceOTU111924:0.00015)0.948:0.01135)0.869:0.01313)0.615:0.01652,(107450:0.07201,((196742:0.00014,(319791:0.01138,(326940:0.06074,344329:0.00015)0.763:0.01687)0.998:0.03563)0.876:0.00549,(208769:0.00828,652823:0.00274)0.329:0.00014)0.759:0.00653)0.991:0.03649)0.680:0.01214)0.895:0.01439)0.776:0.00639)0.801:0.01126)0.903:0.01368,(New.CleanUp.ReferenceOTU160823:0.02352,((New.CleanUp.ReferenceOTU436062:0.0226,(New.CleanUp.ReferenceOTU4439:0.03782,New.CleanUp.ReferenceOTU59804:0.03333)0.726:0.00263)0.939:0.01845,New.CleanUp.ReferenceOTU231276:0.05494)0.811:0.0062)0.988:0.03449)0.869:0.01164)0.965:0.02712)0.828:0.01334)0.815:0.00831,((((((New.CleanUp.ReferenceOTU246878:0.01789,New.CleanUp.ReferenceOTU330888:0.03259)0.893:0.02348,(New.CleanUp.ReferenceOTU82994:0.02507,New.CleanUp.ReferenceOTU288219:0.01508)0.823:0.00784)0.766:0.00563,New.CleanUp.ReferenceOTU317938:0.00791)0.899:0.01332,(New.CleanUp.ReferenceOTU31473:0.00898,(New.CleanUp.ReferenceOTU123349:0.04426,New.CleanUp.ReferenceOTU174426:0.06323)0.719:0.01192)0.757:0.01631)0.905:0.01311,((((New.CleanUp.ReferenceOTU372259:0.01273,(New.CleanUp.ReferenceOTU113280:0.04285,((New.CleanUp.ReferenceOTU103668:0.02422,New.CleanUp.ReferenceOTU271125:0.02695)0.692:0.00485,(New.CleanUp.ReferenceOTU431601:0.02682,(New.CleanUp.ReferenceOTU404635:0.02929,New.CleanUp.ReferenceOTU310611:0.02313)0.893:0.01726)0.961:0.02478)0.942:0.02166)0.909:0.01812)0.849:0.01528,New.CleanUp.ReferenceOTU290400:0.18074)0.718:0.0134,New.CleanUp.ReferenceOTU241862:0.08244)0.902:0.01922,New.CleanUp.ReferenceOTU122269:0.06957)0.192:0.01553)0.997:0.0428,((((New.CleanUp.ReferenceOTU68750:0.09765,New.CleanUp.ReferenceOTU234537:0.0329)0.882:0.01931,(New.CleanUp.ReferenceOTU426075:0.01722,New.CleanUp.ReferenceOTU406854:0.11519)0.830:0.01543)0.927:0.01834,(((New.CleanUp.ReferenceOTU423899:0.06329,(New.CleanUp.ReferenceOTU50406:0.02717,(New.CleanUp.ReferenceOTU106042:0.0028,New.CleanUp.ReferenceOTU208635:0.10553)0.999:0.05511)0.703:0.01704)0.226:0.00177,(New.CleanUp.ReferenceOTU89037:0.02199,(((New.CleanUp.ReferenceOTU130842:0.07246,(New.CleanUp.ReferenceOTU410609:0.03576,(New.CleanUp.ReferenceOTU204549:0.05847,(New.CleanUp.ReferenceOTU255116:0.06297,New.CleanUp.ReferenceOTU29659:0.00289)0.723:0.00701)0.882:0.01555)0.951:0.03032)0.776:0.01133,((New.CleanUp.ReferenceOTU192231:0.02045,(New.CleanUp.ReferenceOTU165014:0.02712,New.CleanUp.ReferenceOTU153192:0.06889)0.075:0.01676)0.962:0.03195,(((New.CleanUp.ReferenceOTU340602:0.04832,(New.CleanUp.ReferenceOTU434030:0.03515,New.CleanUp.ReferenceOTU56172:0.00865)0.241:0.0056)0.854:0.00562,New.CleanUp.ReferenceOTU118937:0.00016)0.818:0.00583,((New.CleanUp.ReferenceOTU121764:0.06285,New.CleanUp.ReferenceOTU257419:0.04145)0.984:0.05168,(New.CleanUp.ReferenceOTU271305:0.01997,New.CleanUp.ReferenceOTU285770:0.05551)0.916:0.03785)0.970:0.0357)0.384:0.01147)0.655:0.00713)0.853:0.01166,((New.CleanUp.ReferenceOTU351593:0.05172,(New.CleanUp.ReferenceOTU379178:0.04492,(New.CleanUp.ReferenceOTU313283:0.08154,(New.CleanUp.ReferenceOTU229921:0.03693,(New.CleanUp.ReferenceOTU253997:0.02122,((New.CleanUp.ReferenceOTU137426:0.01274,New.CleanUp.ReferenceOTU27234:0.03229)0.992:0.03383,New.CleanUp.ReferenceOTU263099:0.0099)0.750:0.00292)0.836:0.0117)0.148:0.00573)0.601:0.00826)0.913:0.02018)0.989:0.03739,(((((New.CleanUp.ReferenceOTU246940:0.01844,New.CleanUp.ReferenceOTU4182:0.03369)0.020:0.01052,New.CleanUp.ReferenceOTU32345:0.04562)0.361:0.00016,New.CleanUp.ReferenceOTU393800:0.01548)0.931:0.01351,(New.CleanUp.ReferenceOTU161159:0.00872,((New.CleanUp.ReferenceOTU73000:0.0062,New.CleanUp.ReferenceOTU238618:0.076)0.978:0.02455,(((New.CleanUp.ReferenceOTU227463:0.00014,((New.CleanUp.ReferenceOTU60443:0.02601,(New.CleanUp.ReferenceOTU202418:0.00533,(New.CleanUp.ReferenceOTU196076:0.01241,((New.CleanUp.ReferenceOTU116602:0.06609,New.CleanUp.ReferenceOTU274685:0.02422)0.994:0.07283,(New.CleanUp.ReferenceOTU39406:0.06148,(New.CleanUp.ReferenceOTU181696:0.0395,(New.CleanUp.ReferenceOTU212231:0.02169,(New.CleanUp.ReferenceOTU131761:0.01117,New.CleanUp.ReferenceOTU234579:0.02822)0.789:0.00822)0.669:0.01098)0.853:0.01408)0.865:0.0211)0.647:0.01059)0.870:0.01057)0.959:0.03145)0.882:0.01882,(New.CleanUp.ReferenceOTU200726:0.04676,New.CleanUp.ReferenceOTU30863:0.01875)0.093:0.01349)0.915:0.03064)0.947:0.02235,((((((New.CleanUp.ReferenceOTU116061:0.01041,(New.CleanUp.ReferenceOTU217748:0.02316,New.CleanUp.ReferenceOTU283254:0.02382)0.829:0.00638)0.491:0.00824,(New.CleanUp.ReferenceOTU12472:0.02562,(New.CleanUp.ReferenceOTU381062:0.01975,New.CleanUp.ReferenceOTU1039:0.01398)0.969:0.00015)0.973:0.01875)0.905:0.01204,New.CleanUp.ReferenceOTU203962:0.01623)0.305:0.00912,((New.CleanUp.ReferenceOTU142155:0.03443,New.CleanUp.ReferenceOTU268584:0.01819)0.933:0.01944,New.CleanUp.ReferenceOTU437184:0.01112)0.774:0.01143)0.788:0.0142,(New.CleanUp.ReferenceOTU401114:0.05051,New.CleanUp.ReferenceOTU68661:0.0201)0.926:0.02484)0.930:0.02392,New.CleanUp.ReferenceOTU15332:0.00723)0.993:0.03514)0.831:0.01477,New.CleanUp.ReferenceOTU199672:0.04168)0.949:0.01838)0.950:0.01868)0.722:0.00637)0.608:0.00014,(New.CleanUp.ReferenceOTU182289:0.00964,((New.CleanUp.ReferenceOTU305847:0.03775,(New.CleanUp.ReferenceOTU279145:0.00938,(((New.CleanUp.ReferenceOTU403745:0.0057,New.CleanUp.ReferenceOTU17434:0.03251)0.863:0.00686,((New.CleanUp.ReferenceOTU398781:0.01529,New.CleanUp.ReferenceOTU283656:0.01153)0.920:0.0105,((New.CleanUp.ReferenceOTU6705:0.03947,New.CleanUp.ReferenceOTU322551:0.0016)0.644:0.00015,(New.CleanUp.ReferenceOTU181865:0.02562,New.CleanUp.ReferenceOTU67092:0.03549)0.796:0.00866)0.868:0.00842)0.780:0.00283)0.862:0.012,(New.CleanUp.ReferenceOTU194266:0.06554,New.CleanUp.ReferenceOTU255210:0.02765)0.504:0.01083)0.932:0.01709)0.884:0.01491)0.378:0.00404,New.CleanUp.ReferenceOTU378406:0.05762)0.768:0.00589)1.000:0.04406)0.988:0.02874)0.725:0.00015)0.937:0.01657)0.770:0.00653)0.838:0.01076,(New.CleanUp.ReferenceOTU375243:0.03878,New.CleanUp.ReferenceOTU244444:0.0296)0.991:0.04033)0.984:0.026)0.998:0.03765,((((((New.CleanUp.ReferenceOTU401140:0.03701,(New.CleanUp.ReferenceOTU955:0.01833,(New.CleanUp.ReferenceOTU8830:0.00353,(New.CleanUp.ReferenceOTU244057:0.04269,New.CleanUp.ReferenceOTU287191:0.0131)0.976:0.02562)0.877:0.01069)0.909:0.0161)0.575:0.02148,(New.CleanUp.ReferenceOTU848:0.04098,(New.CleanUp.ReferenceOTU85813:0.00768,((New.CleanUp.ReferenceOTU85872:0.0083,((New.CleanUp.ReferenceOTU137909:0.02586,((New.CleanUp.ReferenceOTU14742:0.00403,(New.CleanUp.ReferenceOTU182853:0.00737,New.CleanUp.ReferenceOTU245832:0.0396)0.854:0.01106)0.859:0.00928,New.CleanUp.ReferenceOTU224394:0.02085)0.673:0.00693)0.889:0.00015,(((((New.CleanUp.ReferenceOTU292344:0.02949,New.CleanUp.ReferenceOTU333678:0.00475)0.956:0.01223,(New.CleanUp.ReferenceOTU63685:0.00015,(New.CleanUp.ReferenceOTU249218:0.01841,(New.CleanUp.ReferenceOTU72262:0.00712,(New.CleanUp.ReferenceOTU48063:0.00594,(New.CleanUp.ReferenceOTU52685:0.00814,New.CleanUp.ReferenceOTU324039:0.00591)0.753:0.0026)0.946:0.01246)0.882:0.00766)0.785:0.00518)0.787:0.00287)0.652:0.00251,(New.CleanUp.ReferenceOTU192871:0.02123,New.CleanUp.ReferenceOTU241359:0.02721)0.953:0.01755)1.000:0.00016,New.CleanUp.ReferenceOTU172102:0.00825)0.530:0.00014,New.CleanUp.ReferenceOTU132879:0.00272)0.847:0.00274)0.351:0.00014)0.754:0.00511,(New.CleanUp.ReferenceOTU350610:0.01735,(New.CleanUp.ReferenceOTU55981:0.01321,New.CleanUp.ReferenceOTU307613:0.03485)0.917:0.01299)0.969:0.0177)0.917:0.01255)0.934:0.01702)0.923:0.02373)0.771:0.00876,(((New.CleanUp.ReferenceOTU55794:0.00015,New.CleanUp.ReferenceOTU180787:0.0141)0.987:0.02541,(New.CleanUp.ReferenceOTU292959:0.02057,((New.CleanUp.ReferenceOTU390592:0.00692,New.CleanUp.ReferenceOTU119916:0.06273)0.979:0.03177,(New.CleanUp.ReferenceOTU172235:0.04239,(New.CleanUp.ReferenceOTU192930:0.02697,(New.CleanUp.ReferenceOTU136125:0.03289,(581003:0.00015,(((329992:0.00014,516977:0.00273)0.663:0.00014,(308057:0.00564,365621:0.00564)0.771:0.00263)1.000:0.0021,342802:0.00567)1.000:0.00062)0.920:0.01476)0.957:0.02253)0.673:0.0036)0.936:0.01364)0.909:0.00014)0.995:0.03565)0.829:0.01225,((New.CleanUp.ReferenceOTU82871:0.02547,New.CleanUp.ReferenceOTU133713:0.02766)0.811:0.00845,(New.CleanUp.ReferenceOTU70050:0.02588,(New.CleanUp.ReferenceOTU128560:0.00519,New.CleanUp.ReferenceOTU335016:0.03576)0.901:0.00924)0.749:0.00243)1.000:0.04172)0.645:0.00015)0.888:0.00563,(New.CleanUp.ReferenceOTU215519:0.06598,(New.CleanUp.ReferenceOTU170063:0.02057,(752354:0.04195,New.CleanUp.ReferenceOTU364901:0.03527)0.849:0.01134)0.971:0.04126)0.928:0.03159)0.874:0.00561,((((((((New.CleanUp.ReferenceOTU181135:0.00015,(3910530:0.03182,4316569:0.00015)0.821:0.00273)0.854:0.00771,((New.CleanUp.ReferenceOTU433918:0.01475,New.CleanUp.ReferenceOTU288685:0.00779)0.921:0.01515,((New.CleanUp.ReferenceOTU416206:0.00296,585881:0.00255)0.852:0.01065,(New.CleanUp.ReferenceOTU137617:0.00014,707653:0.01409)0.974:0.02204)0.871:0.01526)0.875:0.00996)0.911:0.00885,(((808244:0.02928,(((335965:0.02401,((188973:0.00015,305177:0.0027)0.833:0.00907,351062:0.03525)0.836:0.00865)0.864:0.01052,(((New.CleanUp.ReferenceOTU344579:0.02945,(4194837:0.00606,(158563:0.00014,New.CleanUp.ReferenceOTU126496:0.00273)0.727:0.00229)0.949:0.01694)0.830:0.01264,(New.CleanUp.ReferenceOTU258577:0.00274,826302:0.00015)0.981:0.02061)0.766:0.00016,(1678333:0.02929,(1105328:0.02033,199600:0.01606)0.819:0.00702)0.843:0.00618)0.848:0.01153)0.903:0.01116,(1110135:0.00552,(578649:0.00014,(New.CleanUp.ReferenceOTU66810:0.01102,New.CleanUp.ReferenceOTU297118:0.01124)0.897:0.00015)0.928:0.00849)0.935:0.01141)0.767:0.00585)0.659:0.00015,(((4325509:0.00497,(New.CleanUp.ReferenceOTU278513:0.02422,(New.CleanUp.ReferenceOTU217691:0.0067,New.CleanUp.ReferenceOTU283559:0.01717)0.274:0.00729)0.742:0.00316)0.878:0.00626,(((((New.CleanUp.ReferenceOTU391368:0.01116,(New.CleanUp.ReferenceOTU95988:0.02984,((New.CleanUp.ReferenceOTU295029:0.01393,((New.CleanUp.ReferenceOTU323307:0.00558,(New.CleanUp.ReferenceOTU186830:0.00568,(New.CleanUp.ReferenceOTU55171:0.00229,New.CleanUp.ReferenceOTU161261:0.02348)0.949:0.0118)0.946:0.01097)0.733:0.00277,(New.CleanUp.ReferenceOTU234911:0.01128,(((New.CleanUp.ReferenceOTU246850:0.01037,(New.CleanUp.ReferenceOTU341854:0.00258,(New.CleanUp.ReferenceOTU318643:0.02619,(New.CleanUp.ReferenceOTU33131:0.00876,New.CleanUp.ReferenceOTU86685:0.00875)0.857:0.00551)0.759:0.00294)0.951:0.00956)0.726:0.00246,(New.CleanUp.ReferenceOTU301352:0.0155,(New.CleanUp.ReferenceOTU39985:0.00669,New.CleanUp.ReferenceOTU307384:0.00722)0.686:0.0026)0.913:0.00951)0.961:0.01225,New.CleanUp.ReferenceOTU153626:0.02552)0.765:0.00015)0.915:0.00836)0.964:0.01122)0.139:0.00016,(New.CleanUp.ReferenceOTU135949:0.00851,New.CleanUp.ReferenceOTU241000:0.01457)0.309:0.00541)0.969:0.01452)0.733:0.00216)0.922:0.00845,(((New.CleanUp.ReferenceOTU174123:0.00837,New.CleanUp.ReferenceOTU310604:0.00289)0.988:0.02047,New.CleanUp.ReferenceOTU361004:0.01133)0.857:0.00539,296872:0.00015)0.824:0.00273)0.077:0.00016,New.ReferenceOTU93:0.00833)0.907:0.00551,((New.CleanUp.ReferenceOTU252123:0.01963,(New.CleanUp.ReferenceOTU412065:0.01422,New.CleanUp.ReferenceOTU244710:0.01424)0.865:0.00559)0.101:0.00015,(((((New.CleanUp.ReferenceOTU179728:0.01447,(New.CleanUp.ReferenceOTU396554:0.00777,(New.CleanUp.ReferenceOTU150531:0.01776,New.CleanUp.ReferenceOTU244806:0.00534)0.882:0.00804)0.932:0.01674)0.906:0.01386,(New.CleanUp.ReferenceOTU3207:0.02211,((New.CleanUp.ReferenceOTU148329:0.01204,New.CleanUp.ReferenceOTU191762:0.01974)0.791:0.01262,(((New.CleanUp.ReferenceOTU156757:0.00541,((New.CleanUp.ReferenceOTU377066:0.04059,New.CleanUp.ReferenceOTU223279:0.02281)0.977:0.0275,New.CleanUp.ReferenceOTU30861:0.06487)0.681:0.00933)0.772:0.00763,New.CleanUp.ReferenceOTU181050:0.03067)0.950:0.01805,(New.CleanUp.ReferenceOTU309713:0.01421,(((New.CleanUp.ReferenceOTU38522:0.00191,(New.CleanUp.ReferenceOTU420036:0.02491,New.CleanUp.ReferenceOTU135861:0.01216)0.960:0.01735)0.872:0.00643,New.CleanUp.ReferenceOTU319145:0.00592)0.950:0.01445,(New.CleanUp.ReferenceOTU335263:0.00435,(New.CleanUp.ReferenceOTU257581:0.00657,New.CleanUp.ReferenceOTU153378:0.01618)0.861:0.01462)0.732:0.00528)0.518:0.00957)0.960:0.01458)0.534:0.00014)0.837:0.00512)0.734:0.00426)0.772:0.00294,New.CleanUp.ReferenceOTU426289:0.00554)0.924:0.00842,(New.CleanUp.ReferenceOTU395471:0.00849,New.CleanUp.ReferenceOTU354838:0.00842)0.753:0.00279)0.770:0.00397,New.CleanUp.ReferenceOTU390448:0.01677)0.886:0.00757)0.224:0.00015)0.115:0.00015,(((New.CleanUp.ReferenceOTU223502:0.01709,New.CleanUp.ReferenceOTU177116:0.0143)0.750:0.00271,New.CleanUp.ReferenceOTU267068:0.01693)0.710:0.0028,(New.CleanUp.ReferenceOTU194174:0.01985,((New.CleanUp.ReferenceOTU41499:0.00832,((New.CleanUp.ReferenceOTU394584:0.02314,New.CleanUp.ReferenceOTU219860:0.01942)0.847:0.01246,New.CleanUp.ReferenceOTU223954:0.02155)0.620:0.01187)0.844:0.01148,New.CleanUp.ReferenceOTU319548:0.01396)0.858:0.00884)0.929:0.00015)0.769:0.00274)0.405:0.00275)0.752:0.00278,(New.CleanUp.ReferenceOTU102639:0.02012,New.CleanUp.ReferenceOTU265128:0.02933)0.782:0.0059)0.943:0.00855)0.859:0.0055,(((((((((New.CleanUp.ReferenceOTU365947:0.02496,(342375:0.00723,(320322:0.00273,(2313540:0.01105,(369486:0.00014,New.CleanUp.ReferenceOTU241004:0.00273)0.855:0.00274)0.707:0.00016)0.741:0.00439)0.933:0.01885)0.778:0.00525,(New.CleanUp.ReferenceOTU322462:0.03254,New.CleanUp.ReferenceOTU437262:0.02029)0.741:0.00476)0.865:0.00883,(New.CleanUp.ReferenceOTU434862:0.03194,New.CleanUp.ReferenceOTU74914:0.00095)0.921:0.01095)0.822:0.00516,New.ReferenceOTU14:0.02264)0.981:0.00015,(((New.CleanUp.ReferenceOTU164645:0.01718,((((509416:0.02004,(190595:0.00274,(New.CleanUp.ReferenceOTU106910:0.00555,369709:0.00825)0.314:0.00016)0.777:0.00299)0.743:0.00251,514272:0.00015)0.782:0.00287,New.CleanUp.ReferenceOTU343898:0.00823)0.322:0.0028,(New.CleanUp.ReferenceOTU123504:0.01393,(547913:0.00274,New.CleanUp.ReferenceOTU5068:0.01388)0.656:0.00015)0.374:0.00285)0.980:0.02)0.778:0.00553,((158971:0.03048,(198363:0.02244,349153:0.04386)0.687:0.0113)0.892:0.01348,(266392:0.00014,525606:0.00274)0.950:0.01943)0.419:0.01135)0.821:0.0089,583958:0.02876)0.913:0.00868)0.778:0.00549,(((New.CleanUp.ReferenceOTU28059:0.02027,((New.CleanUp.ReferenceOTU138043:0.00805,561193:0.00305)0.980:0.01701,(38211:0.00857,835283:0.01961)0.762:0.00014)0.760:0.00438)0.184:0.00428,(((New.CleanUp.ReferenceOTU68723:0.0111,(335032:0.00014,258447:0.00574)0.000:0.00015)0.998:0.04096,(305417:0.00848,337362:0.00015)0.886:0.01127)0.925:0.01908,834948:0.0321)0.722:0.0035)0.829:0.0001,(New.CleanUp.ReferenceOTU132773:0.00853,211795:0.00015)0.929:0.00838)0.904:0.00551)0.408:0.00015,(550996:0.02594,(((174071:0.00313,(528157:0.03331,((((308045:0.00015,(New.CleanUp.ReferenceOTU115768:0.01132,591540:0.00289)0.792:0.00261)0.826:0.00795,New.CleanUp.ReferenceOTU43174:0.0461)0.987:0.0332,((316598:0.00273,((192015:0.00548,192234:0.00273)0.289:0.00015,(New.CleanUp.ReferenceOTU89088:0.00733,(((New.CleanUp.ReferenceOTU367851:0.05984,New.CleanUp.ReferenceOTU385222:0.02716)0.735:0.01495,(New.CleanUp.ReferenceOTU196460:0.03539,New.CleanUp.ReferenceOTU257004:0.01639)0.954:0.02724)0.556:0.00314,(New.CleanUp.ReferenceOTU207011:0.00354,New.CleanUp.ReferenceOTU216591:0.02294)0.944:0.01423)0.988:0.02291)0.766:0.00397)0.829:0.00275)0.376:0.00015,(181269:0.00273,470382:0.00014)0.858:0.00275)0.988:0.00014)0.827:0.00916,456774:0.00468)0.988:0.02728)0.971:0.02057)0.769:0.00233,356073:0.00015)0.898:0.00846,352222:0.01987)0.871:0.01007)0.888:0.01362)0.927:0.00548,((4329776:0.02256,(((((New.CleanUp.ReferenceOTU102809:0.02557,New.CleanUp.ReferenceOTU183504:0.02174)0.304:0.00187,(((584463:0.00015,(New.CleanUp.ReferenceOTU305591:0.00825,((345635:0.00016,(New.CleanUp.ReferenceOTU307948:0.01675,(New.CleanUp.ReferenceOTU163377:0.02683,New.CleanUp.ReferenceOTU192042:0.02885)0.900:0.01125)0.844:0.00602)0.776:0.00411,((New.CleanUp.ReferenceOTU405299:0.01877,271139:0.01749)0.636:0.01332,((New.CleanUp.ReferenceOTU62863:0.01403,New.CleanUp.ReferenceOTU291095:0.00016)0.980:0.02935,(351465:0.04267,(274021:0.02583,411254:0.00016)0.973:0.03034)0.973:0.02611)0.711:0.00546)0.854:0.01005)0.857:0.00752)0.159:0.00014)0.834:0.00266,(New.CleanUp.ReferenceOTU410023:0.00276,New.CleanUp.ReferenceOTU305332:0.00552)1.000:0.00015)0.833:0.00961,(263384:0.03597,((((((975306:0.00015,((194824:0.0084,211935:0.00563)0.847:0.00542,(((198422:0.02257,194107:0.01976)0.878:0.00014,New.CleanUp.ReferenceOTU416902:0.00827)0.842:0.00273,(((187429:0.00548,(189271:0.01105,(199677:0.00276,3272764:0.01114)0.789:0.00271)0.302:0.00014)0.825:0.00014,359149:0.00014)0.000:0.00014,((191110:0.00547,3265556:0.00273)0.883:0.00014,701221:0.00014)1.000:0.00014)0.924:0.00015)0.185:0.00015)0.107:0.00275)0.870:0.00274,196787:0.01956)0.961:0.00015,196253:0.00272)0.261:0.00014,357412:0.00826)0.714:0.00172,197458:0.00652)0.913:0.01091,(531436:0.0033,(131386:0.03059,352304:0.02731)0.928:0.02005)0.773:0.00455)0.769:0.00445)0.912:0.00938)0.867:0.01003)0.827:0.01235,(((New.CleanUp.ReferenceOTU413315:0.03897,337470:0.01044)0.157:0.00395,New.CleanUp.ReferenceOTU50082:0.03619)0.787:0.00719,New.CleanUp.ReferenceOTU110537:0.00829)0.770:0.00594)0.938:0.01419,(((New.CleanUp.ReferenceOTU42204:0.00015,187768:0.00554)0.979:0.00015,(631564:0.00015,New.CleanUp.ReferenceOTU142600:0.02284)0.896:0.0056)0.982:0.02242,(New.CleanUp.ReferenceOTU432147:0.01786,(New.CleanUp.ReferenceOTU105554:0.017,324522:0.01776)0.870:0.01735)0.912:0.01568)0.378:0.00342)0.720:0.00335,((New.CleanUp.ReferenceOTU408520:0.03548,(New.CleanUp.ReferenceOTU340488:0.01167,(New.ReferenceOTU1259:0.00884,New.CleanUp.ReferenceOTU153225:0.03623)0.772:0.00484)0.936:0.01208)0.909:0.01132,346030:0.02416)0.857:0.01073)0.941:0.0115)0.854:0.00015,((New.CleanUp.ReferenceOTU419511:0.00016,(New.CleanUp.ReferenceOTU85424:0.03522,New.CleanUp.ReferenceOTU283379:0.01131)0.433:0.00603)0.896:0.00732,(New.ReferenceOTU1257:0.02926,(New.CleanUp.ReferenceOTU210106:0.02013,(((((New.CleanUp.ReferenceOTU80149:0.00559,New.CleanUp.ReferenceOTU213329:0.0056)0.829:0.00843,New.ReferenceOTU287:0.02718)0.914:0.0149,(New.CleanUp.ReferenceOTU383504:0.01273,New.CleanUp.ReferenceOTU165087:0.0041)0.904:0.01139)0.938:0.01273,New.CleanUp.ReferenceOTU356118:0.00015)0.983:0.0206,(New.ReferenceOTU304:0.00295,(New.CleanUp.ReferenceOTU381651:0.02534,New.CleanUp.ReferenceOTU306198:0.02451)0.741:0.00377)0.911:0.01113)0.004:0.00253)0.901:0.01504)0.744:0.00484)0.861:0.00656)0.743:0.00015)0.993:0.00014,(((New.CleanUp.ReferenceOTU52097:0.02413,(New.CleanUp.ReferenceOTU434922:0.0199,(New.CleanUp.ReferenceOTU431259:0.04058,New.CleanUp.ReferenceOTU137493:0.0261)0.983:0.04112)0.818:0.01157)0.952:0.02695,((New.CleanUp.ReferenceOTU388230:0.07157,New.CleanUp.ReferenceOTU286170:0.05006)0.880:0.019,(New.CleanUp.ReferenceOTU191254:0.06722,(New.CleanUp.ReferenceOTU338408:0.02803,(New.CleanUp.ReferenceOTU206785:0.01532,(3972070:0.01389,(New.CleanUp.ReferenceOTU81338:0.02891,(268730:0.00014,New.CleanUp.ReferenceOTU276778:0.00831)0.971:0.02352)0.848:0.01525)0.718:0.01757)0.997:0.06371)0.992:0.03835)0.129:0.00721)0.891:0.01793)0.897:0.01866,(((140439:0.08557,(((((((New.CleanUp.ReferenceOTU261147:0.05718,((New.CleanUp.ReferenceOTU353664:0.00787,New.CleanUp.ReferenceOTU35481:0.02653)0.663:0.00132,((New.CleanUp.ReferenceOTU410715:0.01897,New.CleanUp.ReferenceOTU56078:0.0154)0.701:0.00737,New.CleanUp.ReferenceOTU14875:0.03256)0.251:0.00995)0.792:0.00853)0.993:0.0397,(((New.CleanUp.ReferenceOTU231390:0.02706,(New.CleanUp.ReferenceOTU246417:0.08333,New.CleanUp.ReferenceOTU252506:0.00559)0.998:0.07141)0.897:0.01811,((New.CleanUp.ReferenceOTU288204:0.02256,New.CleanUp.ReferenceOTU332669:0.0312)0.952:0.02609,((New.CleanUp.ReferenceOTU53310:0.02761,New.CleanUp.ReferenceOTU210426:0.05833)0.871:0.0252,(((New.CleanUp.ReferenceOTU37:0.00791,New.CleanUp.ReferenceOTU307287:0.03479)0.894:0.01369,New.CleanUp.ReferenceOTU129726:0.03395)0.787:0.0096,(New.CleanUp.ReferenceOTU74006:0.03268,New.CleanUp.ReferenceOTU262520:0.00385)0.761:0.01305)0.544:0.00211)0.355:0.0075)0.775:0.01483)0.964:0.03075,New.CleanUp.ReferenceOTU372261:0.01325)0.791:0.01968)0.207:0.01186,(New.CleanUp.ReferenceOTU27331:0.00016,(New.CleanUp.ReferenceOTU71723:0.02291,((((New.CleanUp.ReferenceOTU206108:0.01913,(New.CleanUp.ReferenceOTU173800:0.07015,(New.CleanUp.ReferenceOTU120316:0.07496,New.CleanUp.ReferenceOTU354647:0.03763)0.784:0.00967)1.000:0.06065)0.749:0.00319,((New.CleanUp.ReferenceOTU276589:0.06641,(New.CleanUp.ReferenceOTU142891:0.02382,New.CleanUp.ReferenceOTU308036:0.04616)0.396:0.00547)0.943:0.01864,New.CleanUp.ReferenceOTU287336:0.01536)0.961:0.01887)0.964:0.0185,New.CleanUp.ReferenceOTU151510:0.01992)0.736:0.0028,((New.CleanUp.ReferenceOTU275252:0.02576,New.CleanUp.ReferenceOTU140332:0.01116)0.101:0.00014,((New.CleanUp.ReferenceOTU94040:0.04831,New.CleanUp.ReferenceOTU224774:0.00223)0.787:0.00014,New.CleanUp.ReferenceOTU315960:0.03243)0.961:0.01173)0.883:0.00014)0.907:0.00823)0.767:0.00284)0.989:0.00014)0.935:0.01344,New.CleanUp.ReferenceOTU136978:0.01396)0.801:0.00658,((((New.CleanUp.ReferenceOTU267918:0.04003,(((New.CleanUp.ReferenceOTU411717:0.02189,New.CleanUp.ReferenceOTU240261:0.05044)0.000:0.00484,(New.CleanUp.ReferenceOTU236079:0.02437,(New.CleanUp.ReferenceOTU394008:0.04187,New.CleanUp.ReferenceOTU307346:0.00014)0.984:0.03017)0.822:0.01185)0.939:0.02012,New.CleanUp.ReferenceOTU293063:0.01214)0.641:0.02153)0.923:0.02023,New.CleanUp.ReferenceOTU242712:0.0029)0.724:0.00267,(New.CleanUp.ReferenceOTU373471:0.00015,(New.CleanUp.ReferenceOTU80108:0.05136,New.CleanUp.ReferenceOTU295016:0.0515)0.930:0.02504)0.942:0.01409)0.985:0.02009,(((New.CleanUp.ReferenceOTU286144:0.00471,(New.CleanUp.ReferenceOTU79619:0.02342,New.CleanUp.ReferenceOTU307859:0.01649)0.942:0.02459)0.990:0.0292,(New.CleanUp.ReferenceOTU236826:0.02354,New.CleanUp.ReferenceOTU2502:0.02082)0.944:0.02133)0.885:0.01177,((New.CleanUp.ReferenceOTU151290:0.01957,(New.CleanUp.ReferenceOTU375598:0.05375,New.CleanUp.ReferenceOTU393905:0.03503)0.937:0.03224)0.953:0.02543,(New.CleanUp.ReferenceOTU90936:0.00392,New.CleanUp.ReferenceOTU200288:0.01891)0.841:0.01144)0.857:0.00815)0.852:0.00014)0.986:0.02026)0.850:0.00553,((((New.CleanUp.ReferenceOTU423449:0.00277,(New.CleanUp.ReferenceOTU289357:0.03432,(New.CleanUp.ReferenceOTU71596:0.02386,(((New.CleanUp.ReferenceOTU289207:0.01517,New.CleanUp.ReferenceOTU307615:0.0273)0.871:0.01333,(New.CleanUp.ReferenceOTU87691:0.03695,New.CleanUp.ReferenceOTU419015:0.01059)0.625:0.01176)0.875:0.00907,New.CleanUp.ReferenceOTU42848:0.00014)0.928:0.01395)0.673:0.00812)0.889:0.00737)0.964:0.00015,(((((New.CleanUp.ReferenceOTU100238:0.01299,(New.CleanUp.ReferenceOTU55564:0.01484,(New.CleanUp.ReferenceOTU129168:0.0113,(New.CleanUp.ReferenceOTU374185:0.00563,New.CleanUp.ReferenceOTU206291:0.023)0.832:0.00545)0.989:0.02327)0.854:0.00689)0.711:0.00899,(New.CleanUp.ReferenceOTU69506:0.011,New.CleanUp.ReferenceOTU258323:0.02684)0.950:0.01845)0.948:0.01683,New.CleanUp.ReferenceOTU242715:0.003)0.798:0.00648,((New.CleanUp.ReferenceOTU389107:0.044,New.CleanUp.ReferenceOTU5621:0.00067)0.938:0.02246,(New.CleanUp.ReferenceOTU421863:0.00563,New.CleanUp.ReferenceOTU132161:0.02975)0.949:0.02988)0.944:0.02235)0.879:0.01231,New.CleanUp.ReferenceOTU398229:0.01143)0.673:0.01599)0.962:0.01026,((((((New.CleanUp.ReferenceOTU116339:0.01745,(New.CleanUp.ReferenceOTU430109:0.01741,(New.CleanUp.ReferenceOTU48400:0.00016,(New.CleanUp.ReferenceOTU249722:0.01729,New.CleanUp.ReferenceOTU66634:0.01446)0.925:0.01161)0.975:0.01729)0.841:0.00548)0.899:0.00839,New.CleanUp.ReferenceOTU49585:0.00014)0.927:0.01118,(New.CleanUp.ReferenceOTU92243:0.01769,(New.CleanUp.ReferenceOTU83641:0.01267,(New.CleanUp.ReferenceOTU81168:0.023,New.CleanUp.ReferenceOTU326329:0.01311)0.427:0.00676)0.946:0.01473)0.807:0.0058)0.975:0.00014,1050914:0.00014)0.817:0.00015,((New.CleanUp.ReferenceOTU235097:0.03004,(((New.CleanUp.ReferenceOTU368789:0.02306,((New.CleanUp.ReferenceOTU390396:0.01918,New.CleanUp.ReferenceOTU269125:0.02934)0.968:0.02236,(New.CleanUp.ReferenceOTU373270:0.01185,New.CleanUp.ReferenceOTU376001:0.04221)0.974:0.00014)0.977:0.02285)0.949:0.00014,New.CleanUp.ReferenceOTU278020:0.00262)0.920:0.00883,New.CleanUp.ReferenceOTU58789:0.0293)0.487:0.00649)0.691:0.00176,New.CleanUp.ReferenceOTU36648:0.01402)0.745:0.00015)0.770:0.00278,(New.CleanUp.ReferenceOTU128604:0.01456,(New.CleanUp.ReferenceOTU228632:0.0284,New.CleanUp.ReferenceOTU331794:0.00683)0.884:0.01991)0.935:0.01872)0.841:0.00274)0.869:0.00375,((((New.CleanUp.ReferenceOTU120386:0.00015,New.CleanUp.ReferenceOTU336728:0.05252)0.976:0.029,(((New.CleanUp.ReferenceOTU61262:0.02061,805621:0.01784)0.978:0.03179,((New.CleanUp.ReferenceOTU435101:0.0259,New.CleanUp.ReferenceOTU321446:0.03051)0.884:0.01934,((New.CleanUp.ReferenceOTU364219:0.00287,((New.CleanUp.ReferenceOTU286494:0.02506,New.CleanUp.ReferenceOTU323120:0.01035)0.973:0.02477,(New.CleanUp.ReferenceOTU82327:0.01252,(New.CleanUp.ReferenceOTU56454:0.0275,New.CleanUp.ReferenceOTU193199:0.01267)0.836:0.00015)0.967:0.0233)0.806:0.00751)0.913:0.01161,New.CleanUp.ReferenceOTU364919:0.0146)0.978:0.0328)0.656:0.01434)0.612:0.01004,(New.CleanUp.ReferenceOTU25523:0.02118,(New.CleanUp.ReferenceOTU16543:0.01662,New.CleanUp.ReferenceOTU240365:0.0124)0.811:0.01518)0.830:0.02286)0.504:0.01769)0.748:0.01558,(((New.CleanUp.ReferenceOTU346304:0.00606,(153965:0.00015,(New.CleanUp.ReferenceOTU289204:0.00844,156357:0.00014)0.750:0.00272)0.997:0.03902)0.991:0.03217,(New.CleanUp.ReferenceOTU56279:0.01871,New.CleanUp.ReferenceOTU139237:0.02348)0.808:0.0106)0.769:0.00014,(((New.CleanUp.ReferenceOTU60765:0.00282,((New.CleanUp.ReferenceOTU312329:0.02345,((New.CleanUp.ReferenceOTU40379:0.01164,New.CleanUp.ReferenceOTU227464:0.01223)0.969:0.02179,(New.CleanUp.ReferenceOTU187210:0.02963,New.CleanUp.ReferenceOTU363260:0.04251)0.053:0.00463)0.767:0.00479)0.897:0.00835,(New.CleanUp.ReferenceOTU331272:0.02752,New.CleanUp.ReferenceOTU143126:0.00974)0.638:0.00136)0.052:0.00014)0.999:0.03725,(New.CleanUp.ReferenceOTU204811:0.01502,(New.ReferenceOTU995:0.01377,((New.CleanUp.ReferenceOTU45831:0.01147,New.CleanUp.ReferenceOTU170075:0.02304)0.759:0.0034,New.CleanUp.ReferenceOTU322428:0.0225)0.732:0.00237)0.967:0.02348)0.694:0.00861)0.731:0.00356,(((((New.CleanUp.ReferenceOTU136903:0.02308,New.CleanUp.ReferenceOTU206105:0.00827)0.996:0.02647,(New.CleanUp.ReferenceOTU194373:0.02294,New.CleanUp.ReferenceOTU250405:0.00016)0.681:0.00543)0.936:0.00014,(New.CleanUp.ReferenceOTU47693:0.01233,(New.CleanUp.ReferenceOTU158054:0.02845,New.CleanUp.ReferenceOTU333723:0.00625)0.995:0.02672)0.903:0.01041)0.897:0.01214,(New.CleanUp.ReferenceOTU440263:0.02977,New.CleanUp.ReferenceOTU207964:0.01484)0.840:0.01305)0.804:0.0093,((((New.CleanUp.ReferenceOTU404993:0.00719,New.CleanUp.ReferenceOTU281194:0.02867)0.803:0.01368,New.CleanUp.ReferenceOTU311859:0.01106)0.743:0.00301,New.CleanUp.ReferenceOTU90570:0.00286)0.949:0.01796,(((New.CleanUp.ReferenceOTU403931:0.03247,New.CleanUp.ReferenceOTU206972:0.00286)0.778:0.00475,(New.CleanUp.ReferenceOTU405661:0.00016,New.CleanUp.ReferenceOTU95685:0.04459)0.928:0.01206)0.933:0.01713,((New.CleanUp.ReferenceOTU38737:0.04185,New.CleanUp.ReferenceOTU257681:0.01209)0.771:0.02716,(New.CleanUp.ReferenceOTU394206:0.03488,((New.CleanUp.ReferenceOTU219022:0.02311,(New.CleanUp.ReferenceOTU82897:0.02885,((New.CleanUp.ReferenceOTU152492:0.02592,(New.CleanUp.ReferenceOTU239351:0.03181,(New.CleanUp.ReferenceOTU52363:0.00014,(New.CleanUp.ReferenceOTU152643:0.02352,New.CleanUp.ReferenceOTU351546:0.02364)0.914:0.01094)0.877:0.00566)0.744:0.00268)0.913:0.00848,(New.CleanUp.ReferenceOTU176222:0.02199,(New.CleanUp.ReferenceOTU390630:0.01265,(New.CleanUp.ReferenceOTU84193:0.0192,New.CleanUp.ReferenceOTU125518:0.01027)0.919:0.01266)0.947:0.01746)0.880:0.00994)0.880:0.00015)0.786:0.00277)0.750:0.00308,(New.CleanUp.ReferenceOTU390141:0.00565,((New.CleanUp.ReferenceOTU87559:0.02065,New.CleanUp.ReferenceOTU299623:0.01667)0.960:0.01471,(((New.CleanUp.ReferenceOTU438555:0.01659,New.CleanUp.ReferenceOTU21001:0.00393)0.927:0.01082,(New.CleanUp.ReferenceOTU426096:0.01457,New.CleanUp.ReferenceOTU360455:0.03222)0.776:0.00259)0.730:0.00236,358336:0.00572)0.772:0.0028)0.600:0.00014)0.922:0.01117)0.895:0.01706)0.164:0.0176)0.967:0.03464)0.931:0.0189)0.725:0.00456)0.910:0.00891)0.965:0.01603)0.964:0.01952)0.635:0.00453,((((New.CleanUp.ReferenceOTU135921:0.02405,New.CleanUp.ReferenceOTU155775:0.01721)0.977:0.02596,New.CleanUp.ReferenceOTU310967:0.01139)0.000:0.00663,((New.CleanUp.ReferenceOTU109664:0.01667,New.CleanUp.ReferenceOTU233515:0.03785)0.869:0.01896,New.CleanUp.ReferenceOTU99121:0.06076)0.858:0.01197)0.436:0.0064,(New.CleanUp.ReferenceOTU187990:0.08894,New.CleanUp.ReferenceOTU15789:0.02491)0.773:0.00649)0.863:0.00972)0.896:0.01153)0.857:0.00812)0.619:0.00016,New.CleanUp.ReferenceOTU261015:0.00567)0.955:0.03415)0.296:0.01035,(((225298:0.02429,814406:0.00435)0.934:0.01919,((New.CleanUp.ReferenceOTU270865:0.00577,(((New.CleanUp.ReferenceOTU368339:0.03878,New.CleanUp.ReferenceOTU91272:0.01464)0.057:0.00577,New.CleanUp.ReferenceOTU73019:0.01662)0.661:0.00838,New.CleanUp.ReferenceOTU108931:0.03553)0.588:0.00015)0.987:0.03507,((416215:0.03066,(353593:0.01317,587041:0.00369)0.836:0.00558)0.894:0.01547,((New.CleanUp.ReferenceOTU9620:0.00014,(New.CleanUp.ReferenceOTU392743:0.0332,102471:0.01525)0.774:0.00466)0.928:0.00015,(New.CleanUp.ReferenceOTU111874:0.0257,New.CleanUp.ReferenceOTU333084:0.05166)0.966:0.02653)0.961:0.02411)0.789:0.01)0.349:0.00935)0.736:0.00905,(New.CleanUp.ReferenceOTU29150:0.06311,New.CleanUp.ReferenceOTU179311:0.0198)0.861:0.01233)0.817:0.01009)0.849:0.01574,(((New.CleanUp.ReferenceOTU315308:0.01715,((((New.CleanUp.ReferenceOTU195431:0.00994,((New.ReferenceOTU922:0.00564,(New.CleanUp.ReferenceOTU31519:0.01452,New.CleanUp.ReferenceOTU343493:0.01164)0.864:0.00792)0.885:0.00718,(New.CleanUp.ReferenceOTU228314:0.00685,((((New.CleanUp.ReferenceOTU300291:0.03216,(New.CleanUp.ReferenceOTU180917:0.01981,New.CleanUp.ReferenceOTU189906:0.00841)0.914:0.00016)0.904:0.00852,((New.CleanUp.ReferenceOTU119642:0.02033,(New.CleanUp.ReferenceOTU108831:0.02076,(New.CleanUp.ReferenceOTU142572:0.0107,New.CleanUp.ReferenceOTU316812:0.0215)0.982:0.02588)0.791:0.00702)0.895:0.01231,(New.CleanUp.ReferenceOTU42655:0.01606,(New.CleanUp.ReferenceOTU398148:0.032,New.CleanUp.ReferenceOTU134774:0.00658)0.231:0.00485)0.919:0.01436)0.899:0.01061)0.712:0.00193,(New.CleanUp.ReferenceOTU367134:0.00453,((New.CleanUp.ReferenceOTU434560:0.02992,New.CleanUp.ReferenceOTU440215:0.01531)0.906:0.01909,(New.CleanUp.ReferenceOTU408761:0.01434,(New.CleanUp.ReferenceOTU401505:0.02227,New.CleanUp.ReferenceOTU40848:0.00014)0.100:0.0131)0.885:0.01689)0.629:0.00164)0.981:0.02147)0.820:0.00394,New.CleanUp.ReferenceOTU365862:0.02306)0.895:0.01101)0.790:0.00613)0.761:0.00832)0.912:0.00992,New.CleanUp.ReferenceOTU57237:0.02005)0.862:0.00546,(((New.CleanUp.ReferenceOTU149147:0.01676,New.CleanUp.ReferenceOTU256325:0.00015)0.961:0.01417,New.CleanUp.ReferenceOTU44700:0.02645)0.864:0.00014,(New.CleanUp.ReferenceOTU87395:0.00802,((New.CleanUp.ReferenceOTU108484:0.01269,(New.CleanUp.ReferenceOTU337596:0.05624,(New.CleanUp.ReferenceOTU129891:0.01124,New.CleanUp.ReferenceOTU431907:0.01404)0.750:0.00318)0.931:0.01551)0.973:0.02526,New.CleanUp.ReferenceOTU5126:0.0426)0.884:0.01215)0.820:0.00015)1.000:0.03224)0.331:0.00014,(New.CleanUp.ReferenceOTU58941:0.00575,New.CleanUp.ReferenceOTU273909:0.01105)0.994:0.02603)0.773:0.00556)0.902:0.00995,((New.CleanUp.ReferenceOTU61842:0.00826,((((New.CleanUp.ReferenceOTU382235:0.03284,(New.CleanUp.ReferenceOTU430514:0.00226,(New.CleanUp.ReferenceOTU421110:0.02259,(New.CleanUp.ReferenceOTU63350:0.03522,New.CleanUp.ReferenceOTU116081:0.01891)0.918:0.01582)0.989:0.02991)0.959:0.02703)0.951:0.02519,(New.CleanUp.ReferenceOTU156199:0.03239,New.CleanUp.ReferenceOTU404495:0.00923)0.697:0.00596
[truncated: 6,989,317 more chars]
