# Supplementary material for: Multi-level comparisons of cloacal, skin, feather and nest-associated microbiota suggest considerable influence of horizontal acquisition on the microbiota assembly of sympatric woodlarks and skylarks
Source: Microbiome. 2017 Dec 1;5:156. doi: 10.1186/s40168-017-0371-6 (PMC5709917; doi:10.1186/s40168-017-0371-6)
Supplement: Supplementary file 6 — Preprocessed, quality filtered raw sequence data file. (FASTA 74532 kb) [file 40168_2017_371_MOESM6_ESM.fasta]

>10001
---------------------------------TGCCAGCCGCCGCGGTAATACGTAGGGTGCGAGCGTTGTCCGGAATTACTGGGCGTAAAGCGCACGCAGGCGGTTTGTTAAGTCAGATGTGAAATCCCCGAGCTTAACTTGGGAACTGCATTTGAAACTGGCAAGCTAGAGTCTCGTAGAGGGGGGTAGAATTCCAGGTGTAGCGGTGAAATGCGTAGAGATCTGGAGGAATACCGGTGGCGAAGGCGGCCCCCTGGACCAAGACTGACGCTCAGGTGCGAAAGCGTGGGGAGCAAACAGGATTAGATACCCTGGTAGTCCACGCTGTAAACGATGTCGACTTGGAGGTTGTGGCTTCCGGAGCTAACGCGTTAAGTCGACCGCCTGGGGAGTACGGCCGCAAGGTTG--------------------------------------------------------------------------------------------
>1000161
---------------------------------TGTCAGC-GCCGCGGTAATACAGAGGGTGCAAGCGTTAATCGGAATTACTGGGCGTAAAGCGCGCGTAGGTGGTTCGTTAAGTTGGATGTGAAATCCCCGGGCTCAACCTGGGAACTGCATCCAAAACTGGCGAGCTAGAGTATGGTAGAGGGTGGTGGAATTTCCTGTGTAGCGGTGAAATGCGTAGATATAGGAAGGAACACCAGTGGCGAAGGCGACCACCTGGGCTGATACTGACACTGAGGTGCGAAAGCGTGGGGAGCAAACAGGATTAGATCCCCTGGTAGTCCACGCCGTAAACGATGTCAACTAGCCGTTGGGTAGTGGCGCAGCTAACGCATTAAGTTGACCGCCTGGGGAGTACGGCCGCAAGGTTA--------------------------------------------------------------------------------------------
>10002
---------------------------------TGCCAGCAGCCGCGGTAATACGGAGGGTGCAAGCGTTAATCGGAATTACTGGGCGTAAAGCGCACGCAGGCGGTTTGTTAAGTCAGATGTGAAATCCCCGGGCTCAACCTGGGAACTGCATCTGATACTGGCAAGCTTGAGTCTCGTAGAGGGGGGTAGAATTCCAGGTGTAGCGGTGAAATGCGTAGAGATCTGGAGGAATACCGGTGGCGAAGGCGGCCCCCTGGCCGAAGACTGACGCTCAGGTGCGAAAGCGTGGGGAGCAAACAGGATTAGATACCCTGGTAGTCCACGCCGTAAACGATGTCGACTTGGAGGTTGTGGCTTCCGGAGCTAACGCGTTAAGTCGACCGCCTGGGGAGTACGGCCGCAAGGTTA--------------------------------------------------------------------------------------------
>1000269
---------------------------------TGTCAGCCGCCGCGGTAATACGTAGGTCCCGAGCGTTGTCCGGATTTATTGGGCGTAAAGCGAGCGCAGGCGGTTAGATAAGTCTGAAGTTAAAGGCTGTGGCTTAACCATAGTA-CGCTTTTGAAACTGTTTAACTTGAGTGCAAGAGGGGAGAGTGGAATTCCATGTGTAGCGGTGAAATGCGTGGATATATGGAGGAACACCGGTGGCGAAAGCGGCTCTCTGGCTTGTAACTGACGCTGAGGCTCGAAAGCGTGGGGAGCAAACAGGATTAGATACCCTGGTAGTCCACGCCGTAAACGACGAGTGCTAGGTGTTAG-TAGTGCCGTAGCTAACGCATTAAGCACTCCGCCTGGGGAGTACGACCGCAAGGTTG--------------------------------------------------------------------------------------------
>1000273
---------------------------------TGCCAGCCGCCGCGGTAATACGTAGGTCCCGAGCGTTGCCCGGATTTATTGGGCGTAAAGCGAGCGCAGGCGGTTAGATAAGTCTGAAGTTAAAGGCTGTGGCTTAACCATAGTA-TGCTTTGGAAACTGTTTAACTTGAGTGCAGAAGGGGAGAGTGGAATTCCATGTGTAGCGGTGAAATGCGTAGATATATGGAGGAACACCGGTGGCGAAAGCGGCTCTCTGGTCTGTAACTGACGCTGAGGCTCGAAAGCGTGGGGAGCAAACAGGATTAGATACCCTGGTAGTCCACGCCGTAAACGATGAGTGCTAGGTGTTAG-TAGTGCCGCAGCTAACGCATTAAGCACTCCGCCTGGGGAGTACGACCGCAAGGTTG--------------------------------------------------------------------------------------------
>1000602
---------------------------------TGCCAGCCGCCGCGGTAATACGGAGGATGCAAGCGTTATCCGGAATGATTGGGCGTAAAGCGTCTGTAGGTGGTTTGGCAAGTCTGCCGTTAAAGGTCGGGGCTCAACTCCGAAAAGGCGGTGGAAACTGCCAGACTAGAGTGTGGTAGGGGTAGAGGGAATTCCCGGTGTAGCGGTGAAATGCGTAGATATCGGGAAGAACACCGGTGGCGAAGGC-GTCTACTGGGCCACAACTGACACTGAGGGACGAAAGCTAGGGGAGCGAAAGGGATTAGATACCCCTGTAGTCCTAGCCGTAAACGATGGATACTAGGTGTTGCCCAGTGCCGTAGCTAACGCGTTAAGTATCCCGCCTGGGGAGTACGCACGCAAGTGTG--------------------------------------------------------------------------------------------
>1000654
---------------------------------TGTCAGCAGCCGCGGTAATACGGAGGATCCAAGCGTTATCCGGATTTATTGGGTTTAAAGGGTGCGTAGGCGGCCTGTTAAGTCAGGGGTGAAAGACGGTAGCTCAACTATCGCAGTGCCTTTGATACTGACGGGCTTGAATGCAGCTGAGGTAGGCGGAATGTGACAAGTAGCGGTGAAATGCATAGATATGTCACAGAACACCGATTGCGAAGGCAGCTTACTAAAGTGTGATTGACGCTGAGGCACGAAAGCGTGGGGATCAAACAGGATTAGATACCCTGGTAGTCCACGCCCTAAACGATGAATACTCGATGTTGGCCAGCGTCTAAGCGAAAGCGTTAAGTATTCCACCTGGGGAGTACGCCCGCAAGGGTG--------------------------------------------------------------------------------------------
>1000816
---------------------------------TGCCAACAGCCGCGGTAATACGTAGGTCCCGAGCGTTGTCCGGATTTATTGGGCGTAAAGCGAGCGCAGGCGGTTAGATAAGTCTGAAGTTTAAGGCTGTGGCTTAACCATAGTA-CGCTTTGGAAACTGTTTAACTTGAGTGCAAGAGGGGAGAGTGGAATTTCATGTGTAGCGGTGAAATGCGTAGCTATATGGAGGAACACCGGTGGCGAAAGCGGCTCTCTGGCTTGTAACTGACGCTGAGGCTCGAAAGCGTGGGGAGCAAACAGGATTAGATACCCTGGTAGTCCACGCCGTAAACGATGAGTGCTAGGTGTTAG-TAGTGCCGCAGCTAACGCATTAAGCACTCCGCCTGGGGAGTACGACCGCAAGGTTG--------------------------------------------------------------------------------------------
>1000872
---------------------------------TGCCAACAGCCGCGGTAATACGTAGGTCCCGAGCGTTGTCCGGATTTATTGGGCGTAAAGCGAGCGCAGGCGGTTAGATAAGTCTGAAGTTAAAGGCTGTGGCTTAACCATAGTA-CGCTTTGGAAACTGTTTAACTTGAGTGCAAGAGGGGAGAGTGGAATTCCATGTGTAGCGGTGAAATGCGTAGATATATGGAGGAACACCGGTGGCGAAAGCGGCTCTCTGGCTTGTAACTGACGCTGAGGCTCGAAAGCGTGGGGAGCAAACAGGATTAGATACCCTGGTAGTCCACGCCGTAAACGATGAGTGCTAGGTGTTAG-TAGTGCCGCAGCTAACGCATTAAGCACTCCGCCTGGGGAGTACGACCGCAAGGTTG--------------------------------------------------------------------------------------------
>1000876
---------------------------------TGCCAGCAGCCGCGGTAATACGTAGGGTGCGAGCGTTGTCCGGAATTATTGGGCGTAAAGGGCTCGTAGGCGGTTTGTCGCGTCGGGAGTGAAAACCTCGGGCTTAACTCGGGGCTTGCTTTCGATACGGGCAGACTAGAGGTATGCAGGGGAGAACGGAATTCCTGGTGTAGCGGTGAAATGCGCAGATATCAGGAGGAACACCGGTGGCGAAGGCGGTTCTCTGGGCATGATCTGACGCTGAGGAGCGAAAGTGTGGGGAGCGAACAGGATTAGATACCCTGGTAGTCCACACCGTAAACGTTGGGCGCTAGGTGT-GGGCCGTGCCGCAGCTAACGCATTAAGCGCCCCGCCTGGGGAGTACGGCCGCAAGGCTA--------------------------------------------------------------------------------------------
>100104
---------------------------------TGCCAGCAGCCGCGGTAATACGTAGGGGGCAAGCGTTGTCCGGAATTATTGGGCGTAAAGCGCGCGCAGGCGGTTATTTAAGTCTGGGGTTTAATCCTGGGGCTCAACTCCGGGT-CGCGCTGGAAACTGGGTAACTTGAGTACAGAAGAGGGAAGTGGAATTCCACGTGTAGCGGTGAAATGCGTAGAGATGTGGGGGAACACCAGTGGCGAAGGCGACTTTCTGGGCTGTAACTGACGCTGAGGCGCGAAAGCGTGGGGAGCAAACAGGATTAGATACCCTGGTAGTCCACGCCGTAAACGATGAATGCTAGGTGTTAGGTGGTGCCGAAGTTAACACATTAAGCATTCCGCCTGGGGAGTACGGTCGCAAGACTG--------------------------------------------------------------------------------------------
>1001333
---------------------------------TGCCAGCCGCCGCGGTAATACAGAGGGGGCAAGCGTTATTCGGAATTATTGGGCGTAAAGGGCGCGTAGGCGGTGCTTTAAGTGAGATGTGCAATCCCCGGGCTTAACCTGGGAACTGCATCTCAGACTGGAGCGCTAGAGTACTGGAGAGGGTGGTAGAATTCCACGTGTAGCGGTGAAATGCGTAGAGATGTGGAGGAATACCAGTGGCGAAGGCGGCCACCTGGACAGTAACTGACGCTGAGGCGCGAAAGTGTGGGTAGCAAACAGGATTAGATACCCTGGTAGTCCACGCTGTAAACGATGAACACTTGGTGTGGCGCCGTGCCGTAGCTAACGCGATAAGTGTTCCGCCTGGGGAGTACGGTCGCAAGGCTG--------------------------------------------------------------------------------------------
>100149
---------------------------------TGCCAGCCGCCGCGGTAATACGTAGGGTGCAAGCGTTAACCGGAATTACTGGGCGTAAAGCGTGCGCAGGCGGTTCGCTAAGACAGATGTGAAATCCCCGGGCTTAACCTGGGAACTGCATTTGTGACTGGCGGGCTAGAGTATGGCAGAGGGGGGTAGAATTCCACGTGTAGCAGTGAAATGCGTAGAGATGTGGAGGAATACCGATGGCGAAGGCAGCCCCCTGGGCCAATACTGACGCTCATGCACGAAAGCGTGGGGAGCAAACAGGATTAGATACCCTGGTAGTCCACGCCCTAAACGATGTCAACTAGTTGTCGGGTGGTAACGTAGCTAACGCGTGAAGTTGACCGCCTGGGGAGTACGGTCGCAAGATTA--------------------------------------------------------------------------------------------
>1001982
---------------------------------TGTCAGCAGCCGCGGTAATACGGAGGGTGCGAGCGTTGTCCGGATTTATTGGGTTTAAAGGGTGCGTAGGCGGCTCCTTAAGTCCGGGGTGAAAGCCCGTTGCTCAACAACGGAACTGCCCTGGATACTGAGGAGCTTGAGTACAGACGAGGTTGGCGGAATGGACAGAGTAGCGGTGAAATGCATAGATACTGTCCAGAACCCCGATTGCGAAGGCAGCTGACTAGGCTGTTACTGACGCTGAGGCACGACAGCGTGGGGAGCGAACAGGATTAGATACCCTGGTAGTCCACGCCGTAAACGATGGATACTCGCTGCGAGCTCGTGGCTTAGGGAAACCGATAAGTATCCCACCTGGGGAGTACGCCGGCAACGGTG--------------------------------------------------------------------------------------------
>1002005
---------------------------------TGTCAGCCGCCGCGGTAATACGTAGGGCGCAAGCGTTGTCCGGAATTATTGGGCGTAAAGAGCTCGTAGGCGGTTTGTCGCGTCTGCTGTGAAAGCCCGGGGCTTAACCCCGGGTGTGCAGTGGGTACGGGCAGACTAGAGTGCAGTAGGGGAGACTGGAATTCCTGGTGTAGCGGTGGAATGCGCAGATATCAGGAGGAACACCGATGGCGAAGGCAGGTCTCTGGGCTGTTACTGACGCTGAGGAGCGAAAGAT-GTGGAGCGAACAGGATTGGATCCCCTGGTAGTCCATGCCGTAAACGTTGGGCCCTAGGTGTGGGGCCGCGCCGTAGCTAACG-ATTAAGTGCCCCGCCTGGGGAGTACGGCCGCAAGGCTA--------------------------------------------------------------------------------------------
>1002658
---------------------------------TGCCAGCAGCC-CGGTAATACGGAGGGTGCAAGCGTTATCCGGATTCACTGGGTTTAA-GGGTGCGTAG-GCGGGCAGTAAGTCCGTGGTGAAATCTCTGAGCTTAACTCAGAAACTGCCATGGATACTATTTGTCTTGAATGTTGTGGAGGTAAGCGGAATATGTCATGTAGCGGTGAAATGCTTAGATATGACATAGAACACCAATTGCGAAGGCAGCTTACTACACAAATATTGACGCTGAGGCACGAAAGCGTGGGGATCAAACAGGATTAGATACCCTGGTAGTCCACGCCCTAAACGATGATTACTCGACATCAGCTGGTGTCTGAGCGAAAGCATTAAGTAATCCACCTGGGA-GTACGATCGCAAGATTG--------------------------------------------------------------------------------------------
>1002664
---------------------------------TGTCAGC-CCCGCGGTAATACGTAGGGTGCAAGCGTTGTCCGGAATTATTGGGCGTAAAGGGTTCGTAGGCGGTTTGTCGCGTCGGGAGTGAAAACACTGGGCTTAACCGAGTGCTTGCTTTCGATACGGGCAGACTAGAGGTATGCAGGGGAGAACGGAATTCCTGGTGTAGCGGTGAAATGCGCAGATATCAGGGGGAACACCGGTGGCGAAGGCGGTTCTCTGGGCATTACCTGACGCTGAGGAGCGAAAGTGTGGGGAGCGAACAGGATTAGATACCCTGGTAGTCCACACCGTAAACGTTGGGCGCTAGGTGT-GGGCCGTGCCGCAGCTAACGCATTAAGCGCCCCGCCTGGGGAGTACGGCCGCAAGGCTA--------------------------------------------------------------------------------------------
>100307
---------------------------------TGTCAGCAGCCGCGGTAATACAGAGGGTGCAAGCGTTAATCGGAATTACTGGGCGTAAAGCGTGCGTAGACGGTTACATAAGTCGGATGTGAAAGCCCCGGGCTCAACCTGGGAATTGCATTCGAGACTGCGTAGCTAGGGTGCGGAAGAGGGAAGCGGAATTTCCGGTGTAGCGGTGAAATGCGTAGATATCGGAAGGAACACCAGTGGCGAAAGCGGCTTCCTGGTCCAGCACCGACGTTCAGGCACGAAAGCGTGGGGAGCAAACAGGATTAGATACCCTGGTAGTCCACGCCATAAACGATGAGGACTAGACGTTGAACAGTGTCGTAGCTAACGCGCTAAGTCCTCCGCCTGGGGAGTACGGCCGCAAGGTTG--------------------------------------------------------------------------------------------
>1003206
---------------------------------TGTCAGCAGCCGCGGTAATACGGAGGGAGCTAGCGTTGTTCGGAATTACTGGGCGTAAAGCGCACGTAGGCGGTTTG-TAAGTTAGAGGTGAAAGCCTGGAGCTCAACTCCAGAATTGCCTTTAG-ACTGCA-TCCTCGAA-TCAGGAGAGGTGAGTGGAATTCCGAGTGTAGAGGTGAAATTCGTAGATATTCGGAAGAACACCAGTGGCGAAGGCGGCTCACTGGAC-TGTATTGACGCTGAGGTGCGAAAGCGT-GGGAGC-AACAGGATTAGATACCCTGGTAGTCCACGCCGTAAACGATGATAA-TAGCTGTCCGGGGGTGGCGCAGCTAACGCATTAAGTTATCCGCCTGGGGAGTACGGCCGCAAGGTTA--------------------------------------------------------------------------------------------
>1003326
---------------------------------TGTCAGCCGCCGCGGTAATACGAGGGGGGCAAGCGTTGTTCGGAATTATTGGGCGTAAAGGGCGCGTA-GCGGTTTGGCAAGTTTCGTGTGAAATCTTCGGGCTCAACTCGAAGTCTGCACGGAAAACTGCCGG-CTTGAGTATGGGAGAGGTGAGTGGAATTTCCGGTGTAGCGGTGAAATGCGTAGATATCGGAAGGAACACCTGTGGCGAAAGCGGCTCACTGGACCATAACTGACGCTGAGGCACGAAAGCTAGGGGAGCAAACAGGATTAGATACCCTGGTAGTCCTAGCCCTAAACGATGATCGCTTGGTGTGGCGTCGTGCCGTAGCTAACGCGTTAAGCGATCCGCCTGGGGAGTACGGTCGCAAGGCTG--------------------------------------------------------------------------------------------
>1003653
---------------------------------TGTCAGCAGCCGCGGTAATACGTAGGTGGCAAGCGTTATCCTGAATTATTGGGCGTAAAGCGCGCGTAGGCGGTTTTTTAAGTCTGATGTGAAAGCCCACGGCTCAACCGTGGAG-GGCATTGGAAACTGGAAAACTTGAGTGCAGAAGAGGAAAGTGGAATTCCATGTGTAGCGGTGAAATGCGCAGAGATATGGAGGAACACCAGTGGCGAAGGCGACTTCCTGGTCTGTAACTGACGCTGATGTGCGAAAGCGTGGGGATCAAACAGGATTAGATACCCTGGTAGTCCACGCCGTAAACGATGAGTGCTAAGTGTTAGGTAGTGCTGCAGCTAACGCATTAAGCACTCCGCCTGGGGAATACGACCGCAAGGTTG--------------------------------------------------------------------------------------------
>1003668
---------------------------------TGCCAGCAGCCGC-GTAATACAGAGGCCACGAGCGTTAGGCGGAATCACTGGGCTTAAAGCGTGTGTAGGTGGATGACTAAGTACCTTGTGAAATCCCACGGCTCAACCGTGGAACTGCTTGGTATACTGGTTGTCTTGAGGCACTCAGGGGCGAGCGGAACAAATGGTGGAGCGGTGAAATGCGTAGATATCATTTGGAACGCCAATGGTGAAGACAGCTCGCTGGGGGTGTACTGACACTGAGACACGAAAGCCAGGGGAGCGAACGGGATTAGATACCCCGGTAGTCCTGGCCCTAAACAATGTCCACTAGGTTGTGGCCATGGCCGAAACGAAAGCGTTAAGTGGACCGCCTGGGAAGTACGGTCGCAAGGCTA--------------------------------------------------------------------------------------------
>1004022
---------------------------------TGCCAGCAGCCGCGGTAATACGAAGGGTGCAAGCGTTACTCGGAATTACTGGGCGTAAAGCGTGCGTAGGTGGTTTGTTAAGTCTGATGTGAAAGCCCTGGGCTCAACCTGGGAATTGCATTGGATACTGGCAGGCTAGAGTGCGGTAGAGGGTAGTGGAATTCCCGGTGTAGCAGTGAAATGCGTAGAGATCGGGAGGAACATCCGTGGCGAAGGCGACTACCTGGACCAGCACTGACACTGAGGCACGAAAGCGTGGGGAGCAAACAGGATTAGATACCCTGGTAGTCCACGCCCTAAACGATGCGAACTGGATGTTGGGCAGTATCGAAGCTAACGCGTTAAGTTCGCCGCCTGGGGAGTACGGTCGCAAGACTG--------------------------------------------------------------------------------------------
>1004148
---------------------------------TGTCAGCAGCCGCGGTAAGACGTAGGGTGCAAGCGTTGTCCGGATTTACTGGGCGTAAAGAGCGCGTAGGCGGCTCGTTAAGTGTGGTGTGAAATCTCAGGGCTCAACCCGGAAACGGCACCGCATACTGGCGAGCTTGAGGGATGCAGAGGTGGATGGAATTCCTGGTGTAGCGGTGAAATGCGTTGATATCAGGAGGAACACCCGTGGCGAAGGCGGTCCACTGGGCATCATCTGACGCTGAGGCGCGAAAGCGTGGGTAGCAAACAGGATTAGATACCCTGGTAGTCCACGCCCTAAACGATGGATACTAGCCGTGAGATCGTGGCGCAGCTAACGCATTAAGTATCCCGCCTGGGGAGTACGGCCGCAAGGTTG--------------------------------------------------------------------------------------------
>1004326
---------------------------------TGTCAGCCGCCGCGGTAATACGTAGGGTGCGAGCGTTGTCCGGATTTATTGGGCGTAAAGGGCTCGTAGGTGGTTGATTGCGTCGGCAGTGTAATCTTGGGGCTTAACCCTGAGCGTGCTTTGGATACGGGTTGACTTGAGGAAGGTAGGGGAGAATGGAATTCCTGGTGGAGCGGTGGAATGCGCAGATATCAGGAGGAACACCAGTGGCGAAGGCGGTTCTCTGGGCCTTTCCTGACGCTGAGGAGCGAAAGCGTCGAGAGCGAACAGGCTTAGATACCCTGGTAGTCCACGCTGTAAACGGTGGGTACTAGGTGTGGGGCCGTGCCGTAGCTAACGCTTTAAGTACCCCGCCTGGGGAGTACGGCCGCAAGGCTA--------------------------------------------------------------------------------------------
>100438
---------------------------------TGCCAGCAGCCGCGGTAATACGTAGGGGGCAAGCGTTGTCCGGAATTATTGGGCGTAAAGGGCGCGTAGGCGGATATTTAAGTCTGGTGTGAAAGGCGAGGGCTCAACCCTCGTTGGGCATCGGAAACTGGGTATCTTGAGGACAGGAGAGGAAAGTGGAATTCCACGTGTAGCGGTGAAATGCGTAGAGATGTGGAGGAACACCAGTGGCGAAGGCGACTTTCTGGACTGTAACTGACGCTGAGGCGCGAAAGCGT-GGGAGCAAACAGGATTAGATACCCTGGTAGTCCACGCCGTAAACGATGAGTGCTAGGTGTAGAGCTGTGCCGGAGTTAACACAATAAGCACTCCGCCTGGGGAGTACGGCCGCAAGGTTG--------------------------------------------------------------------------------------------
>1004415
--------------------------------TGGCCAGCAGCCGCGGTAATACGAAGGGGGCTAGCGTTGCTCGGAATGACTGGGCGTAAAGGGCGCGTAGGCGGACGGCTTTGTCGGGCGTGAAATTCCAGGGCTTAACCTTGGGGCTGCGTTCGAGACGGGTTGTCTAGAGTTTGGAAGAGGGTCGTGGAATTCCCAGTGTGGAGGTGAAATTCGTAGATATTGGGAAGAACACCGGTGGCGAAGGCGGCGACCTGGTCCTTGACTGACGCTGAGGCGCGAAAGCGTGGGGAGCAAACAGGATTAGATACCCTGGTAGTCCACGCTGTAAACGATGTGCGCTGGATGTGGG-CAGTGTCGTAGCTAACGCGGTAAGCGCACCGCCTGGG-AGTACGGCCGCAAGGTTG--------------------------------------------------------------------------------------------
>1004452
---------------------------------TGCCAGCAGCCGCGGTAATACGTAGGGGGCAAGCGTTGTCCGGAATTATTGGGCGTAAAGCGCGCGCAGGCGGTTTTGTAAGTCTGGTGTTTAATCTCGGGGCTCAACCCCGATT-CGCATCGGAAACTGTAAGACTTGAGTGCCGAAGAGGAAAGTGGAATTCCACGTGTAGCGGTGAAATGCGTAGAGATGTGGAGGAACACCAGTGGCGAAGGCGACTTTCTGGGCTGTAACTGACGCTGAGGCGCGAAAGCGTGGGGAGCAAACAGGATTAGATACCCTGGTAGTCCACGCCGTAAACGATGAATGCTAGGTGTTAGGTGGTGCCGAAGTTAACACATTAAGCATTCCGCCTGGGGAGTACGCTCGCAAGAGTG--------------------------------------------------------------------------------------------
>1004540
---------------------------------TGCCAGCCGCCGCGGTAATACGTAGGGCGCAAGCGTTATCCGGAATTATTGGGCGTAAAGAGCTCGTAGGCGGTTTGTCGCGTCTGCTGTGAATC-TGGGGGCTCAACCCCCAGCCTGCAGTGGGTACGGGCAGACTAGAGTGCGGTAGGGGAGATTGGAATTCCTGGTGTAGCGGTGGAATGCGCAGATATCAGGAGGAACACCGATGGCGAAGGCAGATCTCTGGGCCGA-ACTGACGCTGAGGAGCGAAAGGGTGGGGAGCAAACAGGCTTAGATACCCTGGTAGTCCACCCCGTAAACGTTGGGAACTAGTTGTGGGGCCGTGACGCAGCTAACGCATTAAGTTCCCCGCCTGGGGAGTACGGCCGCAAGGCTA--------------------------------------------------------------------------------------------
>100478
---------------------------------TGTCAGCCGCCGCGGTAATACGGAGGGTGCAAGCGTTGTCCGGAATCACTGGGCGTAAAGGGCGCGTAGGCGGCTCATGAAGGCTGTGGTGAAAGTCCGGGGCTCAACCTCGG-TCGGCCGTGGCGACTCGTGGGCTGGAGCACTGTAGAGGCAGGTGGAATTCCGGGTGTAGCGGTGGAATGCGTAGAGATCCGGAAGAACACCAGTGGCGAAGGCGGCCTGCTGGGCA-GTGCTGACGCTGAGGCGCGACAGCGTGGGGAGCAAACAGGATTAGATCCCCTGGTAGTCCACGCCGTAAACGATGGGCACTAGGTGCTTGGGAGTGCCGGCGCTAACGCATTAAGTGCCCCGCCTGGGGAGTACGGCCGCAAGGCTG--------------------------------------------------------------------------------------------
>1004910
---------------------------------TGCCAGCAGCCGCGGTAATACGGAAGGTCCAGGCGTTATCCGGATT-ATTGGGTTTAAAGGGCGTGTAGGCGGTTTGTTAAGCGTGTTGTGAAATTTAGATGCTCAACATTTAACTTGCAGCGCGAACTGTCAGACTTGAGTACACGCAAAGTATGCGGAATTCATGGTGTAGCGGTGAAATGCTTAGATATCATGAAGAACTCCGATTGCGAAGGCAGCGTACGGGAGTGTAACTGACGCTTAAGCTCGAAGGTGCGGGTATCGAACAGGATTAGATACCCTGGTAGTCCGCACAGTAAACGATGGATGCCCGCTGTTAGCTAGCGGCTAAGCGAAAGCATTAAGCATCCCGCCTGGGGAGTACGCCGGCAACGGTG--------------------------------------------------------------------------------------------
>1004927
---------------------------------TGCCAGCCGCCGCGGTAATACGTAGGGGGCAAGCGTTGTCCGGAATTATTGGGCGTAAAGCGCGCGCAGGCGGCGAATTAAGTTTGGTGTTTAAGCCCGGGGCTCAACCCCGGTT-CGCATCGAAAACT-GGTTGCTTGAGTGTAGGAGAGGAAAGTGGAATTCCACGTGTAGCGGTGAAATGCGTAGAGATGTGGAGGAACACCAGTGGCGAAGGCGACTTTCTGGCCTATAACTGACGCTGAGGCGCGAAAGCGTGGGGAGCAAACAGGATTAGATACCCTGGTAGTCCACGCCGTAAACGATGCATACTAGGTGTCGGGCGGTGCCGAAGTTAACACAGTAAGTATGCCGCCTGGGGAGTACGCTCGCAAGAGTG--------------------------------------------------------------------------------------------
>1005349
---------------------------------TGCCAGCAGCCGCGGTGATACGTAGGGTCCGAGCGTTGTCCGGAATTATTGGGCGTAAAGGGCTTGTAGGCGGTCCGTCGCGTCAGGAGTGAAAACTCGGGGCTTAACCCCGAGCCTGCTTTTGATACGGGCGGACTAGAGGGATGCAGGGGAGGACGGAATTCCTGGTGGAGCGGTGGAATGCGCAGATATCAGGAGGAACACCGGTGGCGAAGGCGGTTCTCTGGGCATTACCTGACGCTGAGAAGCGAAAGCGTGGGGAGCAAACAGGCTTAGATACCCTGGTAGTCCACGCCGTAAACGGTGGGCACTAGGTGTGGGGCCGTGCCGAAGCTAACGCATTAAGTGCCCCGCCTGGGGAGTACGGCCGCAAGGCTG--------------------------------------------------------------------------------------------
>100551
---------------------------------TGTCAGCAGCCGCGGTAATACGTAGGTGGCAAGCGTTATCCGGAATTATTGGGCGTAAAGAGGGAGCAGGCGGCAATAGAGGTCTGTGGTGAAAGACTGAAGCTT-ACTTCAGTA-AGCCATGGAAACCAAATAGCTAGAGTGCATTAGAGGATCGTGGAATTCC-TGTGTAGCGGTGAAATGCGTAGATATATGGAGGAACACCAGTGGCGAAGGCGACGATCTGGGATGCAACTGACGCTCAGTCCCGAAAGCGTGGGGAGCAAATAGGATTAGATACCCTAGTAGTCCACGCCGTAAACGATGAGTACTAAGTGTTGGACAGTGCTGCAGTTAACGCAATAAGTACTCCGCCTGAGTAGTACGTTCGCAAGAATG--------------------------------------------------------------------------------------------
>1005605
---------------------------------TGTCAGCCGCCGCGGTAATACGTAGGGTGCAAGCGTTGTCCGGAATTATTGGGCGTAAAGAGCTCGTAGGCGGCTTGTCACGTCGGATGTGAAAATCCAGGGCTCAACCCTGGACCTGCATTCGATACGGGCAGGCTAGAATTCGGTAGGGGAGACTGGAATTCCTGGTGTAGCGGTGAAATGCGCAGATATCAGGAGGAACACCGGTGGCGAAGGCGGGTCTCTGGGCCGATATTGACGCTGAGGAGCGAAAGCGTGGGGAGCGAAAAGGATAAGATACCCAGGTGGTCCACGCCGTAAACGTTGGGCGCTAGGTGTGGGGCCGTGCCGCAGCTAACGCATTAAGCGCCCCGCCTGGGGAGTACGGCCGCAAGGCTA--------------------------------------------------------------------------------------------
>1005671
---------------------------------TGCCAGCAGCCGCGGTAATACGAAGGGGGCTAGCGTTGCTCGGAATGACTGGGCGTAAAGGGCGCGTAGGCGGTGGATATAGTCAGATGTGAAATTCCTGGGCTTAACCTGGGGGCTGCATTTGATACTGATCTGCTTGAGTTCGGAAGAGGGTCGTGGAATTCCCAGTGTAGAGGTGAAATTCGTAGATATTGGGAAGAACACCGGTGGCGAAGGCGGCGACCTGGTCCGATACTGACGCTGAGGCGCGAAAGC-TGGGGAGCAAACAGGATTAGATACCCTGGTAGTC-ACGCTGTAAACGATGTGTGCTGGATGTTGGGCAGTGTCGTAGCTAACGCGATAAGCACACCGCCTGGGGAGTACGGCCGCAAGGTTG--------------------------------------------------------------------------------------------
>1006099
---------------------------------TGCCAGCA-CCGCGGTAATACGGAGGATCCAAGCGTTATCCGGATTCATTGGGTTTAAAGGGTGCGTAGGCGGAATGATAAGTCAGTGGTGAAATCCTGCAGCTTAACTGCAGAACTGCCATTGATACTGTCAATCTTGAGTATATTTGATGTGGGCGGAATGTGTCATGTAGCGGTGAAATGCTTAGATATGACACAGAACACCGATTGCGAAGGCAGCTCACAAAACTATAACTGACGCTGAGGCACGAAAGCGTGGGTATCAAACAGGATTAGATACCCTGGTAGTCCACGCTGTAAACTATGATTACTCGATGTTTGCAAGCGTC-AAGCGAAAGCGATAAGTAATCCACCTGGGGAGTACGCTCGCAAGAGTG--------------------------------------------------------------------------------------------
>1006150
---------------------------------TGCCAGCAGCCGCGGTGATACGTAGGGTGCGAGCGTTGTCCGGATTTATTGGGCGTAAA-GGCTCGTAGGTGGTTGATCGCGTCGGAAGTGTAATCTTGGGGCTTAACCCTGAGCGTGCTTTCGATACGGGTTGACTTGAGGAAGGTAGGGGAGAATGGAATTCCTGGTGGAGCGGTGGAATGCGCATATATCAGGAGGAACACCAGTGGCGAAGGCGGTTCTCTGGGCCTTTCCTGACGCTGAGGAGCGAAAGCGTGGGGAGCGAACAGGCTTAGATACCCTGGTAGTCCACGCTGTAAACGGTGGGTACTAGGTGTGGGGCCGTGCCGTAGCTAACGCTTTAAGTACCCCGCCTGGGGAGTACGGCCGCAAGGCTA--------------------------------------------------------------------------------------------
>1006382
---------------------------------TGTCAGCCGCCGCGGTAATACG-AGGATGCAAGCGTTATCCGGATTTATTGGGTTTAAAGGGTGCGTAGGCGGACTGATAAGTCAGTGGTGAAATCTCTTTGCTTAACAAAGAAACTGCCATTGATACTGTCGGTCTAGAGTATAGATGACGTTGGCGGAATTTGACATGTAGTGGTGAAATACTTAGATATGTCATAGAACACCGATTGCGAAGGCAGCTAACGAAACTATAACTGACGCTGAGGCACGAAAGTGCGGGGATCAAACAGGATTAGATACCCTGGTAGTCCGCACCGTAAACGATGATTACTCGTTGTTGGCCAGCGACCAAGCGAAAGCGATAAGTAATCCGCCTGGGGAG-ACGCCGGCAACGGTG--------------------------------------------------------------------------------------------
>100650
---------------------------------TGCCAGCAGCCGCGGTAATACGGAGGGTGCAAGCGTTAATCGGAATTACTGGGCGTAAAGCGCACGCAGGCGGTCTGTTAAGTCAGATGTGGAATCCCCGGGCTTAACCTGGGAACTGCATTTGAAACTGGCAGGCTTGAGTCTCGTAGAGAGGGGTAGAATTCCAGGTGTAGCGGTGAAATGCGTAGAGATCTGGAGGAATACCGGTGGCGAAGGCGGCCCCCTGGACGAAGACTGACGCTCAGGTGCGAAAGCGTGGGGAGCAAACAGGATTAGATACCCTGGTAGTCCACGCCGTAAACGATGTCGACTTGGAGGTTGTGGCTTCCGGAGCTAACGCGTTAAGTCGACCACCTGGGGAGTACGGCCGCAAGGTTA--------------------------------------------------------------------------------------------
>1006647
---------------------------------TGTCAGCAGCCGCGGTAATACGGAGGGTCCAAGCGTTATCCGGAATCATTGGGTTTAAAGGGTCCGTAGGCGGCCCGATAAGTCAGTGGTGAAATCTCCCGGCTCAACCGGGAAATGGCCATTGATACTGTCGGGCTTGAATTATTAGGAAGTAACTAGAATATGTAGTGTAGCGGTGAAATGCTTAGATATTACATGGAATACCAATTGCGAAGGCAGGTTACTACTAATGGATTGACGCTGATGGACGAAAGCGTGGGTAGCGAACAGGATTAGATACCCTGGTAGTCCACGCCGTAAACGATGGATACTAGCTGTTCGGGAGTGGCTAAGCGAAAGTGATAAGTATCCCACCTGGGGAGTACGAACGCAAGTTTG--------------------------------------------------------------------------------------------
>1007180
---------------------------------TGCCAGCAGCCGCGGTAATACGAAGGGGGCTAGCGTTGCTCGGAATCACTGGGCGTAAAGGGCGCGTAGGCGGTC-TTTAAGTCGGGGGTGAAAGCCT-GTGCTCAACAC-AGAATTGCCTTCGATACTGGGAGACTTGAGTTCGGTAGAGGTTGGTGGAAC-TGCAGTGTAGAGGTGAAATTCGTAGATATTCCA-AGAACACCGGTGGCGAAGGCGGCCAACTGGACCGACACTGACGCTGAGGCGCGAAAGCGTGGGGAGCAAACAGGATTAGATACCCTGGTAGTCCACGCCGTAAACGATGAATGCCAGCTGTTGGGCAGTAGCGCAGCTAACGCATTAAGCATTCCGCCTGGGGAGTACGGTCGCAAGATTA--------------------------------------------------------------------------------------------
>100721
---------------------------------TGTCAGCAGCCGCGGTAATACGTAGGGTGCGAGCGTTGTCCGGAATTACTGGGCGTAAAGAGCTTGTAGGCGGTCGT-CGCGTCGATCGTGAAAACTTGCAGCTCAACTGTGAGCTTGCGGTCAT-ACGGGC-GGCTAGAG-TATGCAGGGGAGACTGGAATTCCTGGTGTAGCGGTGAAATGCGCAGATATCAGGAGGAACACCGGTGGCGAAGGCGGGTCTCTGGGC-ATAACTGACGCTGAGAAGCGAAAGCGTGGGTAGCGAACAGGATTAGATACCCTGGTAGTCCACGCCGTAAACGGTGGGCGCTAGGTGTGGGTCCGTGCCGTAGCTAACGCATTAAGCGCCCCGCCTGGGGAGTACGGCCGCAAGGCTA--------------------------------------------------------------------------------------------
>1007384
---------------------------------TGTCAGCCGCCGCGGTAATACGTAGGGTGCGAGCGTTGTCCGGAATTATTGGGCGTAAAGAGCTTGTAGGCGGTTTGTCGCGCCTGCTGTGAAAT-CCGGGGCTCAACCCCGGACTTGCAGTGGGTACGGGCAGACTAGAGTGTGGTAGGGGAGACTGGAATTCCTGGTGTAGCGGTGAAAGGCGCAGATATCAGGAGGAACACCGATGGCGAAGGCAGGTCTCTGGGCCAT-ACTGACGCTGAGAAGCGAAAGCAGGGAGAGCGAACAGGATTAGATCCCCTGGTAGTCCATGCCGTAAACGTTGGGAACTAGGTGTGGGTCCGTGCCGCAGCTAACGCATTAAGTTCCCCGCCTGGGGAGTACGGCCGCAAGGCTA--------------------------------------------------------------------------------------------
>1007399
---------------------------------TGTCAGCAGCCGCGGTAATACGTAGGGTGCGAGCGTTAATCGGAATTACTGGGCGTAAAGCGAGCGCAGACGGTTACTTAAGCAGGATGTGAAATCCCCGGGCTCAACCTGGGAACTGCGTTCTGAACTGGGTGACTAGAGTGTGTCAGAGGGAGGTAGAATTCCACGTGTAGCAGTGAAATGCGTAGAGATGTGGAGGAATACCGATGGCGAAGGCAGCCTCCTGGGATAACACTGACGTTCATGCTCGAAAGCGTGGGTAGCAAACAGGATTAGATACCCTGGTAGTCCACGCCCTAAACGATGTCAATTAGCTGTTGGCTAGTAGCGTAGCTAACGCGTGAAATTGACCGCCTGGGGAGTACGGTCGCAAGATTA--------------------------------------------------------------------------------------------
>1007599
---------------------------------TGTCAGCCTCCGCGGTAATACGTAGGGTGCGAGCGTTGTCCGGGATTACTGGGCGTAAAGAGCTCGTAGGTGGTTTGTCGCGTCGTCTGTGAAATTCCGGGGCTTAACTCCGGGCGTGCAGGCGATACGGGC-TGCTTGAGTGCTGTAGGGGAGACTGGAATTCCTGGTGTAGCGGTGAAATGCGCAGATATCAGGAGGAACACCGATGGCGAAGGCAGGTCTCTGGGCAGTAACTGACGCTGAGGAGCGAAAGCATGGGTAGCGAACAGGATTAGATACCCTGGTAGTCCATGCCGTAAACGGTGGGCGCTAGGTGTAGGGCTGTGCCGTAGCTAACGCATTAAGCGCCCCGCCTGGGGAGTACGGCCGCAAGGCTAAAACTTAA---AATTGGCGG------------------------------------------------------------------------
>100791
---------------------------------TGTCAGCCGCCGCGGTAATACGTAGGGTGCAAGCGTTAATCGGAATTACTGGGCGTAAAGCGTGCGCAGGCGGCTTTGCAAGACAGATGTGAAATCCCCGGGCTTAACCTGGGAACTGCATTTGTGACTGCATGGCTGGAGTGCGGCAGAGGGGGATGGAATTCCGCGTGTAGCAGTGAAATGCGTAGATATGCGGAGGAACACCGATGGCGAAGGGAATCCCCTGGGCCTGCACTGACGCTCATGCACGAAAGCGTGGGGAGCAAACAGGATTAGATACCCTGGTAGTCCACGCCCTAAACGATGTCAACTGGTTGTTG--CAGTAACGAAGCTAACGCGTGAAGTTGACCGCCTGGAGAGTACGGCCGCAAGGTTG--------------------------------------------------------------------------------------------
>1007926
---------------------------------TGTCAGCCGCCGCGGTAATACGTAGGTCCCGAGCGTTGTCCGGATTTATTGGGCGTAAAGCGAGCGCAGGCGGTTAGATAAGTCTGTAGTTTAAGGCTGTGGCTTAACCATAGTA-CGCTTTGGAAACTGTTTAACTTGAGTGCAAGAGGGGAGAGTGGAATTCCATGTGTAGCGGTGAAATGCGTAGATTTATGGAGGACCACCGGTGGCGAAAGCGGCTCTCTGGCTTGTAACTGACGCTGAGGCTCGAAAGCGTGGGGAGCAAACGGGATTAGATACCCTGGTAGTCCACGCCGTAAACGATGAGTGCTAGGTGTTAG-TAGTGCCGTAGCTAACGCATTAAGCACTCCGCCTGGGGAGTACGACCGCAAGGTTG--------------------------------------------------------------------------------------------
>1008038
---------------------------------TGTCAGCAGCCGCGGTAATACGTGGGTCACGAGCGTTATCCGGTGTAACTGGGCGTAAAGAGTATGTAGGCGGTCTTATAAGTTACTTTTCAAAGCTCGATGCTTACCATCGAAA-AGGGAGTAATACTATGAA-CTTGAGTTTTCTTTAGGTAATCGGAATTCATGGAGGAGTAGTGAAATGCGTTGATACCATGAAGAACACCAGTGGCGAAGGCGGATTACTGGAAGATAACTGACGCTGAGATACGAAAGCTAGGGGAGCGAACCGGATTAGAGACCCGGGTAGTCCTAGCCCTAAAC-ATGCTCGTTAGCTGCACTGGTGTGGCGTAGCAAACGCGATAAACGAGCCGCCTGGGAAGTATAGCCGCAAGGCTG--------------------------------------------------------------------------------------------
>1008172
---------------------------------TGTCAGCAGCCGCGGTGATACGTAGGGTGCGAGCGTTGTCCGGATTTATTGGGCGTAAAGGGCTCGTAGGTGGTTGATCGCGTCGGAAGTGTAATCTTGGGGCTTAACCCTGAGCGTGCTTTCGATACGGGTTGACTTGAGGAAGGTAGGGGAGAATGGAATTCCTGGTGGAGCGGTGGAATGCGCAGATATCAGGAGGAACACCAGTGGCGAAGGCGGTTCTCTGGGCCTTTCCTGACGCTGAGGAGCGAAAGCGTGGGGAGCGAACAGGCTTAGATACCCTGGTAGTCCACGCTGTAAACGGTGGGTACTAGGTGTGGGGCCGTGCCGTAGCTAACGCTTTAAGTACCCCGCCTGGGGAGTACGGCCGCAAGGCTA--------------------------------------------------------------------------------------------
>1008207
---------------------------------TGTCAGCCGCCGCGGTAAGACAGAGGGTGCAAACGTTGTTCGGAATTACTGGGCGTAAAGCGAGTGTAGGCGGTTTCCTAAGTCGGATGTGAAAGCCCCGGGCTCAACCCGGGAAGTGCATTCGAAACTGGGAGGCTAGAGTGTCGGAGAGGTTGGTGGAATTCTCGGTGTAGAGGTGAAATTCGTAGATATCGAGAGGAACCCCGGTGGCGAAGGCGGCCAACTGGACGAACACTGACGCTGAGACTCGAAAGCGTGGGGAGCAAACAGGATTAGATCCCCTGGTAGTCCACGCCGTAAACGATGGGTGCTAGGTGTCGCGCGGTGCCGTAGCTAACGCATTAAGCACCCCGCCTGGGAAGTACGGCCGCAAGGCTA--------------------------------------------------------------------------------------------
>1008348
---------------------------------TGCCAGCAGCCGCGGTAATACGGAAGGTCCAGGCGTTATCCGGATTTATTGGGTTTAAAGGGAGCGTAGGCGGATTATTAAGTCAGTGGTGAAAGA-CGTGGCTCAACCATGTT-A-GCCATTGAAACTGGTA-TCTTGAGTGCAGACAGGGATGCTGGAACTCGTGGTGTAGCGGTGAAATGCTTAGATATCACGATGAACTCCAATCGCGAAGGCAGGTGTCCGGGCTGCAACTGACGCTGAGGCTCGAAAGTGTGGGTATCAAACAGGATTAGATACCCTGGTAGTCCACACAGTAAACGATGTATACTCGCGGTTTGCAAGCCGCCAAGCGAAAGCATTAAGTATACCACCTGGGGAGTACGCCGGCAACGGTG--------------------------------------------------------------------------------------------
>1008648
---------------------------------TGCCAGCAGCCGCGGTAATACGTAGGTGACAAGCGTTGTCCGGATTTATTGGGCGTAAAGCGAGCGCAGGCGGTCCGGTAAGTCTGATGTGAAAGCCCACGGCTCAACCGTGGAA-CGCATTGGAAACTGGCGGACTTGAATGTAGCAGAGGAAAGTGGAATTCCATGTGTAGCGGTGGAATGCGTAGATATATGGAGGAACACCAGTGGCGAAAGCGACTTTCTGGGCTATGATTGACGCTGAGGCTCGAAAGCGTGGGGAGCGAACAGGATTAGATACCCTGGTAGTCCACGCCGTAAACGATGAGTGCTAAGTGTTGGACAGTGCTGGAGTTAACGCATTAAGCACTCCGCCTGGGGATTACGACCGCAAGGTTG--------------------------------------------------------------------------------------------
>1008689
---------------------------------TGTCAGCCGCCGCGGTAATACGTAAGGTCCGAGCGTTGTCCGGAATCATTGGGCGTAAAGGGTACGTAGGCGGGTAAGCAAGTTAGAAGTGAAATCCTATAGCTCAACTATGGTA-AGCTTTTAAAACTGCTCATCTTGAGGTATGGAAGGGAAAGTGGAATTCCTAGTGTAGCGGTGAAATGCGCAGATATTAGGAGGAATACCGGTGGCGAAGGCGACTTTCTGGCCATAACCTGACGCTGAGGTACGAAAGCGTGGGTAGCAAACAGGATTAGATACCCTGGTAGTCCACGCCGTAAACGATGAGTGTTAGGTGTCTGGGGGTGCCGCAGCTAACGCATTAAACACTCCGCCTGGGGAGTACGCGCGCAAGCGTG--------------------------------------------------------------------------------------------
>1008902
---------------------------------TGCCAGCAGCCGCGGTGATACGTAGGGTGCGAGCGTTGTCCTGATTTATTGGGCGTAAAGGGCTCGTAGGTGGTTGATCGCGTCGGAAGTGTAATCTTGGGGCTTAACCCTGAGCGTGCTTTCGATACGGGTTGACTTGAGGAAGGTAGGGGAGAATGGAATTCCTGGTGGAGCGGTGGAATGCGCAGATATCAGGAGGAACACCAGTGGCGAAGGCGGTTCTCTGGGCCTTTCCTGACGCTGAGGAGCGAAAGCGTGGGGAGCGAACAGGCTTAGATACCCTGGTAGTCCCCGCTGTAAACGGTGGGTACTAGGTGTGGGGCCGCGCCGTAGCTAACGCTTTAAGTACCCCGCCTGGGGAGTACGGCCGCAAGGCTA--------------------------------------------------------------------------------------------
>1008941
---------------------------------TGCCAGCAGCCGCGGTAATACGTAGGTGGCAAGCGTTGTCCGGATTTATTGGGCGTAAAGCGAGCGCAGGCGGTCTCTTAAGTCTGATGTGAAAGCCCCCGGCTCAACCGGGGAG-GGCATTGGAAACTGGGAGACTTGAGTGCAGAAGAGGAGGGTGGAATTCCATGTGTAGCGGTGAAATGCGTAGATATATGGAGGAACACCAGTGGCGAAGGCGACTCTCTGGTCTGTAACTGACGCTGAGGCTCGAAAGCGTGGGGAGCAAACAGGATTAGATACCCTGGTAGTCCACGCCGTAAACGATGAGTGCTAAGTGTTGGACAGTGCTGCAGCTAACGCATTAAGCACTCCGCCTGGGGAGTACGACCGCAAGGTTG--------------------------------------------------------------------------------------------
>1009173
---------------------------------TGCCAGCCGCCGCGGTAATACGTAGGGTGCGAGCGTTGTCCGGAATTACTGGGCGTAAAGAGCTCGTAGGCGGTTTGTCGCGTCGTTCGTGAAATCTTGATGCTTAACATCAAGCGTGCGGGCGATACGGGCAGACTTGAGTACTACAGGGGAGACTGGAATTCCTGGTGTAGCGGTGAAATGCGCAGATATCAGGAGGAACACCGGTGGCGAAGGCGGGTCTCTGGGTAGTAACTGACGCTGAGGAGCGAAAGCGTGGGTAGCGAACAGGATTAGATACCCTGGTAGTCCACGCCGTAAACGTTGGGCGCTAGGTGTGGGACCGTGCCGCAGCTAACGCATTAAGCGCCCCGCCTGGGGAGTACGGCCGCAAGGCTA--------------------------------------------------------------------------------------------
>100933
---------------------------------TGCCAGCAGCCGCGGTAATACGTAGGGTCCAAGCGTTATCCGGAATCACTGGGCGTAAAGCGTGCGTAGGTGGCGTGTTAAGTGTGATGTTAAATCGTGGGGCTCAACCCTGTCGGTGCATCGCATACTGGCATGCTAGAGGACGGCAGAGGCAAGTGGAATTACTAGTGTAGCAGTGAAATGCGTAGATATTAGTAGGAACACCAATGGCGAAGGCAGCTTGCTGGGCC-ACCCTGACACTGAGGTACGAAAGCGTGGGGAGCGAACAGGATTAGATACCCTGGTAGTCCACGCCGTAAACGATGCATACTAGACGTATGGGTGCGTCGAAGCTAACGCGTTAAGTATGCCGCCTGGGAAGTACGGCCGCAAGGCTA--------------------------------------------------------------------------------------------
>1009340
---------------------------------TGCCAGCAGCCGCGGTAATACAGAGGTCTCAAGCGTTGTTCGGATTCATTGGGCGTAAAGGGTGCGTAGGTGGCGCGCTAAGTCAGGTGTGAAATTTCGGAGCTTAACTCCGAAACTGCATTTGATACTGGCGTGCTTGAGGACTGGAGAGGAGACTGGAATTCACGGTGTAGCAGTGAAATGCGTAGATATCGTGAGGAAGACCAGTGGCGAAGGCGGGTCTCTGGACAGTTCCTGACACTGAGGCACGAAGGCCAGGGGAGCAAACGGGATTAGATACCCCGGTAGTCCTGGCAGTAAACGGTGCACGTTTGGTGTGGGACTGCGCC-GAGCTAACGCGTTAAACGTGCCGCCTGGGGAGTACGGTCGCAAGATTAAAACTCAATG-AATTGACGG------------------------------------------------------------------------
>1009362
---------------------------------TGCCAGCAGCCGCGGTAATACGTAGGGTGCGAGCGTTGTCCGGAATTACTGGGCGTAAAGAGCTCGTAGGTGGTTTGTCGCGTCGTTTGTGTAAGCCCGCAGCTTAACTGCGGGACTGCAGGCGATACGGGCATACTTGAGTGCTGTAGGGGAGACTGGAATTCCTGATGTAGCGGTGGAATGCGCAGATATCAGGAGGAACACCGGTGGCGAAGGCGGGTCTCTGGGCAGTAACTGACGCTGAGGAGCGAAAGCATGGGGAGCGAACAGGATTAGATACCCTGGTAGTCCATGCCGTAAACGGTGGGCGCTAGGTGTGGGTCCGTGCCGTAGCTAACGCATTAAGCGCCCCGCCTGGGGAGTACGGCCGCAAGGCTA--------------------------------------------------------------------------------------------
>1009440
---------------------------------TGCCAGCCGCCGCGGTAATACGAAGGGGGCTAGCGTTGCTCGGAATTACTGGGCGTAAAGGGCGCGTAGGCGGACAGTTCAGTCGGGGGTGAAAGCCCGGGGCTCAACCTCGGAATTGCCTTCGATACTGGCTGTCTTGAGTACGGGAGAGGTGTGTGGAACTCCGAGTGTAGAGGTGAAATTCGTAGATATTCGGAAGAACACCAGTGGCGAAGGCGACACACTGGCCCGTTACTGACGCTGAGGCGCGAAAGCGTGGGGAGCAAACAGGATTAGATACCCTGGTAGTCCACGCTGTAAACGATGAGTGCTAGTTGTCGGGCGGTGACGCAGCTAACGCATTAAGCACTCCGCCTGGGGAGTACGGTCGCAAGATTA--------------------------------------------------------------------------------------------
>1009482
---------------------------------TGTCAGCAGCCGCGGTAATACGGAGGGTGCGAGCGTTAATCGGAATTACTGGGCGTAAAGGGTGCGTAGGTTGTTGATTAAGTTATCTGTGAAATTCCTGGGCTCAACCTGGGGTGGTCAGATAATACTGGTTGACTGGAGTACGGGAGAGGGCAGTGGAATTTCCGGTGTAGCGGTGAAATGCGTAGAGATCGGAAGGAACACCGGTGGCGAAGGCGGCTGCCTGGCCTGATACTGACACTGAGGCACGAAAGCGTGGGGAGCAAACAGGATTAGATACCCTGGTAGTCCACGCTGTAAACGATGTCAACTAGCTGTTGGTTAGTGGCGCAGCAAACGCGATAAGTTGACCGCCTGGGGAGTACGGTCGCAAGATTA--------------------------------------------------------------------------------------------
>1009763
---------------------------------TGCCAGCAGCCGCGGTAAGACGAACTGTCCTAACGTTGTTCGGAATCACTGGGCTTAAAGGGCGCGTAGGCGGTCGACCAAGTCAGGGGTGAAATCCTGCAGCTTAACTGTAGAAGTGCCTTTGATACTGGTCGTCTGGAGGGAGATAGGGGTGTGTGGAACTTCCAGTGGAGCGGTGAAATGCGTTGATATTGGAAGGAACGCCGGAGGCGAAAGCGACGCACTGGATCTCTACTGACGCTGAGGCGCGAAAGCTAGGGGAGCAAACGGGATTAGATACCCCGGTAGTCCTAGCCCTAAACGATGGGTACTAGATTGTAGATACAGTCGAAGCAAAAGTGTTAAGTACCCCGCCTGGGGAGTATGGTCGCAAGGCTG--------------------------------------------------------------------------------------------
>1009801
---------------------------------TGTCAGCCGCCGCGGTAATACGGAGGGTGCGAGCGTTAATCGGAATTACTGGGCGTAAAGGGCGCGTAGGTGGTTTGATAAGTTGTCTGTGAAAGCCCTGGGCTCAACCTGGGAAGGCCAGACAAGACTGTTAGACTAGAGTATGGGAGAGGGTAGTGGAATTTCCGGTGTAGCGGTGAAATGCGTAGAGATCGGAAGGAACACCAGTGGCGAAGGCGGCTACCTGGCCTGATACTGACACTGAGGCACGAAAGCGTGGGGAGCAAACAGGATTAGATACCCTGGTAGTCCACGCTGTAAACGATGTCAACTAGCTGTTGGTTAGTGGCGCAGCTAACGCGATAAGTTGACCGCCTGGGGAGTACGGTCGCAAGATTA--------------------------------------------------------------------------------------------
>1009894
---------------------------------TGTCAGCAGCCGCGGTAATACAGAGGGTGCGAGCGTTAATCGGATTTACTGGGCGTAAAGCGTGCGTAGGCGGCTTTTTAAGTCGGATGTGAAATCCCTGAGCTTAACTTAGGAATTACATTCGATACTGGGAAGCTAGAGTATGGGAGAGGATGGTAGAATTCCAGGTGTAGCGGTGAAATGCGTAGAGATCTGGAGGAATACCGATGGCGAAGGCAGCCATCTGGCCTAATACTGACGCTGAGGTACGAAAGCATGGGGAGCAAACAGGATTAGATACCCTGGTAGTCCATGCCGTAAACGATGTCTACTAGCCGTTGGGTAGTGGCGCAGCTAGCGCGATAAGTAGACCGCCTGGGGAGTACGGTCGCAAGACTA--------------------------------------------------------------------------------------------
>1009973
---------------------------------TGTCAGC-GCCGCGGTAATACGGAGGGAGCTAGCGTTATTCGGAATTACTGGGCGTAAAGCGCACGTAGGCGGTTTG-TAAGTAAGAGGTGAAAGCCCAGAGCTCAACTCTGGAACTGCCTTTAG-ACTGCA-TCCTTGAA-TCTGGAGAGGTCAGTGGAATTCCGAGTGTAGAGGTGAAATTCGTAGATATTCGGAAGAACACCAGTGGCGAAGGCGGCTGACTGGAC-AGTATTGACGCTGAGGTGCGAAAGCGT-GGGAGC-AACAGGATTAGATACCCTGGTAGTCCACGCCGTAAACGATGATAA-TAGCTGTCCGGGGGTGGCGCAGCTAACGCATTAAGTTATCCGCCTGGGGAGTACGGCCGCAAGGTTA--------------------------------------------------------------------------------------------
>1010163
---------------------------------TGTCAGCAGCCGCGGTAATACGGAGGATCCAAGCGTTATCCGGATTTATTGGGTTTAAAGGGTGCGTAGGCGGCTTATTAAGTCAGGGGTGAAAGACGGTGGCTCAACCATCGCAGTGCCTTTGATACTGATAAGCTTGAATGTAGTTGAGGTAGGCGGAATGAGACAAGTAGTGGTGAAATGCATAGATATGTCTCAGAACACCGATTGCGAAGGCAGCTTACTAAACTATAATTGACGCTGATGCACGAAAGCGTGGGGATCAAACAGGATTAGATACCCTGGTAGTCCACGCCCTAAACGATGATAACTCGATGTTTGCAAGCGTCTTA--CGAAGCGTTAAGTTATCCACCTGGGGAGTACGCTCGCAAGAGTG--------------------------------------------------------------------------------------------
>1010329
---------------------------------TGTCAGCCGCCGCGGTAATACGGAGGATGCGAGCGTTATTCGGAATCATTGGGTTTAAAGGGTCTGTAGGCGGGCTATTAAGTCAGGGGTGAAAGGTTTCAGCTTAACTGAGAAATTGCCTTTGATACTGGTAGTCTTGAATATCTGTGAAGTTCTTGGAATGTGTAGTGTAGCGGTGAAATGCTTAGATATTACACAGAACACCGATTGCGAAGGCAGGGGACTAA-CAGCAATTGACGCTGAGAGACGAAAGCGTGGGGAGCGAACAGGATTAGATACCCTGGTAGTCCACGCTGTAAACGATGGATACTAGCTGTTTGCGAGTGGCTAAGCGAAAGTGATAAGTATCCCACCTGGGGAGTACGCACGCAAGTGTG--------------------------------------------------------------------------------------------
>1010721
---------------------------------TGTCAGCCGCCGCGGTAATACGGAGGGTGCAAGCGTTATCCGGATTTATTGGGTTTAAAGGGTCCGTAGGCGGATCTGTAAGTCAGTGGTGAAATCTCACAGCTTAACTGTGAAACTGCCATTGATACTGCAGGTCTTGAGTAAATTTGAAGTGGCTGGAATAAGTAGTGTAGCGGTGAAATGCATAGATATTACTTAGAACACCAATTGCGAAGGCAGGTCACTAAGATTTAACTGACGCTGATGGACGAAAGCGTGGGGAGCGAACAGGATTAGATACCCTGGTAGTCCACGCCGTAAACGATGCTAACTCGTTTTTGGGCAGAGACTAAGCGAAAGTGATAAGTTAGCCACCTGGGGAGTACGTTCGCAAGAATG--------------------------------------------------------------------------------------------
>1011088
---------------------------------TGTCAGCAGCCGCGGTAATACGGAGGGGGCTAGCGTTGTTCGGAATTACTGGGCGTAAAGCGCACGTAGGCGGATTGGAAAGTTGGGGGTGAAATCCCGGGGCTCAACCCCGGAACTGCCTCCAAAACTATCAGTCTTGAGTTCGAGAGAGGTGAGTGGAATTCCGAGTGTAGAGGTGAAATTCGTAGATATTCGGAGGAACACCAGTGGCGAAGGCGGCTCACTGGCTCGATACTGACGCTGAGGTGCGAAAGCGTGGGGAGCAAACAGGATTAGATACCCTGGTAGTCCACGCCGTAAACGATGA-TGCCAGTCGTCGGGCGGTGACACACCTAACGGATTAAGCT-TCCGCCTGGGGAGTACGGTCGCAAGATTA--------------------------------------------------------------------------------------------
>101119
---------------------------------TGCCAGCCGCCGCGGTAATACGTAGGCAGCAAGCGTTGTTCGGAGTTACTGGGCGTAAAGGGTGTGTAGGCGGTTCCCTAAGTTTGGTGTGAAATCTCCCGGCTTAACCGGGAGGGTGCGCCGAAAACTGGGGAGCTAGAGTATGGGAGAGGAAAGTGGAATTCCTGGTGTAGCGGTGAAATGCGTAGATATCAGGAGGAACACCTGCGGTGTAGACGGCTTTCTGGACCATCACTGACGCTGAGACACGAAAGCGTGGGTAGCAAACAGGATTAGATACCCTGGTAGTCCACGCCCTAAACGATGCATATTTGGTGTGGGCCCGTGCCGGAGCTAACGCGTTAAATATGCCGCCTGGGGAGTACAGTCGCAAGGCTG--------------------------------------------------------------------------------------------
>1011216
---------------------------------TGTTAGCCGCCGCGGTAATACGTAGGGGGCAAGCGTTGTCCGGATTCATTGGGCGTAAAGAGCTCGTAGGCGGTTCGGTAAGTCAGGTGTGAAATCTCTGCGCTCAACGCAGAGCGGCCACCTGATACTGCCGGACTCGAGTCCGGTAGGGGAGTGTGGAATTCCCGGTGAAGCGGTGAAATGCGCAGATATCGGGAGGAACACCAGTAGCGAAGGCGGCACTCTGGGCCGTGACTGACGCTGAGGAGCGAAAGCGTGGGTAGCAAACAGGATTAGATGCCCTGGTAGTCCACGCCGTAAACGTTGGGCACTAGGTGTGGGTCCGTGCCGTAGCTAACGCATTAAGTGCCCCGCCTGGGGAGTACGGCCGCAAGGCTA--------------------------------------------------------------------------------------------
>1011361
---------------------------------TGTCAGCAGCCGCGGTAATACGGAGGGTGCGAGCGTTAATCGGAATTACTGGGCGTAAAGGGTGCGTAGGTTGTTGATTAAGTTATCTGTGAAATCCCTGGGCTCAACCTGGGCAGGTCAGATAATACTGGTTAACTCGAGTATGGGAGAGGGTAGTGGAATTTCCGGTGTAGCGGTGAAATGCGTAGAGATCGGAAGGAACACCAGTGGCGAAGGCGGCTACCTGGCCTAATACTGACACTGAGGCACGAAAGCGTGGGGAGCAAACAGGATTAGATACCCTGGTAGTCCACGCCGTAAACGATGTCAACTAGCTGTTGGTTAGTGGCGCAGCAAACGCGATAAGTTGACCGCCTGGGGAGTACGGTCGCAAGATTA--------------------------------------------------------------------------------------------
>1011380
---------------------------------TGTCAGCCGCCGCGGTAATACGTAGGGGGCAAGCGTTGTCCGGAATCATTGGGCGTAAAGAGCGTGTAGGTGGCTTGGTAAGTCCGCTGTAAAAGTCCAGGGCTCAACCCTGGAAAGCCGGTGGAAACTGTCAAGCTAGAGTCCGGAAGAGGCGAGTGGAATTCCTGGTGTAGCGGTGAAATGCGCAGATATCAGGAGGAACACCAATGGCGAAGGCAGCTCGCTGGGACGGTACTGACACTGAGACGCGAAAGCGTGGGGAGCAAACAGGATTAGATACCCTGGTAGTCCACGCCGTAAACGATGGGCACTAGGTGTGGGGCCGTGCCGACGCTAACGCATTAAGTGCCCCGCCTGGGGAGTACGGCCGCAAGGCTA--------------------------------------------------------------------------------------------
>1011476
---------------------------------TGTCAGCAGCCGCGGTGACACGTAGGCACCAAGCGTTGTCCGGATTTATTGGGCGTAAAGAGCTCGTAGGCGGTTCAGTAAGTCGGGTGTGAAAACTTTGGGCTTAACCCAAAGCGTGCATCCGATACTGCTGGACTTGAGTACGGTAGGGGAGCGGGGAATTCCTAGTGTAGCGGTGAAATGCGCAGATATTAGGAGGAACACCGGTGGCGAAGGCGCCGCTCTGGGCCGAAACTGACGCTGAGGAGCGAAAGCATGGGTAGCAAACAGGATTAGATACCCTGGTAGTCCATGCCGTAAACGTTGGGCACTAGGTGTGGGTCCGCGCCGTCGCTAACGCATTAAGTGCCCCGCCTGGGGAGTACGGCCGCAAGGTTA--------------------------------------------------------------------------------------------
>1011712
---------------------------------TGTCAGCAGCCGCGGTAATACGTAGGGTGCGAGCGTTGTCCGGAATTACTGGGCGTAAAGAGCTCGTAGGTGGTTTGTCGCGTCGTCTGTGAAATTCCGGGGCTTAACTCCGGGCGTGCAGGCGATACGGGC-TGCTTGAGTGCTGTAGGGGAGACTGGAATTCCTGGTGTAGCGGTGAAATGCGCAGATATCAGGAGGAACACCGATGGCGAAGGCAGGTCTCTGGGCAGTAACTGACGCTGAGGAGCGAAAGCATGGGTAGCGAACAGGATTAGATACCCTGGTAGTCCATGCCGTAAACGGTGGGCGCTAGGTGTAGGGCTGTGCCGTAGCTAACGCATTAAGCGCCCCGCCTGGGGAGTACGGCCGCAAGGCTA--------------------------------------------------------------------------------------------
>1011832
---------------------------------TGCCAGCAGCCGCGGTAATACGGAGGGAGCTAGCGTTATTCGGAATTACTGGGCGTAAAGCGCACGTAGGCGGTTTG-TAAGTAAGAGGTGAAAGCCTGGTGCTCAACACCAGAACTGCCTTTAG-ACTGCA-TCCTTGAA-TCAGGAGAGGTGAGTGGAATTCCGAGTGTAGAGGTGAAATTCGTAGATATTCGGAAGAACACCAGTGGCGAAGGCGGCTCACTGGAC-TGTATTGACGCTGAGGTGCGAAAGCGT-GGGAGC-AACAGGATTAGATACCCTGGTAGTCCACGCCGTAAACGATGATAA-TAGCTGTCAGGTGGTGGCGCAGCTAACGCATTAAGTTATCCGCCTGGGGAGTACGGCCGCAAGGTTA--------------------------------------------------------------------------------------------
>1011954
---------------------------------TGTCAGCAGCCGCGGTAATACGTAGGGTGCGAGCGTTGTCCGGAATTACTGGGCGTAAAGGGCTCGTAGGTGGTGTGTCGCGTCGTCTGTGAAATTCCGGGGCTTAACTCCGGGCGTGCAGGCGATACGGGCA-GCTTGAGTGCTGTAGGGGTAGCTGGAATGCCTGGTGTAGCGGTGAAATGCGCAGATATCAGGCAGAACGCCGATGGCGAAGGCAGGTTACTGGGCAGTTACTGACGCTGAGGAGCGAAAGCATGGGTAGCGAACAGGATTAGATACCCTGGTAGTCCATGCCGTAAACGGTGGGCGCTAGGTGT-GAGTCGTGCCGTAGCTAACGTGTTAAGCGCCCCGCCTGGGGAGTACGGCCGCAAGGCTA--------------------------------------------------------------------------------------------
>101208
---------------------------------TGTCAGCAGCCGCGGTAATACGTAGGGTGCGAGCGTTGTCCGGAATTATTGGGCGTAAAGGGCTCGTAGGCGGTTTGTCGCGTCGGGAGTGAAAACACCGGGCTTAACTCGGTGCTTGCTTTCGATACGGGCAGACTAGAGGTATTCAGGGGAGAACGGAATTCCTGGTGTAGCGGTGAAATGCGCAGATATCAGGAGGAACACCGGTGGCGAAGGCGGTTCTCTGGGAATATCCTGACGCTGAGGAGCGAAAGTGTGGGGAGCGAACAGGATTAGATACCCTGGTAGTCCACACCGTAAACGTTGGGCGCTAGGTGT-GGGCCGTGCCGCAGCTAACGCATTAAGCGCCCCGCCTGGGGAGTACGGCCGCAAGGCTA--------------------------------------------------------------------------------------------
>1012112
---------------------------------TGTCAGCAGCCGCGGTAATACGTAGGGGGCTAGCGTTGTCCGGAATCATTGGGCGTAAAGCGCGTGTAGGCGGTCCGGTAAGTCCGCTGTGAAAGTCGGGGGCTCAACCCTCGGGTGCCGGTGGATACTGTCGGGCTTGAGTACGGAAGAGGCGAGTGGAATTCCTGGTGTAGCGGTGAAATGCGCAGATATCAGGAGGAACACCAATTGCGAAGGCAGCTCGCTGGGACGTTACTGACGCTGAGACGCGAAAGCGTGAGGAGCAAACAGGATTAGATACCCTGGTAGTCCACGCTGTAAACGATGGGCACTAGGTGTGGGGCCGTGCCGAAGCTAACGCATTAAGTGCCCCGCCTGGGGAGTACGGCCGCAAGGCTA--------------------------------------------------------------------------------------------
>1012195
---------------------------------TGCCAGCAGCCGCGGTAATACGGAGGGTGCAAGCGTTATCCGGATTCACTGGGTTTAAAGGGTGCGTAGGTGGGTTGGTAAGTCAGTGGTGAAATCTCCGTGCTTAACATGGAAACTGCCATTGATACTACTGATCTTGAATTTTCAGGAGGTAAGCGGAATATGTCATGTAGCGGTGAAATGCTTAGATATGACATAGAACACCAATTGCGAAGGCAGCTTACTACAGGAATATTGACACTGATGCACGAAAGCGTGGGGATCAAACAGGATTAGATACCCTGGTAGTCCACGCCCTAAACGATGGATACTCGACATTTGTAAGTGTCTGAGCGAAAGCATTAAGTATCCCACCTGGGAAGTACGACCGCAAGGTTG--------------------------------------------------------------------------------------------
>1012376
---------------------------------TGTCAGCAGCCGCGGTAATACGGAAGGTCCAGGCGTTATCCGGATTTATTGGGTTTAAAGGGTGCGTAGGCCGTTTGATAAGCGTGCTGTGAAATATAGTGGCTCAACCTCTATCGTGCAGCGCGAACTGTCGAACTTGAGTGCGTAGTAGGTAGGCGGAATTCGTGGTGTAGCGGTGAAATGCTTAGATATCACGAAGAACTCCGATTGCGAAGGCAGCTTACCGTAACGTTACTGACGCTTAAGCACGAAGGTGCGGGTATCGAACAGGATTAGATACCCTGGTAGTCCGCACAGTAAACGATGGATGCTCGCTGTTGGCCAGTGGCTTAGCGAAAGCGTTAAGCATCCCACCTGGGGAGTACGCCGGCAACGGTG--------------------------------------------------------------------------------------------
>1012668
---------------------------------TGCCAGCAGCCGCGGTAATACGTAGGGGGCGAGCGTTGTCCGGATTTATTGGGCGTAAAGAGCTCGTAGGCGGTTCGATAAGTCGGATGTGAAATCTCCACGCTCAACGTGGAGAGGCCATTCGATACTGTCGGACTCGAGTCCGGTAGGGGAGTGTGGAATTCCCGGTGTAGCGGTGAAATGCGCAGAGATCGGGAGGAACACCCGTAGCGAAGGCGGCACTCTGGGCCGGTACTGACGCTGAGGAGCGAAAGCGTGGGGAGCGAACAGGATTAGATACCCTGGTAGTCCACGCCGTAAACGTTGGGCACTAGGTGTGGGACCGTGCCGTAGCTAACGCATTAAGTGCCCCGCCTGGGGAGTACGGCCGCAAGGCTA--------------------------------------------------------------------------------------------
>1012786
---------------------------------TGTCAGCAGCCGCGGTAAGACGAACCGTGCGAACGTTATTCGGAATCACTGGGCTTAAAGCGCGTGTAGGCGGGCCGGCACGTCGGCTGTGAAATCCCCCGGCTCAACCGGGGAAGGGGCACCGATACGACCGGCTTGGAGGGGGGTAGGGGGGACGGGAACTTCCGGTGGAGCGGTGAAATGCGTTGAGATCGGAAGGAACGCCCGCGGCGAAAGCGCGTCCCTGGACCCCACCTGACGCTGAGACGCGAAAGCCAGGGGAGCGAACGGGATTAGATACCCCGGTAGTCCTGGCCGTAAAC-ATGAGCACTGGGTAGGGGGCCCTGCCGCAGCGAAAGCGTGAAGTGCTCCGCCTGGGGAGTATGGTCGCAAGGCTG--------------------------------------------------------------------------------------------
>101293
---------------------------------TGCCAGCCGCCGCGGTAATACGGAGGGTGCAAGCGTTATCCGGATTTATTGGGTTTAAAGGGTCCGTAGGCGGATCTGTAAGTCAGTGGTGAAATCTCACAGCTTAACTGTGAAACTGCCATTGATACTGCAGGTCTTGAGTGTTGTTGAAGTAGCTGGAATAAGTAGTGTAGCGGTGAAATGCATAGATATTACTTAGAACACCAATTGCGAAGGCAGGTTACTAAGCAACAACTGACGCTGATGGACGAAAGCGTGGGGAGCGCACAGGATTAGATACCCTGGTAGTCCACGCCGTAAACGATGCTAACTCGTTTTTGGGCAGAGACTAAGCGAAAGTGATAAGTTAGCCACCTGGGGAGTACGGTCGCAAGAATG--------------------------------------------------------------------------------------------
>1012948
---------------------------------TGACAGCCGCCGCGGTAATACGTAGGGTGCGAGCGTTGTCCGGAATTACTGGGCGTAAAGGGCTCGTAGGTGGTTTGTCGCGTCGTCTGTGAAATTCCGGGGCTTAACTCCGGGCGTGCAGGCGATACGGGCAAACTTGAGTACTGTAGGGGTAACTGGAATTCCTGGTGTAGCGGTGAAATGCGCAGATATCAGGAGGAACACCGATGGCGAAGGCAGGTTACTGGGCAGTTACTGACGCTGAGGAGCGAAAGCATGGGTAGCGAACAGGATTAGATACCCTGGTAGTCCATGCCGTAAACGGTGGGCGCTAGGTGT-GAGTCGTGCCGTAGCTAACGCATTAAGCGCCCCGCCTGGGGAGTACGGCCGCAAGGCTA--------------------------------------------------------------------------------------------
>1013285
---------------------------------TGCCAGCAGCCGCGGTAATACGTAGGGTGCGAGCGTTGTCCGGATTTACTGGGCGTAAAGAGCTCGTAGGCGGTTTGTCACGTCGTCTGTGAAATCCTAGGGCTTAACCCTGGACGTGCAGGCGATACGGGC-TGCTTGAGTACTACAGGGGAGACTGGAATTTCTGGTGTAGCGGTGGAATGCACAGATATCAGGAAGAACACCGATGGCGAAGGCAGGTCTCTGGGTAGTAACTGACGCTGATGAGCGAAAGCAGGGGTAGCGAACAGGATTAGATACCATGGGAGTCCATGCCGTAAACGGTGGACGCTAGGTGGGGGGCCGGGCCGTAGCTAACGCATTAAGCGCCCCGCCTGGGGAGTACGGCCGCAAGGCTG--------------------------------------------------------------------------------------------
>1013299
---------------------------------TGTCAGCCGCCGCGGTAATACGTAGGGTGCGAGCGTTGTCAGGAATTACTGGGCGTAAAGAGCTCGTAGGTGGTTTGTCGCGTCGTGTGTGAATT-CCGGGGCTTAACTTCGGGGTTGCATACGATACGGGCATACTTGAGTGCTGTAGGGGAGACTGGAATTCCTGGTGTAGCGGTGAAATGCGCAGATATCAGGAGGAACACCGATGGCGAAGGCAGGTCTCTGGGCAGA-ACTGACGCTGAGGAGCGAAAGCATGGGGAGCGAACAGGATTAGATACCCTGGTAGTCCATGCCGTAAACGGTGGGCGCTAGGTGTGAGGTCGTGCCGTAGCTAACGCATTAAGCGCCCCGCCTGGGGAGTACGGCCGCAAGGCTA--------------------------------------------------------------------------------------------
>1013464
---------------------------------TGTCAGCAGCCGCGGTAATACGAAAGGTCCAAGCGTTACTCGGAATTACTGGGCGTAAAGCGCGCGTAGGCGGCTTTGTATGTCGATTGTGAAAGCCCCGGGCTCAACCTGGGAACTGCAGTCGAAACTGCAAAGCTTGAATGTTGGAGAGGTTGGGGGAATACCTAGTGGAGAAGTGAAATTCGTAGAGATTAGGTGGAACACCAGAGGCGAAGGCGCCTGACTGGCCAAACATTGACGCTGAGGCGCGAAAGCGTGGGTAGCAAACAGGATTAGATCCCCTGGTAGTCCACGCCGTAAACGATGGACACTAGCCGTTCGAGAGTGGCAAAGCTAACGCATTAAGTGTCCCGCCTGGGAAGTACGGTCGCAAGACTA--------------------------------------------------------------------------------------------
>1013500
---------------------------------TGTCAGCAGCCGCGGTAAGACGAACCGTGCGAACGTTGTTCGGAATCACTGGGCTTAAAGGGCGCGTAGGCGGGCTGCCGCGTCCGGGGTGAAATCCTCCCGCTCAACGGGAGAACGGCCTCGGATACGGGCGGCCTCGAGGGGGGTAGGGGCATCTGGAACTGTGAGTGGAGCGGTGAAATGCGTTGATATTCACAGGAACTCCGGTGGCGAAGGCGAGGTGCTGGACCCCATCTGACGCTGAGGCGCGAAAGCCAGGGGAGCGAACGGGATTAGATACCCCGGTAGTCCTGGCCCTAAACGATGGGTACTAGGTAGTAGGTACTGCCGGAGCTAAAGTGCTAAGTACCCCGCCTGGGGAGTATGGTCGCAAGGCTG--------------------------------------------------------------------------------------------
>1013615
---------------------------------TGCCAGCCGCCGCGGTAATACGTAGGGCGCGAGCGTTGTCCGGAATTATTGGGCGTAAAGAGCTTGTAGGCGGTTTGTCGCGTCTGCTGTGAAAGGCCGGAGCTTAACTCCTGTATTGCAGTGGGTACGGGCAGACTAGAGTGCAGTAGGGGAGACTGGAATTCCTGGTGTAGCGGTGGAATGCGCAGATATCAGGAGGAACACCGATGGCGAAGGCAGGTCTCTGGGCTGTAACTGACGCTGAGAAGCGAAAGAT-GGGGAGCGAACAGGATTAGATACCCTGGTAGTCCATGCCGTAAACGTTGGGCACTAGGTGTGGGGCCGCGCCGTAGCTAACG-ATTAAGTGCCCCGCCTGGGGAGTACGGCCGCAAGGCTA--------------------------------------------------------------------------------------------
>101372
---------------------------------TGTCAGCAGCCGCGGTAAGACGTAGGGGGCAAGCGTTATTCGGAATCATTGGGCGTAAAGCGCTCGTAGGCGGATCAGACAGTCGGTGAAGAAAGACCTGGGCTCAACTCAGGGAACGGCACCGATACTATTGGTCTTGAGGCAATCAGAGGGTGATGGAATTCCCGGTGTAGCGGTGAAATGCGTAGATATCGGGAGGAACACCAGTGGCGAAGGCGATCACCTGGGGTTGTTCTGACGCTGAGGAGCGAAAGCTAGGGGAGCAAACGGGATTAGATACCCCGGTAGTCCTAGCCGTAAACGATGGATACTAGGTGTATGTATGTGCCGTAGTTAACACAATAAGTATCCCGCCTGGGGAGTACGGCCGCAAGGTTA--------------------------------------------------------------------------------------------
>1013954
---------------------------------TGTCAGCCGCCGCGGTAATACGGAGGGTGCAAGCGTTATCCGGATTTACTGGGTTTAAAGGGTGCGTAGGTGGGC-AGGAAGTCAGTGGTGAAATCTCCGGGCTTAACCCGGAAACTGCCATTGATACTATTTGTCTTGAATACTTTGGAGGTAAGCGGAATATGTCATGTAGCGGTGAAATGCTTAGATATGACATAGAACACCAATTGCGAAGGCAGCTTACTACACAGTAATTGACACTGAGGCACGAAAGCGTGGGGATCAAACAGGATTAGATACCCTGGTAGTCCACGCCCTAAACGATGAT-ACTCGACATTAGCTAGTGTCTGAGCGAAAGCATTAAGTA-TCCACCTGGGAAGTACGATCGCAAGATTG--------------------------------------------------------------------------------------------
>1014513
---------------------------------TGCCAGCAGCCGCGGTAAGACGAACCGTGCGAACGTTATTCGGAATTACTGGGCTTAAAGCGCGTGTAGGCGGGCGGGTACGTCGCCACTGAAAGCCCCCGGCTCAACCGGGGAAGGGGTGCCGAAACGGCCGGCCTGGAGGGGCGTAGGGGGACCTGGAACTTCCGATGGAGCGGTGAAATGCGTTGAGATCGGAAGGAACGCCCGTGGCGAAAGCGAGGTCCTGGACGCCAACTGACGCTGAGACGCGAAAGCCAGGGGAGCGAACGGGATTAGATACCCCGGTAGTCCTGGCCGTAAACGATGGGCACTGGGTAGGGGGCCCTGCCGCAGGGAAACCGTGAAGTGCCCCGCCTGGGGAGTATGGTCGCAAGGCTG--------------------------------------------------------------------------------------------
>1014728
---------------------------------TGCCAGCAGCCGCGGTAATACGGAGGATCCAAGCGTTATCCGGATTTATTGGGTTTAAAGGGTGCGTAGGCGGCTTGTTAAGTCAGGGGTGAAAGGCGGTAGCTTAACTATCGGAGTGCCTTTGATACTGACGAGCTTGAATGCAGCTGAGGTAGGCGGAATGTGACAAGTAGCGGTGAAATGCATAGATATGTCACAGAACACCGATTGCGAAGGCAGCTTACTAAAGTGTGATTGACGCTGAGGCACGAAAGCGTGGGGATCAAACAGGATTAGATACCCTGGTAGTCCACGCCCTAAACGATGAATACTCGATGTTGGCCAGCGTCTAAGCGAAAGCGTTAAGTATTCCACCTGGGGAGTACGCCCGCAAGGGTG--------------------------------------------------------------------------------------------
>1015143
---------------------------------TGTCAGCAGCCGCGGTAATACGTAGGTGGCAAGCGTTGTCCGGAATTATTGGGCGTAAAGCGCGCGCAGGTGGTTTAATAAGTCTGATGTGAAAGCCCACGGCTCAACCGTGGAG-GGCATTGGAAACTGTTAAACTTGAGTGCAGGAGAGAAAAGTGGAATTCCTAGTGTAGCGGTGAAATGCGTAGAGATTAGGAGGAACACCAGTGGCGAAGGCGGCTTTTTGGCCTGTAACTGACACTGAGGCGCGAAAGCGTGGGTAGCAAACAGGATTAGATACCCTGGTAGTCCACGCCGTAAACTATGAGTGCTAGGTGTTAGATAGTGCCGTAGCTAACGCATTAAGCACTCCGCCTGGGGAGTACGACCGCAAGGTTG--------------------------------------------------------------------------------------------
>1015154
---------------------------------TGCCAGC-GCCGCGGTAATACGTAGGTCCCGAGCGTTGTCCGGATTTATTGGGCGTAAAGCGAGCGCAGGCGGTTTGATAAGTCTGAAGTTAAAGGCTGTGGCTCAACCATAGTT-CGCTTTGGAAACTGTCAAACTTGAGTGCAGAAGGGGAGAGTGGAATTCCATGTGTAGCGGTGAAATGCGTAGATATATGGAGGAACACCGGTGGCGAAAGCGGCTCTCTGGTCTGTAACTGACGCTGAGGCTCGAAAGCGTGGGGAGCGAACAGGATTAGATACCCTGGTAGTCCACGCCGTAAACGATGAGTGCTAGGTGTTGG-CAGTGCCGCAGCTAACGCATTAAGCACTCCGCCTGGGGAGTACGACCGCAAGGTTG--------------------------------------------------------------------------------------------
>1015227
---------------------------------TGTCAGCAGCCGCGGTAATACGTAGGGTGCAAGCGTTGTCCGGAATTATTGGGCGTAAAGGGCTCGTAGGCGGTTTGCCACGTCGGGAGTGAAAACTCAGGGCTTAACCCTGAGCCGGCTTCCGATACGGGCAGACTAGAGGTATGCAGGGGAGAACGGAATTCCTGGTGTAGCGGTGAAATGCGCAGATATCAGGAGGAACACCGGTGGCGAAGGCGGTTCTCTGGGCATTACCTGACGCTGAGGAGCGAAAGTGTGGGGAGCGAACAGGATTAGATACCCTGGTAGTCCACACCGTAAACGTTGGGCGCTAGGTGT-GGGCCGTGCCGCAGCTAACGCATTAAGCGCCCCGCCTGGGGAGTACGGCCGCAAGGCTA--------------------------------------------------------------------------------------------
>1015470
---------------------------------TGTCAGCCGCCGCGGTAATACGTAGGGGGCAAGCGTTGTCCGGAATTATTGGGCGTAAAGCGCGCGCAGGCGGTTCGTTAAGTCTGATGGTAAAGCCCGGGGCTCAACCCCGGTA-TTCATTGGAAACTGGCAAACTGGAGTGCAGGAGAGGGAAGCGGAATTCCACGTGTAGCGGTGAAATGCGTAGAGATGTGGAGGAACACCAGTGGCGAAGGCGGCTTCCTGGCCTGTAACTGACGCTGAGGCGCGAAAGCGTGGGGAGCAAACAGGATTAGATACCCTGGTAGTCCACGCCGTAAACGATGAGTGCTAGGTGTTGGGCGGTGCCGAAGTTAACACATTAAGCATTCCGCCAGGGGAGTACGCACGCAAGTGTG--------------------------------------------------------------------------------------------
>1015518
---------------------------------TGCCAGCAGCCGCGGTAATACGTAGGGTGCGAGCGTTGTCCGGAATTACTGGGCGTAAAGGGCTCGTAGGTGGTTTGTCGCGTCGTCTGTGAAATTCCGGGGCTTAACTCCGGGCGTGCAGGCGATACGGGCAAACTTGAGTACTGTAGGGGTAACTGGAATTCCTGGTGTAGCGGTGAAATGCGCAGATATCAGGAGGAACACCGATGGCGACGGCAGGTTACTGGGCAGTTACTGACGCTGAGGAGCGAAGGCATGGGTAGCGAACAGGATTAGATACCCTGGTAGTCCATGCCGTAAACGGTGGGCGCTAGGTGT-GAGTGGTGCCGTAGCTAACGCATTAAGCGCCCCGCCTGGGGAGTACGGCCGCAAGGCTA--------------------------------------------------------------------------------------------
>1015820
---------------------------------TGTCAGCAGCCGCGGTGACACGTAGGCACCAAGCGTTGTCCGGATTTATTGGGCGTAAAGAGCTCGTAGGCGGTTCAGTAAGTCGGGTGTGAAAACTCTGGGCTCAACCCAGAGCCGCCACTCGATACTGCTGGACTTGAGTTCGGTAGGGGAGCAGGGAATTCCTAGTGTAGCGGTGAAATGCGCAGATATTAGGAGGAACACCGGTGGCGAAGGCGCTGCTCTGGGCCGATACTGACGCTGAGGAGCGAAAGCGAGGGTAGCAAACAGGATTAGATACCCTGGTAGTCCACGCCGTAAACGTTGGGCACTAGGTGTGGGTCCGCGCCGTCG-TAACGCATTAAGTGCCCCGCCTGGGGAGTACGGCGGCAACGCTA--------------------------------------------------------------------------------------------
>1015969
---------------------------------TGCCAGCAGCCGCGGTAATACGTAGGTGGCAAGCGTTGTCCGGAATTATTGGGCGTAAAGCGCGCGCAGGCGGCCTTTTAAGTCTGATGTGAAAGCCCACGGCTCAACCGTGGAA-GGCATTGGAAACTGAAAGGCTTGAGTACAGAAGAGGAAAGCGGAATTCCACGTGTAGCGGTGAAATGCGTAGAGATGTGGAGGAACACCAGTGGCGAAGGCGGCTTTCTGGTCTGTAACTGACGCTGAGGCGCGAAAGCGTGGGGAGCAAACAGGATTAGATACCCTGGTAGTCCACGCCGTAAACGATGAGTGCTAAGTGTAGGGTAGTGCTGGAGCAAACGCATTAAGCACTCCGCCTGGGGAGTACGGCCGCAAGGCTG--------------------------------------------------------------------------------------------
>1015990
---------------------------------TGTCAGCAGCCGCGGTAATACGGAGGATCCAAGCGTTATCCGGAATCATTGGGTTTAAAGGGTCCGTAGGCGGCCCGATAAGTCAGCGGTGAAATCTCCCGGCTCAACCGGGAAATGGCCATTGATACTGTCGGGCTTGAATTACTAGGAAGTAACTAGAATATGTAGTGTAGCGGTGAAATGCTTAGAGATTACATGGAATACCAATTGCGAAGGCAGGTTACTACTAGTGGATTGACGCTGATGGACGAAAGCGTGGGTAGCGAACAGGATTAGATACCCTAGTAGTCCACGCCGTAAACGATGGATACTAGCTGTTGGGCAGTGGCTAAGCGAAAGTGATAAGTATCCCACCTGGGGAGTACGAACGCAAGTTTG--------------------------------------------------------------------------------------------
>1016033
---------------------------------TGTCAGCAGCCGCGGTAATACGTAGGGTGCGAGCGTTGTCCGGAATTACTGGGCGTAAAGAGCTCGTAGGTGGTTTGTTGCGTCGTCTGTGAATT-CCGGGGCTTAACTTCGGGGTGGCAGGCGATACGGGCAAACTAGAGTGCTGTAGGGGAGACTGGAATTCCTGGTGTAGCGGTGGAATGCGCAGATATCAGGAGGAACACCGATGGCGAAGGCAGGTCTCTGGGCAGA-ACTGACGCTGAGGAGCGAAAGCATGGGGAGCGAACAGGATTAGATACCCTGGTAGTCCATGCTGTAAACGGTGGGCGTTAGGTGTGGGGCTGTGCCGTAGCTAACGCATTAAGCGCCCCGCCTGGGGAGTACGGCCGCAAGGCTA--------------------------------------------------------------------------------------------
>1016118
---------------------------------TGCCAGCCGCCGCGGTAATACGGAGGGTGCAAACGTTGCTCGGAATCATTGGGCGTAAAGCGCACGTAGGCGGCCTGTTAAGTCGGGTGTGAAAGCCCTGGGCTCAACCCAGGAAGTGCACACGAAACTGGCAGGCTTGAATGTGGAAGAGGGTCGCGGAATTCCCGGTGTAGAGGTGAAATTCGTAGATATCGGGAGGAACACCAGTGGCGAAGGCGGCGACCTGGGCCAACATTGACGCTGAGGTGCGAAAGCGTGGGGAGCAAACAGGATTAGATACCCTGGTAGTCCACGCCGTAAACGATGGATGCTAGGTGTTGCGCAGCGCCGCAGTTAACGCATTAAGCATCCCGCCTGGGGAGTACGGCCGCAAGGCTA--------------------------------------------------------------------------------------------
>1016369
---------------------------------TGTCAGCAGCCGCGGTAATACGTAGGTGGCAAGCGTTGTCCGGAATTATTGGGCGTAAAGCGCGCGCAGGCGGTCTCTTAAGTCTGATGTGAAAGCCCCCGGCTCAACCGGGGAG-GGCATTGGAAACTGGGAGACTTGAGGACAGAAGAGGAGAGTGGAATTCCAAGTGTAGCGGTGAAATGCGTAGATATTTGGAGGAACACCAGTGGCGAAGGCGGCTCTCTGGTCTGTTACTGACGCTGAGGCGCGAAAGCGTGGGGAGCAAACAGGATTAGATACCCTGGTAGTCCACGCCGTAAACGATGAGTGCTAAGTGTTAGGTAGTGCTGCAGTTAACGCATTAAGCACTCCGCCTGGGGAGTACGACCGCAAGGTTG--------------------------------------------------------------------------------------------
>1016923
---------------------------------TGTCAGCCACCGCGGTAATACGTAGGTGGCAAGCGTTATCCGGAATTATTGGGCGTAAAGCGCGCGTAGGCGGTTTTTTAAGTCTGATGTGAAAGCCCACGGCTCAACCGTGGAG-GGCATTGGAAACTGGAAAACTTGAGTGCAGAAGAGGAAAGTGGAATTCCATGTGTAGCGGTGAAATGCGCAGAGATATGGAGGAACACCAGTGGCGAAGGCGACTTTCTGGTCTGTAACTGACGCTGAGGCTCGAAAGCGTGGGGAGCAAACAGGATTAGATACCCTGGTAGTCCACGCCGTAAACAATGAGTGCTAAGTGTTGGACAGTGCTGCAGCTAACGCATTAAGCACTCCGCCTGGGGAGTACGACCGCAAGGTTG--------------------------------------------------------------------------------------------
>1017063
---------------------------------TGCCAGCAGCCGCGGTAAGACAGAGGGTGCAAACGTTGTTCGGAATTACTGGGCGTAAAGCGCGTGTAGGCTGCTCGCAA-GTC-GATGTGAAAGCCCTGGGCTCAACCTAGGAAGTGCA-TTGAAACTCAGAG-CTGGAGTCCTGGAGAGGAAGGCGGAATTCTCGGTGTAGAGGTGAAATTCGTAGATATCGAGAGGAACACCGGTGGCGAAGGCGGCCTTCTGGACAGTGACTGACGCTGAGACGCGAAAGCGTGGGGAGCAAACAGGATTAGATACCCTGGTAGTCCACGCCGTAAACGATGGGTGCTAGGTGC-AGGTGGTGCCGTAGCTAACGCATTAAGCACCCCGCCTGGGGAGTACGGCCGCAAGGCTA--------------------------------------------------------------------------------------------
>101707
---------------------------------TGTCAGCAGCCGCGGTAATACGTAGGGTGCGAGCGTTGTCCGGAATTATTGGGCGTAAAGGGCTCGTAGGCGGTTTGTCGCGTCGGGAGTGAAATCCACCAGCTTAACTGGTGGTCTGCTTCCGGTACGGGCAGACTAGAGGTATGCAGGGGAGAACGGAATTCCTGGTGTAGCGGTGAAATGCGCAGATATCAGGAGGAACACCGGTGGCGAAGGCGGTTCTCTGGGCATGTCCTGACGCTGAGGAGCGAAAGTGTGGGGAGCGAACAGGATTAGATACCCTGGTAGTCCACACCGTAAACGTTGGGCGCTAGGTGT-GGGCCGTGCCGCAGCTAACGCATTAAGCGCCCCGCCTGGGGAGTACGGCCGCAAGGCTA--------------------------------------------------------------------------------------------
>1017181
---------------------------------TGCCAGCAGCCGCGGTAATACGTAGGGCGCGAGCGTTGTCCGGAATTATTGGGCGTAAAGAGCTTGTAGGCGGTTTGTCGCGTCTGCTGTGAAAGGCCGGGGCTTAACCCCTGTATTGCAGTGGGTACGGGCAGACTAGAGTGCAGTAGGGGAGACTGGAATTCCTGGTGTAGCGGTGGAATGCGCAGATATCAGGAGGAACACCGATGGCGAAGGCAGGTCTCCGGGCTGTAACTGACGCTAAGAAGCGAAAGAT-GGGGAGCGAACAGGATTAGATACCCTGGTAGTCCATGCCGTAAACGTTGGGCACTAGGTGTGGGGCCGCGCCGTAGCTAACG-ATTAAGTGCCCCGCCTGGGGAGTACGGCCGCAAGGCTA--------------------------------------------------------------------------------------------
>1017542
---------------------------------TGTCAGCAGCCGCGGTAATACGGAGGGTGCAAGCGTTATCCGGATTCACTGGGTTTAAAGGGGGCGCAGGCGGGGCTGTAAGTCAGTGGTGAAATCCCTGGGCTCAACTCGGGAACTGCCATTGATACTATAGCCCTTGAATGACGTTGAGGTTTGCGGAATGGGTCATGTAGCGGTGAAATGCATAGAGATGACCCGGAACACCAATTGCGAAGGCAGCAGGCTAAACGTAAATTGACGCTGAGGCCCGAAAGCGTGGGGAACAAACAGGATTAGATACCCAGGTAGTCCACGCCCTAAACTATGATTACTCGACATTTGTAAGTGTCTGAGCGAAAGCATTAAGTAATCCACCTGGGAAGTACGTCCGCAAGGATG--------------------------------------------------------------------------------------------
>1017817
---------------------------------TGCCAGCAGCCGCGGTAATACGTAGGGGGCAAGCGTTGTCCGGAATTATTGGGCGTAAAGCGCGCGCAGGCGGTTGCTTAAGTCTGGTGTATAAACCTGAGGCTCAACCTTGGGA-CGCATTGGAAACTGGGTAACTGGAGTGTAGGAGAGGAAAGTGGAATTCCACGTGTAGCGGTGAAATGCGTAGATATGTGGAGGAACACCAGTGGCGAAGGCGACTTTCTGGCCTATAACTGACGCTGAGGCGCGAAAGCGTGGGGAGCAAACAGGATTAGATACCCTGGTAGTCCACGCCGTAAACGATGAATGCTAGGTGTTAGGTGGTGCCGAAGTTAACACATTAAGCATTCCGCCTGGGGAGTACGCTCGCAAGAGTG--------------------------------------------------------------------------------------------
>1017844
---------------------------------TGTCAGCCGCCGCGGTAATACGGAGGGTGCAAGCGTTGTCCGGATTTATTGGGTTTAAAGGGTGCGTAGGTGGGTCTTTAAGTCTGGTTTGAAAGCAGGCGGCTTAACCGTCTGATGTGGCTGGAAACTGGAGGTCTTGAATGTGTTGGCGGTAGCCGGAACGGGTCATGTAGCGGTGAAATGCATAGATATGACCCAGAACCCCGATTGCGAAGGCAGGCTACTAGGACATGATTGACACTGAGGCACGAGAGCATGGGGAGCGAACAGGATTAGATACCCTGGTAGTCCATGCCGTAAACGATGATTACTGGCTGTCTGCGGGTGGCTGAGCGAAAGCGTTAAGTAATCCACCTGGGGAGTACGCCGGCAACGGTG--------------------------------------------------------------------------------------------
>10180
---------------------------------TGTCAGCCGCCGCGGTAATACGGAGGGTGCAAGCGTTAATCGGAATTACTGGGCGTAAAGCGCACGCAGGCGGTTTGTTAAGTCAGATGTGAAATCCCCGGGCTCAACCTGGGAGCTGCATCTGATACTGGCAAGCTTGAGTCTCGTAGAGGGGGGTAGAATTCCAGGTGTAGCGGTGAAATGCGTAGAGATCTGGAGGAATACCGGTGGCGAAGGCGGCCCCCTGGACGAAGACTGACGCTCAGGTGCGAAAGCGTGGGGAGCAAACAGGATTAGATACCCTGGTAGTCCACGCCGTAAACGATGTCGACTTGGAGGTTGTGGCTTCCGGAGCTAACGCGTTAAGTCGACCGCCTGGGGAGTACGGCCGCAAGGTTA--------------------------------------------------------------------------------------------
>101800
---------------------------------TGTCAGCCG-CCCGGTAATACGAAGGGGACTAGCGTTGTTCGGAATCACTGGGCGTAAAGAGCGAGTAGGTGGTAATATAAGTCAGATGTGAAATCCTTTATCTTAAGTTAAGAATGGCATTTGAGACTGTATTACTAGAGGACAGGAGGGGATAGTGGAATTCCAAGTGTAGAGGTG-AATTCGTAGATATTTGGAGGAACACCGGAAGCGAAGGCGTCTATCTGGCCTGAACCTGACACTGAGAAGCGAGAGCATGGGTAGCAAACAGGATTAGATACCCTGGTAGTCCATGCTGTAAACGATGATTGCTAGATGTTAGTTAGTATCTGAGCTAACGCATTAAGCAATCCGCCTGAGTAGTACGGTCGCAAGATTA--------------------------------------------------------------------------------------------
>1018122
---------------------------------TGCCAGCAGCCGCGGTAATACGTAGGGTGCAAGCGTTGTCCGGAATTATTGGGCGTAAAGAGCTCGTAGGCGGTTTGTCACGTCGGATGTGAAACCCTGAGGCTCAACCTCAGGCCTGCATTCGATACGGGCAGACTAGAATTCGGCAGGGGAGACTGGAATTCCTGGTGTAGCGGTGAAATGCGCAGATATCAGGAGGAACACCGGTGGCGAAGGCGGGTCTCTGGGCCGATATTGACGCTGAGGAGCGAAAGCGTGGGGAGCAAACAGGATTAGATGCCCTGGTAGTCCACGCCGTAAACGTTGGGCGCTAGGTGTGGGGCTGTGCCGCAGCTAACGCATTAAGCGCCCCGCCTGGGGAGTACGGCCGCAAGGCTA--------------------------------------------------------------------------------------------
>1018359
---------------------------------TGTC-GCGGCCGCGGTAATACGGAGGGTGCGAGCGTTGTCCGGATTTATTGGGTTTAAAGGGTGCGTAGGTGGCTTGTTAAGTCAGTGGTGAAATACAGCCGCTCAACGGTTGAGGTGCCATTGATACTGACA-GCTTGAAACAAGTGGAGGCTGCCGGAATGGATGGTGTAGCGGTGAAATGCATAGATATCATCCAGAACACCGATTGCGAAGGCAGGTGGCTACGTTTGATTTGACACTGAGGCACGAAAGCATGGGGAGCAAACAGGATTAGATACCCTGGTAGTCCATGCCGTAAACGATGAGGACTCGCTGTTGGGCAGCGGCTTAGGGAAACCGTTAAGTCCTCCACCTGGGGAGTACGCCGGCAACGGTG--------------------------------------------------------------------------------------------
>1018482
---------------------------------TGTCAGCCGCCGCGGTAATACGTAGGTCCCGAGCGTTATCCGGGTTTATTGGGCGTAAAGCGAGCGCAGGCGGTTAGATAAGTCTGAAGTTAAAGGCTGTGGCTTAACCATAGTA-CGCTTTGGAAACTGTTTAACTTGAGTGCAGAAGGGGAGAGTGGAATTCCATGTGTAGCGGTGAAATGCGTAGATATATGGAGGAACACCGGTGGCGAAAGCGGCTCTCTGGTCTGTAACTGACGCTGAGGCTCGAAAGCGTGGGGAGCAAACAGGATTAGATACCCTGGTAGTCCACGCCGTAAACGATGAGTGCTAGGTGTTGG-CAGTGCCGCAGCTAACGCATTAAGCACTCCGCCTGGGGAGTACGACCGCAAGGTTG--------------------------------------------------------------------------------------------
>101852
---------------------------------TGTCAGCCGCCGCGGTAATACGTAGGGTGCGAGCGTTGTCCGGAATTATTGGGCGTAAAGGGCTCGTAGGCGGTTTGTTGCGTCGGGAGTGAAATCCACTGGCTTAACTGGTGGCTTGCTTTCGATACGGGCAGACTGGAGGTATGCAGGGGAGAACGGAATTCCTGGTGTAGCGGTGAAATGCGCAGATATCAGGAGGAACACCGGTGGCGAAGGCGGTTCTCTGGGCATGTCCTGACGCTGAGGAGCGAAAGTGTGGGGAGCGAACAGGATTAGATACCCTGGTAGTCCACACCGTAAACGTTGGGCGCTAGGTGT-GGGCCGTGCCGCAGCTAACGCATTAAGCGCCCCGCCTGGGGAGTACGGCCGCAAGGCTA--------------------------------------------------------------------------------------------
>1018671
---------------------------------TGTCAGCCGCCGCGGTAATACAGAGGGTGCGAGCGTTAATCGGATTTACTGGGCGTAAAGGGCGCGTAGGCGGTTTAGTAAGTGAGATGTGAAATCCCTGGGCTTAGCCTAGGAACTGCATCTCATACTGCGAAGCTAGAGTATTGTAGAGGGTAGTGGAATTTCCGGTGTAGCGGTGAAATGCGTAGAGATCGGAAGGAACACCAGTGGCGAAGGCGGCTACCTGGACAAATACTGACGCTGATGCGCGAGAGCGTGGGGAGCAAACAGGATTAGATACCCTGGTAGTCCACGCTGTAAACGATGAAAACTAGATGTGGGCTAGTATCGAAGCTAACGCGATAAGTTTTCCGCCTGGGGAGTACGGTCGCAAGATTA--------------------------------------------------------------------------------------------
>1019465
---------------------------------TGTCAGCAGCCGCGGTAATACGTAGGTGGCAAGCGTTGTCCGGATTTATTGGGCGTAAAGCGAGTGCAGGCGGTTTAATAAGTCTGATGTGAAAGCCTTCGGCTCAACCGGAGAA-TTCATCCGAAACTGGTGAACTTGAGTGTAGAAGAGGAGAGGGGAACTCCAAGTGTAGCGGTGGAATGCGTAGATATATGGAAGAACACCAGTGGCGAAGGCGGCTCTCTGGTCTGCAACTGACGCTGAGGCTCGAAAGCATGGGTAGCGAACAGGATTAGAGACCCTGGTAGTCCATGCCGTAAACGATGAGTGCTAAGTGTTGGGCAGTGCTGCAGCTAACGCATTAAGCACTCCGCCTGGGGAGTACGACCGCAAGGTTG--------------------------------------------------------------------------------------------
>10196
---------------------------------TGTCAGCAGCCGCGGTAATACGGAGGGTGCAAGCGTTAACCGGAATTACTGGGCGTAAAGCGCACGCAGGCGGTTTGTTAAGTCAGATGTGAAATCCCCGAGCTTAACTTGGGAACTGCATTTGAAACTGGCAAGCTAGAGTCTTGTAGAGGGGGGTAGAATTCCAGGTGTAGCGGTGAAATGCGTAGAGATCTGGAGGAATACCGGTGGCGAAGGCGGCCCCCTGGACAAAGACTGACGCTCAGGTGCGAAAGCGTGGGGAGCAAACAGGATTAGATACCCTGGTAGTCCACGCTGTAAACGATGTCGACTTGGAGGTTGTGGCTTCCGGAGCTAACGCGTTAAGTCGACCGCCTGGGGAGTACGGCCGCAAGGTTA--------------------------------------------------------------------------------------------
>1019747
---------------------------------TGCCAGCAGCCGCGGTAATACGTAGGGTGCAAGCGTTAATCGGAATTACTGGGCGTAAAGCGTGCGCAGGCGGTTTCGTAAGACAGATGTGAAATCCCCGGGCTCAACCTGGGAACTGCATTTGTGACTGCGAGGCTAGAGTGTGTCAGAGGGAGGTGGAATTCCGCGTGTAGCAGTGAAATGCGTAGAGATGCGGAGGAACACCGATGGCGAAGGCAGCCTCCTGGGATAACACTGACGCTCAGGCACGAAAGCGTGGGGAGCAAACAGGATTAGATACCCTGGTAGTCCACGCCCTAAACGATGTCTACTAGTTGTCGGTTGGTAACGCAGCTAACGCGTGAAGTAGACCGCCTGGGGAGTACGGTCGCAAGATTA--------------------------------------------------------------------------------------------
>1019914
---------------------------------TGTCAGCCGCCGCGGTAATACGTAGGTGGCAAGCGTTGTCCGGATTTATTGGGTTTAAAGGGTGCGTAGGCGGTTCTATAAGTCAGTGGTGAAATCCGGCAGCTCAACTGTCGATGTGCCATTGATACTGCGGAACTTGAGTACAGACGAGGTAGGCGGAATTGACGGTGTAGCGGTGAAATGCTTAGATATCGTCAAGAACACCAATAGCGAAGGCAGCTTACTAGACTGTAACTGACGCTGATGCACGAAAGTGTGGGGATCAAACAGGATTAGATACCCTGGTAGTCTACACTGTAAACGATGATTACTCGATGTTGGCCAGCGTCTTAGCAAAAGCGATAAGTAATCCACCTGGGGAGTACGCCGGCAACGGTG--------------------------------------------------------------------------------------------
>1020262
---------------------------------TGCCAGCCGCCGCGGTAATACGGAGGGTGCAAGCGTTATCCGGATTTACTGGGTTTAAAGGGTG-GTAGGCGGACTATTAAGTCAGCGGTGAAATCTCCGGGCTCAACCCGGAAACTGCCATTGATACTATTAGTCTTGAATGTTGTGGAGGTGGGCGGAACGGGTCATGTAGCGGTGAAATGCATAGATATGACCCGGAACACCGATTGCGAAGGCAGCCCGCTACGCAACTATTGACGCTGAGGCACGAAAGCGTGGGGATCAAACAGGATTAGATACCCTGGTAGTCCACGCCCTAAACGATGATTACTCGACGTTGGCCAGCGTCCAAGCGAAAGCATTAAGTAATCCACCTGGGAAGTACGTTCGCAAGAATG--------------------------------------------------------------------------------------------
>1020410
---------------------------------TGTCAGCCGCCGCGGTAATACGTAGGTGGCAAGCGTTATCCGGAATTATTGGGCGTAAAGCGCGCGTAGGCGGTTTTTTAAGTCTGATGTGAAAGCCCACGGCTCAACCGTGGAG-GGCATTGGAAACTGGAAAACTTGATTGCAGAAGATGAAAGTGGAATTCCATGTGTAGCGGTGAAATGCGCATAGATATTGAGGAACACACGTGGCGAAGGCGACTTTCTGGTCTGTAACTGACGCTGATGTGCGAAAGCGTGGGGATCAAACAGGATTAGATACCCTGGTAGTCCACGCCGTAAACGATGAGTGCTAAGTGTTAGGTAGTGCTGCAGCTAACGCATTAAGCACTCCGCCTGGGGAGTACGACCGCAAGGTTG--------------------------------------------------------------------------------------------
>102049
---------------------------------TGCCAGCAGCCGCGGTAATACGTAGGGGGCGAGCGTTATCCGGATTTATTGGGCGTAAAGGGCTCGTAGGCGGTTCGTCGCGTCCGGTGTGAAGT-CCATCGCCTAACGGTGGATCTGCGCCGGGTACGGGCGGGCTGGAGTGCGGTAGGGGAGACTGGAATTCCCGGTGTAACGGTGGAATGTGTAGATATCGGGAAGAACACCAATGGCGAAGGCAGGTCTCTGGGCCGT-ACTGACGCTGAGGAGCGAAAGCGTGGGGAGCGAACGGGATTAGATCCCCTGGTAGTCCGCGCCGTAAACGGTGGATGCTGGATGTGGGGCCGTGTCGGAGCCAACGCGTTAAGCATCCCGCCTGGGGAGTACGGCCGCAAGGCTA--------------------------------------------------------------------------------------------
>1020633
---------------------------------TGTCAGCAGCCGCGGTAAGACGAACCGTGCGAACGTTATTCGGAATCACTGGGCTTAAAGCGCGTGTAGGCGGCCCGGCGCGTCTTTCGTGAAATCCCCCGGCTCAACCGGGGAAGGGGCGGGGATACGGCCGGGCTGGAGGGGGGTAGGGGGATCGGGAACTTCCGGTGGAGCGGTGAAATGCGTTGAGATCGGAAGGAACGCCCGCGGCGAAAGCGCGGTCCTGGACCCCACCTGACGCTGAGACGCGAAAGCCAGGGGAGCGAACGGGATTAGATACCCCGGTAGTCCTGGCCGTAAAC-ATGAGCACTGGGTAGGGGGCCCTGCCGCAGCGAAAGCGTGAAGTGCTCCGCCTGGGGAGTATGGTCGCAAGGCTG--------------------------------------------------------------------------------------------
>1020921
---------------------------------TGCCAGCCGCCGCGGTAATACGGAGGATCCAAGCGTTATCCGGAATCATTGGGTTTAAAGGGTCCGTAGGCGGTCTTGTAAGTCAGTGGTGAAAGCCCATCGCTCAACGATGGAACGGCCATTGATACTGCAGGACTTGAATTATTGGGAAGTAACTAGAATATGTAGTGTAGCGGTGAAATGCTTAGAGATTACATGGAATACCAATTGCGAAGGCAGGTTACTACCAATCGATTGACGCTGATGGACGAAAGCGTGGGTAGCGAACAGGATTAGATACCCTGGTAGTCCACGCCGTAAACGATGGATACTAGCTGTTGGGCAGTGGCTAAGCGAAAGTGATAAGTATCCCACCTGGGGAGTACGTTCGCAAGAATG--------------------------------------------------------------------------------------------
>1021333
---------------------------------TGTCAGCAGCCGCGGTAATACGTAGGGAGCGAGCGTTGTCCGAATTTACTGGGCGTAAAGCGCGCGTAGGCGGGTTTTTAAGTTGGGGGTGAAATTCCGAGGCTTAACCTCGGAACTGCCTTCAAAACTGGAAGCCTTGAGGTATGGAGAGGGAAGTGGAATTCCAGGTGTAGCGGTGAAATGCGTAGATATCTGGAGGAACACCCGTGGCGAAGGCGGCTTCCTGGCCATATCCTGACGCTGAGGTGCGAAAGCTAGGGGAGCGAACGGGATTAGATACCCCGGTAGTCCTAGCCGTAAAC-ATGGATACTAGGTGTTAGATAGTGCCGCAGCTAACGCATTAAGTATCCCGCCTGGGGAGTACGACCGCAAGGTTG--------------------------------------------------------------------------------------------
>1021335
---------------------------------TGCCAGCAGCCGCGGTAATACGTAGGGTGCAAGCGTTGTCCGGAATTATTGGGCGTAAAGAGCTCGTAGGCGGTCTGTCGCGTCTGCTGTGAAAACGTGGGGCTCAACCCTGCGCGTGCAGTGGGTACGGGCAGACTGGAGTGCAGTAGGGGAGACTGGAATTCCTGGTGTAGCGGTGAAATGCGCAGATATCAGGAGGAACACCGGTGGCGAAGGCGGGTCTCTGGGCTGTTACTGACGCTGAGGAGCGAAAGGT-GGGGAGCGAACAGGATTAGATACCCTGGTAGTCCACGCCGTAAACGTTGGGCGCTAGGTGTGGGTCTGTGCCGCAGCTAACG-ATTAAGCGCCCCGCCTGGGGAGTACGGCCGCAAGGCTA--------------------------------------------------------------------------------------------
>1021456
---------------------------------TGTCAGCAGCCGCGGTAATACGAAGGGGGCTAGCGTTGTTCGGAATCACTGGGCGTAAAGCGCGCGTAGGCGGATGACTAAGTCAGGGGTGAAATGCCAGGGCTTAACCTTGGAACTGCCTTTGATACTGGTTGTCTGGAGTACGGGAGAGGTGAGTGGAATTCCGAGTGTAGAGGTGAAATTCGTAGATATTCGGAGGAACACCAGAAGCGAAGGCGGCTCACTGGCCCGATACTGACGCTGAGGCGCGAAAGCGTGGGGAGCAAACAGGATTAGATGCCCTGGTAGTCCACGCCGTAAACGATGAATGCCAGCCGTTGGGCGGTGGCGCAGCTAACGCATTAAGCATTCCGCCTGGGGAGTACGGTCGCAAGATTA--------------------------------------------------------------------------------------------
>1021582
---------------------------------TGTCAGCAGCCGCGGTAATACGAGGGGGGCAAGCGTTGTTCGGAATTATTGGGCGTAAAGGGTGCGTA-GCGGTTTGACAAGTCTCATGTGAAATCTTCGGGCTCAACTCGAAGTCTGCATGGGAAACTGTCGG-CTTGAGTATGGGAGAGGTGAGTGGAATTTCCGGTGTAGCGGTGAAATGCGTAGATATCGGAAGGAACACCTGTGGCGAAAGCGGCTCACTGGACCATAACTGACGCTGAGGCACGAAAGCTAGGGGAGCAAACAGGATTAGATACCCTGGTAGTCCTAGCCCTAAACGATGATTGCTTGATGTAGCACTGTGTCGAAGCTAACGCGATAAGCAATCCGCCTGGGGAGTACGGTCGCAAGGCTG--------------------------------------------------------------------------------------------
>1021820
---------------------------------TGCCAGCAGCCGCGGTAATACGAAGGGTGCAAGCGTTACTCGGAATTACTGGGCGTAAAGCGTGCGTAGGTGGTCTGTTAAGTCTGATGTGAA-GCCCTGGGCTCAACCTGGGAACGGCATTGGATACTGGCAGACT-GAGTGCGGTAGAGGATAGCGGAATTCCCGGTGTAGCAGTGAAATGCGTAGATATCGGGAGGAACATCTGTGGCGAAGGCGGCTATCTGGACCAGCACTGACACTGAGGCACGAAAGCGTGGGGAGCAAACAGGATTAGATACCCTGGTAGTCCACGCCCTAAACGATGCGAACTGGATGTTGGGCAGTATCGAAGCTAACGCGTTAAGTTCGCCGCCTGGGGAGTACGGTCGCAAGACTG--------------------------------------------------------------------------------------------
>1021984
---------------------------------TGCCAGCCGCCGCGGTAAGACAGAGGGTGCAAACGTTGTTCGGAATTACTGGGCGTAAAGCGCGTGTAGGCGGCTAAGTAAGTCGGGCGTGAAATCCCACGGCTCAACCGTGGAAGTGCACTCGAAACTGCATAGCTAGAGTCCTGGAGAGGAAGGTGGAATGCTTGGTGTAGAGGTGAAATTCGTAGATATCAAGCGGAACACCGGTGGCGAAGGCGGCCTTCTGGACAGTGACTGACGCTGAGACGCGAAAGCGTGGGGAGCAAACAGGATTAGATACCCTGGTAGTCCACGCCGTAAACGATGAGTGCTAGGTGTCACGTGGTGCCGAAGCTAACGCGTTAAGCACTCCGCCTGGGGAGTACGGCCGCAAGGCTA--------------------------------------------------------------------------------------------
>1022184
---------------------------------TGTCAGCCGCCGCGGTAATACGGAGGGTGCAAGCGTTAATCGGAATTACTGGGCGTAAAGCGCACGCAGGCGGTCTGTTAAGTCAGATGTGAAATTCCCGAGCTTAACTTGGGAACTGCATTTGAAACTGGCAGGCTAGAGTCTTGTAGAGGGGGGTAGAATTCCAGGTGTAGCGGTGAAATGCGTAGAGATCTGGAGGAATACCGGTGGCGAAGGCGGCCCCCTGGACAAAGACTGACGCTCAGGTGCGAAAGCGTGGAGAGCAAACAGGATTAGATACCCTGGTAGTCCACGCTGTAAACGATGTCGATTTGGAGGTTGTGGCTTCCGGAGCTAACGCGTTAAATCGACCGCCTGGGGAGTACGGCCGCAAGGTTA--------------------------------------------------------------------------------------------
>1022363
---------------------------------TGTCAGCCGCCGCGGTAATACGTAGGGTGCGAGCGTTGTCCGGAATTACTGGGCGTAAAGAGCTCGTAGGTGGTTTGTCGCGTCGTTTGTGAAGC-CCGCAGCTTAACTGCGGGATTGCAGGCGATACGGGCATACTTGAGTGCTGTAGGGAAGACTGGAATTCCTGGTGTAGCGTTGGAATGCGCAGATATCAGGAGGAACACCGATGGCGAAGGCAGGTCTCTGGGCAGA-ACTGACGCTGAGGAGCGAAAGCATGGGTAGCGAACAGGATTAGATACCCTGGTAGTCCATGCCGTAAACGGTGGGCGCTAGGTGTGAGTTCGTGCCGTAGCTAACGCATTAAGCGCCCCGCCTGGGGAGTACGGCCGCAAGGCTA--------------------------------------------------------------------------------------------
>1022489
---------------------------------TGTCAGCAGCCGCGGTAATACGAAGGGTGCAAGCGTTGCTCGGAATTATTGGGCGTAAAGGATAGGTAGGTGGTGACATTTGTCTGGGGTGAAATCCCTGAGCTTAACTCAGGAAGTGCCTTGGAAACGGTGTCACTGGAGTACTGGGGAGGTTTGTAGAATTCCTGGTGTAGCGGTGAAATGCGTAGAGATCAGGAGGAATATCAGAGGCGAAGGCGACAAACTGGACAGTAACTGACACTCAACTACGAAAGCGTGGGTAGCAAACAGGATTAGATACCCTGGTAGTCCACGCTGTAAACGATCGGTACTAGGGATGGCGCCGTCCCGGAGCTAACGCGATAAGTACCGCGCCTGGGAAGTACGGTCGCAAGACTA--------------------------------------------------------------------------------------------
>1022659
---------------------------------TGTCAGCCGCCGCGGTAATACGTAGGGGGCGAGCGTTGTCCGGATTTATTGGGCGTAAAGAGCTCGTAGGCGGTTTGGTAAGTCGGGTGTGAAATCTCCAGGCTCAACCTGGAGAGGTCATTCGAGACTGCCAGACTAGAGTCCGGTAGGGGTGTGTGGAATTCCTGGTGGAGCGGTGAAATGCGCAGAGATCAGGAGGAACACCCGTAGCGAAGGCGGCACACTGGGCCGGTACTGACGCTGAGGAGCGAAAGCGTGGGGAGCAAACAGGATTAGATACCCTGGTAGTCCACGCCGTAAACGTTGGGCACTAGGTGTGGGACCGTGCCGTAGCTAACGCATTAAGTGCCCCGCCTGGGGAGTACGGCCGCAAGGCTA--------------------------------------------------------------------------------------------
>1022879
---------------------------------TGTCAGCAGCCGCGGTAATACAGAGGGGGCGAGCGTTATTCGGAATTATTGGGCGTAAAGGGCGCGTAGGCGGCCATTCAAGTGACGGGTGAAAGCCCTCGGCTTAACCGAGGAACTGCCTGTCAGACTGGATGGCTTGAGACCGGGAGAGGTGAGTGGAATTCCCAGTGTAGCGGTGAAATGCGTAGATATTGGGAGGAACACCAGTGGCGAAGGCGGCTCACTGGACCGGAACTGACGCTGAGGCGCGAAAGCGTGGGGAGCAAACAGGATTAGATACCCTGGTAGTCCACGCCGTAAACGATGAGTGCTTGGTGTAGCGCTGTGCCGAAGTCAACACATTAAGCACTCCGCCTGGGGAGTACGGTCGCAAGACTG--------------------------------------------------------------------------------------------
>102295
---------------------------------TGCCAGCCGCCGCGGTAATACGAAGGGGGCTAGCGTTGTTCGGATTTACTGGGCGTAAAGCGCACGTAGGCGGATTTTTAAGTCAGGGGTGAAATCCCAAGGCTCAACCTTGGAACTGCCTTTGATACTGGGGATCTTGAGTCCGGGAGAGGTGAGTGGAACTGCGAGTGTAGAGGTGAAATTCGTAGATATTCGCA-GAACACCAGTGGCGAAGGCGGCTCACTGGCCCGGAACTGACGCTGAGGTGCGAAAGCGTGGGGAGCAAACAGGATTAGATACCCTGGTAGTCCACGCCGTAAACGATGGATGCTAGCCGTTGGGCAGTGGCGCAGTTAACGCTTTAAGCATCCCGCCTGGGGAGTACGGTCGCAAGATTA--------------------------------------------------------------------------------------------
>1023159
---------------------------------TGTCAGCAGCCGCGGTAATACGGAGGGTGCAAGCGTTGTCCGGATTTATTGGGTTTAAAGGGTGCGTAGGTGGATCTTTAAGTCTGGTTTGAAAGCAGGCGGCTCAACCGTCTGATGTGGCTGGAAACTGGCGATCTTGAATGTGTTGGCGGTAGCCGGAACGGGTCATGTAGCGGTGAAATGCATAGATATGACCCAGAACCCCGATTGCGAAGGCAGGCTACTAGGACATGATTGACACTGAGGCACGAGAGCATGGGGAGCGAACAGGATTAGATACCCTGGTAGTCCATGCCGTAAACGATGATTACTGGCTGTTTGGGAGTGGCTGAGCGAAAGCGTTAAGTAATCCACCTGGGGAGTACGCCGGCAACGGTG--------------------------------------------------------------------------------------------
>1023163
---------------------------------TGCCAGCAGCCGCGGTAATACGAGGGGTCCTAGCGTTGTTCGGAATCATTGGGCGTAAAGGGTGCGTAGGTTGCCATTCAAGTCAGTTGTGAAATCCCCGGGCTCAACCCGGGAAGTGCTTCTGATACTGTTTGGCTTGAGTACTGGAGAGGATAGTAGAATTCCAGGTGTAGTGGTGAAATACGTAGATATCTGGAGGAATACCGGTGGCGAAGGCGGCTATCTGGCCATGTACTGACACTGAAGCACG-AAGCGTGGGGAGCAAACAGGATTAGATACCCTGGTAGTCCACGCCGTAAACGATGGATACTTGGTGTTGGACAGTGCCGCAGCTAACGCGTTAAGTATCCCGCCTGGGGAGTACGGTCGCAAGATTA--------------------------------------------------------------------------------------------
>1023165
---------------------------------TGTCAGCAGCCGCGGTAATACAGAGGTCCCGAGCGTTGTTCGGATTCACTGGGCGTAAAGGGTGCGTAGGTGGTGAGGAAAGTCGGATGTGAAATCTCGGAGCTCAACTCCGAAATGGCATTGGAAACTACCTTGCTGGAGGTTTGGAGGGGGGACTGGAATTCTCGGTGTAGCAGTGAAATGCGTAGATATCGAGAGGAACACCAGTGGCGAAGGCGAGTCCCTGGACAAAACCTGACACTGAGGCACGAAAGCTGGG-AAGCAAACAGGATTAGATACCCTGGTAGTCCTAGCCGTAAACGGTGCTTGCTTGCTGTAAAATTGTGGC-AAGCCAACGCGATAAGCAAGCCGCCTGGGAAGTACGGTCGCAAGATTA--------------------------------------------------------------------------------------------
>1023267
---------------------------------TGCCAGCCGCCGCGGTAATACGGAGGGTGCAAACGTTGCTCGGAATCATTGGGCGTAAAGCGCACGTAGGCGGCGAAGCAAGTTGGGTGTGAAAGCCCTGGGCTCAACCCAGGAAGTGCATTCAAAACTGCTTCGCTTGAATCTCGGAGGGGGTCAGAGAATTCCCGGTGTAGAGGTGAAATTCGTAGATATCGGGAGGAATACCAGTGGCGAAGGCGCTGACCTGGACGAAGATTGACGCTGAGGTGCGAAAGCGCGGGGAGCAAACAGGATTAGATACCCTGGTAGTCCGCGCTGTAAACGATGAGTGCTAGACGGTGGACGCTGCCGAAGCTAACGCGTTAAGCACTCCGCCTGGGGAGTACGGTCGCAAGACTA--------------------------------------------------------------------------------------------
>1023338
---------------------------------TGCCAGCCGCCGCGGTAAGACAGAGGTCCCGAGCGTTAGGCGGAATCACTGGGCTTAAAGCGTGTGTAGGCGGATGCCTAAGTACCTTGTGAAATCCCACGGCTCACCCGTGGAACTGCTCGGTATACTGGGTGTCTTGAGCCACTTAGGGGCTACCGGAACAAATGGTGGAGCGGTGAAATGCGTAGATATCATTTGGAACGCCAATGGTGAAAACAGGTAGCTGGGAGTGTGCTGACGCTGAGACACGAAAGCCAGGGGAGCAAACGGGATTAGATACCCCGGTAGTCCTGGCTGTAAACGATGTCGGCTAGATCGCAGCTGCGGTCGAAGCAAAAGTGCTAAGTCGACCGCCTGGGAAGTACGGTCGCAAGGCTA--------------------------------------------------------------------------------------------
>1023405
---------------------------------TGCCAGCAGCCGCGGTAATACGTAGGGTGCGAGCGTTGTCCGGAATTACTGGGCGTAAAGGGCTCGTAGGTGGTTTGTCGCGTCGTCTGTGAAATTCCGGGGCTTAACTCCGGGCGTGCAGGCGATACGGGCAAACTTGAGTACTGTAGGGGTAACTGGAATTCCTGGTGTAGCGGTGAAATGCGCAAATATCAGGAGGAACACCGATGGCGAAGGCAGGTTACTGGGCAGTTACTGACGCTGAGGAGCGAAAGCATGGGTAGCGAACAGGATTAGATACCCTGGTAGTCCATGCCGTAAACGGTGGGCGCTAGGTGT-GAGTCGTGCCGTAGCTAACGCATTAAGCGCCCCGCCTGGGGAGTACGGCCGCAAGGCTA--------------------------------------------------------------------------------------------
>1023428
---------------------------------TGTCAGCCGCCGCGGTAATACGTAGGTGGCAAGCGTTGTCCGGATTTATTGGGCGTAAAGCGAGCGCAGGCGGTTCCTTAAGTCTGATGTGAAAGCCCACGGCTCAACCGTGGAA-GGCATTGGAAACTGGGGAACTTGAATGCAGAAGAGGAGAGTGGAATTCCATGTGTAGCGGTGAAATGCGTAGATATATGGAGGAACACCAGTGGCGAAGGCGACTCTCTGGTCTGTAATTGACGCTGAGGCTCGAAAGCGTGGGGAGGAAACAGGATTAGATACCCTGGTAGTCCACGCCGTAAACGATGAGTGCTAAGTGTTGGACAGTGCTGCAGTTAACGCATTAAGCACTCCGCCTGGGGAGTACGGCCGCAAGGCTG--------------------------------------------------------------------------------------------
>102348
---------------------------------TGTCAGCAGCCGCGGTAATACGAAGGGGGCTAGCGTTACTCGGAATTACTGGGCGTAAAGGGCGCGTAGGCGGCGCTCCAAGTTAGGCGTGAAAGTCCTGGGCTCAACCTGGGAACTGCGCTTAAGACTGGAGTGCTTGAGGATGGAAGAGGGTTGTGGAATTCCCAGTGTAGAGGTGAAATTCGTAGATATTGGGAAGAACACCGGTGGCGAAGGCGGCAACCTGGTCCATTACTGACGCTGAGGCGCGACAGCGTGGGGAGCAAACAGGATTAGATACCCTGGTAGTCCACGCCGTAAACGATGTGCGCTGGATGTTGGGCAGTGTCGTAGCTAACGCGATAAGCGCACCGCCTGGGGAGTACGGCCGCAAGGTTG--------------------------------------------------------------------------------------------
>1023953
---------------------------------TGCCAGCCGCCGCGGTAATACGGAGGATCCAAGCGTTATCCGGATTTATTGGGTTTAAAGGGTGCGTAGGCGGCTTTTTAAGTCAGGGGTGAAAGACGGTGGCTCAACCATCGCAGTGCCCTTGATACTGAAGAGCTTGAATGAACTAGAGGTAGGCGGAATGTGACAAGTAGCGGTGAAATGCATAGATATGTCACAGAACACCGATTGCGAAGGCAGCTTACTATGGTTAAATTGACGCTGAGGCACGAAAGGGTGGGGAACAAACAGGATTAGATACCGTGGTAGTCCACGCCCTAAACGATGAATACTCGCTGTTAGCTAGCGGCTAAGCGAAAGCGTTAAGTATTCCACCTGGGGAGTACGGTCGCAAGATTG--------------------------------------------------------------------------------------------
>1023988
---------------------------------TGCCAGCCGCCGCGGTAATACGTAGGTCCCGAGCGTTGTCCGGATTTATTGGGCGTAAAGCGAGCGCAGGCGGTTAGATAAGTCTGAAGTTAAAGGCTGTGGCTTAACCATAGTA-CGCTTTGGAAACTGTTTAACTCGAGTGCAAGAGGGGAGAGTGGAATTCCATGTGTAGCGGTGAAATGCGTAGATATATGGAGGAACACCGGTGGCGAAAGCGGCTCTCTGGCTTGTAACTGACGCTGAGGCTCGAAAGCGTGGGGAGCAAACAGGATTAGATACCCTGGTAGTCCACGCCGTAAACGATGAGTGCTAGGTGTTAG-TAGTGCCGTAGCTAACGCATTAAGCACTCCGCCTGGGGAGTACGACCGCAAGGTTGAAACT-AAATGAATTGACGG------------------------------------------------------------------------
>1024056
---------------------------------TGCCAGCAGCCGCGGTAATACGAAGGGGGCTAGCGTTGTTCGGAATTACTGGGCGTAAAGCGCGCGTAGGCGGTGATCTTTGTCAGAGGTGAAATCCCGAGGCTCAACTTCGGAATTGCCTTTGAAACGGGATCGCTTGAGTCCGAGAGAGGATGGCGGAATTCCTAGTGTAGAGGTGAAATTCGTAGATATTAGGAAGAACACCGGTGGCGAAGGCGGCCATCTGGCTCGGTACTGACGCTCAGGCGCGAAAGCGGGGG-AGCAAACAGGATTAGATACCCTGGTAGTCCACGCCGTAAACTATGAATGCTAGTTGTTGGGCAGTGACGCAGCTAACGCGTTAAGCATTCCGCCTGGGGAGTACGGTCGCAAGATTA--------------------------------------------------------------------------------------------
>1024093
---------------------------------TGTCAGCAGCCGCGGTAATACGTATGGAGCGAGCGTTGTCCGGAATTATTGGGCGTAAAGGGTACGCAGGCGGTTTAGTAAGTCGAATGTTAAAGATCGGGGCTCAACCCCGTAA-AGCATTGGAAACTGATAAACTTGAGTAGTGGAGAGGAAAGTGGAATTCCTAGTGTAGTGGTGAAATACGTAGATATTAGGAGGAATACCAGTAGCGAAGGCGACTTTCTGGACACAAACTGACGCTGAGGTACGAAAGCGTGGGGAGCAAACAGGATTAGATACCCTGGTAGTCCACGCCGTAAACGATGAATGCTAGGTGTTGGGCGGTGCCGAAGTTAACACATTAAGCATTCCGCCTGGGGAGTACGCACGCAAGTGTG--------------------------------------------------------------------------------------------
>1024188
---------------------------------TGTCAGCAGCCGCGGTAATACGGAGGGGGCTAGCGTTGTTCGGAATTACTGGGCGTAAAGCGCACGTAGGCGGTTTG-TAAGTCAGAGGTGAAAGCCTGGAGCTCAACTCCAGAATTGCCTTTAG-ACTGCA-TCCTTGAT-CGCGGAGAGGTGAGTGGAATTCCGAGTGTAGAGGTGAAATTCGTAGATATTCGGAAGAACACCAGTGGCGAAGGCGGCTCACTGGAC-GCTGATGACGCTGAGGTGCGAAAGCGT-GGGAGC-AACAGGATTAGATACCCTGGTAGTCCACGCCGTAAACGATGATAA-TAGCTGTCCGGGGGTGGCGCAGCTAACGCATTAAGTTATCCGCCTGGGGAGTACGGCCGCAAGGTTA--------------------------------------------------------------------------------------------
>10243
---------------------------------TGCCAGCAGCCGCGGTAATACGGAGGGTGCAAGCGTTAATCGGAATTACTGGGCGTAAAGCGCACGCAGGC-GGTCAATAAGTTAGATGTGAAATCCCCGGGCTCAACCTGGGAATGGCATCTAAAACTGGTTGACTAGAGTCTCGTAGAGGGGGGTAGAATTCCACGTGTAGCGGTGAAATGCGTAGAGATGTGGAGGAATACCGGTGGCGAAGGCGGCCCCCTGGACGAAGACTGACGCTCAGGTGCGAAAGCGTGGGGAGCAAACAGGATTAGATACCCTGGTAGTCCACGCTGTAAACGATGTCGATTTGGAGGTTGTGGCTTCCGGAGCTAACGCGTTAAATCGACCGCCTGGGGAGTACGGCCGCAAGGTTA--------------------------------------------------------------------------------------------
>1024520
---------------------------------TGTCAGCCGCCGCGGTAATACGTAGGGTGCAAGCGTTAATCGGAATTACTGGGCGTAAAGCGTGCGCAGGCGGTTTTGTAAGACAGTGGTGAAATCCCCGGGCTCAACCTGGGAACTGCCATTGTGACTGCAAGGCTAGAGTGCGGCAGAGGGGGATGGAATTCCGCGTGTAGCAGTGAAATGCGTAGATATGCGGAGGAACACCGATGGCGAAGGCAATCCCCTGGGCCTGCACTGACGCTCATGCACGAAAGCGTGGGGAGCAAACAGGATTAGATACCCTGGTAGTCCACGCCCTAAACGATGTCAACTGGTTGTTG--CAGTAACGAAGCTAACGCGTGAAGTTGACCGCCTGGGGAGTACGGCCGCAAGGTTG--------------------------------------------------------------------------------------------
>102471
---------------------------------TGCCAGCCGCCGCGGTAATACGTAGGGGGCAAGCGTTATCCGGAATTACTGGGTGTAAAGGGCGCGTAGGCGGCCTGGTAAGCCAGATGTGAAAGCCCGAAGCTTAACTTCAGGATTGCATTTGGAACTATCAAGCTAGAGTACAGGAGAGGAAAGGGGAATTCCTAGTGTAGCGGAGAAATGCGTAGATATTAGGAAGAACACCAGTGGCGAAGGCGACTTTCTGGAC-GAAACTGACGCTGAGGATCGAAAGCGTGGGGAGCAAACAGGATTAGATACCCTGGTAGTCCACGCTGTAAACGATGAGTGCTAGGTGTCGGACGGTGCCGCAGCTAACGCAATAAGCACTCCACCTGGGGAGTACGATCGCAAGATTG--------------------------------------------------------------------------------------------
>1024739
---------------------------------TGTCAGCAGCCGCGGTGACACGTAGGCACCAAGCGTTGTCCGGATTTATTGGGCGTAAGGAGCTCGTAGGCGGTTCGATAAGTCGGGTGTGAAAACTTTGGGCTCAACCCAAAGCGTGCATTCGATACTGTTGGACTAGAGTTCGGTAGGGGAGTGGGGAATTCCTAGTGTAGCGGGGAAATGCGCAGATATTAGGAGGAACACAGGTGGCGAAGGCGCCACTCTGGGCCGAAACTGCCGCTGAGGAGCGAAAGCGTGGGTAGCAAACAGGATTAGATACCCTGGTAGTCCACGCCGTAAACGTTGGGCACTAGGTGTGGGTCCGCGCCGTCGCAAACGCATTAAGTGCCCCGCCTGGGGAGTACGGCCGCAAGGTTA--------------------------------------------------------------------------------------------
>1024772
---------------------------------TGTCAGCCGCCGCGGTAATACGTAGGGTGCGAGCGTTGTCCGGAATTATTGGGCGTAAAGGGCTCGTAGGCGGTTTGTCGCGTCGGGAGTGTAATCCACCAACTTAATTGGTGGGGTGCTTTCGGTACGGGCAGACCGGAGGTATGCAGGGGAGAACGGAATTCCTGGTGTAGCGGTGAAATGCGCAGATATCAGGAGGAACACCGGTGGCGAAGGCGGTTCTCTGGGCATGTCCTGACGCTGAGGAGCGAAAGTGTGGGGAGCGAACAGGATTAGATACCCTGGTAGTCCACACCGTAAACGTTGGGCGCTAGGTGT-GGGCCGTGCCGCAGCTAACGCACTAAGCGCCCCGCCTGGGGAGTACGGCCGCAAGGCTA--------------------------------------------------------------------------------------------
>1025313
---------------------------------TGTCAGCAGCCGCGGTAATACAGAGGTCTCAAGCGTTGTTCGGATTCATTGGGCGTAAAGGGTGCGTAGGCGGCTAGGCAAGTCTGGTGTGAAATCCCGGGGCTCAACCCCGGAACTGCACTGGATACTGCTTTGCTAGAGTACTGGAGAGGGAACTGGAATTTACGGTGTAGCAGTGAAATGCGTAGATATCGTAAGGAAGACCAGAGGCGAAGGCGAGTTCCTGGACAGTTACTGACGCTGAGGCACGAAGGCCAGGGGAGCAAACGGGATTAGAT-CCCCGGTAGTCCTGGCAGTAAACGGTGTGCGTTTGGTGTGGGACCGTGCCGGAGCTAACGCGTTAAACGCACCGCCTGGGGAGTACGGTCGCAAGATTA--------------------------------------------------------------------------------------------
>1025876
----------------------------------GTCAGCCGCCGCGGTAATACGTAGGGGGCAAGCGTTGTCCGGAATTATTGGGCGTAAAGCGCGCGCAGGCGGTTCTTTAAGTCTGGTGTCTAAGTGCGGGGCTCAACCCCGTGA-TGCACTGGAAACTGGGGAACTTGAGTGCCGAAGAGGAGAGCGGAATTCCACGTGTAGCGGTGAAATGCGTAGAGATGTGGAGGAACACCAGTGGCGAAGGCGGCTCTCCGGGCTGTAACTGACGCTGAGGCGCGAAAGCGTGGGGAGCAAACAGGATTAGATACCCTGGTAGTCCACGCTGTAAACGATGAGTGCTAGGTGTTGGGCGGTGCCGAAGTTAACACATTAAGCACTCCGCCTGGGGAGTACGGTCGCAAGACTG--------------------------------------------------------------------------------------------
>1025949
---------------------------------TGCCAGCCGCCGCGGTAATACGAAGGGGGCTAGCGTTGTTCGGAATTACTGGGCGTAAAGCGCACGTAGGCGGACATTTAAGTCAGGGGTGAAATCCCGGGGCTCAACCCCGGAACTGCCTTTGATACTGGGTGTCTTGAGTCCGAGAGAGGTGAGTGGAATTCCGAGTGTAGAGGTGAAATTCGTAGATATTCGGAGGAACACCAGTGGCGAAGGCGGCTCACTGGCTCGGTACTGACGCTGAGGTGCGAAAGCGTGGGGAGCAAACAGGATTAGATACCCTGGTAGTCCACGCCGTAAACGATGAGAGCTAGCCGTCGGTCGGTGGCGCAGCTAACGCATTAAGCTCTCCGCCTGGGGAGTACGGTCGCAAGATTA--------------------------------------------------------------------------------------------
>1026231
---------------------------------TGTCAGCCGCCGCGGTAATACAGAGGTCTCAAGCGTTGTTCGGAATCACTGGGCGTAAAGGGTGCGTAGGCGGCGCGGAAAGTCAGGGGTGAAATCCCGGAGCTCAACTCCGGAACTGCCTTTGATACTCCCGCGCTAGAGAGCTGGAGGGGACATCGGAATTCACGGTGGAGCAGTGAAATGCGTGGATATCGTGAGGAACACTAGTGG-GAAGGCGGATGTCTGGACAGTATCTGACGCTGAGGCACGAAGGCCAGGGGAGCGAACGGGATTAGAT-CCCCGGTAGTCCTGGCAGTAAACGGTGCACGCTTGGTATGGGGCCGTGCCGGAGCTAACGCGTTAAGCGTGCCGCCTGGGAAGTACGGTCGCAAGATTA--------------------------------------------------------------------------------------------
>1026261
---------------------------------TGTCAGCCGCCGCGGTAATACATGGGGTGCAAACGTTGCTCGGAATTATTGGGCGTAAAGCGCACGTAGGCGGTTTGTTAAGTCGGATGTGAAAGCCCTCGGCTCAACTGAGGATGTGCACCCGAAACTGGCAAGCTTGAGTACTAAAGAGGGTCGCGGAATTCCCGGTGTAGAGGTGAAATTCGTAGATATCGGGAGGAACACCGGTGGCGAAGGCGGCGACCTGGGTAGATACTGACGCTGAGGTGCGAAAGCGGGGGGAGCAAACAGGATAAGATACCCTGGTAGTCCTCGCCGTAAACGATGGATGCTAGATGTTTCCAGGTGTCGTAGCTAACGCGTTAAGCATCCCGCCTGGGGAGTACGGCCGCAAGGCTG--------------------------------------------------------------------------------------------
>1026308
---------------------------------TGCCAGCCGCCGCGGTAATACGTAGGGTGCGAGCGTTAATCGGAATTACTGGGCGTAAAGCGTGCGCAGGCGGTTATGTAAGACAGATGTGAAATGCCCGGGCTCAACCTGGGAACTGCATTTGTGACTGCATGGCTAGAGTTTGGCAGAGGGGGGTAGAATTCCACGTGTAGCAGTGAAATGCGTAGAGATGTGGAGGAATACCGATGGCGAAGGCAGCCCCCTGGGATAACACTGACGCTCATGCACGAAAGCGTGGGGAGCAAACAGGATTAGATACCCTGGTAGTCCACGCCCTAAACGATGTCTACTAGTTGTCGGGTGGTAACGCAGCTAACGCGTGAAGTAGACCGCCTGGGGAGTACGGTCGCAAGATTA--------------------------------------------------------------------------------------------
>1026431
---------------------------------TGTCAGCCGCCGCGGTAATACGTAGGGTGCAAGCGTTGTCCGGAATTATTGGGCGTAAAGAGCTCGTAGGTGGCCTGTCGCGTCGGCTGTGAAAACCTGGGGCTCAACTCTGGGCGTGCGGTCGATACGGGCACACTTGAGTTCGGCAGGGGAGACTGGAATTCCTGGTGTAGCGGTGAAATGCGCAGATATCAGGAGGAACCCCGGTGGCGGAGGCGGGTCTCTGGGCCGATACTGACGCTGAGGAGCGAAAGCATGGGTAGCGAACAGGATTAGATGCCCTGGGAGTCCATGCCGTAAACGTTGGGCGCTAGGTGTGGGGCCGTGCCGCAGCTAACGCATTAAGCGCCCCGCCTGGGGAGTACGGCCGCAAGGCTA--------------------------------------------------------------------------------------------
>1026498
---------------------------------TGTCAGCAGCCGCGGTAATACGTAGGGTGCGAGCGTTAATCGGAATTACTGGGCGTAAAGCGAGCGCAGACGGTTACTTAATCAGGATGTGAAATCCCCGGGCTCAACCTGGGAACTGCGTTCTGAACTGGGTAGCTAGAGTATGTCAGATGGGGGTAGAATTCCACGTGTAGCAGTGAAATGCGTAGAGATGTGGAGGAATACCGATGGCGAAGGCAGCCCCCTGGGATAATACTGACGTTCATGCTCGAAAGCGTGGGTAGCAAACAGGATTAGATACCCTGGTAGTCCACGCCCTAAACGAGGTCGATTAGCTGTTGGGTAGTAGCGTAGCTAACGCGTGAAATCGACCGCCTGGGGAGTACGGTCGCAAGATTA--------------------------------------------------------------------------------------------
>1027114
---------------------------------TGTCAGCCGCCGCGGTAAGACGAACCGTGCGAACGTTATTCGGAATCGCTGGGCTTAAAGCGCGTGTAGGCGGGACGGCACGTCGCCGCTGAAATCCCCCGGCTCAACCGGGGAAGTGGCGCCGATACGACCGGCCTGGAGGGACGTAGGGGGGGCTGGAACTTCCGGTGGAGCGGTGAAATGCGTTGAGATCGGAAGGAACGCCCGTGGCGAAAGCGAGCCCCTGGACGTCTACTGACGCTGAGACGCGAAAGCCAGGGGAGCGAACGGGATTAGATACCCCGGTAGTCCTGGCCGTAAACGATGGGCACTGGGTGGGGGGCCCTGCCGTAGGGAAACCGTGAAGCGCCCCGCCTGGGGAGTATGGTCGCAAGGCTG--------------------------------------------------------------------------------------------
>1027121
---------------------------------TGTCAGTCGCCGCGGTAATACGGAGGATCCAAGCGTTATCCGGATTTATTGGGTTTAAAGGGTGCGTAGGCGGCCAGTTAAGTCAGGGGTGAAAGACGGTAGCTCAACTATCGCAGTGCCTTTGATACTGACGGGCTTGAATACACTTGAGGTAGGCGGAATGTGACAAGTAGCGGTGAAATGCATAGATATGTCACAGAACACCAATTGCGAAGGCAGCTTACTAAAGTGTGATTGACGCTGAGGCACGAAAGCGTGGGGATCAAACAGGATTAGATACCCTGGTAGTCCACGCCCTAAACGATGAATACTCGATGTTGGCCAGCGTCTAAGCGAAAGCGTTAAGTATTCCACCTGGGGAGTACGCCCGCAAGGGTG--------------------------------------------------------------------------------------------
>1027418
---------------------------------TGCCAGCAGCCGCGGTAATACGGAGGGAGCTAGCGTTGTTCGGATATACTGGGCGTAAAGCGTACGTAGGCGGCGCAGCAAGTCAGGGGTGAAATCCCGGAGCTCAACTCCGGAACTGCCTTTGAAACTGCAGTGCTAGAATCCTGGAGAGGCGAGTGGAATTCCGAGTGTGGAGGTGAAATTCGTAGATATTCGGAAGAACACCAGTGGCGAAGGCGACTCGCTGGACAGGTATTGACGCTGAGGTGCGAAAGC--GGGGAGCAAACAGGATTAGATACCCTGGTAGTCCACGCCGTAAACGATGATAACTAGCTATTCGGGGGTGGCGCAGCTAACGCATTAAGTTATCCGCCTGGGGAGTACGGTCGCAAGATTA--------------------------------------------------------------------------------------------
>1027587
---------------------------------TGTCAGCAGCCGCGGTAATACGTAGGTCCCGAGCGTTGTTCGGATTTATTGGGCGTAAAGCGAGCGCAGGCGGTTAGATAAGTCTGAGGTTAAAGGCTGAGGCTTAACCATGGTA-AGCTTTGGAAACTGGTTAACTTGAGTGCAAGAGGGGGTAGTGGAATTCCATGTGTAGCGGTGAAATGCGTAGATATATGGAGGAACACCGGTGGCGAAAGCGGCTCTCTGGCTTGTAACTGACGCTGAGGCTCGAAAGCGTGGGGAGCAAACAGGATTAGATACCCTGGTAGTCCACGCCGTAAACGATGAGTGCTAGGTGTTAG-TAGTGCCGTAGCTAACGCATTAAGCACTCCGCCTGGGGAGTACGACCGCAAGGTTG--------------------------------------------------------------------------------------------
>102764
---------------------------------TGTCAGCCGCCGCGGTAATACGAAGGGGGCTAGCGTTGCTCGGAATCACTGGGCGTAAAGGGCGCGTAGGCGGCC-TATAAGTCGGGGGTGAAAGCCT-GTGCTCAACAC-AGAATTGCCTTCGATACTGTTAGGCTTGAGACCGGAAGAGGTGAGTGGAAC-TGCAGTGTAGAGGTGAAATTCGTAGATATTCCA-AGAACACCAGTGGCGAAGGCGGCTCACTGGTCCGGTTCTGACGCTGAGGCGCGAAAGCGTGGGGAGCAAACAGGATTAGATACCCTGGTAGTCCACGCCGTAAACGATGAATGCCAGCTGTTGGGCAGTAGCGCAGCTAACGCTTTAAGCATTCCGCCTGGGGAGTACGGTCGCAAGATTA--------------------------------------------------------------------------------------------
>102799
---------------------------------TGCCAGCCGCCGC-GGTAAACGTAGGGTGCGAGCGTTAATCGGAATTA-TGGGCGTAAAGAGTGCGTAGGCGGTTCTCCAAGTCCGTTGTGAAAGCCCCGGGCTCAACCTGGGAA-TGCAGTGGAAACTAGGGGAC-TGAATCTGGCAGAGGGGGGTGGAATGCCGCGTGTAGCAGTGAAATGCGTAGAGACGCGGCGGAACACGGATGGCGAAGGCAGCCCCCTGGGCTGAGATTGACGCTCAGGCACGAAAGCGTGGGGAGCAAACAGGAGTAGATACCCTGGTAGTCCACGCCCTAAACGATGCA-ACTAGGTGTGGGGTGGTACCGCAGCTAACGCGTGAAG-TTCCCGCCTGGGGAGTACGGTCGCAAGATTA--------------------------------------------------------------------------------------------
>1028133
---------------------------------TGCCAGCCGCCGCGGTAATACGTAGGGTACGAGCGTTGTCCGGAATTATTGGGCGTAAAGAGCTCGTAGGTGGTTGGTCACGTCTGCTGTGGAAACGCAACGCTTAACGTTGCGCGTGCAGTGGGTACGGGCTGACTAGAGTGCAGTAGGGGAGTCTGGAATTCCTGGTGTAGCGGTGAAATGCGCAGATATCAGGAGGAACACCGGTGGCGAAGGCGGGACTCTGGGCTGTAACTGACACTGAGGAGCGAAAGCATGGGGAGCGAACAGGATTAGATACCCTGGTAGTCCATGCCGTAAACGTTGGGCACTAGGTGTGGGGCCGCGCCGTAGCTAACGCATTAAGTGCCCCGCCTGGGGAGTACGGTCGCAAGGCTAAAACTCAA-GGAATTGACGG------------------------------------------------------------------------
>1028283
---------------------------------TGTCAGCAGCCGCGGTAATACGGAAGGTCCGGGCGTTATCCGGATTTATTGGGTTTAAAGGGAGCGTAGGCTGTCTATTAAGCGTGTTGTGAAATTTACCGGCTCAACCGGTGGCTTGCAGCGCGAACTGGTCGACTTGAGTATGCAGGAAGTAGGCGGAATTCATGGTGTAGCGGTGAAATGCTTAGATATCATGACGAACTCCGATTGCGCAGGCAGCTTACTGTAGCATAACTGACGCTGATGCTCGAAAGTGCGGGTATCAAACAGGATTAGATACCCTGGTAGTCCGCACGGTAAACGATGGATGCTC-GCTTTCGTGAGTGGCCAAGTGAAAACATTAAGCATCCCACCTGGGGAGTACGCCGGCAACGGTG--------------------------------------------------------------------------------------------
>1028297
---------------------------------TGTCAGCAGCCGCGGTAATACAGAGGTCCCAAGCGTTGTTCGGATTCATTGGGCGTAAAGGGTGCGTAGGCGGCGGAGTAAGTTTGATGTGAAATCCCGGGGCTCAACCTCGGAACTGCATTGAATACTGCTTTGCTAGAGTACTGGAGAGGAAACTGGAATTTACGGTGTAGCAGTGAAATGCGTAGAGATCGTAAGGAAGACCAGTGGCGAAGGCGAGTTTCTGGACAGTTACTGACGCTGAGGCACGAAGGCCAGGGGAGCAAACGGGATTAGAT-CCCCGGTAGTCCTGGCAGTAAACGGTGCACGTTTGGTGTGGGACCGTGCCGGAGCTAACGCGTTAAACGTGCCGCCTGGGGAGTACGGTCGCAAGATTA--------------------------------------------------------------------------------------------
>1028542
---------------------------------TGCCAGCCGCCGCGGTAATACGTAGGTGGCAAGCGTTGTCCGGATTTACTGGGCGTAAAGGGCAAGCAGGCGGATTGTTAAGTAGAAAGTGAAAGGTCGGGGCTCAACCCCAACATTGCTTTCTATACTGGCAGTCTTGAGTCCCGGAGGGGAGAGCGGAACGACACGTGTAGCGGTGAAATGCGTTGATATGTGTCGGAACACCAATGGCGAAGGCAGCTCTCTGGACGGGTACTGACGCTCATTTGCGAAAGCCGAGGTAGCGAACAGGATTAGATACCCTGGTAGTCTCGGCCCTAAACGATGATCACTAGGTGTGGGGCCGC--AGCTA---ACGCATTAAGTGATCCGCCTGGGGACTACGGCCGCAAGGTTG--------------------------------------------------------------------------------------------
>102864
---------------------------------TGCCAGCAGCCGCGGTAATACGTAGGGTGCGAGCGTTAATCGGAATTACTGGGCGTAAAGCGTGCGCAGGCGGTTTCACAAGCTAGATGTGAAAGCCCCGGGCTTAACCTGGGACTG-CATTTAGGACTGTGGAGCTAGAGTGCGGCAGAGGGAGGTGGAATTCCACGTGTAGCAGTGAAATGCGTAGATATGTGGAGGA-CACCGATGGCGAAGGCAGCCTCCTGGGCCGACACTGACGCTCATGCACGAAAGCGTGGGGAGCAAACAGGATTAGATACCCTGGTAGTCCACGCCCTAAACTATGTCAACTGGTTGTTGGGTAGTAACGAAGCTAACGCGTGAAGTTGACCGCCTGGGGAGTACGG-CGCAAGGTTA--------------------------------------------------------------------------------------------
>1028706
---------------------------------TGTCAGC-GCCGCGGGAATACAGAGGTCCCAAGCGTTGTTCGGATTCACTGGGCGTAAAGGGTGCGTAGGTGGTGTGGTAAGTCGGATGTGAAATCTCCGAGCTCAACTCGGAAATGGCATTGGAAACTACCTTGCTAGAGGTTTGGAGGGGGGACTGGAATGCTTGGTGTAGCAGTGAAATGCGTAGATATCAAGCGGAACACCAGTGGCGAAGGCGAGTCCCTGGACAACACCTGACACTGAGGCACGAAAGCTAGG-GAGCAAACAGGATTAGATACCCTGGTAGTCCTAGCCGTAAACGGTGCATATTTGCTGTAAAATTGTGGC-TAGCTAACGCGATAAATATGCCGCCTGGGAAGTACGGTCGCAAGATTA--------------------------------------------------------------------------------------------
>102892
---------------------------------TGTCAGCAGCCGCGGTAATACGGAGGGTGCTAGCGTTGTTCGGAATCACTGGGCGTAAAGGGCGTGTAGGCGGTCTGTTAAGTCTGATGTGAAATCCCCTCGCTCAACGAGGGAACTGCGTCGGATACTGGCAGACTCGAGTACCGGAGAGGAAGGTGGAATTCCCGGTGTAGCGGTGAAATGCGTAGATATCGGGAGGAACACCGGTGGCGAAGGCGGCCTTCTGGACGGATACTGACGCTGAGACGCGAAAGCGTGGGGAGCAAACAGGATTAGATACCCTGGTAGTCCACGCTGTAAACGATGGGCACTAGGTGTCGCGCGGTGCCGCAGCTAACGCATTAAGTGCCCCGCCTGGGGACTACGGCCGCAAGGTTA--------------------------------------------------------------------------------------------
>1028953
---------------------------------TGTCAGCCGCCGCGGTAATACGAAGGTCCCGAGCGTTGTTCGGAATCACTGGGCGTAAAGGGAGCGTAGGCGGCGTGGTAAGTCAGATGTGAAATCCCGGGGCTCAACCCCGGAACTGCATCCGATACTGCCGTGCTAGAGGATTGGAGAGGTAGCTGGAATTCTTGGTGTAGCAGTGAAATGCGTAGAGATCAAGAGGAACACTCGTGGCGAAAGCGAGCTACTGGACAATATCTGACGCTGAGGCTCGAAGGCCAGGGTAGCGAAAGGGATTAGATACCCCTGTAGTCCTGGCAGTAAACGGTGCACGCTTGGTGTGAGGTTGTGCCGGAGCTAACGCGTTAAGCGTGCCGCCTGGGAAGTACGGTCGCAAGACTA--------------------------------------------------------------------------------------------
>1028956
---------------------------------TGTCAGCAGCCGCGGTAATACGGAGGGTGCAAGCGTTGCTCGGAATTATTGGGCGTAAAGGGTAGGTAGGTGGTCTCATTTGTCTGGGGTGAAAGCCTCGAGCTTAACTCGAGAAGTGCCCCAGAAACGGTGAGACTCGAGTCTCAGAGAGGGTCGTGGAATTCCCGGTGTAGCGGTGAAATGCGTAGAGATCGGGAGGAACACCAGAGGCGAAGGCGGCGACCTGGATGAGAACTGACACTCAACTACGAAAGCGTGGGGAGCAAACAGGATTAGATACCCTGGTAGTCCACGCCGTAAACGATGGGTACTAGACTTGGTGCCGAGTCGGAGCTAACGCAATAAGTACCCCGCCTGGGGAGTACGGCCGCAAGGCTA--------------------------------------------------------------------------------------------
>1028964
---------------------------------TGTCAGCAGCCGCGGCAATACGTAGGTGGCAAGCGTTATCCGGAATTATTGGGCGTAAAGCGCGCGTAGGCGGTTTTTCAAGTCTGATGTGAAAGCCCACGGCTCAACCGTGGAG-GGCATTGGAAACTGGAAAACTTGAGTGCAGAAGAGGAGAGTGGAATTCCATGTGTAGCGGTGAAATGCGCAGAGATATGGAGGAACACCAGTTGCGAAGGCGACTTTCTGGTCTGTAACTGACGCTGATGTGCGAAAGCGTGGGGATCAAACAGGATTAGATACCCTGGTAGTCCACGCCGTAGACGATGAGTGCTAAGTGTTAGGTAGTGCTGCAGCTAACGCATTAAGCACTCCGCCTGGGGAGTACGACCGCAAGGTTG--------------------------------------------------------------------------------------------
>1029036
---------------------------------TGTCAGCAGCCGCGGTAATACGGAGGATGCGAGCGTTATCCGGATTTATTGGGTTTAAAGGGTGCGTAGGCGGCCTGTTAAGTCAGCGGTGAAATCTAGGAGCTTAACTCCTAAATTGCCATTGAAACTGGCGGGCTTGAGTGTAGGGGAGGTAGGCGGAATTCGTGGAGTAGCGGTGGAATGCATAGATATCACGCAGAACTCCAATTGCGAAGGCAGCTTACTAAAGTACCATTGACGCTGAAGCACGAAAGCGTGGGTATCAAACAGGATTAGATACCCTGGTAGTCCACGCAGTAAACGATGATTACTGGGCGTATGCATGCTCCTAAGCGAAAGCATTAAGTTATCCACCTGGGGAGTACGCCGGCAACGGTG--------------------------------------------------------------------------------------------
>102915
---------------------------------TGTCAGCCGCCGCGGTAATACGGAGGATGCAAGCGTTATCCGGATTCATTGGGCGTAAAGCGCACGTAGGCGGTTTG-TAAGTTAGAGGTGAAAGCCTGGAGCTCAACTCCAGAATTGCCTTTAG-ACTGCA-TCCTTGAA-TCAGGAGAGGTGAGTGGAATTCCGAGTGTAGAGGTGAAATTCGTAGATATTCGGAAGAACACCAGTGGCGAAGGCGGTTCACTGGAC-TGTATTGACGCTGAGGTGCGAAAGCGT-GGGAGC-AACAGGATTAGATACCCTGGTAGTCCACGCCGTAAACGATGATAA-TAGCTGTCCGGGGGTGGCGCAGCTAACGCATTAGGTTATCCGCCTGGGGAGTACGGCCGCAAGGTTA--------------------------------------------------------------------------------------------
>1029165
---------------------------------TGTCAGCCGCCGCGGTAATACGTAAGGACCGAGCGTTGTCCGGAATCATTGGGCGTAAAGGGTACGTAGGCGGTTAGAAAAGTTAGAAGTGAAAGGCTATAGCTCAACTATAGTA-AGCTTTTAAAACTGTTTAACTTGAGAGATGGAAGGGAAAGTGGAATTCCTAGTGTAGCGGTGAAATGCGCAGATATTAGGAGGAATACCGGTGGCGAAGGCGACTTTCTGGCCATTATCTGACGCTGAGGTACGAAAGCGTGGGTAGCAAACAGGATTAGATACCCTGGTAGTCCACGCCGTAAACGATGAGTGTTAGGTGTCTGGGGGTGCCGCAGCTAACGCAATAAACACTCCGCCTGGGGAGTACGCACGCAAGTGTG--------------------------------------------------------------------------------------------
>1029334
--------------------------------TGGCCAGCCGCCGCGGTAATACGGAGGGTGCAAGCGTTATCCGGATTCACTGGGTTTAAAGGGTGCGTAGGTGGGTTTGTAAGTCAGTGGTGAAATCTCCGTGCTTAACATGGAAACTGCCATTGATACTATAGATCTTGAATTTTCTGGAGGATAGCGGAATATGTCATGTAGCGGTGAAATGCTTAGATATGACATAGAACACCAATTGCGAAGGCAGCTATCTACAGGGATATTGACACTGAGGCACGAAAGCGTGGGGATCAAACAGGATTAGATACCCTGGTAGTCCACGCCCTAAACGATGGATACTCGACATTTGTAAGTGTCTGAGCGAAAGCATTAAGTATCCCACCTGGGAAGTACGACCGCAAGGTTG--------------------------------------------------------------------------------------------
>1029421
---------------------------------TGTCAGCAGCCGCGGTAATACGGAGGGTGCAAGCGTTATCCGGATTCACTGGGTTTAAAGGGTGCGTAGGCGGGCAGGTAAGTCAGTGGTGAAATCTTTGGGCTTAACCCGAAAACTGCCATTGATACTATCTGTCTTGAATATTGTGGAGGTTTGCGGAATATGTCATGTAGCGGTGAAATGCTTAGATATGACATAGAACACCTATTGCGAAGGCAGCAAACTACGCATATATTGACGCTGAGGCACGAAAGCGTGGGGATCAAACAGGATTAGATACCCTGGTAGTCCACGCCCTAAACGATGGATACTCGACATACGCGTGTGTCTGAGCGAAAGCATTAAGTATCCCACCTGGGAAGTACGACCGCAAGATTA--------------------------------------------------------------------------------------------
>1029727
---------------------------------TGCCAGCAGCCGCGGTAAGACGAACCGTGCGAACGTTATTCGGAATCACTGGGCTTAAAGCGCGTGTAGGTGGGCCGGCACGTCGGCTGTGAAATCCCCCGGCTCAACCGGGGAAGTGGCACCGATACGACCGGCCTGGAGGGGGGTAGGGGGAGCCGGAACTGCCGGTGGAGCGGTGAAATGCGTTGAGATCGGCAGGAACGCCCGTGGCGAAAGCGGGCTCCTGGGCCCCGCCTGACGCTGAGACGCGAAAGCCAGGGGAGCGAACGGGATTAGATACCCCGGTAGTCCTGGCCGTAAAC-ATGAGCACTGGGTAGGGGGCCCTGCCGCAGGGAAACCGTGAAGTGCTCCGCCTGGGGAGTATGGTCGCAAGGCTG--------------------------------------------------------------------------------------------
>1029858
---------------------------------TGTCAGCAGCCGCGGTAAGACGAACCGAGCGAACGTTGTTCGGAATCACTGGGCTTAAAGGGCGCGTAGGCGGGCTGCCGCGTCCGGGGTGAAATCCTCCGGCTCAACCGGGGAAGGGCCTCGGGTACGGGCGGCCTCGAGGGGGGTAGGGGCGTGCGGAACTGTGGGTGGAGCGGTGAAATGCGTTGATATCCACAGGAACTCCGGTGGCGAAGGCGGCACGCTGGACCCTCCCTGACGCTGAGGCGCGAAAGCCAGGGGAGCGAACGGGATTAGATACCCCGGTAGTCCTGGCCCTAAACGATGGGAACTAGGTAGTCGGGACTGCCGGAGCAAAAGTGCTAAGTTCCCCGCCTGGGGAGTATGGCCGCAAGGCTG--------------------------------------------------------------------------------------------
>1029922
---------------------------------TGTCAGCCGCCGCGGTAATACGAAGGGGGCTAGCGTTGTTCGGAATTACTGGGCGTAAAGCGTGCGCAGGCGGTCTTCCAAGTCAGTGGTGAAAGCCCGGAGCTCAACTCCGGAACTGCCATTGAAACTGTGAGACTCGAGTACGAGAGAGGTGAGTGGAATTCCCAGTGTAGAGGTGAAATTCGTAGATATTGGGAAGAACACCGGTGGCGAAGGCGGCTCACTGGCTCGTAACTGACGCTCAGGCACGACAGCGTGGGGATCAAACAGGATTAGATACCCTGGTAGTCCACGCCGTAAACTATGGACGCTAGCCGTTAGGTAGTGGCGCAGCTAACGCATTAAGCGTCCCGCCTGGGGAGTACGGCCGCAAGGTTG--------------------------------------------------------------------------------------------
>102993
---------------------------------TGTCAGCCGCCGCGGTAATACGTAGGGTGCAAGCGTTGTCCGGAATTATTGGGCGTAAAGAGCTCGTAGGCGGTTTGTCGCGTCGGCTGTGAAAACCTGGGGCTCAACCCCGGGCCTGCAGCCGATACGGGCAAGCTAGAATTCGGTAGGGGAGACTGGAATTCCTGGTGTAGCGGTGAAATGCACAGATATCAGGAGGAACACCGGTGGCGAAGGCGGGTCTCTGGGCCGATATTGACGCTGAGGAGCGAAGGCGTGGGGAGCGAACAGGATTAGATCCCCTGGTAGTCCACGCCGTAAACGTTGGGCGCTAGGTGTGGGCCTGTGCCGCAGCTAACGCATTAAGCGCCCCGCCTGGGGAGTACGGCCGCAAGGCTA--------------------------------------------------------------------------------------------
>1030247
---------------------------------TGTCAGCCGCCGCGGTAATACGGAGGGTGCGAGCGTTATCCGGATTCACTGGGTTTAAAGGGTGCGTAGGTGGGTCTGTAAGTCAGTGGTGAAATCTCCGGGCTTAACCTGGAAACTGCCATTGATACTATAGGTCTTGAATTTTCTGGAGGTAAGCGGAATATGTCATGTAGCGGTGAAATGCTTAGATATGACATAGAACACCAATTGCGAAGGCAGCTTGCTACAGGAATATTGACACTGAGGCACGAAAGCGTGGGGATCAAACAGGATTAGATACCCTGGTAGTCCACGCCCTAAACTATGGATACTCGACATTTGTAAGTGTCTGAGCGAAAGCATTAAGTATCCCACCTGGGAAGTACGACCGCAAGGTTG--------------------------------------------------------------------------------------------
>1030307
---------------------------------TGCCAGCAGCCGCGGTAATACAGAGGGTGCAAGCGTTAATCGGAATTACTGGGCGTAAAGCGCGCGTAGGTGGCCATTTAAGTCAAATGTGAAATCCCCGAGCTTAACTTGGGAATTGCATTCGATACTGGGTGGCTAGAGTATAGGAGAGGAAGGTAGAATTCCAGGTGTAGCGGTGAAATGCGTAGAGATCTGGAGGAATACCGATGGCGAAGGCAGCCTTCTGGCCTAATACTGACACTGAGGTGCGAAAGCATGGGGAGCAAACAGGATTAGATACCCTGGTAGTCCATGCCGTAAACGATGTCTACTAGCCGTTGGGTAGTGGCGCAGCTAACGCGATAAGTAGACCGCCTGGGGAGTACGGTCGCAAGACTA--------------------------------------------------------------------------------------------
>1030519
---------------------------------TGTCAGCAGCCGCGGTAATACGTAGGGTCCGAGCGTTGTCCGGAATTATTGGGCGTAAAGGGCTCGTAGGCGGTCTGTTGCGTCGGGAGTGAAAACTTACAGCTTAACTGTGAGCGTGCTTCCGATACGGGCAGACTTGAGGTATTCAGGGGAGAACGGAATTCCTGGTGTAGCGGTGAAATGCGCAGATATCAGGAGGAACACCGGTGGCGAAGGCGGTTCTCTGGGAATATCCTGACGCTGAGGAGCGAAAGTGTGGGGAGCGAACAGGATTAGATACCCTGGTAGTCCACACCGTAAACGTTGGGCGCTAGGTGT-GGGCCGTGCCGCAGCTAACGCATTAAGCGCCCCGCCTGGGGAGTACGGCCGCAAGGCTA--------------------------------------------------------------------------------------------
>1030589
---------------------------------TGTCAGCCGCCGCGGTAATACGTAGGTGGCGAGCGTTGTCCGGAATCATTGGGCGTAAAGGGAGCGCAGGCGGCCATGTAAGTCTTGCTTAAAAGTTCGGGGCTCAACCCCGTGA-TGGGCAAGAAACTATATGGCTTGAGTGCAGGAGAGGAAAGCGGAATTCCCAGTGTAGCGGTGAAATGCGTAGATATTGGGAGGAACACCAGTGGCGAAGGCGGCTTTCTGGACTGCAACTGACGCTGAGGCTCGAAAGCCAGGGGAGCGAACGGGATTAGATACCCCGGTAGTCCTGGCCGTAAACGATGGATACTAGGTGTGGGACCGTGCCGGAGTTAACGCAATAAGTATCCCGCCTGGGGAGTACGGTCGCAAGACTG--------------------------------------------------------------------------------------------
>1030985
---------------------------------TGCCAGCCGCCGCGGTAATACGTAGGTGGCAAGCGTTGTCCGGAATTATTGGGCGTAAAGCGCGCGCAGGTGGTTTAATAAGTCTGATGTGAAAGCCCACGGCTCAACCGTGGAG-GGCATTGGAAACTGTTAAACTTGAGTGCAGGAGAGAAAAGTGGAATTCCTAGTGTAGCGGTGAAATGCGTAGAGATTAGGAGGAACACCAGTGGCGAAGGCGGCTTTTTGGCCTGTAACTGACACTGAGGCGCGAAAGCGTGGGGAGCAAACAGGATTAGATACCCTGGTAGTCCACGCCGTAAACGATGAGTGCTAAGTGTTGGTCAGTGCTGCAGCTAACGCATTAAGCACTCCGCCTGGGGAGTACAACCGCAAGGTCG--------------------------------------------------------------------------------------------
>1031235
---------------------------------TGCCAGCAGCCGCGGTAAGACGAACCGTGCGAACGTTATTCGGAATCACTGGGCTTAAAGCGCGTGTAGGCGGGGCGGCACGTCGGTCGTGAAATCCCCCGGCTTAACCGGGGAACGGGCGCCGATACGACCGCCCTGGAGGGACGTAGGGGGACCTGGAACTTCCGGTGGAGCGGTGAAATGCGTTGAGATCGGAAGGAACGCCCGTGGCGAAAGCGAGGTCCTGGACGTTTTCTGACGCTGAGACGCGAAAGCCAGGGGAGCGAACGGGATTAGATACCCCGGTAGTCCTGGCCGTAAAC-ATGAGCACTGGATAGGGGGCCCTGTCGTAGCGAAAGCGTGAAGTGCTCCGCCTGGGGAGTATGGTCGCAAGGCTG--------------------------------------------------------------------------------------------
>1031437
---------------------------------TGTCAGCAGCCGCGGTAATACGGAGGGTGCAAGCGTTGTCCGGATTTATTGGGTTTAAAGGGTGCGTAGGTGGTATTGTAAGTCTGGTTTGAAAGCTGGTCGCTTAACGATCAGATGTGGCTGGAAACTGCGGTACTTGAATGGATTGGCGGTAGCCGGAATGGGTCATGTAGCGGTGAAATGGATAGATATGACCCGGAACACCGATTGCGAAGGCAGGCTACTACGATTTGATTGACACTGAGGCACGAGAGCATGGGTAGCGAACAGGATTAGATACCCTGGTAGTCCATGCCGTAAACGATGATTACTGGCTGTCTGTGGGTGGCTGAGCGAAAGCGTTAAGTAATCCACCTGGGGAGTACGCTGGCAACAGTG--------------------------------------------------------------------------------------------
>1031581
---------------------------------TGCCAGCAGCCGCGGTAAGACGTAGGGGGCAAGCGTTGTTCGGAATTATTGGGCGTAAAGCGCTCGTAGGCGGGATTGGAAGTCCGTGTTGAGAGACCTCGGCTCAACTGAGGGACCGGCTCGGATACTCTAATTCTTGAGGCAATCAGAGGGGGATGGAATTTCCGGTGTAGCGGTGAAATGCGTAGATATCGGGAGGAACACCAGTGGCGAAGGCGATCACCTGGGGTTGTTCTGACGCTGAGGAGCGAAAGCTAGGGGAGCAAACGGGATTAGATACCCCGGTAGTCCTAGCCGTAAACGATGGATACTAGGTGTATGTATGTGCCGTAGTTAACACAATAAGTATCCCGCCTGGGGAGTACGGCCGCAAGGTTA--------------------------------------------------------------------------------------------
>103166
---------------------------------TGTCAGCAGCCGCGGTAATACGGAGGGTGCAAGCGTTAATCGGGATTACTGGGCGTAAAGCGCACGCAGGCGGTCTGTCAAGTCAGATGTGAAATCCCCGAGCTTAACTTGGGAACTGCATTTGAAACTGGCAGGCTAGAGTCTTGTAGAGGGGGGTAGAATTCCAGGTGTAGCGGTGAAATGCGTAGAGATCTGGAGGAATACCGGTGGCGAAGGCGGCCCCCTGGACAAAGACTGACGCTCAGGTGCGAAAGCGTGGGGAGCAAACAGGATTAGATACCCTGGTAGTCCACGCTGTAAACGATGTCGATTTGGAGGTTGTGGCTTCCGGAGCTAACGCGTTAAATCGACCGCCTGGGGAGTACGGCCGCAAGGTTA--------------------------------------------------------------------------------------------
>103167
---------------------------------TGTCAGCAGCCGCGGTAATACGAAGGGGGCTAGCGTTGTTCGGAATTACTGGGCGTAAAGCGCACGTAGGCGGATCCTTAAGTCAGGGGTGAAATCCCGAGGCTCAACCTCGGAACTGCCTTTGATACTGGGGATATCGAGTCCGGGAGAGGTGAGTGGAACTGCGAGTGTAGAGGTGAAATTCGTAGATATTCGCAAGAACACCAGTGGCGAAGGCGGCTCACTGGCCCGGTACTGACGCTGAGGTGCGAAAGCGTGGGGAGCAAACAGGATTAGATACCCTGGTAGTCCACGCCGTAAACGGTGGATGCTAGCCGTTAGATAGTGGCGCAGTTAACGCGTTAAGCATCCCGCCTGGGGAGTACGGTCGCAAGATTA--------------------------------------------------------------------------------------------
>1032037
---------------------------------TGCCAGCAGCCGCGGTAATACGAAGGGGGCTAGCGTTGCTCGGAATCACTGGGCGTAAAGGGCGCGTAGGCGGCTCTGTTGGTCGGGCGTGAAATCCCTGGGCTCAACCCGGGGGCTGCGCCCGAAACGGCAGGGCTTGAGGACGGAAGAGGCTCGCGGGATTCCCAGTGTAGAGGTGAAATTCGTAGATATTGAGAAGAACACCGGTGGCGAAGGCGGCGAGCTGGTCCGTATCTGACGCTGAGGCGCGACAGCGTGGGGAGCAAACAGGATTAGATACCCTGGTAGTCCACGCCGTAAACGATGTGCGCTGGGTGTTGGGCAGTGCCGTAGCCAACGCGATAAGCGCACCGCCTGGGGAGTACGGCCGCAAGGTTG--------------------------------------------------------------------------------------------
>103211
---------------------------------TGTCAGCAGCCGCGGTAATACGTAGGGACCAAGCGTTGTTCGGATTTACTGGGCGTAAAGGGCGCGTAGGCGGTTTGTCAAGTCAGTTGTGAAATCTCCGAGCTTAACTCGGAACGGTCAACTGATACTGTCAAACTAGAGTACAGAAGGGGCAATCGGAATTCTTGGTGTAGCGGTGAAATGCGTAGATATCAAGAGGAACACCTGAGGTGAAGACGGGTTGCTGGGCTGATACTGACGCTGA-GCGCGAAAGCTAGGGTAGCAAACGGGATTAGATACCCCGGTAGTCCTAGCCCTAAACGATGAATGCTTGGTGTCTGGGGGTGCCGTCGCTAACGCTTTTAGCATTCCGCCTGGGGAGTACGGCCGCAAGGTTG--------------------------------------------------------------------------------------------
>1032520
---------------------------------TGCCAGCCGCCGCGGTAATACGAGGGGAGCAAGCGTTGTTCGGATTTACTGGGCGTAAAGGGTGCGTAGGCGGCACCACAAGTCACTTGTGAAATCTTTGGGCTTAACCCAAAGCGGCCAAGTGATACTGTGGAGCTAGAGTGCAGAAGGGGCAACTGGAATTCCCGGTGTAGCGGTGAAATGCGTAGATATCGGGAGGAACACCTGCGGCGAAGGCGGGTTGCTGGGCTGACACTGACGCTGAGGCACGAAAGCTAGGGTAGCAAACGGGATTAGATACCCCGGTAGTCCTAGCCTTAAACGATGAATGCTTAGTGTCCGGGGGTGCTGGAACTAACGTGTTAAGCATTCCGCCT-GGGAGTACGTTCGCAAGAATG--------------------------------------------------------------------------------------------
>1032653
---------------------------------TGTCAGCAGCCGCGGTAATACGTAGGGGGCTAGCGTTGTCCGGAATCATTGGGCGTAAAGCGCGTGTAGGCGGTCCGGTAAGTCCGCTGTGAAAGTCGGGGGCTCAACCCTCGAATGCCGGTGGATACTGTCGGGCTAGAGTGCGGAAGAGGCGAGTGGAATTCCTGGTGTAGCGGTGAAATGCGCAGATATCAGGAGGAACACCAATTGCGAAGGCAGCTCGCCGGGACGTAACTGACGCTGAGACGCGAAAGCGTGGGGAGCGAACAGGATTAGATACCCTGGTAGTCCACGCTGTAAACGATGGGCACTAGGTGTGGGGCCGTGCCGAAGCTAACGCATTAAGTGCCCCGCCTGGGGAGTACGGCCGCAAGGCTA--------------------------------------------------------------------------------------------
>1032841
---------------------------------TGTCAGCAGCCGCGGTAATACGTAGGGCGCGAGCGTTGTCCGGAATTATTGGGCGTAAAGAGCTCGTAGGCGGCTGGTCGCGTCTGTCGTGAAATCCTCTGGCTTAACTGGGGGCTTGCGGTGGGTACGGGCCGGCTTGAGTGCGGTAGGGGAGGCTGGAACTCCTGGTGTAGCGGTGGAATGCGCAGATATCAGGAAGAACACCGGTGGCGAAGGCGGGTCTCTGGGCCGTTACTGACGCTGAGGAGCGAAAGCGTGGGGAGCGAACAGGATTAGATACCCTGGTAGTCCACGCCGTAAACGTTGGGCACTAGGTGTGGGGCCGCGCCGTAGCTAACGCATTAAGTGCCCCGCCTGGGGAGTACGGCCGCAAGGCTA--------------------------------------------------------------------------------------------
>103288
---------------------------------TGCCAGCCGCCGCGGTAATACGTAGGGTGCAAGCGTTGTCCGGAATTATTGGGCGTAAAGAGCTCGTAGGTGGTTCGTCGCGTCTGCTGTGAAAGTCCGAGGCTTAACCTCGGATCTGCAGTGGGTACGGGCGGACTAGAGTGCGGTAGAGGAGATGGGAATTCCTGGTGTAGCGGTGGAATGCGCAGATATCAGGAGGAACACCGGTGGCGAAGGCGCATCTCTGGGCCGTAACTGACGCTGAGGAGCGAAAGCATGGGGAGCGAAAAGGCTTAGATACCCGGGTAGTCCATGCCGTAAACGTTGGGCGCTAGGTGGGGGGCCGTGCCGCAGCTAACGAATTAAGCGCCCCGCCTGGGGAGTACGGCCGCAAGGCTA--------------------------------------------------------------------------------------------
>1033018
---------------------------------TGTCAGCAGCCGCGGTAATACGTAGGGTGCAAGCGTTAATCGGAATTACTGGGCGTAAAGCGTGCGCAGGCGGTTTTGTAAGTTTGTCGTGAAAGCCCCGGGCTCAACCTGGGAATTGCGATGAAGACTGCAAGGCTTGAATCTGGCAGAGGGGGGTAGAATTCCACGTGTAGCAGTGAAATGCGTAGAGATGTGGAGGAACACCGATGGCGAAGGCAGCCCCCTGGGTCAAGATTGACGCTCATGCACGAAAGCGTGGG-AGCAAACAGGATTAGATACCCTGGTAGTCCACGCCCTAAACGATGTCTACTAGTTGTCGGGTGGTAACGCAGCTAACGCGTGAAGTAGACCGCCTGGGGAGTACGGTCGCAAGATTA--------------------------------------------------------------------------------------------
>103314
---------------------------------TGCCAGCCGCCGCGGTAATACGTAGGTGGCAAGCGTTGTCCGGATTTATTGGGCGTAAAGCGAGCGCAGGCGGTTTCTTAAGTCTGATGTGAAAGCCCCCGGCTCAACCGGGGAG-GGCATTGGAAACTGGGAGACTTGAGTGCAGAATAGGAGAGTGGAATTCCACGTGTAGCGGTGAAATGCGTAGATATATGGAGGAACACCAGTGGCGAAGGCGACTCTCTGGTCTGTAACTGACGCTGAGGCTCGAAAGCGTGGGGAGCAAACAGGATTAGATACCCTGGTAGTCCACGCCGTAAACGATGAGTGCTAAGTGTTGGACAGTGCTGCAGCTAACGCATTAAGCACTCCGCCTGGGGAGTACGACCGCAAGGTTG--------------------------------------------------------------------------------------------
>1033167
---------------------------------TGCCAGCAGCCGCGGTAATACGTAGGTGACAAGCGTTGTCCGGATTTATTGGGCGTAAAGGGAGCGCAGGCG-TCTGTTTAGTCTAATGTGAAAGCCCACGGCTTAACCGTGGAA-CGCATTGGAAACTGACAGACTTGAATGTAGAAGAGGAAAATGGAATTCCAAGTGTAGCGGTGGAATGCGTAGATATTTGGAGGAACACCAGTGGCGAAGGCGATTTTCTGGTCTAACATTGACGCTGAGGCTCGAAAGCGTGGGGAGCGAACAGGATTAGATACCCTGGTAGTCCACGCCGTAAACGATGAGTGCTAAGTGTTGGGCGGTGCTGGAGCTAACGTATTAAGCACTCCGCCTGGGGAGTACGGCCGCAAGGCTA--------------------------------------------------------------------------------------------
>1033182
---------------------------------TGCCAGCAGCCGCGGTAATACGTAGGTGGCGAGCGTTGTCCGGATTTATTGGGCGTAAAGGGAGTGTAGGCGGTTTTTTAAGTCTGATGTGAAAGCCCACGGCTCAACCGTGGAG-GGCATTGGAAACTGGGAGACTTGAGGGCAGTAGAGGAGAGTGGAATTCCATGTGTAGCGGTGAAATGCGTAGATATATGGAGGAACACCAGTGGCGAAGGCGACTCTCTGGTCTGTAACTGACGCTGAGGCTCGAAAGCGTGGGGAGCAAACAGGATTAGATACCCTGGTAGTCCACGCCGTAAACGATGAGTGCTAAGTGTTGGACAGTGCTGGAGTTAACGCAATAAGCACTCCGCCTGGGGAGTACGGCCGCAAGGCTG--------------------------------------------------------------------------------------------
>1033380
---------------------------------TGCCAGCCGCCGCGGTAATACGTAGGGTGCGAGCGTTGTCCGGAATTATTGGGCGTAAAGGGCTCGTAGGCGGTTTGTCGCGTCGGGAGTGAAAACACCGGGCTTAACTCGGTGCTTGCTTTCGATACGGGCAGACTAGAGGTATGCAGGGGAGAACGGAATTCCTGGTGTAGCGGTGAAATGCGCAGATATCAGGAGGAACACCGGTGGCGAAGGCGGTTCTCTGGGCATTACCTGACGCTGAGGAGCGAAAGTGTGGGGAGCGAACAGGATTAGATACCCTGGTAGTCCACACCGTAAACGTTGGGCGCTAGGTGT-GGGCCGTGCCGCAGCTAACGCATTAAGCGCCCCGCCTGGGGAGTACGGCCGCAAGGCTA--------------------------------------------------------------------------------------------
>1033426
---------------------------------TGTCAGCAGCCGCGGTAATACGTAGGGTCCGAGCGTTGTCCGGAATTATTGGGCGTAAAGGGCTCGTAGGCGGTTTGTCGCGTCGGGAGTGAAAACCCCAGGCTTAACTTGGGGCGTGCTTTCGATACGGGCAGACTTGAGGTATGCAGGGGAGAACGGAATTCCTGGTGTAGCGGTGAAATGCGCAGATATCAGGAGGAACACCGGTGGCGAAGGCGGTTCTCTGGGCATGACCTGACGCTGAGGAGCGAAAGTGTGGGGAGCGAACAGGATTAGATACCCTGGTAGTCCACACCGTAAACGTTGGGCGCTAGGTGT-GGGCCGTGCCGTAGCTAACGCATTAAGCGCCCCGCCTGGGGAGTACGGCCGCAAGGCTA--------------------------------------------------------------------------------------------
>1033473
---------------------------------TGTCAGCCGCCGCGGTAATACGTAGGTCCCGAGCGTTGTCCGGATTTATTGGGCGTAAAGCGAGCGCAGGCGGTTTGATAAGTCTGAAGTTAAAGGCTGTGGCTCAACCATAGTT-CGCTTTGGAAACTGTCAAACTTGAGGGCAGAAGGGGAGAGTGGAATTCCATGTGTAGCGGTGAAATGCGTAGATATATGGAGGAACACCGGTGGCGAAAGCGGCTCTCTGGTCTGTAACTGACGCTGAGGCTCGAAAGCGTGGGGAGCGAACAGGATTAGATACCCTGGTAGTCCACGCCGTAAACGATGAGTGCTAGGTGTTAG-TAGTGCCGTAGCTAACGCATTAAGCACTCCGCCTGGGGAGTACGACCGCAAGGTTG--------------------------------------------------------------------------------------------
>103349
---------------------------------TGTCAGCAGCCGCGGTAATACGTAGGGTGCAAGCGTTGTCCGGAATTACTGGGCGTAAAGAGCTCGTAGGCGGTTTGTCACGTCGACTGTGAAATCCCATGGCTCAACTGTGGGCGTGCAGTCGATACGGGCA-GCTTGAGTACTGCAGGGGAGACTGGAATTCCTGGTGTAGCGGTGAAATGCGCAGATATCAGGAGGAACACCGGTGGCGAAGGCGGGTCTCTGGGCAGTAACTGACGCTGAGGAGCGAAAGCATGGGTAGCGAACAGGATTAGATACCCTGGTAGTCCATGCCGTAAACGGTGGGCGCTAGGTGTGGGTCCGTGCCGTAGCTAACGCATTAAGCGCCCCGCCTGGGGAGTACGGCCGCAAGGCTA--------------------------------------------------------------------------------------------
>1033571
---------------------------------TGTCAGCCGCCGCGGTAATACGTAGGTGGCAAGCGTTGTCCGGAATTATTGGGCGTAAAGCGCGCGCAGGCGGTTCTTTAAGTTGGGTGTTAAAGGCAGCGGCTCAACCGCTGTT-CGCACCCAAAACTGGGGAACTTGAGTGCAGGAGAGGATAGTGGAATTCCCGGTGTAGCGGTGGAATGCGTAGCGATCGGGAGGAACACCAGTGGCGAAGGCGACTGTCTGGCCTGCAACTGACGCTGAGGCGCGAAAGCGTGGGGAGCAAACAGGAATAGATACCCTGGTAGTCCACGCCGTAAACGATGAGTGCTAGGTGTTGGGCAGTGCCGAAGTTAACACAGTAAGCACTCCGCCTGGGGAGTACGGCCGCAAGGTTG--------------------------------------------------------------------------------------------
>1033679
---------------------------------TGTCAGCAGCCGCGGTAATACGTAAGGACCGAGCGTTGTCCGGAATCATTGGGCGTAAAGGGTACGTAGGCGGTTTTTTAAGTTAGAAGTCAAAGGCTATAGCTCAACTATAGTA-AGCTTCTAAAACTGGAGAACTTGAGTAATGGAAGGGAAAGTGGAATTCCTAGTGTAGCGGTGGAATGCGCAGATATTAGGAGGAATACCGGTGGCGAAGGCGACTTTCTGGCCATTAACTGACGCTGAGGTACGAAAGCGTGGGTAGCAAACAGGATTAGATACCCTGGTAGTCCACGCCGTAAACGATGAGTGTTAGGTGTCTGGGGGTGCCGCAGCCAACGCATTAAACACTCCGCCTGGGGAGTACGCACGCAAGTGTG--------------------------------------------------------------------------------------------
>103390
---------------------------------TGTCAGCAGCCGCGGTAATACGTAGGGTGCGAGCGTTGTCCGGAATTATTGGGCGTAAAGAGCTTGTAGGCGGTTTGTCACGTCTGCTGTGAAAT-CCGGGGCTCAACCCCGGACTTGCAGTGGGTACGGGCAGACTAGAGTGTGGTAGGGGAGACTGGAATTCCTGGTGTAGCGGTGAAATGCGCAGATATCAGGAGGAACACCGATGGCGAAGGCAGGTCTCTGGGCCAT-ACTGACGCTGAGAAGCGAAAGCATGGGGAGCGAACAGGATTAGATACCCTGGTAGTCCATGCCGTAAACGTTGGGCGCTAGGTGTGGGACCGTGCCGCAGCTAACGCATTAAGCGCCCCGCCTGGGGAGTACGGCCGCAAGGCTA--------------------------------------------------------------------------------------------
>1034378
---------------------------------TGCCAGCAGCCGCGGTAATACGTAGGGCGCAAGCGTTGTCCGGATTTATTGGGCGTAAAGAGTTCGTAGGCGGTCTGTCGCGTCGGAAGTGAAAACCCGGAGCTCAACTCCGGGCCTGCTTTCGATACGGGCAGACTTGAGTGTTGCAGGGGAGACTGGAATTCCTGGTGTAGCGGTGGAATGCGCAGATATCAGGAGGAACACCGGTGGCGAAGGCGGGTCTCTGGGCAACAACTGACGCTGAGGAACGAAAGCGTGGGGAGCGAACAGGATTAGATACCCTGGTAGTCCACGCTGTAAACGGTGGGCACTAGGTGTGGGGCTGCGCCGCAGCTAACGCATTAAGTGCCCCGCCTGGGGAGTACGGCCGCAAGGCTA--------------------------------------------------------------------------------------------
>1034564
-------------------------------------TGCAGCCGCGGTAATACGGAGGGTGCAAGCGTTATCCGGATTTATTGGGTTTAAAGGGTCCGTAGGCGGATCTGTAAGTCAGTGGTGAAATCTCATAGCTTAACTATGAAACTGCCATTGATACTGCAGGTCTTGAGTAAATTTGAAGTGGCTGGAATAAGTAGTGTAGCGGTGAAATGCATAGATATTACTTAGAACACCAATTGCGAAGGCAGGTCACTAAGATTTAACTGACGCTGATGGACGAAAGCGTGGGGAGCGAACAGGATTAGATACCCTGGTAGTCCACGCCGTAAACGATGCTAACTCGTTTTTGGGCAGAGACTAAGCGAAAGTGGTAAGTTAGCCACCTGGGGAGTACGTTCGCAAGAATG--------------------------------------------------------------------------------------------
>1034645
---------------------------------TGCCAGCCGCCGCGGTAATACGGAGAATCCAAGCGTTATCCGGAATCATTGGGTTTAAAGGGTCCGTAGGCGGTTTGATAAGTCAGTGGTGAAAGCCCATCGCTCAACGATGGAACGGCCATTGATACTGTCAGACTTGAATTATTGGGAAGTAACTAGAATATGTAGTGTAGCGGTGAAATGCTTAGATATTACATGGAATACCAATTGCGAAGGCAGGTTACTACCAGTGGATTGACGCTGATGGACGAAAGCGTGGGGAGCGAACAGGATTAGATACCCTGGTAGTCCACGCCGTAAACGATGGATACTAGCTGTTCGGGAGTGGCTAAGCGAAAGTGATAAGTATCCCACCTGGGGAGTACGTTCGCAAGAATG--------------------------------------------------------------------------------------------
>103471
---------------------------------TGTCAGCCGCCGCGGTAATACGTAGGGTGCAAGCGTTGTCCGGAATTACTGGGCGTAAAGAGCTCGTAGGTGGTTTGTCGCGTCGTTAGTGAAGC-CCGGGGCTTAACTCCGGGCCTGCTGGCGATACGGGCAAACTTGAGTGCTGTAGGGGAGACTGGAATTCCTGGTGTAGCGGTGGAATGCGCAGATATCAGGAGGAACACCGATGGCGAAGGCAGGTCTCTGGGCAGA-ACTGACGCTGAGGAGCGAAAGCATGGGTAGCGAACAGGATTAGATACCCTGGTAGTCCATGCCGTAAACGGTGGGCGCTAGGTGTGGGGCCGTGCCGTAGCTAACGCATTAAGCGCCCCGCCTGGGGAGTACGGCCGCAAGGCTA--------------------------------------------------------------------------------------------
>103478
---------------------------------TGTCAGCCGCCGCGGTAATACGTAGGGGGCAAGCGTTGTCCGGATTTATTGGGCGTAAAGAGCGTGTAGGCGGCCTGATAGGTCGGTTGTGAAAACTGGAGGCTTAACCTTCAGACGTCGACCGAAACCATCTGGCTAGAGTCCGGAAGAGGAGAGTGGAATTCCTGGTGTAGCGGTGAAATGCGCAGATATCAGGAAGAACACCCGTGGCTAAGGCGGCTCTCTAGTACGGTACTGACGCTGAGACGCGAAAGCGTGGGGAGAGAACAGGATTAGATACCCTGGTGGTCCACGCCGTAAACGATGGGTGCTAGGTGTGGGCCCGTGCCGAAGCTAACGCATTAAGCACCCCGCCTGGGGAGTACGGCCGCAAGGCTA--------------------------------------------------------------------------------------------
>1034839
---------------------------------TGCCAGCAGCCGCGGTAATACGAAGGGGGCTAGCGTTGCTCGGAATGACTGGGCGTAAAGGGCGCGTAGGCGGCACACACAGTCAGGCGTGAAATTCCTGGGCTTAACCTGGGGGCTGCGTTTGAGACGTGTGAGCTAGAGGATGGAAGAGGCTCGTGGAATTCCCAGTGTAGAGGTGAAATTCGTAGATATTGGGAAGAACACCGGTGGCGAAGGCGGCGAGCTGGTCCATTACTGACGCTGAGGCGCGAAAGCGTGGGGAGCAAACAGGATTAGATACCCTGGTAGTCCACGCTGTAAACGATGTGCGCTGGATGTTGGGCAGTGTCGTAGCTAACGCGATAAGCGCACCGCCTGGGGAGTACGGCCGCAAGGTTG--------------------------------------------------------------------------------------------
>1034960
---------------------------------TGTCAGCCGCCGCGGTAATACGTAGGGGGCGAGCGTTATCCGGATTCATTGGGCGTAAAGCGCTCGTAGGTGGTCCGTTAGGTCGGGAGTCAATC-CGGGGGCTCAACCCCCG-CCCGCTCCCGATACCGGCGGACTTGAGTTTGGTAGGGGAAGGCGGAATTCCAAGTGTAGCGGAGGAATGCGCAGATATTTGGAAGAACACCGGTGGCGAAGGCGGCCTTCTGGGCCAA-ACTGACGCTGCGGAGCGAAAGCTAGGGGAGCGAACAGGATTAGATTCCCTGGTAGTCCTAGCCGTAAACGATGGACACTAGGTGTGGGGCCGTGCCGCAGCTAACGCATTAAGTGTCCCGCCTGGGGAGTACGGCCGCAAGGCTA--------------------------------------------------------------------------------------------
>1034969
---------------------------------TGTCAGCCGCCGCGGTAATACGAAGGGGGCTAGCGTTGTTCGGAATTACTGGGCGTAAAGCGTGCGCAGGCGGTTTCTCAAGTCAGGGGTGAAAGCCCGGAGCTCAACTCCGGAATTGCCTTTGAAACTGTGAAGCTAGAGTGCGGGAGAGGTGAGTGGAATTCCCAGTGTAGAGGTGAAATTCGTGGATATTGGGAAGAACACCGGTGGCGAAGGCGGCTCACTGGCCCGTTTCTGACGCTCATGCACGACAGCGTGGGGATCAAACAGGATTAGATACCCTGGTAGTCCACGCCGTAAACTATGGATGCTAGCCGTTGGGCAGTGGCGCAGCTAACGCCTTAAGCATCCCGCCTGGGGAGTACGGCCGCAAGGTTG--------------------------------------------------------------------------------------------
>1035283
---------------------------------TGCCAGCAGCCGCGGTAATACGGAGGATGCAAGCGTTATCCGGATTCATTGGGTTTAAAGGGTGCGTAGGCGGCTTTTTAAGTCAGTGGTGAAATCTTGCCGCTTAACGGTAAAATTGCCATTGATACTGAAAAGCTTGAGTACGGTTGAGGTAAGCGGAATGTGTAGTGTAGCGGTGAAATGCTTAGATATTACACAGAACACCAATTGCGAAGGCAGCTTACTAAACCGGCACTGACGCTGATGCACGAAAGCGTGGGGAGCGAACAGGATTAGATACCCTGGTAGTCCACGCCGTAAAC-ATGCTCACTCGCTGTTTGCAAGCGGC-AAGCGAAAGCATTAAGTGAGCCACCTGGGGAGTACGATCGCAAGGTTG--------------------------------------------------------------------------------------------
>1036056
---------------------------------TGTCAGCAGCCGCGGTAAGACGTAGGGGGCGAGCGTTATTCGGAATTATTGGGCGTAAAGCGCTCGTAGGCGGGACCGAAAGTCGGTGAGGAAAGACCTGGGCTCAACTCAGGGAACTGCATCGATACTTCGGTTCTTGAGGTAATCAGAGGGTGATGGAATTCCCGGTGTAGCGGTGAAATGCGTAGATATCGGGAGGAACACCAGTGGCGAAGGCGATCACCTGGGGTTATTCTGACGCTGAGGAGCGAAAGCTAGGGGAGCAAACGGGATTAGATACCCCGGTAGTCCTAGCCGTAAACGATGGATACTAGGTGTATGTATGTGCCGTAGTTAACACAGTAAGTATCCCGCCTGGGGAGTACGGCCGCAAGGTTA--------------------------------------------------------------------------------------------
>103606
---------------------------------TGCCAGCCGCCGCGGTAATACGTAGGGTGCGAGCGTTGTCCGGAATTACTGGGCGTAAAGAGCTCGTAGGTGGTTTGTCGCGTCGTCTGTGAAATTCCGGGGCTTAACTCCGGGCGTGCAGGCGATACGGGC-TACTTGAGTGCTGTAGGGGAGACTGGAATTCCTGGTGTAGCGGTGAAATGCGCAGATATCAGGAGGAACACCGATGGCGAAGGCAGGTCTCTGGGCAGTTACTGACGCTGAGGAGCGAAAGCATGGGTAGCGAACAGGATTAGATACCCCGGTAGTCCATGCCGTAAACGGTGGGCGCTAGGTGTGGGTCCGTGCCGTAGCTAACGCATTAAGCGCCCCGTCTGGGGAGTACGGCCGCAAGGCTA--------------------------------------------------------------------------------------------
>103628
---------------------------------TGTCAGCCGCCGCGGTAATACGTAGGGCGCAAGCGTTATCCGGAATTATTGGGCGTAAAGAGCTCGTAGGCGGTTTGTCGCGTCTGCTGTGAATC-CCGAGGCTCAACCTCGGGTCTGCAGTGGGTACGGGCAGACTAGAGTGCGGTAGGGGAGATTGGAATTCCTGGTGTAGCGGTGGAATGCGCAGATATCAGGAGGAACACCGATGGCAAAGGCAGATCTCTGGGCCGA-ACTGACGCTGAGGAGCGAAAGGGTGGGGAGCAAACAGGCTTAGATACCCTGGTAGTCCACCCCGTAAACGTTGGGAACTAGTTGTGGGGCCGTGACGCAGCTAACGCATTAAGTTCCCCGCCTGGGGAGTACGGCCGCAAGGCTA--------------------------------------------------------------------------------------------
>1036372
---------------------------------TGCCAGCCGCCGCGGTAATACGTAGGGTGCGAGCGTTGTCCGGAATTACTGGGCGTAAAGAGCTCGTAGGCGGTTTGTCGCGTCGTCTGTGAAATTCTGCAACTCAATTGTAGGCGTGCAGGCGATACGGGCA-GCTTGAGTACTACAGGGGAGACTGGAATTCCTGGTGTAGCGGTGAAATGCGCAGATATCAGGAGGAACACCGGTGGCGAAGGCGGGTCTCTGGGTAGTAACTGACGCTGAGGAGCGAAAGCGTGGGTAGCGAACAGGATTAGATACCCTGGTAGTCCATGCCGTAAACGTTGGGCGCTAGGTGTGGGACCGTGCCGCAGCTAACGCATTAAGCGCCCCGCCTGGGGAGTACGGCCGCAAGGTTA--------------------------------------------------------------------------------------------
>1036749
---------------------------------TGCCAGCAGCCGCGGTAATACGTAGGTGGCAAGCGTTGTCCGGAATTATTGGGCGTAAAGCGCGCGCAGGTGGTTTAATAAGTCTGATGTGAAAGCCCACGGCTCAACCGTGGAG-GGCATTGGAAACTGTTAAACTTGAGTGCAGGAGAGAAAAGTGGAATTCCTAGTGTAGCGGTGAAATGCGTAGAGATTAGGAGGAACACCAGTGGCGAAGGCGGCTTTTTGGCCTGTAACTGACACTGAGGCGCGAAAGCGTGGGGAGCAAACAGGATTAGATACCCTGGTAGTCCACGCCGTAAACGATGAGTGCTAAGTGTTAGGTAGTGCTGCAGCTAACGCATTAAGCACTCCGCCTGGGGAGTACGGTCGCAAGACTG--------------------------------------------------------------------------------------------
>1037111
---------------------------------TGTCAGCAGCCGCGGTAATACGGAGGGTGCAAGCGTTATCCGGATTCACTGGGTTTAAAGGGTGCGTAGGAGGGC-AGGAAGTCAGTGGTGAAATCTCCGGGCTTAACTCGGAAACTGCCGTTGATACTACTTGTCTTGAATATCGTGGAGGTGAGCGGAATATGTCATGTAGCGGTGAAATGCTTAGATATGACATAGAACACCAATTGCGAAGGCAGCTCGCTACACGAATATTGACTCTGAGGCACGAAAGCGTGGGGATCAAACAGGATTAGATACCCTGGTAGTCCACGCCCTAAACTATGAT-ACTCGACATACGCGTGTGTCTGAGCGAAAGCATTAAGTA-TCCACCTGGGAAGTACGACCGCAAGGTTG--------------------------------------------------------------------------------------------
>1037256
---------------------------------TGTCAGCCGCCGCGGTAATACGTAGGGGGCAAGCGTTGTCCGGATTTATTGGGCGTAAAGAGCGTGTAGGCGGCTTGGCAAGTCCGTTGTGAAAACTCGAGGCTCAACCTCGAGACGTCGATGGAAACTGCCTCGCTAGAGTCCGGAAGAGGAGAGTGGAATTCCTGGTGTAGCGGTGAAATGCGCAGATATCAGGAAGAACACCCGTGGCTAAGGCGGCTCTCTAGTACGGTACTGACGCTGAGACGCGAAAGCGTGGGGAGCGAACAGGATTAGATACCCTGGTAGTCCACGCCGTAAACGATGGGTGCTAGGTGTGGGGCCGTGCCGAAGCTAACGCATTAAGCACCCCGCCTGGGGAGTACGGTCGCAAGACTA--------------------------------------------------------------------------------------------
>1037355
---------------------------------TGTCAGCAGCCGCGGTAATACGTAGGGTGCGAGCGTTGTCCGGAATTATTGGGCGTAAAGAGCTCGTAGGCGGCTTGTCACGTCGGATGTGAAAGCCCGGGGCTTAACCCCGGGTCTGCATTCGATACGGGCAGGCTAGAGTGTGGTAGGGGAGATCGGAATTCCTGGTGTAGCGGTGAAATGCGCAGATATCAGGAGGAACACCGGTGGCGAAGGCGGATCTCTGGGCCATTACTGACGCTGAGGAGCGAAAGCGTGGGGAGCGAACAGGATTAGATACCCTGGTAGTCCACGCCGTAAACGGTGGGAACTAGGTGTTGGCCGGTGCCGCAGCTAACG-ATTAAGTTCCCCGCCTGGGGAGTACGGCCGCAAGGCTA--------------------------------------------------------------------------------------------
>103787
---------------------------------TGCCAGCCGCCGCGGTAATACAGAGAGTGCTAGCGTTGTTCGGAATTATTGGGCGTAAAGGGCGCGTAGGCGGCCCTGTGTGTCGGGTGTGAAATCCCACCTCTTAAAGGTGGAATTGCATTCGAAACTACAGGGCTGGAGTGTCGGAGAGGATGGCGGAATTCCTGGTGTAGAGGTGAAATTCGTAGATATCAGGAGGAACACCGGTGGCGAAGGCGGCCATCTGGACG-ACACTGACGCTGAGGCGCGAAAGCGTGGGGATCAAACAGGATTAGATACCCTGGTAGTCCACGCTGTAAACGATGGGTGCTAGGTGTTGTGCAGTGCCGTCGCTAACGCATTAAGCACCCCGCCTGGGGAGTACGGCCGCAAGGCTA--------------------------------------------------------------------------------------------
>1038056
---------------------------------TGCCAGCCGCCGCGGTAATACGAAGGGGGCTAGCGTTGCTCGGAATGACTGGGCGTAAAGGGCGCGCAGGCGGATTGGTTAGTCAGGCGTGAAATTCCTGGGCTCAACCTGGGGGCTGTGTTTGAGACGGCTGATCTAGAGTTTGGAAGAGGGTCGTGGAATTCCCAGTGTAGAGGTGAAATTCGTAGATATTGGGAAGAACACCGGTGGCGAAGGCGGCGACCTGGTCCTTGACTGACGCTGAGGCGCGAAAGCGTGGGGAGCAAACAGGATTAGATACCCTGGTAGTCCACGCTGTAAACGATGTGCGCTGGATGTTGGGCAGTGTCGTAGCTAACGCGGTAAGCGCACCGCCTGGGGAGTACGGCCGCAAGGTTG--------------------------------------------------------------------------------------------
>1038641
---------------------------------TGCCAGCAGCCGCGGTAATACGTAGGTGACGAGCGTTGTCCGGAATTATTGGGCGTAAAGGGAGCGCAGGCGGTTGAAATAGTCTGATGTGAAAGCCCACGGCTTAACCGTGGAA-GGCATTGGAAACTGTTCAACTTGAATACAGAAGAGGTAAGTGGAATTCCAAGTGTAGCGGTGAAATGCGTAGATATTTGGAGGAACACCAGTGGCGAAGGCGACTTACTGGTCTGTAATTGACGCTGAGGCTCGAAAGCGTGGGTAGCAAACAGGATTAGATACCCTGGTAGTCCACGCCGTAAACGATGAGTGCTAAGTGTTAGGTAGTGCTGGAGTTAACGCATTAAGCACTCCGCCTGGGGAGTACGGCCGCAAGGCTG--------------------------------------------------------------------------------------------
>103868
---------------------------------TGTCAGCCGCCGCGGTAAGACGGAGGATGCAAGTGTTATCCGGAATCACTGGGCGTAAAGCGTCTGTAGGTTGTTCAATAAGTCAACTGTTAAATCTTGAGGCTCAACTTCAAAATCGCAGTCGAAACTATTAAACTAGAGTATAGTAGGGGTAAAGGGAATTTCCAGTGGAGCGGTGAAATGCGTAGAGATTGGAAAGAACACCAATGGCGAAAGCACTTTACTGGGCTATTACTGACACTGAGAGACGAAAGCTAGGGTAGCAAATGGGATTAGATACCCCAGTAGTCCTAGCCGTAAACGATGGATACTAGATGTTGAACAGTATCAAAGCTAACGCGTTAAGTATCCCGCCTGGGAAGTATGCTCGCAAGAGTG--------------------------------------------------------------------------------------------
>103869
---------------------------------TGTCAGCAGCCGCGGTAATACGGGGGGTGCGAGCGTTGTCCGGAATCACTGGGCGTAAAGGGCGCGTAGGTGGTCTGATAAGGGTGTGGTGAAAGTCCGGGGCTCAACCCCGGATCTGCCGTGCCGACTGTCAGACTCGAGGACTGTAGAGGCAGGCGGAATTCCGGGTGTAGCGGTGGAATGCGTAGAGATCCGGAGGAAGACCGGTGGCGAAGGCGGCCTGCTGGGCA-GTACTGACACTGAGGCGCGACAGCGTGGGGAGCAAACAGGATTAGATACCCTGGTAGTCCACGCCGTAAACGATGGGTACTAGGTGCCTGGGGGTGCCGGCGCTAACGCAGGAAGTACCCCGCCTGGGGAGTACGGCCGCAAGGCTG--------------------------------------------------------------------------------------------
>1038732
---------------------------------TGTCAGCCGCCGCGGTAATACGGAGGGGGCTAGCGTTGTTCGGAATTACTGGGCGTAAAGCGCACGTAGGCGGCCGTTTAAGTTAGAGGTGAAAGCCCGGGGCTCAACCCCGGAATTGCCTTTGATACTGGATGGCTTGAATCCAGGAGAGGTGAGTGGAATTCCGAGTGTAGAGGTGAAATTCGTAGATATTCGGAAGAACACCAGTGGCGAAGGCGGCTCACTGGACTGGTATTGACGCTGAGGTGCGAAAGCGTGGGGAGCAAACAGGATTAGATACCCTGGTAGTCCACGCCGTAAACGATGATAACTAGCTGTCGGGCGGTGGCGCAGCTAACGCATTAAGTTATCCGCCTGGGGAGTACGGCCGCAAGGTTA--------------------------------------------------------------------------------------------
>103879
---------------------------------TGCCAGCAGCCGCGGTAATACGTAGGGTGCGAGCGTTAATCGGAATTACTGGGCGTAAAGCGAGCGCAGACGGTTACTTAAGCAGGATGTGAAATCCCCGGGCTCAACCTGGGAACTGCGTTCTGAACTGGGTGACTAGAGTGTGTCAGAGGGAGGTAGAATTCCACGTGTAGCAGTGAAATGCGTAGAGATGTGGAGGAATACCGATGGCGAAGGCAGCCTCCTGGGATAACACTGACGTTCATGCCCGAAAGCGTGGGTAGCAAACAGGATTAGATACCCTGGTAGTCCACGCCCTAAACGATGTCAATTAGCTGTTGGCTAGTAGCGTAGCTAACGCGTGAAATTGACCGCCTGGGGAGTACGGTCGCAAGATTA--------------------------------------------------------------------------------------------
>1038865
---------------------------------TGCCAGCAGCCGCGGTAATACGGAGGATCCGAGCGTTATCCGGATTTATTGGGTTTAAAGGGTGCGTAGGCGGCCAGTTAAGTCAGGGGTGAAAGACGGTAGCTCAACTATCGCAGTGCCTTTGATACTGACGGGCTTGAATACACTTGAGGTAGGCGGAATGTGACAAGTAGCGGTGAAATGCATAGATATGTCACAGAACACCAATTGCGAAGGCAGCTTACTAAAGTGTGATTGACGCTGAGGCACGAAAGCGTGGGGATCAAACAGGATTAGATACCCTGGTAGTCCACGCCCTAAACGATGAATACTCGATGTTGGCCAGCGTCTAAGCGAAAGCGTTAAGTATTCCACCTGGGGAGTACGCCCGCAAGGGTG--------------------------------------------------------------------------------------------
>1038987
---------------------------------TGCCAGCAGCCGCGGTAATACGGAGGGTGCAAGCGTTATCCGGATTCACTGGGTTTAAAGGGTGCGTAGGAGGGCAGGTAAGTCAGTGGTGAAATCTCCAAGCTTAACTTGGAAACTGCCGTTGATACTATCTGTCTTGAATATTGTGGAGGTGAGCGGAATATGTCATGTAGCGGTGAAATGCTTAGATATGACATAGAACACCAATTGCGAAGGCAGCTCGCTACACATATATTGACTCTGAGGCACGAAAGCGTGGGGATCAAACAGGATTAGATACCCTGGTAGTCCACGCCCTAAACGATGGATACTCGACATACGCGTGTGTCTGAGCGAAAGCATTAAGTATCCCACCTGGGAAGTACGACCGCAAGGTTG--------------------------------------------------------------------------------------------
>1039016
---------------------------------TGTCAGCCGCCGCGGTAATACGTAGGTGGCAAGCGTTGTCCGGAATTATTGGGCGTAAAGCGCGCGTAGGCGGTTTTTTAAGTCTGATGTGAAAGCCCACGGCTCAACCGTGGAG-GGCATTGGAAACTGGAAAACTTGAGTGCAGAAGAGGAAAGTGGAATTCCATGTGTAGCGGTGAAATGCGCAGAGATATGGAGGAACACCAGTGGCGAAGGCGACTTTCTGGTCTGTAACTGACGCTGATGTGCGAAAGCGTGGGGATCAAACAGGATTAGATACCCTGGTAGTCCACGCCGTAAACGATGAGTGCTAAGTGTTAGGTAGTGCTGCAGCTAACGCATTAAGCACTCCGCCTGGGGAGTACGACCGCAAGGTTG--------------------------------------------------------------------------------------------
>1039041
---------------------------------TGCCAGCCGCCGCGGTAATACGTAGGGTGCAAGCGTTGTCCGGAATTATTGGGCGTAAAGAGCTCGTAGGCGGTCTGTCGCGTCGGCTGTGAAAACTTGGGGCTCAACCCCAAGCCTGCAGTCGATACGGGCAGACTAGAGTGCGGTAGGGGAGACTGGAATTCCTGGTGTAGCGGTGAAATGCGCAGATATCAGGAGGAACACCGGTGGCGAAGGCGGGTCTCTGGGCCGTAACTGACGCTGAGGAGCGAAAGCGTGGGGAGCGAACAGGATTAGATACCCTGGTAGTCCACGCCGTAAACGGTGGGTGCTAGGTGTAGCGTCGTGCCGCAGCTAACGCATTAAGCACCCCGCCTGGGGAGTACGGCCGCAAGGCTA--------------------------------------------------------------------------------------------
>1039092
---------------------------------TGTCAGCCGCCGCGGTAATACGGAGGGTGCAAGCGTTATCCGGATTTATTGGGTTTAAAGGGTCCGTAGGCGGACTCGTAAGTCAGTGGTGAAATCTCATAGCTCAACTATGAAACTGCCATTGATACTGCGGGTCTTGAGTAAGGTAGAAGTGGCTGGAATAAGTAGTGTAGCGGTGAAATGCATAGATATTACTTAGAACACCAATTGCGAAGGCAGGTCACTATGTCTTAACTGACGCTGATGGACGAAAGCGTGGGGAGCGAACAGGATTAGATACCCTGGTAGTCCACGCCGTAAACGATGCTAACTCGTTTTTGGGCAGAGACTAAGCGAAAGTGATAAGTTAGCCACCTGGGGAGTACGTTCGCAAGAATG--------------------------------------------------------------------------------------------
>103930
---------------------------------TGCCAGCAGCCGCGGTAAGACGGAGGGTGCAAGCGTTGTTCGGATTGACTGGGCGTAAAGGGCGTGTAGGCGGTTGGTCAAGTCTGGTGTGAAAGCCCGGGGCTCAACCCCGGAAGTGCATTGGAAACTAGCCAGCTAGAGCGCGAGAGAGGAGGGTGGAATTCCTGGTGTAGCGGTGAAATGCGTAGATATCAGGAGGAACACCGGCGGCGAAGGCGGCCCTCTGGCTCGTTGCTGACGCTGAAACGCGAAAGCGT-GGGAGCAAACAGGATTAGATACCCTGGTAGTCCACGCTGTAAACGATGGGTACTAGGTGTTCGGGAGTGCCGACGCTAACGCATTAAGTACCCCGCCTGGGGACTACGGCCGCAAGGTTA--------------------------------------------------------------------------------------------
>1039322
---------------------------------TGCCAGCCGCCGCGGTAATACGTAGGGTGCGAGCGTTGTCCGGAATTATTGGGCGTAAAGGGCTCGTAGGTGGTTGATCGCGTCGGAAGTGTAATCTTGGGGCTTAACCCTGAGCGTGCTTTCGATACGGGTTGACTTGAGGAAGGTAGGGGAGAATGGAATTCCTGGTGGAGCGGTGGAATGCGCAGATATCAGGAGGAACACCAGTGGCGAAGGCGGTTCTCTGGGCCTTTCCTGACGCTGAGGAGCGAAAGCGTGGGGAGCGAACAGGCTTAGATACCCTGGTAGTCCACGCTGTAAACGGTGGGTACTAGGTGTGGGGCCGTGCCGTAGCTAACGCTTTAAGTACCCCGCCTGGGGAGTACGGCCGCAAGGCTA--------------------------------------------------------------------------------------------
>1039477
---------------------------------TGCCAGCAGCCGCGGTAATACGTAGGTGGCAAGCGTTATCCGGAATTATTGGGCGTAAAGCGCGCGTAGGCGGTTTTTTAAGTCTGATGTGAAAGCCCACGGCTCAACCGTGGAG-GGCATTGGAAACTGGAAAACTTGAGTGCAGAAGAGGAAAGTGGAATTCCATGTGTAGCGGTGAAATGCGCAGAGATATGGAGGAACACCAGTGGCGAAGGCGACTTTCTGGTCTGTAACTGACGCTGATGTGCGAAAGCGTGGGGATCAAACAGGATTAGATACCCTGGTAGTCCACGCCGTAAACGATGAGTGCTAAGTGTTAGGCAGTGCTGCAGCTAACGCATTAAGCACTCCGCCTGGGGAGTACGACCGCAAGGTTG--------------------------------------------------------------------------------------------
>1039546
---------------------------------TGCCAGCAGCCGCGGTAACACGTAGGGGGCGAGCGTTGTCCGGATTTATTGGGCGTAAAGAGCTCGTAGGCGGCTCGGTAAGTCGGGTGTGAAACCTCCAGGCTCAACCTGAGACG-CCACCCGATACTGCCGGGCTAGAGTCCGGTAGAGGAGCGTAGAATTCCTGGTGTAGCGGTGAAATGCGCAGATATCAGGAGGAATACCAGCGGCGAAGGCGGCGCTCTGGGCCGGTACTGACGCTGAGGAGCGAAAGCGTGGGGAGCAAACAGCATTAGATCCCCTAGTAGTCCACGCCGTAAACGTTGGGCACTAGGTGTGGGGCCGTGCCGTAGCTAACGCATTAAGTGCCCCGCCTGGGGAGTACGGCCGCAAGGCTA--------------------------------------------------------------------------------------------
>1039594
---------------------------------TGTCAGCAGCCGCGGTAATACGTAGGGTGCGAGCGTTAATCGGAATTACTGGGCGTAAAGCGTGCGCAGGCGGTTATGTAAGACAGATGTGAAATCCCCGGGCTCAACCTGGGAACTGCATTTGTGACTGCATGGCTAGAGTACGGTAGAGGGGGATGGAATTCCGCGTGTAGCAGTGAAATGCGTAGATATGCGGAGGAACACCGATGGCGAAGGCAATCCCCTGGACCTGTACTGACGCTCATGCACGAAAGCGTGGGGAGCAAACAGGATTAGATACCCTGGTAGTCCACGCCCTAAACGATGTCAACTGGTTGTTGGGCAGTAACGAAGCTAACGCGTGAAGTTGACCGCCTGGGGAGTACGGCCGCAAGGTTG--------------------------------------------------------------------------------------------
>1039699
---------------------------------TGCCAGCAGCCGCGGTAATACGGAGGGGGCGAGCGTTGTCCGAAGTTACTGGGCGTAAAGCGCGCGTAGGCGGGTTGGCAAGTCCGCTGTGAAAGCCCGGTGCTTACCACCGGAGGGTCGGTGGATACTGCCAGTCTTGAAGGTGCTAGGGGAAGATGGAATTACCGGTGTAGCGGTGAAATGCGTAGATATCGGTAGGAACACCAGTGGCGAAGGCGGTCTTCTGGAGCACTCTTGACGCTGAGGCGCGAAAGCTGGGGGAGCGAACGGGATTAGATACCCCGGTAGTCCCAGCCCTAAAC-ATGGATACTAGGTGTCGCGCGGTGCCGCCGCTAACGCAGTAAGTATCCCGCCTGGGGAGTACGGCCGCAAGGTTG--------------------------------------------------------------------------------------------
>1039872
---------------------------------TGTCAGCCGCCGCGGTAATACGGAGGGTGCGAGCGTTGTCCGGATTTATTGGGTTTAAAGGGTGCGTAGGCGGCCGTTTAAGTCCGGGGTGAAAGCCCGCTGCTCAACAGCGGAACTGCCCTGGATACTGGACGGCTTGAGTACAGACGAGGTTGGCGGAATGGACCGAGTAGCGGTGAAATGCATAGATACGGTCCAGAACCCCGATTGCGAAGGCAGCTGACTAGGCTGTTACTGACGCTGAGGCACGACAGCGTGGGGAGCGAACAGGATTAGATACCCTGGTAGCCCACGCCGTAAACGATGGATACTCGCTGCGAGCTCGTGGCTTAGGGAAACCGATAAGTATCCCACCTGGGGAGTACGCCGGCAACGGTG--------------------------------------------------------------------------------------------
>103994
---------------------------------TGTCAGCAGCCGCGGTAAGACGTAGGGGGCGAGCGTTGTCCGGAATTACTGGGCGTAAAGAGCACGTAGGCGGGAATTTAAGTCAGATGTGAAAGACCGGGGCTCAACTCGGGGTG-GCATTTGAAACTGAATTTCTTGAGGGCAGGAGAGGGAAGCAGAATTCCTGGTGTAGCGGTGAAATGCGTAGAAATCAGGAGGAATACCAGTGGCGAAGGCGGCTTTCTGGACTGTCCCTGACGCTGAGGTGCGAAAGCGTGGGTAGCAAACAGGGTTAGATACCCTGGTAGTCCACGCCGTAAACGATGGATACTAGGTGTGGGACCGTGCCGCAGCTAACGCAATAAGTATCCCGCCTGGGGAGTACGATCGCAAGGTTG--------------------------------------------------------------------------------------------
>1040009
---------------------------------TGCCAGCAGCCGCGGTAATACGTAGGTCCCGAGCGTTGTCCGGATTTATTGGGCGTAAAGCGAGCGCAGGCGGTTAGATAAGTCTGAAGTTAAAGGCTGTGGCTTAACCATAGTA-CGCTTTGGAAACTGTTTAACTTGAGTGCAAGAGGGGAGAGTGGAATTCCATGTGTAGCGGTGAAATGCGTAGATATATGGAGGAACACCGGTGGCGAAAGCGGCTCTCTGGCTTGTAACTGACGCTGAGGCTCGAAAGCGTGGGGAGCAAACAGGATTAGATACCCTGGTAGTCCACGCCGTAAACGATGAGTGCTAGGTGTTAG-TAGTGCCGTAGCTAACGCATTAAGCACTCCGCCTGGGGAGTACGACCGCAAGGTTG--------------------------------------------------------------------------------------------
>1040027
---------------------------------TGTCAGCAGCCGCGGTAATACGTAGGGGGCAAGCGTTGTCCGGAATTATTGGGCGTAAAGCGCGCGCAGGCGGTCATTTAAGTCTGGTGTTTAATCCCGGGGCTCAACCCCGGGT-CGCACTGGAAACTGGATGACTTGAGTACAGAAGAGGAGAGTGGAATTCCACGTGGAGCGGTGAAATGCGGAGAGATGTGGAGGAACACCAGTGGCGAAGGCGACTCTCTGGGCTGTAACTGACGCTGAGGCGCGAAAGCGTGGGGAGCAAACAGGATTAGATACCCTGGTAGTCCACGCCGTAAACGATGAGTGCTAGGTGTTAGGTGGTGCCGAAGTTAACACATTAAGCACTCCGCCTGGGGAGTACGGTCGCAAGACTG--------------------------------------------------------------------------------------------
>1040091
---------------------------------TGTCAGCCGCCGCGGTAGCACGTAGGGTGCGAGCGTTGTCCGGAATTATTGGGCGTAAAGAGCTCGTAGGCGGTCCGTCACGTCGGGTGTGAAATTCCAGGGCTCAACCCTGGACCTGCATTCGATACGGGCGGACTAGAGTTCGGTAGGGGAGACTGGAATTCCTGGTGTAGCGGTGAAATGCGCAGATATCAGGAGGAACACCGGTGGCGAAGGCGGGTCTCTGGGCCGATACTGACGCTGAGGAGCGAAAGCGTGGGGAGCGAACAGGATTAGATACCCGGGTAGTCCACGCCGTAAACGTTGGGCGCTAGGTGTGGGGCTGTGCCGCAGCTAACGCATTAAGCGCCCCGCCTGGGGAGTACGGCCGCAAGGCTA--------------------------------------------------------------------------------------------
>1040109
---------------------------------TGCCAGCAGCCGCGGTAATACGTAGGGTCCGAGCGTTGTCCGGAATTACTGGGCGTAAAGCGTGCGCAGGCGGCCCGCGAGGTGTCACGTGAAAGCCCCGGGCTCAACCCGGGAGGGTCGTGGCAAACCGGCGGGCTTGAGGCCGGTAGAGGTGGGTGGAACTCCTGGTGGAGTGGTGAAATGCGTAGAGATCAGGAAACACCC--GTGGCGAAGGCGGCCCACTGGGCCGGTACTGACGCTGAGGCACGAAGGCGTGGGGAGCGAACGGGATTAGATACCCCGGTAGTCCACGCAGTAAACGATGTCGACTCGGTGTGGGCCCGCGCCACAGCTAACGCGACAAGTCGACCGCCTGGGGAGTACGGCCGCAAGGCTA--------------------------------------------------------------------------------------------
>1040220
---------------------------------TGCCAGCAGCCGCGGTAATACGTAGGTGGCAAGCGTTATCCGGAATTATTGGGCGTAAAGCGCGCGTAGGCGGTTTTTTAAGTCTGATGTGAAAGCCCACGGCTCAACCGTGGAG-GGCATTGGAAACTGGAAAACTTGAGTGCAGAAGAGGAAAGTGGAATTCCATGTGTAGCGGTGAAATGCGCAGAGATATGGAGGAACACCAGTGGCGAAGGCGACTTTCTGGTCTGTAACTGACGCTGATGTGCGAAAGCGTGGGGATCAAACAGGATTAGATACCCTGGTAGTCCACGCCGTAAGCGATGAGTGCTAAGTGTTAGGTAGTGCTGCAGCTAACGCATTAAGCACTCCGCCTGGGGAGTACGACCGCAAGGTTG--------------------------------------------------------------------------------------------
>1040237
----------------------------------------TGCCACGGTAATACGGAGGGTGCAAGCGTTATCCGGATTTACTGGGTTTAAAGGGTG-GTAGGCGGACTTTTAAGTCATCGGTGAAATCTCCGGGCTCAACCCGGAAACTGCCATTGATACTATTGGTCTTGAATACTGTGGAGGTATGCGGAATGTGTCATGTAGCGGTGAAATGCTTAGAGATGACACAGAACACCGATTGCGAAGGCAGCGTACTACACAGTGATTGACGCTGAGGCACGAAAGCGTGGGGATCAAACAGGATTAGATACCCTGGTAGTCCACGCCCTAAACGATGATTACTCGACATTGGCCAGTGTCTGAGCGAAAGCATTAAGTAATCCACCTGGGAAGTACGTCCGCAAGGATG--------------------------------------------------------------------------------------------
>1040325
---------------------------------TGCCAGCCGCCGCGGTAATACGAAGGGGGCTAGCGTTGCTCGGAATCACTGGGCGTAAAGGGCGCGTAGGCGGCC-TATCAGTCGGGGGTGAAAGCCT-GTGCTCAACAC-AGAATGGCCTTCGATACTGTCAGGCTTGAGACCGGAAGAGGTAAGTGGAAC-TGCAGTGTAGAGGTGAAATTCGTAGATATTCCA-AGAACACCAGTGGCGAAGGCGGCTTACTGGTCCGGATCTGACGCTGAGGCGCGAAAGCGTGGGGAGCAAACAGGATTAGATACCCTGGTAGTCCACGCCGTAAACGATGAATGCTAGCTGTTGGGCAGTAGCGCAGCTAACGCTTTAAGCATTCCGCCTGGGGAGTACGGTCGCAAGATTA--------------------------------------------------------------------------------------------
>104044
---------------------------------TGTCAGCCGCCGCGGTAATACGGAGGGTGCAAGCGTTAATCGGAATTACTGGGCGTAAAGCGCACGCAGGCGGTCTGTCAAGTCGGATGTGAAATCCCCGGGCTCAACCTGGGAACTGCATTCGAAACTGGCAGGCTAGAGTCTTGTAGAGGTGGGGAGAATTCCAGGTGTAGCGGTGAAATGCGTAGAGATCTGGAGGAATACCGGTGGCGAAGGCGGCCCCCTGGACAAAGACTGACGCTCAGGTGCGAAAGCGTGGGGAGCAAGCAGGATTAGATACCCTGGTAGTCCACGCCGTAAACGATGTCGATTTGGAGGTTGTGGCTTCCGGAGCTAACGCGTTAAATCGACCGCCTGGGGAGTACGGCCGCAAGGTTA--------------------------------------------------------------------------------------------
>1040581
---------------------------------TGCCAGCAGCCGCGGTAATACGTAGGGTCCGAGCGTTGTCCGGAATTATTGGGCGTAAAGGGCTCGTAGGCGGTTTGTCGCGTCGGGAGTGAAAACTCAGGGCTCAACCCTGAGCGTGCTTCCGATACGGGCAGACTAGAGGTATGCAGGGGAGAACGGAATTCCTGGTGTAGCGGTGAAATGCGCAGATATCAGGAGGAACACCGGTGGCGAAGGCGGTTCTCTGGGCATTACCTGACGCTGAGGAGCGAAAGTGTGGGGAGCGAACAGGATTAGATACCCTGGTAGTCCACACCGTAAACGTTGGGCGCTAGGTGT-GGGCCGTGCCGCAGCTAACGCATTAAGCGCCCCGCCTGGGGAGTACGGCCGCAAGGCTA--------------------------------------------------------------------------------------------
>104069
---------------------------------TGTCAGCAGCCGCGGTAATACGGAGGGTGCAAGCGTTATCCGGATTCACTGGGTTTAAAGGGTGCGTAGGCGGGGAGGTAAGTCAGAGGTGAAATCCTGGAGCTTAACTCCAGAACTGCCTTTGATACTATCTATCTTGAATATGGTGGAGGTAAGCGGAATATGTCATGTAGCGGTGAAATGCATAGATATGACATAGAACACCTATTGCGAAGGCAGCTTACTACGCCTATATTGACGCTGAGGCACGAAAGCGTGGGGATCAAACAGGATTAGATACCCTGGTAGTCCACGCCCTAAACGATGATTACTCGACGTATGCATGCGTCTGAGCGAAAGCATTAAGTAATCCACCTGGGAAGTACGACCGCAAGGTTG--------------------------------------------------------------------------------------------
>1040713
---------------------------------TGTCAGCAGCCGCGGTAATACGTAGGGTGCGAGCGTTGTCCGGAATTACTGGGCGTAAAGGGCTCGTAGGTGGTTTGTCGCGTCGTCTGTGAAATTCCGGGGCTTAACTCCGGGCGTGCAGGCGATACGGGCAAACTTGAGTACTGTAGGGGTAACTGGAATTCCTGGTGTAGCGGTGAAATGCGCAGATATCAGGAGGAACACCGATGGCGAAGGCAGGTTACTGGGCAGTTACTGACGCTGAGGAGCGAAAGCATGGGTAGCGAACAGGATTAGATACCCTGGTAGTCCATGCCGTAAACGGTGGGCGCTAGGTGT-GAGTCGTGCCGTAGCTAACGCATTAAGCGCCCCGCCTGGGGAGTACGGCCGCAAGGCTA--------------------------------------------------------------------------------------------
>1040768
---------------------------------TGCCAGCAGCCGCGGTAATACGGAGGATCCAAGCGTTATCCGGATTCATTGGGTTTAAAGGGTGCGTAGGCGGAACGATAAGTCAGTGGTGAAAGCCTGCAGCTTAACTGCAGAACTGCCATTGATACTGTCGATCTTGAGTACATTTGATGAGGGCGGAATGTGTCATGTAGCGGTGAAATGCTTAGATATGACACAGAACACCGATTGCGAAGGCAGCTCTCAAAACTGTAACTGACGCTGAGGCACGAAAGCGTGGGTATCAAACAGGATTAGATACCCTGGTAGTCCACGCTGTAAACTATGATTACTCGATGTTTGCAAGCGTC-AAGCGAAAGCGATAAGTAATCCACCTGGGGAGTACGCTCGCAAGAGTG--------------------------------------------------------------------------------------------
>1041175
---------------------------------TGTCAGCCGCCGCGGTAAGACGAACCGTGCGAACGTTATTCGGAATCACTGGGCTTAAAGCGCGTGTAGGCGGCCCGGCACGTCCGTCGTGAAATCCCCCGGCTCAACCGGGGAAGGGGCGCGGATACGACCGGGCTGGAGGGGGGTAGGGGAATCGGGAACTTCCGGTGGAGCGGTGAAATGCGTTGAGATCGGAAGGAACGCCCGCGGCGAAAGCGCGGTTCTGGACCCCACCTGACGCTGAGACGCGAAAGCCAGGGGAGCGAACGGGATTAGATACCCCGGTAGTCCTGGCCGTAAAC-ATGAGCACTGGGTAGGGGGCCCTGCCGTAGCGAAAGCGTGAAGTGCTCCGCCTGGGGAGTATGGTCGCAAGGCTG--------------------------------------------------------------------------------------------
>104130
---------------------------------TGTCAGCAGCCGCGGTAACACCGGCAGCTCTAGTGGTAGCTGTTTTTATTGGGCCTAAAGCGTTCGTAGCCGGTTTGATAAGTCACTGGTGAAATCCTGTAGCTTAACTGTGGGACTGCTGGTGATACTGTTGAACTTGAGGTCGGGAGAGGTTAGCGGTATTCCCAGGGGAGAGGTGAAATTCTGTAATCCTGGGAGGACCACCTGTGGCGAAGGCGGCTAACTGGAAC-GACCTGACGGTGAGGGACGAAAGCTAGGAGGGCGAACCGGATTAGATGCCCGGGTAGTCCTAGCCGTAAACGATGCGGACTTGGTGTTGGGCGGTGCCGAAGGGAAGCTGTCAAGTCCGCCGCCTGGGAAGTACGGTCGCAAGACTG--------------------------------------------------------------------------------------------
>104155
---------------------------------TGTCAGCAGCCGCGGTAATACAGAGGGTGCTAGCGTTAATCGGATTTACTGGGCGTAAAGCGTGCGTAGGTGGTTTGATAAGTCGGTTGTGAAAGCCCCGGGCTCAACCTGGGAATTGCGGCCGATACTGTCAGACTAGAAAACGGTAGAGGGAGGTGGAACTCCAGGTGTAGCGGTGAAATGCGTAGATATCTGGAAGAACACCGATGGCGAAGGCAGCCTCCTGGGCCTGTTTTGACACTGAGGCACGAAAGCGTGGGTAGCAAACAGGATTAGATACCCTGGTAGTCCACGCCGTAAACGATGAGAACTTGACGTTGGTCGGTGTCGTAGCTAACGCGATAAGTTCTCCGCCTGGGGAGTACGGCCGCAAGGTTG--------------------------------------------------------------------------------------------
>104164
---------------------------------TGTCAGCCGCCGCGGTAATACGAAGGTCCCAAGCGTTGTTCGGAATCACTGGGCGTAAAGGGAGCGTAGGCGGCGTGGTAAGTCAGATGTGAAATCCCGGGGCTCAACCCCGGAACTGCATCCGATACTGCCATGCTAGAGGATTGGAGAGGTAGCTGGAATTCTTGGTGTAGCAGTGAAATGCGTGGATATCAAGAGGAACACTCGTGGCGAAAGCGAGCTACTGGACAATTCCTGACGCTGAGGCTCGAAGGCTAGGGTAGCGAAAGGGATTAGATACCCCTGTAGTCCTAGCAGTAAACGGTGCACGCTTGGTGTGAGGTTGTGCCGGAGCGAACGCGTTAAGCGTGACGCCTGGGAAGTACGGTCGCAAGACTA--------------------------------------------------------------------------------------------
>1041659
---------------------------------TGCCAGC--CCGCGGTAATACGGAGGATGCAAGCGTTATCCAGAATTATTGGGCGTAAAGCGCGCGTAGGCGGTTTCTTAAGTCTGATGTGAAAGCCCACGGCTCAACCGTGGAG-GGCATTGGAAACTGGGAAACTTGAGTGCAGAAGAGGAAAGTGGAATTCCATGTGTAGCGGTGAAATGCGCAGAGATATGGAGGAACACCAGTGGCGAAGGCGACTTTCTGGTCTGTAACTGACGCTGATGTGCGAAAGCGTGGGGATCAAACAGGATTAGATACCCTGGTAGTCCACGCCGTAAACGATGAGTGCTAAGTGTTAGGTAGTGCTGCAGCTAACGCATTAAGCACTCCGCCTGGGGAGTACGACCGCAAGGTTG--------------------------------------------------------------------------------------------
>104181
---------------------------------TGTCAGCAGCC-CGGTAATACGGAGGGTGCAAGCGTTATCCGGATTCACTGGGTTTAA-GGGTGCGTAG-CGTGTTGGTAAGTCCGTGGTGAAATCCCCAAGCTTAACTTGGGAACTGCCGTGGATACTATCAATCTTGAATATCGTGGAGGTAAGCGGAATATGTCATGTAGCGGTGAAATGCTTAGATATGACATAGAACACCAATTGCGTAGGCAGCTTACTACACGATCATTGACGCTGAGGCACGAAAGCGTGGGGAGCAAACAGGATTAGATACCCTGGTAGTCCACGCCCTAAACGATGGATACTCGACATCAGCTGGTGTCTGAGCGAAAGCATTAAGTATCCCACCTGGGA-GTACGATCGCAAGATTG--------------------------------------------------------------------------------------------
>1041956
---------------------------------TGCCAGCAGCCGCGGTAATACGGAGGATCCAAGCGTTATCCGGAATCATTGGGTTTAAAGGGTCCGTAGGCGGCCCAGTAAGTCAGTGGTGAAATCTCCCGGCTCAACCGGGAAATTGCCATTGATACTGCTGGGCTTGAATTATCAGGAAGTAACTAGAATATGTAGTGTAGCGGTGAAATGCTTAGAGATTACATGGAATACCAATTGCGAAGGCAGGTTACTACTGGTGGATTGACGCTGATGGACGAAAGCGTGGGTAGCGAACAGGATTAGATACCCTGGTAGTCCACGCCGTAAACGATGGATACTAGCTGTTGGCCAGTGGCTAAGCGAAAGTGATAAGTATCCCACCTGGGGAGTACGAACGCAAGTTTG--------------------------------------------------------------------------------------------
>1042008
---------------------------------TGTCAGCCGCCGCGGTAAGACGTAGGATGCAAGCGTTGTCCGGATTTATTGGGCGTAAAGAGTTCGTAGGTTGTTCGTTAAGTCTGGTGTAAAAGACTGGGGCCCAACCCTGGGATCGCACTGGATACTGGCGGACTAGAGTGAAGTAGAGGCAAGCGGAATTCCCAGTGTAGCGGTGAAATGCGTAGATATTGGGAAGAACACCGGTGGCGTAAGCGGCTTGCTGGGCTTTAACTGACGCTGAGGAACGAAAGCTAGGGGAGCAAATGGGATTAGATACCCCAGTAGTCCTAGCTGTAAACGATGGATACTAGGCGTATCGATGTGCCGCAGCAAACGCGATAAGTATCCCGCCTGAGTAGTACGGCCGCAAGGTTG--------------------------------------------------------------------------------------------
>1042160
---------------------------------TGTCAGCAGCCGCGGTAATACGTAGGGGGCAAGCGTTATCCGGAATCATTGGGCGTAAAGCGCGTGTAGGCGGTTCACCAAGTCCGCTCTGAAAGCCCAGGGCTCAACCCTGGGAGGCGGGGGGATACTGATGGACTAGAGTCCGGAAGAGGAGATTGGAATTCCTGGTGTAGCGGTGAAATGCGCAGATATCAGGAGGAACACCAACAGCGAAGGCAGATCTCTGGGACGTGACTGACGCTGAGACGCGAAAGCGTGGGGAGCAAACAGGATTAGATACCCTGGTAGTCCACGCCGTAAACGATGAATACTAGGTGTGGGACCGTGCCGAAGCTAACGCATTAAGTATTCCGCCTGGGGAGTACGGCCGCAAGGCTA--------------------------------------------------------------------------------------------
>1042278
---------------------------------TGTCAGCAGCCGCGGTAATACGAAGGGTGCAAGCGTTACTCGGAATTACTGGGCGTAAAGCGTGCGTAGGTGGTTCGTTAAGTCTGATGTGAAAGCCCTGGGCTCAACCTGGGAACTGCATTGGATACTGGCGGACTAGAGTGCGGTAGAGGATAGCGGAGTTCCCGGTGTAGCAGTGAAATGCGTAGATATCGGGAGGAACATCTGTGGCGAAGGCGGCTATCTGGACCAGCACTGACACTGAGGCACGAAAGCGTGGGGAGCAAACAGGATTAGATACCCTGGTAGTCCACGCCCTAAACGATGCGAACTGGATGTTGGGCAGTATCGAAGCTAACGCGTTAAGTTCGCCGCCTGGGGAGTACGGTCGCAAGACTG--------------------------------------------------------------------------------------------
>1042351
---------------------------------TGTCAGCCGCCGCGGTAAGACAGAGGGGGCAAGCGTTGCTCGGAATTACTGGGCGTAAAGGGCGCGTAGGCGGGATGGCAAGTCGGTCGTGAAATCCCTCGGCTCAACCGAGGAACGTCGATCGATACTGCTGTTCTTGAGGATTGCAGAGGAGACTGGAATTCCCGGTGTAGCGGTGAAATGTGTAGAGTTCGGGAGGAACACCGGTGGCGAAGGCGGGTCTCTGGGCAATTCCTGACGCTGAGGCGCGAAAGCGTGGGGAGCAAACGGGATTAGATACCCCGGTAGTCCACGCTGTAAACGATGACGACTAGGTGT-GGGCCGTGCCGCAGCTAACGCATTAAGTCGTCCGCCTGGGGAGTACGGCCGCAAGGTTG--------------------------------------------------------------------------------------------
>1042401
---------------------------------TGTCAGCAGCCGCGGTAATACGGAGGGTGCAAGCGTTATCCGGATTCACTGGGTTTAAAGGGTGCGTAGGCGGGCAGGTAAGTCAGTGGTGAAATCTTCGAGCTTAACTCGGAAACTGCCTTTGATACTATCTGTCTTGAATATGGTGGAGGTAAGCGGAATATGTCATGTAGCGGTGAAATGCTTAGATATGACATAGAACACCTATTGCGAAGGCAGCTTACTACGCCTATATTGACGCTGAGGCACGAAAGCGTGGGGATCAAACAGGATTAGATACCCTGGTAGTCCACGCCCTAAACGATGATTACTCGACGTGCGCGCGCGTCTGAGCGAAAGCATTAAGTAATCCACCTGGGAAGTACGACCGCAAGGTTG--------------------------------------------------------------------------------------------
>1042479
---------------------------------TGTCAGCAGCCGCGGTAATACGGAAGGTCCAGGCGTTATCCGGATTTATTGGGTTTAAAGGGAGCGTAGGCTGGAGATTAAGTGTGTTGTGAAATGTAGACGCTCAACGTCTGAATTGCAGCGCATACTGGTTTCCTTGAGTACGCACAACGTTGGCGGAATTCGTCGTGTAGCGGTGAAATGCTTAGATATGACGAAGAACTCCGATTGCGAAGGCAGCTGACGGGAGCGCAACTGACGCTTAAGCTCGAAGGTGCGGGTATCAAACAGGATTAGATACCCTGGTAGTCCGCACAGTAAACGATGGATGCCCGCTGT-TGGAGCGG-CTAAGCGAAAGCATTAAGCATCCCACCT-GGGAGTACGCCGGCAACGGTG--------------------------------------------------------------------------------------------
>1042485
---------------------------------TGTCAGCCGCCGCGGTAATACGTAGGGTGCGAGCGTTGTCCGGATTTATTGGGCGTAAAGGGCTCGTAGGTGGTTGATCGCGTCGGAAGTGTAATCTTGGGGCTTAACCCTGAGCGTGCTTTCGATACGGGTTGACTTGAGGAAGGTAGGGGAGAATGGAATTCCTGGTGGAGCGGTGGAATGCGCAGATATCAGGAGGAACACCAGTGGCGAAGGCGGTTCTCTGGGCCTTTCCTGACGCTGAGGAGCGAAAGCGTGGGGAGCAAACAGGATTAGATACCCTGGTAGTCCACGCCGTAAACGATGAGTGCTAGGTGTTAGATAGTGCCGTAGCTAACGCATTAAGCACTCCGCCTGGGGAGTACGACCGCAAGGTTG--------------------------------------------------------------------------------------------
>104265
---------------------------------TGCCAGCCGCCGCGGTAATACGTAGGGTGCAAGCGTTGTCCGGAATTATTGGGCGTAAAGAGCTCGTAGGCGGCCTGTCACGTCGACTGTGAAAACCCGAGGCTCAACCTCGGGCCTGCAGTCGATACGGGCAGGCTAGAGTTCGGTAGGGGAGACTGGAATTCCTGGTGTAGCGGTGAAATGCGCAGATATCAGGAGGAACACCGGTGGCGAAGGCGGGTCTCTGGGCCGAAACTGGCGCTGAGGAGCGAAAGCGTGGGGAGCGAACAGGATTAGATCCCCTGGTAGTCCACGCCGTAAACGTTGGGCGCTAGGTGTGGGGCCGTGCCGCAGCAAACGCATTAAGCGCCCCGCCTGGGGAGTACGGCCGCAAGGCTA--------------------------------------------------------------------------------------------
>1042671
---------------------------------TGCCAGCAGCC-CGGTAATACGGAGGGTGCAAGCGTTATCCGGATTCACTGGGTTTAA-GGGTGCGTAG-TGGAGTGGTAAGTCAGTGGTGAAATCTCCAAGCTTAACTTGGAAACTGCCGTTGATACTATCATTCTTGAATATCGTGGAGGTAAGCGGAATATGTCATGTAGCGGTGAAATGCTTAGATATGACATAGAACACCGATTGCGAAGGCAGCTTGCTACACGATCATTGACACTGAGGCACGAAAGCGTGGGGATCAAACAGGATTAGATACCCTGGTAGTCCACGCCCTAAACGATGATTACTCGACATCAGCTGGTGTCTGAGCGAAAGCATTAAGTAATCCACCTGGGA-GTACGATCGCAAGATTG--------------------------------------------------------------------------------------------
>104272
---------------------------------TGTCAGCCGCCGCGGTAATACGTAGGGGGCAAGCGTTATCCGGAATTATTGGGCGTAAAGAGTACGTAGGTGGTTTCCTAAGCGAGGGGTTTAAGGCAATGGCTTAACCATTGTT-CGCCCCCCGAACTGGGTAACTTGAGTGCTGGAGGGGAAAGCGGAATTCCTAGTGTAGCGGTGAAATGCGTAGATATTAGGAGGAACACCAGTGGCGAAGGCGGCTTTCTGGACAGTAACTGACACTGAGGTACGAAAGTGTGGGGAGCAAAC-GGATTAGATACCCTGGTAGTCCACACCGTAAACGATGAGCACTAGGTGTTGGGCGGTGCCGCAGTTAACGCATTAAGTGCTCCGCCTGGGGAGTACGTACGCAAGTATG--------------------------------------------------------------------------------------------
>104281
---------------------------------TGTCAGCAGCCGCGGTAATACGTAGGGTGCGAGCGTTAATCGGAATTACTGGGCGTAAAGCGTGCGCAGGCGGTTATGCAAGACAGATGTGAAATCCCCGGGCTCAACCTGGGAACTGCATTTGTGACTGCATGACTAGAGTACGGCAGAGGGGGATGGAATTCCGCGTGTAGCAGTGAAATGCGTAGATATGCGGAGGAACACCGATGGCGAAGGCAATCCCCTGGGCCTGCACTGACGCTCATGCACGAAAGCGTGGGGAGCAAACAGGATTAGATACCCTGGTAGTCCACGCCCTAAACGATGTCAACTGGTTGTTGGACAGTAACGAAGCTAACGCGTGAAGTTGACCGCCTGGGGAGTACGGCCGCAAGGTTG--------------------------------------------------------------------------------------------
>104310
---------------------------------TGCCAGCAGCCGCGGTAATACGTAGGGTGCAAGCGTTGTCCGGAATTATTGGGCGTAAAGAGCTCGTAGGCGGTCTGTCACGTCGGCTGTGAAAACCTGGGGCTCAACCCCGGGCCTGCAGCCGATACGGGCAGACTAGAATTCGGTAGGGGAGACTGGAATTCCTGGTGTAGCGGTGAAATGCGCAGATATCAGGAGGAACACCGGTGGCGAAGGCGGGTCTCTGGGCCGATATTGACGCTGAGGAGCGAAAGCGTGGGGAGCGAACAGGATTAGATACCCTGGTAGTCCACGCCGTAAACGTTGGGCGCTAGGTGTGGGCCTGTGCCGCAGCTAACGCATTAAGCGCCCCGCCTGGGGAGTACGGCCGCAAGGCTA--------------------------------------------------------------------------------------------
>104326
---------------------------------TGTCAGCCGCCGCGGTAATACGAGGGGGGCAAGCGTTGTTCGGAATTATTGGGCGTAAAGGGTGCGTA-GCGGTTTGATAAGTCTTATGTGAAATCTATGGGCTCAACCCATAGTCTGCATAGGAAACTGTCGG-CTTGAGAGTGGGAGAGGTGAGTGGAATTTCCGGTGTAGCGGTGAAATGCGTAGATATCGGAAGGAACACCTGTGGCGAAAGCGGCTCACTGGACCATTTCTGACGCTGATGCACGAAAGCTAGGGGAGCAAACAGGATTAGATACCCTGGTAGTCCTAGCCCTAAACGATGATTGTTTGATGTGGGGCCGTGTCGAAGCTAACGCGATAAACAATCCGCCTGGGGAGTACGGTCGCAAGGCTG--------------------------------------------------------------------------------------------
>1043678
---------------------------------TGCCAGCCGCCGCGGTAATACGTAGGGTGCGAGCGTTGTCCGGA-TTACTGGGCGTAAAGAGCTCGTAGGTGGTTTGTCGCGTCGTTTGTGAAGC-CCGCAGCTTAACCGCGGGACTGCAGGCGATACGGGCATACTTGAGTGCTGTAGGGGAGACTGGAATTCCTGGTGTAGCGGTGGAATGCGCAGATATCAGGAGGAACACCGATGGCGAAGGCAGGTCTCTGGGCAGA-ACTGACGCTGAGGAGCGAAAGCATGGGTAGCGAACAGGATTAGATCCCCTGGTAGTCCATGCCGTAAACGGTGGGCGCTAGGTGTGAGTTCGTGCCGTAGCTAACGCATTAAGCGCCCCGCCTGGGGAGTACGGCCGCAAGGCTA--------------------------------------------------------------------------------------------
>1043812
---------------------------------TGCCAGCAGCCGCGGTAATACGTAGGGCGCAAGCGTTGTCCGGAATTATTGGGCGTAAAGAGCTCGTAGGCGGTCTGTTGCGTCCGCTGTGAAAACCCAGGGCTTAACCCTGGGCTTGCAGTGGATACGGGCAGACTAGAGGCAGGTAGGGGAGAATGGAATTCCCGGTGTAGCGGTGAAATGCGCAGATATCGGGAGGAACACCGGTGGCGAAGGCGGTTCTCTGGGCCTGACCTGACGCTGAGGAGCGAAAGC-TGGGGAGCGAACAGGATTAGATACCCTGGTAGTCCACGCCGTAAACGTTGGGCGCTAGGTGTGGGGCCGTGCCGCAGCTAACGCATTAAGCGCCCCGCCTGGGGAGTACGGCCGCAA-GGCTA-------------------------------------------------------------------------------------------
>104385
---------------------------------TGCCAGCCGCCGCGGTAATACGTAGGTGGCAAGCGTTGTTCGGAATTATTGGGCGTAAAGCGCGCGCAGGCGGTTCTTTAGGTCTGATGTGAAAGCCCACGGCTCAACCGTGGAG-GGCATTGGAAACTGGAGAACTTGAGTACAGAAGAGGAAAGCGGAATTCCACGTGTAGCGGTGAAATGCGTAGAGATGTGGAGGAACACCAGTGGCGAAGGCGGCTTTCTGGTCTGTAACTGACGCTGAGGCGCGAAAGCGTGGGGAGCAAACAGGATTAGATACCCTGGTAGTCCACGCCGTAAACGATGAGTGCTAAGTGTAGGGTAGTGCTGCAGCTAACGCATTAAGCACTCCGCCTGGGGAGTACGGCCGCAAGGCTG--------------------------------------------------------------------------------------------
>1043951
---------------------------------TGTCAGCAGCCGCGGTAATACGTAGGGTGCGAGCGTTGTCCGGATTTATTGGGCGTAAAGGGCTCGCAGGTGGTTGGTCGCGTCGGAAGTGTAATCTTGGGGCTTAACCCTGAGCGTGCTTTCGATACGGGTTGACTTGAGGAAGGTAGGGGAGAATGGAATTCCTGGTGGAGCGGTGGAATGCGCAGATATCAGGAGGAACACCAGTGGCGAAGGCGGTTCTCTGGGCCTTTCCTGACGCTGAGGAGCGAAAGCGTGGGGGGCGGACAGGCTTAGGTGCCCTGGTAGTCCACGCTGTAAACGGTGGGTACTAGGTGTGGGGCCGTGCCGTAGCTAACGCTTTAAGTACCCCGCCTGGGGAGTACGGCCGCAAGGCTA--------------------------------------------------------------------------------------------
>1044235
---------------------------------TGTCAGCAGCCGCGGTAATACGAAGGGGGCTAGCGTTGCTCGGAATTACTGGGCGTAAAGGGAGCGTAGGCGGATCGTTTAGTTGGGGGTGAAATCCCGGGGCTCAACCTCGGAACTGCCTTCAATACTGGCGATCTTGAGTATGGGAGAGGTAAGCGGAACTCCGAGTGTAGAGGTGAAATTCGTAGATATTCGGAAGAACACCAGTGGCGAAGGCGGCTTACTGGCCCATTACTGACGCTGAGGCTCGAAAGCGTGGGGAGCAAACAGGATTAGATACCCTGGTAGTCCACGCCGTAAACGATGAGTGCTAGTTGTCGGCCGGTGACGCAGCTAACGCATTAAGCACTCCGCCTGGGGAGTACGGTCGCAAGATTA--------------------------------------------------------------------------------------------
>1044278
---------------------------------TGTCAGCAGCCGCGGTAATACGGAGGGAGCTAGCGTTGTTCGGAATTACTGGGCGTAAAGCGCACGTAGGCGGCTATTCAAGTCAGAGGTGAAAGCCCGGGGCTCAACCCCGGAACTGCCTTTGAAACTAGATTGCTAGAATCCTGGAGAGGTGAGTGGAATTCCGAGTGTAGAGGTGAAATTCGTAGATATTCGGAAGAACACCAGTGGCGAAGGCGACTCACTGGACAGGTATTGACGCTGAGGTGCGAAAGCGTGGGGAGCAAACAGGATGAGATACCCTGGTAGTCCACGCCGTAAACGATGATAACTAGCTGTCCGGGGGTGGCGCAGCTAACGCATTAAGTTATCCGCCTGGGGAGTACGGTCGCAAGATTA--------------------------------------------------------------------------------------------
>1044319
---------------------------------TGCCAGCAGCCGCGGTAATACGGAGGGTGCAAGCGTTATCCGGATTCACTGGGTTTAAAGGGTGCGTAGGTGGGACTGTAAGTCCGTGGTGAAATCTCCGAGCTTAACTTGGAAACTGCCATGGATACTATAGTTCTTGAATACTGTGGAGGTCAGCGGAATATGTCATGTAGCGGTGAAATGCTTAGATATGACATAGAACACCAATTGCGAAGGCAGCTGGCTACACAAATATTGACACTGAGGCACGAAAGCGTGGGGATCAAACAGGATTAGATACCCTGGTAGTCCACGCCCTAAACTATGGATACTCGACATACGCGTGTGTCTGAGCGAAAGCATTAAGTATCCCACCTGGGAAGTACGATCGCAAGATTG--------------------------------------------------------------------------------------------
>1044436
---------------------------------TGTCAGCAGCCGCGGTAATACAGAGGGTGCAAGCGTTGTTCGGAATTATTGGGCGTAAAGGGCGTGTAGGCGGTCTGCTAAGTCATGTGTGAAATCCCTCGGCTTAACCGAGGAACGACGCATGAAACTGGCAAGCTAGAGTACCAAAGAGGGGGGTGGAATTCCCGGTGTAGCGGTGAAATGCGTAGATATCGGGAGGAACACCGGTGGCGAAGGCGGCCCCCTGGTTGGATACTGACGCTGAGACGCGAAAGCGTGGGGAGCAAACAGGATTAGATACCCTGGTAGTCCACGCTGTAAACGATGGGCACTAGGTGTCCGGGGGTGCCGCAGCTAACGCATTAAGTGCCCCGCCTGGGGAGTACGGTCGCAAGATTA--------------------------------------------------------------------------------------------
>1044581
---------------------------------TGCCAGCCGCCGCGGTAATACGTAGGGGGCAAGCGTTGTCCGGAATCATTGGGCGTAAAGCGCGTGTAGGCGGCTCGATAAGTCTGCTGTGAAAGTCCAGGGCTCAACCCTGGAATGCCGGTGGAAACTGTCGAGCTCGAGTCCGGAAGAGGCGAGTGGAATTCCTGGTGTAGCGGTGAAATGCGCAGATATCAGGAGGAACACCAATGGCGAAGGCAGCTCGCTGGGACGGTACTGACGCTGAGACGCGAAAGCGTGGGGAGCAAACAGGATTAGATACCCTGGTAGTCCACGCCGTAAACGATGGGCACTAGGTGTGGGGCCGTGCCGACGCTAACGCATTAAGTGCCCCGCCTGGGGAGTACGGCCGCAAGGCTA--------------------------------------------------------------------------------------------
>1044938
---------------------------------TGTCAGCAGCCGCGGTAATACGGAGGGTGCGAGCGTTGTCCGGAATCACTGGGCGTAAAGGGCGCGTAGGCGGTCTGCTAAGCGTGCGGTGAAAGCCTGGGGCTCAACCCCAG-TCTGCCGTGCGAACTGGTGGACTAGAGCACTGTAGAGGCAGGTGGAATTCCGGGTGTAGCGGTGGAATGCGTAGAGATCCGGAAGAACACCGGTGGCGAAGGCGGCCTGCTGGGCA-GTGCTGACGCTGAGGCGCGACAGCGTGGGGAGCAAACAGGATTAGATACCCTGGTAGTCCACGCCGTAAACGATGGGCACTAGGTGCTTGGGAGTGCCGGCGCTAACGCATTAAGTGCCCCGCCTGGGGAGTACGACCGCAAGGTTG--------------------------------------------------------------------------------------------
>1045797
---------------------------------TGTCAGCAGCCGCGGTAATACGTAGGGTGCAAGCGTTGTCCGGAATTATTGGGCGTAAAGAGCTCGTAGGCGGTTTGTCGCGTCTGCTGTGAAAC-TGGAGGCTCAACCTCCAGCCTGCAGTGGGTACGGGCAGACTAGAGTGCGGTAGGGGAGATTGGAATTCCTGGTGTAGCGGTGGAATGCGCAGATATCAGGAGGAACACCGATGGCGAAGGCAGATCTCTGGGCCGA-ACTGACGCTGAGGAGCGAAAGCATGGGGAGCGAACAGGATTAGATACCCTGGTAGTCCATGCCGTAAACGTTGGGAACTAGATGTGGGGCCGTGTCGCAGCTAACGCATTAAGTTCCCCGCCTGGGGAGTACGGCCGCAAGGCTA--------------------------------------------------------------------------------------------
>1045843
---------------------------------TGTCAGCCGCCGCGGTAATACGTAGGGCGCGAGCGTTGTCCGGATTTATTGGGCGTAAAGAGCTCGTAGGCAGTTTGTCGCGTCTGCCGTGAAATTTCCTGGCTTAACTGGGAGCGTGCGGTGGGTACGGGCAGACTGGAGTGCGGTAGGGGAGACTGGAATTCCTGGTGTAGCGGTGGAATGCGCAGATATCAGGAGGAACACCGGTGGCGAAGGCGGGTCTCTGGGCCGTTACTGACGCTGAGGAGCGAAAGCATGGGGAGCGAACAGGATTAGATACCCTGGTAGTCCATGCTGTAAACGTTGGGAACTAGGTGTGGGGCTGCGCCGTAGCTAACGCATTAAGTTCCCCGCCTGGGGAGTACGGCCGCAAGGCTA--------------------------------------------------------------------------------------------
>1046054
---------------------------------TGCCAGCCGCCGCGGTAATACGTAGGTCCCGAGCGTTATCCGTATTTATTGGGCGTAAAGCGAGCGCAGGCGGTTAGATAAGTCTGAAGTTAAAGGCTGTGGCTTAACCATAGTA-CGCTTTGGAAACTGTTTAACTTGAGTGCAGAAGGGGGGAGTGGAATTCCATGTGTAGCGGTGAAATGCGTAGATATATGGAGGAACACCGGTGGCGAAAGCGGCTCTCTGGTCTGTAACTGACGCTGAGGCTCGAAAGCGTGGGGAGCAAACAGGATTAGATACCCTGGTAGTCCACGCCGTAAACGATGAGTGCTAGGTGTTGG-CAGTGCCGCAGCTAACGCATTAAGCACTCCGCCTGGGGAGTACGACCGCAAGGTTG--------------------------------------------------------------------------------------------
>104610
---------------------------------TGTCAGCAGCCGCGGTAATACGTAGGTGGCAAGCGTTATCCGGAATTATTGGGCGTAAAGAGGGAGCAGGCGGCAAGAAAGGTCTGCGGTGAAAGACTGAAGCTT-ACTTCAGTA-AGCCGTGGAAACCGACTAGCTAGAGTGCATTAGAGGATCGTGGAATTCC-TGTGTAGCGGTGAAATGCGTAGATATATGGAGGAACACCAGTGGCGAAGGCGACGATCTGGGATGCAACTGACGCTCAGTCCCGAAAGCGTGGGGAGCAAATAGGATTAGATACCCTAGTAGTCCACGCCGTAAACGATGAGTACTAAGTGTTGGGCAGTGCTGCAGTTAACGCAATAAGTACTCCGCCTGAGTAGTACGTTCGCAAGAATG--------------------------------------------------------------------------------------------
>1046117
---------------------------------TGCCAGCCGCCGCGGTAATACGAACTGTGCAAACGTTATTCGGAATCACTGGGCTTAAAGGGTGCGTAGGCGGCTTATCAAGTAGGGTGTGAAAGCCCCCGGCTTAACCGGGGAATTGCGCCCTAAACTGACGAGCTGGAGTGGGACAGGGGTGTGTGGAACTTCCGGTGGAGCGGTGAAATGTGTTGATATCGGAAGGAACGCCGGTGGCGAAAGCGACACACTGGGTCTCAACTGACGCTGAGGCACGAAAGCCAGGGGAGCGAACGGGATTAGATACCCCGGTAGTCCTGGCCGTAAACGATGAACACTAGTAGGAAGATTCCTCCGGAGCTAAAGTGTTAAGTGTTCCGCCTGGGGAGTATGGTCGCAAGGCTG--------------------------------------------------------------------------------------------
>104612
---------------------------------TGTCAGCAGCCGCGGTAATACGAGGGGGGCAAGCGTTGTTCGGAATTATTGGGCGTAAAGGGTGCGCAGGCGGTTATATAAGACAGATGTGAAATCCCCGGGCTCAACCTGGGAACTGCGTTTGTGACTGTATGACTGGGGTACGGTAGAGAGGGGTGGAATTCCTGGTGTAGCAGTGAAATGCGTAGATATCAGGAGGAACATCGATGGCGAAGGCAGCCCCTTGGACCTGTACTGACGCTCATGCACGAAAGCGTGGGGAGCAAACAGGATTAGATACCCTGGTAGTCCACGCCCTAAACGATGATCACTAGTTGTTCGGGAGTAACGTAGCTAACGCGTGAAGTGATCCGC-TGGGGAGTACGGTCGCAAGATTA--------------------------------------------------------------------------------------------
>1046162
---------------------------------TGCCATCAGCCGCGGTAATACGTAGGGTGCGAGCGTTGTCCGGAATTACTGGGCGTAAAGAGCTCGTAGGTGGTTTGTCGCGTCGTCTGTGAAATTCCGGGGCTTAACTCCGGGCGTGCAGGCGATACGGGCATACTTGAGTGCTGTAGGGGAGACTGGAATTCCTGGTGTAGCGGTGAAATGCGCAGATATCAGGAGGAACACCGATGGCGAAGGCAGGTCTCTGGGCAGTTACTGACGCTGAGGAGCGAAAGCATGGGTAGCGAACAGAATTAGATACCCTGGTAGTCCATGCCGTAAACGGTGGGCGCTAGGTGTAGGGCTGTGCCGTAGCTAACGCATTAAGCGCCCCGCCTGGGGAGTACGGCCGCAAGGCTA--------------------------------------------------------------------------------------------
>104622
---------------------------------TGTCAGCCGCCGCGGTAATACGTAGGTGGCAAGCGTTGTCCGGAATTATTGGGCGTAAAGCGCGCGCAGGCGGTTCCTTAAGTCTGATGTGAAAGCCCCCGGCTCAACCGGGGAG-GGCATTGGAAACTGGGGAACTTGAGTACTGAAGAGGAAAGCGGAATTCCACGTGTAGCGGTGAAATGCGTAGAGATGTGGAGGAACACCAGTGGCGAAGGCGGCTTTCTGGTCAGTAACTGACGCTGAGGCGCGAAAGCGTGGGGAGCAAACAGGATTAGATACCCTGGTAGTCCACGCCGTAAACGATGAGTGCTAAGTGTTAGATAGTGCTGCAGCAAACGCATTAAGCACTCCGCCTGGGGAGTACGGTCGCAAGACTG--------------------------------------------------------------------------------------------
>104624
---------------------------------TGCCAGCCGCCGCGGTAAGACAGAGGGTGCAAACGTTGTTCGGAATTACTGGGCGTAAAGCGTGTGTAGGCGGTCTCGTAAGTCGGATGTGAAAGCCCTGGGCTCGACCCAGGAAGTGCACTCGAAACTGCGAGGCTAGAGTATCGGAGAGGTTGGTGGAATTCTTGGTGTAGAGGTGAAATTCGTAGATATCGAGAGGAACACCGGCGGCGAAGGCGGCCAACTGGACGAATACTGACGCTGAGACACGAAAGCGTGGGGAGCAAACAGGATTAGATACCCTGGTAGTCCACGCCGTAAACGATGGGTGCTAGGTGTCGCGCGGTGCCGTAGCTAACGCATTAAGCACCCCGCCTGGGAAGTACGGCCGCAAGGCTA--------------------------------------------------------------------------------------------
>1046254
---------------------------------TGCCAGCCGCCGCGGTAATACGGAGGGTGCAAGCGTTGTCCGGATTTATTGGGTTTAAAGGGTGCGTAGGTGGTTTTCTAAGTCTGGTTTGAAAGCTGGTCGCTTAACGATCAGATGTGGCTGGAAACTGGAGGACTTGAATGCGTTGGCGGTAGCCGGAATGGGTCATGTAGCGGTGAAATGCATAGATATGACCCGGAACACCGATTGCGAAGGCAGGCTACTACGACGTGATTGACACTGAGGCACGAGAGCATGGGTAGCGAACAGGATTAGATACCCTGGTAGTCCATGCCGTAAACGATGATTACTGGCTGTTTGCGAGTGGCTGAGCGAAAGCGTTAAGTAATCCACCTGGGGAGTACGCTGGCAGCAGTG--------------------------------------------------------------------------------------------
>1046277
---------------------------------TGCCAGCCGCCGCGGTAAGACGAACCGTGCGAACGTTGTTCGGATTCACTGGGCTTAAAGGGCGCGTAGGCGGATGGTCAAGTCGGGGGTGAAATCTTTCAGCTTAACTGGAAAAGTGCCTCCGATACTGATCGTCTCGAGGGAGGTAGGGGCATGTGGAACTTCCGGTGGAGCGGTGAAATGCGTAGATATCGGAAGGAACGCCGGTGGCGAAAGCGACGTGCTGGACCTCTTCTGACGCTGAGGCGCGAAAGCTAGGGGGGCAAACGGGATTAGATACCCCGGTAGTCCTAGCCCTAAACGATGGGTACTAGATTGTGGACACAGTCGAAGCTAAAGTGTTAAGTACCCCGCCTGGGGAGTATGGTCGCAAGGCTG--------------------------------------------------------------------------------------------
>1046395
---------------------------------TGTCAGCCGCCGCGGTAATACGTAGGGGGCAAGCGTTGTCCGGAATCATTGGGCGTAAAGAGCGTGTAGGCGGCCTTTTAAGTCTGCTGTGAAAGTCCAGGGCTCAACCCTGGGATGTCAGTGGATACTGGAAGGCTCGAGTCCGGAAGAGGCAAGTGGAATTCCTGGTGTAGCGGTGAAATGCGCAGATATCAGGAGGAACACCGATGGCGAAGGCAGCTTGCTGGGACGTGACTGACGCTGAGACGCGAAAGCGTGGGGAGCAAACAGGATTAGATACCCTGGTAGTCCACGCCGTAAACGATGGGTACTAGGTGTGAGATCGTGCCGAAGCTAACGCATTAAGTACCCCGCCTGGGGAGTACGGCCGCAAGGCTA--------------------------------------------------------------------------------------------
>104644
---------------------------------TGTCAGCAGCCGCGGTAATACGGAGGGAGCTAGCGTTGTTCGGAATTACTGGGCGTAAAGCGCGCGTAGGCGGTCTTTTAAGTCAGAGGTGAAAGCCCGGGGCTCAACCCCGGAATTGCCTTTGAAACTGGAAAACTAGAATCTTGGAGAGGTCAGTGGAATTCCGAGTGTAGAGGTGAAATTCGTAGATATTCGGAAGAACACCAGTGGCGAAGGCGACTGACTGGACAAGTATTGACGCTGAGGTGCGAAAGCGTGGGGAGCAAACAGGATTAGATACCCTGGTAGTCCACGCCGTAAACGATGATAACTAGCTGTCCGGGGGTGGCGCAGCTAACGCATTAAGTTATCCGCCTGGGGAGTACGGTCGCAAGATTA--------------------------------------------------------------------------------------------
>104646
---------------------------------TGTCAGCAGCCGCGGTAATACGAAGGGGGCTAGCGTTGCTCGGAATTACTGGGCGTAAAGGGCGCGTAGGCGGAC-ATTTAGTCAGAGGTGAAAGCCC-AGGCTCAACTT-GGAATTGCCTTTGATACTGGCTGTCTTGAGTTCGGGAGAGGTGAGTGGAAC-TCCAGTGTAGAGGTGAAATTCGTAGATATTCGA-AGAACACCAGTGGCGAAGGCGACTCACTGGCCCGATACTGACGCTGAGGCGCGAAAGCGTGGGGAGCAAACAGGATTAGATACCCTGGTAGTCCACGCTGTAAACGATGAGTGCTAGTTGTCGGGCGGTGACGCAGCTAACGCATTAAGCACTCCGCCTGGGGAGTACGGTCGCAAGATTA--------------------------------------------------------------------------------------------
>1046541
-------------------------------------AGCCGCCGCGGTAATACGTAGGGTGCGAGCGTTGTCCGGAATTACTGGGCGTAAAGAGCTCGTAGGTGGTTTGTCGCGTCGTTTGTGAAGC-CCGCAGCTTAACTGCGGGACTGCAGGCGATACGGGCATACTTGAGTGCTGTAGGGGAGACTGGAATTCCTGGTGTAGCGGTGGAATGCGCAGATATCAGGAGGAACACCGATGGCGAAGGCAGGTCTCTGGGCAGA-ACTGACGCTGAGGAGCGAAAGCATGGGTAGCGAACAGGATTAGATACCCTGGTAGTCCATGCCGTAAACGGTGGGCGCTAGGTGTGAGTTCGTGCCGTAGCTAACGCATTAAGCGCCCCGCCTGGGGAGTACGGCCGCAAGGCTA--------------------------------------------------------------------------------------------
>1046664
---------------------------------TGTCAGCAGCCGCGGTAATACGTAGGGAGCAAGCGTTGTCCGGATTTATTGGGCGTAAAGAGCTCGTAGGCGGTTTAGCAAGTCAGGTGTGAAAACTCCAGGCTCAACCTGGAGACGCCACTTGATACTGCTAGACTTGAGTTTGGTAGGGGTAAGCGGAATTCCTGGTGTAGCGGTGAAATGCGCAGATATCAGGAGGAACACCGATGGCGAAGGCAGCTTACTGGGCCAATACTGACGCTGAGGAGCGAAAGCGTGGGGAGCGAACAGGATTAGATACCCTGGTAGTCCACGCCGTAAACGTTGGGCACTAGGTGTGGGACCGTGCCGTAGCTAACGCACTAAGTGCCCCGCCTGGGGAGTACGGTCGCAAGACTA--------------------------------------------------------------------------------------------
>1046774
---------------------------------TGTCAGCCGCCGCGGTAATACGGAGGATCCAAGCGTTATCCGGAATCATTGGGTTTAAAGGGTCCGTAGGCGGTTTTATAAGTCAGTGGTGAAGTCCGGCAGCTCAACTGTCGAACTGCCATTGATACTGTAGAACCTGAATTATTGTGAAGTAACTAGAATATGTAGTGTAGCGGTGAAATGCTTAGATATTACATGGAATACCCATTGCGAAGGCAGGTTACTAACAATGGATTGACGCTGATGGACGAAAGCGTGGGGAGCGAACAGGATTAGATACCCTGGTAGTCCACGCCGTAAACGATGGATACTAGCTGTTCGGGAGTGGCTAAGCGAAAGTGATAAGTATCCCACCTGGGGAGTACGGGCGCAAGCCTG--------------------------------------------------------------------------------------------
>1046904
---------------------------------TGCCAGCCGCCGCGGTAATACGGAGGGTGCAAGCGTTGTCCGGATTTATTGGGTTTAAAGGGTGCGTAGGTGGGCTGTTAAGTCTGGTTTGAAAGTTGGTCGCTTAACGATCAAGGGTGGCTGGATACTGGCGGTCTTGAATGGGGTGGAGGTAGCCGGAATGGGTTGTGTAGCGGTGAAATGCATAGAGATGACCCGGAACACCGATTGCGAAGGCAGGCTACTACGCCTTTATTGACACTGAGGCACGAGAGCATGGGGAGCAAACAGGATTAGATACCCTGGTAGTCCATGCCGTAAACGATGATTACTGGCTGTTTGGGAGTGGCTAAGGGAAACCGCTAAGTAATCCACCTGGGGAGTACGCCGGCAACGGTG--------------------------------------------------------------------------------------------
>1047041
---------------------------------TGTCAGCAGCCGCGGTAATACGTAGGGTGCGAGCGTTGTCCGGAATTACTGGGCGTAAAGAGCTCGTAGGCGGTTTGTCACGTCGTCTGTGAAATCCTAGGGCTTAACCCTGGACGTGCAGGCGATACGGGC-TGCTTGAGTACTACAGGGGAGACTGGAATTTCTGGTGTAGCGGTGGAATGCACAGATATCAGGAAGAACACCGATGGCGAAGGCAGGTCTCTGGGTAGTAACTGACGCTGAGGAGCGAAAGCATGGGTAGCGAACAGGATTAGATACCCTGGTAGTCCATGCCGTAAACGGTGGGCGCTAGGTGTGGGGCCGCGCCGTAGCTAACGCATTAAGCGCCCCGCCTGGGGAGTACGGCCGCAAGGCTA--------------------------------------------------------------------------------------------
>1047075
---------------------------------TGCCAGCAGCCGCGGTAATACGTAGGGTGCGAGCGTTGTCCGGAATTATTGGGCGTAAAGGGCTCGTAGGCGGTTTGTCGCGTCGGGAGTGAAAACGCCGGGCTTAACTCGGTGCTTGCTTTCGATACGGGCAGACTAGAGGCATTCAGGGGAGAACGGAATTCCTGGTGTAGCGGTGAAATGCGCAGATATCAGGAGGAACACCGGTGGCGAAGGCGGTTCTCTGGGAATGTCCTGACGCTGAGGAGCGAAAGTGTGGGGAGCGAACAGGATTAGATACCCTGGTAGTCCACACCGTAAACGTTGGGCGCTAGGTGT-GGGCCGTGCCGCAGCTAACGCATTAAGCGCCCCGCCTGGGGAGTACGGCCGCAAGGCTA--------------------------------------------------------------------------------------------
>1047077
---------------------------------TGCCAGCAGCCGCGGTAATACGTAGGGCGCGAGCGTTGTCCGGATTTATTGGGCGTAAAGGGCTTGTAGGCGGTTTGTCGCGCCTGTCGTGTAATCCTCTGGCTTAACTGGGGGTGTGCGGTGGGTACGGGCAGGCTTGAGTGCGGTAGGGGAGATTGGAATTCCTGGTGTAGCGGTGGAATGCGCAGATATCAGGAGGAACACCGGTGGCGAAGGCGGGTCTCTGGGCCGTTACTGACGCTGAGGAGCGAAAGCGTGGGGAGCGAACAGGATTAGATACCCTGGTAGTCCATGCTGTAAACGTTGGGCACTAGGTGTGGGGCTGCGCCGTAGCTAACGCTTTAAGTGCCCCGCCTGGGGAGTACGGCCGCAAGGCTA--------------------------------------------------------------------------------------------
>1047137
---------------------------------TGCCAGCAGCCGCGGTAATACGTAGGGGGCAAGCGTTGTCCGGAATTATTGGGCGTAAAGCGCGCGCAGGCGGTCGTTTAAGTCTGGAGTTTAAACCTAGGGCTCAACCTTGGGT-CGCTCTGGAAACTGGGGGACTGGAGTGTAGGAGAGGAAAGTGGAATTCCACGTGTAGCGGTGAAATGCGTAGAGATGTGGTGGAACACCAGTGGCGAAGGCGACTTTCTGGCCTATAACTGACGCTGAGGCGCGAAAGCGTGGGGAGCAAACAGGATTAGATACCCTGGTAGTCCACGCCGTAAACGATGCATGCTAGGTGTTAGGTGGTGCCGAAGTAAACACAGTAAGCATGCCGCCTGGGGAGTACGCTCGCAAGAGTG--------------------------------------------------------------------------------------------
>1047652
---------------------------------TGTCAGCAGCCGCGGTAATACGGAGGGTGCGAGCGTTATCCGGATTTACTGGGTTTAAAGGGGGCGCAGGCGGGCCTGTAAGTCAGTGGTGAAATACTTGGGCTCAACCCGGGAACTGCCATTGATACTATGGGCCTTGAATGACGTTGAGGTTTGCGGAATGGGTCATGTAGCGGTGAAATGCATAGATATGACCCGGAACACCTATTGCGAAGGCAGCAGGCTAAACGTATATTGACGCTGAGGCCCGAAAGCGTGGGGATCAAACAGGATTAGATACCCTGGTAGTCCACGCCCTAAACTATGGATACTCGACATATGCATGTGTCTGAGCGAAAGCATTAAGTATCCCACCTGGGAAGTACGGCCGCAAGGCTG--------------------------------------------------------------------------------------------
>104786
---------------------------------TGCCAGCCGCCGCGGTAAGACAGAGGATGCAAGCGTTATCCGGAATGATTGGGCGTAAAGCGTCTGTAGGTGGCTTCTTAAGTCTGCCGTCAAATCCCAGGGCTCAACCCTGGCCAGGCGGTGGAGACTACTAAGCTAGAGTACGGTAGGGGCAGAGGGAATTTCCGGTGGAGCGGTGAAATGCGTAGAGATCGGAAAGAACACCAACGGCGAAGGCACTCTGCTGGGCCGACACTGACACTGAGAGACGAGAGCTAGGGGAGCGAATGGGATTAGATACCCCAGTAGTCCTAGCCGTAAACGATGGACACCAGGCGCTGTGCAGTGCTGTAGCTAACGCGTGAAGTGTCCCGCCTGGGGAGTACGCTCGCAAGAGTG--------------------------------------------------------------------------------------------
>1048194
---------------------------------TGTCAGCAGCCGCGGTAATACGTAGGGTGCGAGCGTTGTCCGGAATTATTGGGCGTAAAGAGCTCGTAGGCGGTGTGTCGCGTCGGCCGTGAAAACCTGGGGCTCAACTCTGGGCGTGCGGTCGATACGGGCACACTTGAGTTCGGCAGGGGAGACTGGAATTCCTGGTGTAGCGGTGAAATGCGCAGATATCAGGAGGAACACCGGTGGCGAAGGCGGGTCTCTGGGCCGATACTGACGCTGAGGAGCGAAAGCATGGGTAGCGAACAGGATTAGATACCCTGGTAGTCCATGCCGTAAACGTTGGGCGCTAGGTGTGGGGCCGTGCCGCAGCTAACGCATTAAGCGCCCCGCCTGGGGAGTACGGCCGCAAGGCTA--------------------------------------------------------------------------------------------
>1048420
---------------------------------TGTCAGCCGCCGCGGTAATACGTAGGTCCCGAGCGTTGTCCGGATTTATTGGGCGTAAAGCGAGCGCAGGCGGTTAGATAAGTCTGAAGTTAAAGGCTGTGGCTTAACCATAGTA-CGCTTTGGAAACTGTTTAACTTGAGTGCAAGAGGGGAGAGTGGAATTCCATGTGTAGCGGTGAAATGCGTAGATATATGGAGGAACACCGGTGGCGAAAGCGGCTCTCTGGCTTGTAACTGACGCTGAGGCTCGAAAGCGTGGGAAGCAAACAGGATTAGATACCCTGGTAGTCCACGCCGTAAACGATGAGTGCTAGGTGTTAG-TAGTGCCGTAGCTAACGCATTAAGCACTCCGCCTGGGGAGTACGACCGCAAGGTTG--------------------------------------------------------------------------------------------
>1048497
---------------------------------TGCCAGCCGCCGCGGTAATACGGAGGGGGCTAGCGTTGTTCGGAATTACTGGGCGTAAAGCGTACGTAGGCGGTTTG-TAAGTTAGAGGTGAAAGCCCGGAGCTCAACTTCGGAATTGCCTTTAG-ACTGCA-TCCTTGAA-CGCGGAGAGGTGAGTGGAATTCCGAGTGTAGAGGTGAAATTCGTAGATATTCGGAAGAACACCAGTGGCGAAGGCGGCTCACTGGAC-GCTGTTGACGCTGAGGTACGAAAGCGT-GGGAGC-AACAGGATTAGATACCCTGGTAGTCCACGCCGTAAACGATGATAA-TAGCTGTCCGGGGGTGGCGCAGCTAACGCATTAAGTTATCCGCCTGGGGAGTACGGCCGCAAGGTTA--------------------------------------------------------------------------------------------
>1048678
---------------------------------TGTCAGCAGCCGCGGTAATACGTAGGGTGCAAGCGTTGTCCGGAATTACTGGGCGTAAAGAGCTCGTAGGTGGTTTGTCATGTCGTCTGTGAAATTCCACAGCTTAACTGTGGGCGTGCAGGCGATACGGGC-GACTTGAGTACTGTAGGGGTAACTGGAATTCCTGGTGTAGCGGTGAAATGCGCAGATATCAGGAGGAACACCGATGGCGAAGGCAGGTTACTGGGCAGTTACTGACGCTGAGAAGCGAAAGCATGGGTAGCAAACAGGATTAGATGCCCTGGTAGTCCATGCCGTAAACGGTGGGCGCTAGGTGT--AGCTGTGCCGTAGCTAACGCATTAAGCGCCCCGCCTGGAGAGTACGGCCGCAAGGCTA--------------------------------------------------------------------------------------------
>1048814
---------------------------------TGTCAGCAGCCGCGGTAAGACAGAGGGTGCAAACGTTGCTCGGAATCACTGGGCGTAAAGGGCGTGTAGGCGGGAAGGCAAGTCAGATGTGAAATCCCTGGGCTCAACCCAGGAACTGCATTTGAAACTCCCTTTCTTGAGTACCGGAGAGGAAGGTGGAATACCTGGTGTAGAGGTGAAATTCGTAGATATCAGGTGGAACACCAGTGGCGAAGGCGGCCTTCTGGACGGTAACTGACGCTGAGACGCGAAAGCGTGGGGAGCAAACAGGATTAGATACCCTGGTAGTCCACGCTGTAAACGATGAGTGCTAGGTGTCG-GCGGTGCCGTAGCTAACGCATTAAGCACTCCGCCTGGGAAGTACGGTCGCAAGACTA--------------------------------------------------------------------------------------------
>1048870
---------------------------------TGTCAGCAGCCGCGGTAATACGGAGGGTGCAAGCGTTATCCGGATTCACTGGGTTTAAAGGGTGTGTAGGCGGGTATTTAAGTCAGTGGTGAAATCTCCGGGCTCAACCCGGAAACTGCCATTGATACTATTTATCTTGAATATTGTTGAGGTAGGCGGAATATATCATGTAGCGGTGAAATGCATAGATATGATATAGAACACCGATTGCGAAGGCAGCTTGCTAAACAATTATTGACGCTGAGGCACGAAAGCGTGGGGATCAAACAGGATTAGATACCCTGGTAGTCCACGCCCTAAACGATGATTACTCGACATACGCGTGTGTCTGAGCGAAAGCATTAAGTAATCCACCTGGGAAGTACGACCGCAAGGTTG--------------------------------------------------------------------------------------------
>1048878
---------------------------------TGTCAGCCGCCGCGGTAATACGTAGGGTGCAAGCGTTAATCGGAATTACTGGGCGTAAAGCGTGCGCAGGCGGTTATGCAAGACAGTTGTGAAATCCCCGGGCTCAACCTGGGAACTGCATCTGTGACTGCATAGCTAGAGTACGGTAGAGGGGGATGGAATTCCGCGTGTAGCAGTGAAATGCGTAGATATGCGGAGGAACACCGATGGCGAAGGCAATCCCCTGGACCTGTACTGACGCTCATGCACGAAAGCGTGGGGAGCAAACAGGATTAGATACCCTGGTAGTCCACGCCCTAAACGATGTCAACTGGTTGTTGGGCAGTAACGAAGCTAACGCGTGAAGTTGACCGCCTGGGGAGTACGGCCGCAAGGTTG--------------------------------------------------------------------------------------------
>104893
---------------------------------TGTCAGCAGCCGCGGTAATACGTAGGTGGCAAGCGTTGTCCGGATTTACTGGGCGTAAAGGATGCGTAGGCGGATACTTAAGTCAGATGTGAAAATCCCGAGCTTAACTTGGGAACTGCATTTGAAACTGGGTATCTAGAGTGTGGGAGAGGAAAGTGGAATTCCTAGTGTAGCGGTGAAATGCGTAGAGATTAGGAAGAACACCAGTGGCGAAGGCGACTTTCTGGACCATAACTGACGCTGAGGCATGAAAGCGGGGGGAGCAAACAGGATTAGATACCCTGGTAGTCCACGCCGTAAACGATGAATACTAGGTGTGGGGCCGTGCCGAAGTTAACACAATAAGTATTCGGCCTGGGGAGTAGGGTCGCAAGATTAAAACTC-AATGAATTGGCGG------------------------------------------------------------------------
>1048996
---------------------------------TGCCAGCAGCCGCGGTAATACGAGGGGGGCAAGCGTTGTTCGGAATTATTGGGCGTAAAGGGTGCGTA-GCGGTTTCGCAAGTTCTATGTGAAATCTATGGGCTCAACCCATAGTCTGCATGGAAAACTGCGAG-CTTGAGGATGGGAGAGGTGAGTGGAATTTCCGGTGTAGCGGTGAAATGCGTAGATATCGGAAGGAACACCTGTGGCGAAAGCGGCTCACTGGACCATTTCTGACGCTGATGCACGAAAGCTAGGGGAGCAAACAGGATTAGATATCCTGGTAGTCCTAGCCCTAAACGATGATTGCTTGATGTGGTGCCGTGTCGAAGCTAACGCGATAAGCAATCCGCCTGGGGAGTACGGTCGCAAGGCTGAAACTCAA-------GACGG------------------------------------------------------------------------
>1049387
---------------------------------TGTCAGCCGCCGCGGTAATACGAAGGGTGCAAGCGTTACTCGGAATTACTGGGCGTAAAGCGTGCGTAGGTGGTGGTTTAAGTCTGCTGTGAAAGCCCTGGGCTCAACCTGGGAATTGCAGTGGATACTGGATTACTAGAGTGTGGTAGAGGGATGCGGAATTTCTGGTGTAGCAGTGAAATGCGTAGAGATCAGAAGGAACATCCGTGGCGAAGGCGGCATCCTGGGCCAACACTGACACT-AGGCACGAAAGCGTGGGGAGCAAACAGGATTAGATACCCTGGTAGTCCACGCCCTAAACGATGCGAACTGGATGTTGGGCAGTATCGAAGCTAACGCGTTAAGTTCGCCGCCTGGGGAGTACGGTCGCAAGACTG--------------------------------------------------------------------------------------------
>1049393
---------------------------------TGCCAGCCGCCGCGGTAATACAGAGGTCTCAAGCGTTGTTCGGATTCATTGGGCGTAAAGGGTGCGTAGGTGGCGGGGTAAGTCAGATGTGAAATCTCGGGGCTCAACCCCGAAACTGCATTTGATACTGCTTTGCTAGAGTACTGGAGAGGAGATTGGAATTTACGGTGTAGCAGTGAAATGCGTAGATATCGTAAGGAAGACCAGTGGCGAAGGCGAATCTCTGGACAGTTACTGACACTGAGGCACGAAGGCCAGGGGAGCAAACGGGATTAGAT-CCCCGGTAGTCCTGGCAGTAAACGGTGCGCGTTTGGTGTGGGACCGTGCCGGAGCTAACGCGTTAAACGCGCCGCCTGGGGAGTACGGTCGCAAGATTA--------------------------------------------------------------------------------------------
>1049574
---------------------------------TGTCAGCAGCCGCGGTAATACGTAGGTCCCGAGCGTTGTCCGGATTTATTGGGCGTAAAGCGAGCGCAGGCGGTTAGATAAGTCTGAAGTTAAAGGCTGTGGCTTAACCATAGTA-CGCTTTGGAAACTGTTTAACTTGAGTGCAAGAGGGGGGAGTGGAATTCCATGTGTAGCGGTGAAATGCGTAGATATATGGAGGAACACCGGTGGCGAAAGCGGCTCTCTGGCTTGTAACTGACGCTGAGGCTCGAAAGCGTGGGGAGCAAACAGGATTAGATACCCTGGTAGTCCACGCCGAAAACGATGAGTGCTAGGTGTTAG-TAGTGCCGTAGCTAACGCATTAAGCACTCCGCCTGGGGAGTACGACCGCAAGGTTG--------------------------------------------------------------------------------------------
>1049750
---------------------------------TGCCAGCCGCCGCGGTAATACGAAGGGGGCTAGCGTTGCTCGGAATTACTGGGCGTAAAGGGAGCGTAGGCGGATAGTTAAGTCAGAGGTGAAAGCCCAGGGCTCAACCTTGGAATTGCCTTTGATACTGGCTATCTTGAGTATGGGAGAGGTTAGCGGAACTCCGAGTGTAGAGGTGAAATTCGTAGATATTCGGAAGAACACCAGTGGCGAAGGCGGCTAACTGGCCCATTACTGACGCTGAGGCTCGAAAGCGTGGGGAGCAAACAGGATTAGATACCCTGGTAGTCCACGCCGTAAACGATGAGAGCTAGTTGTCGGCCGGTGACGCAGCTAACGCATTAAGCTCTCCGCCTGGGGAGTACGGTCGCAAGATTA--------------------------------------------------------------------------------------------
>1049961
---------------------------------TGCCAGCAGCCGCGGTAATACGTAGGGGGCAAGCGTTATCCGGAATTATTGGGCGTAAAGCGCGCGCAGGCGGCCGGTTAAGTCAGGTGTGAAAGGCTGCGGCTCAA-CCCAGAG-CGCACCTGAAACTGGCTGGCTTGAGTGCAGGAGAGGGGAGCGGAATTCCCGGTGTAGCGGTGGAATGCGTAGAGATCGGGAGGAACACCAGTGGCGAAGGCGGCTCTCTGGCCTGTAACTGACGCTGAGGCGCGAAAGCGTGGGGAGCAAACAGGATTAGATCCCCTGGTAGTCCACGCCGTAAACGATGAGTGCTAGGTGTGGGGCAGTGCCGAAGGCAACCCATTAAGCACTCCGCCTGGGGAGTACGGCCGCAAGGCTG--------------------------------------------------------------------------------------------
>1050608
---------------------------------TGCCAGCAGCCGCGGTAATACGTAGGGTGCGAGCGTTGTCCGGATTTACTGGGCGTAAAGGGCTCGTAGGTGGTGTGTCGCGTCGTCTGTGAATC-CAGGGGCTTAACTTTTGGTTGGCAGGCGATACGGGCATTCTTGAGTGCTGTAGGGGAGACTGGAATTCCTGGTGTAGCGGTGAAATGCGCAGATATCAGGAGGAACACCGATGGCGAAGGCAGGTCTCTGGGCAGT-ACTGACGCTGAGGAGCGAGAGCATGGGTAGCGAACAGGATTAGATACCCTGGTAGTCTATGCTGTAAACGGTGGGCGCTAGGTGTGAGTTTGTGCCGTAGCTAACGCTTTAAGCGCCCCGCCTGGGGAGTACGGCCGCAAGGCTA--------------------------------------------------------------------------------------------
>1050893
---------------------------------TGCCAGCAGCCGCGGTAATACGGAGGGTGCAAGCGTTATCCGGATTTATTGGGTTTAAAGGGTCCGTAGGCGGACTTATAAGTCAGTGGTGAAAGCCTGTCGCTTAACGATAGAACTGCCATTGATACTGTAAGTCTTGAGTATATTTGAGGTAGCTGGAATAAGTAGTGTAGCGGTGAAATGCATAGATATTACTTAGAACACCAATTGCGAAGGCAGGTTACCAAGATATAACTGACGCTGAGGGACGAAAGCGTGGGGAGCGAACAGGATTAGATACCCTGGTAGTCCACGCCGTAAACGATGCTAACTCGTTTTTGGGCAGAGACCAAGCGAAAGTGATAAGTTAGCCACCTGGGGAGTACGCTCGCAAGAGTG--------------------------------------------------------------------------------------------
>1050914
---------------------------------TGTCAGCCGCCGCGGTAATACGTAGGGGGCAAGCGTTATCCGGAATTACTGGGTGTAAAGGGTGAGTAGGCGGTAAGATAAGTCATATGTGAAAGCCCTGGGCTTAACCCAGGGATTGCATAAGAAACTGTCTGACTAGAGTACAGGAGAGGTAAGCGGAATTCCTAGTGTAGCGGTGAAATGCGTAGATATTAGGAAGAACACCAGTGGCGAAGGCGGCTTACTGGAC-GAAACTGACGCTGAGTCACGAAAGCGTGGGGAGCGAACAGGATTAGATACCCTGGTAGTCCACGCTGTAAACGATGAGTGCTAGGTGTCGGGCGGTGCCGCAGCTAACGCAATAAGCACTCCACCTGGGGAGTACGATCGCAAGATTG--------------------------------------------------------------------------------------------
>1051041
---------------------------------TGTCAGCCGCCGCGGTAATACGTAGGTGGCGAGCGTTGTCCGGAATTATTGGGCGTAAAGGGCGCGTAGGCGGT-TTTTAAGTCAGGTGTGAAAGCCCCCGGCTCAACTGGGGAGGGTCACTTGATACTGAATAGCTAGAGTGCGGGAGAGGGAAGTGGAATTCCATGTGTAGCGGTGAAATGCGTAGATATATGGAGGAACACCAGTGGCGAAGGCGGCTTCCTGGACCGTAACTGACGCTGAGGCGCGAAAGCTGGGGGAGTGAACGGGATTAGATACCCCGGTAATCCCAGCCGTAAACGATGGATGCTAGGTGTAGAGCTGTGCCGCAGTTAACACAATAAGCATCCCGCCTGGGGAGTACGGCCGCAAGGTTG--------------------------------------------------------------------------------------------
>1051082
---------------------------------TGTCAGCCGCCGCGGTAATACATATGGGGCGAGCGTTATCCGGATTTATTGGGTGTAAAGGGTTCGTAGGCGGGAAAGTAAGTCGTATGTGAAATCCCTCGGCTCAACCGAGGAACTGCAATTGAAACTATTTTTCTTGAGTACTGGAAGGGAAAGTGGAATTCTTAGTGTAGCGGTGAAATGCGTAGATATTAGGAAGAACACCAGTGGCGAAGGCGACTTTCTGGACAGTAACTGACGCTGAGGAACGAAAGTGTGGGGAGCAAACAGGATTAGATACCCTGGTAGTCCACACTGTAAACGATGGATACTAGGGGTTGGCCGGTCCCGCAGTTAACGCATTAAGTATCCCACCTGGGGAGTACGACCGCAAGGTTA--------------------------------------------------------------------------------------------
>105132
---------------------------------TGTCAGCCGCCGCGGTAATACGTAGGGTGCGAGCGTTAATCGGAATTACTGGGCGTAAAGCGTGCGCAGGCTGTTCTGTAAGTCAGATGTGAAATCCCCGAGCTCAACTTGGGAACTGCGTTTGAAACTACAGGACTAGAATATGTCAGAGGGGGGTAGAATTCCACGTGTAGCAGTGAAATGCGTAGAGATGTGGAGGAATACCAATGGCGAAGGCAGCCCCCTGGGATAATATTGACGCTCATGCACGAAAGCGTGGGGAGCAAACAGGATTAGATACCCTGGTAGTCCACGCCCTAAACGATGTCTACTAGTTGTTGGTTGGTAACGCAGCTAACGCGTGAAGTAGACCGCCTGGGGAGTACGGTCGCAAGATTA--------------------------------------------------------------------------------------------
>1051388
---------------------------------TGCCAGCAGCCGCGGTAATACAGAGGGTGCGAGCGTTGTCCGGAATCACTGGGCGTAAAGGGCGCGTAGGTGGTCTGGTGCGCGTGCCGTGAAAGCCCGGGGCTCAACCCCGG-TCGGCGGTGCGAACGGCTGGACTGGAGCATGCGAGAGGCAGGCGGAATTCCGGGTGTAACGGTGGAATGCGTAGAGATCCGGAAGAACACCGGGGGCGAAGGCGGCCTGCTGGGCA-GTGCTGACACTGAGGCGCGACAGCGTGGGGAGCAAACAGGATTAGATACCCTGGTAGTCCACGCCGTAAACGATGGGCACTAGGTGCTTGGGGGTGCCGGCGCTAACGCATTAAGTGCCCCGCCTGGGGAGTACGACCGCAAGGTTG--------------------------------------------------------------------------------------------
>1051459
---------------------------------TGCCAGCAGCCGCGGTAATACGTAGGGTGCGAGCGTTAATCGGAATTACTGGGCGTAAAGCGTGCGCAGGCGGTTATGTAAGACAGATGTGAAATCCCCGGGCTCAACCTGGGAAATGCATTTGTGACTGCATGGCTAGAGTACGGTAGAGGGGGATGGAATTCCGCGTGTAGCAGTGAAATGCGTAGATATGCGGAGGAACACCGATGGCGAAGGCAATCCCCTGGGCCTGTACTGACGCTCATGCACGAAAGCGTGGGGAGCAAACAGGATTAGATACCCTGGTAGTCCACGCCCTAAACGATGTCAACTGGTTGTTGGGCAGTAACGAAGCTAACGCGTGAAGTTGACCGCCTGGGGAGTACGGCCGCAAGGTTG--------------------------------------------------------------------------------------------
>1051469
---------------------------------TGTCAGCCGCCGCGGTAATACGTACCGTCCAAACGTTATTCG-AATTACTGGGCTTAAAGGGTACGTAGGCGGCGCTGTCAGTCGGGTGTGAAATCCCACGGCTCAACCGTGGAATTGCGCCCGATACTGCAGTGCTTGAGGGAGACAGAGGTAAGCGGAACTGATGGTGGAGCGGTGAAATGCGTTGATATCATCAGGAACACCAGTGGCGAAAGCGGCTTACTGGGTCTCTTCTGACGCTGAGGTACGAAAGCTAGGGGAGCGAAGGGGATTAGATACCCCCGTAGTCCTAGCTGTAAACGTTGAGCACTTGATCGAGGCCCCGGTCGTAGCGAAAGTGTTAAGT-GTCCGCCTGGGGAGTATGGTCGCAAGGCTG--------------------------------------------------------------------------------------------
>1051517
---------------------------------TGTCAGCAGCCGCGGTAATACGTAGGTGGCAAGCGTTGTCCGGAATTATTGGGCGTAAAGCGCGCGCAGGCGGTCCTTTAAGTCTGATGTGAAAGCCCACGGCTCAACCGTGGAG-GGCATTGGAAACTGGGGGACTTGAGTGCAGAAGAGGAGAGCGGAATTCCACGTGTAGCGGTGAAATGCGTAGAGATGTGGAGGAACACCAGTGGCGAAGGCGGCTCTCTGGTCTGTAACTGACGCTGAGGCGCGAAAGCGTGGGGAGCAAACAGGATTAGATACCCTGGTAGTCCACGCCGTAAACGATGAGTGCTAAGTGTAGAGTAGTGCTGTAGCTAACGCATTAAGCACTCCGCCTGGGGAGTACGCTCGCAAGAGTG--------------------------------------------------------------------------------------------
>105173
--------------------------------TGTC-AGCAGCCGCGGTAATACGTAGGTGGCAAGCGTTGTCCGGAATTATTGGGCGTAAAGCGCGCGCAGGTGGTTCCTTAAGTCTGATGTGAAAGCCCACGGCTCAACCGTGGAG-GGCATT-GAAACTGGGGAACTTGAGTGCAGAAGAGGAAAGTGGAATTCCAAGTGTAGCGGTGAAATGCGTAGAGATTTGGAGGAACACCAGTGGCGAAGGCGACTTTCTGGTCTGTAACTGACACTGAGGCGCGAAAGCGTGGGGAGCGAACAGGATTAGATACCCTGGTAGTCCACGCCGTAAACGATGAGTGCTAAGTGTTAGATAGTGCTGCAGCTAACGCATTAAGCACTCCGCCTGGGGAGTACGGCCGCAAGGTTG--------------------------------------------------------------------------------------------
>1051744
---------------------------------TGCCAGCCGCCGCGGTAATACGTAGGGCGCAAGCGTTATCCGGAATTATTGGGCGTAAAGAGCTCGTAGGCGGTTTGTCGCGTCTGCTGTGAAAC-TGGAGGCTCAACCTCCAGCCTGCAGTGGGTACGGGCAGACTAGAGTGCGGTAGGGGAGATTGGAATTCCTGGTGTAGCGGTGGAATGCGCAGATATCAGGAGGAACACCGATGGCGAAGGCAGATCTCTGGGCCGA-ACTGACGCTGAGGAGCGAAAGGGTGGGGAGCAAACAGGCTTAGATACCCTGGTAGTCCACCCCGTAAACGTTGGGAACTAGTTGTGGGGCCGTGACGCAGCTAACGCATTAAGTTCCCCGCCTGGGGAGTACGGCCGCAAGGCTA--------------------------------------------------------------------------------------------
>1052027
---------------------------------TGTCAGCAGCCGCGGTAATACGTAGGTGGCAAGCGTTATCCGGAATTATTGGGCGTAAAGCGCGCGTAGGCGGTTTTTTAAGTCTGATGTGAAAGCCCACGGCTCAACCGTGTAG-GGCATTGGAAACTGGAAAACTTGAGTGCAGAAGAGGAAAGTGGAATCCCATGTGTAGCGGTGAAATGCGCAGAGATATGGAGGAACACCAGTGGCGAAGGCGACTTTCTGGTCTGTAACTGACGCTGATGTGCGAAAGCGTGGGGATCAAACAGGATTAGATACCCTGGTAGTCCACGCCGTAAACGATGAGTGCTAAGTGTTAGGTAGTGCTGCAGCTAACGCATTAAGCACTCCGCCTGGGGAGTACGACCGCAAGGTTG--------------------------------------------------------------------------------------------
>105215
---------------------------------TGTCAGCAGCCGCGGTAATACGAACTGTGCGAACGTTATTCGGAATCACTGGGCTTACAGGGTGCGTAGGCGGCTTGTTAAGTAGGGTGTGAAAGCCCCCGGCTCAACCGGGGAATTGCGCCCTAAACTGGCGAGCTGGAGTGAGATAGGGGTGTGTGGAACTTCCGGTGGAGCGGTGAAATGTGTTGATATCGGAAGGAACGCCGGTGGCGAAAGCGACACACTGGATCTTGTCTGACGCTGAGGCACGAAAGCCAGGGGAGCGAACGGGATTAGATACCCCGGTAGTCCTGGCTGTAAACGATGAGCACTAGCTGGGAGGTCCCAACGGAGCGAAAGTGTTAAGTGCTCCGCCTGGGGAGTATGGTCGCAAGGCTG--------------------------------------------------------------------------------------------
>1052181
---------------------------------TGTCAGCAGCCGCGGTAATACGGAAGGTCCAGGCGTTATCCGGATTTATTGGGTTTAAAGGGAGCGTAGGCCGTTTGATAAGCGTGCTGTGAAATTTAGAGGCTCAACCTCTACCGTGCAGCGCGAACTGTCAGACTTGAGTGCGTAGTAGGTAGGCGGAATTCGTGGTGTAGCGGTGAAATGCTTAGATATCACGAAGAACTCCGATTGCGAAGGCAGCTTACCGTATCGCAACTGACGCTGATGCTCGAAGGTGCGGGTATCGAACAGGATTAGATACCCTGGTAGTCCGCACAGTAAACGATGGATGCTCGCTGTTGGCCAGTGGCTTAGCGAAAGCGTTAAGCATCCCACCTGGGGAGTACGCCGGCAACGGTG--------------------------------------------------------------------------------------------
>105221
---------------------------------TGTCAGCCGCCGCGGTAATACGGAGGATGCAAGCGTTATCCGGATTTATTGGGTTTAAAGGGTGCGTAGGCGGCCTTTTAAGTCAGTGGTGAAATCCTGCCGCTTAACGGTAGAATTGCCATTGATACTGAAAGGCTTGAGTCCAGTTGAGGTAAGCGGAATGTGTAGTGTAGCGGTGAAATGCTTAGATATTACACAGAACACCAATTGCGAAGGCGGCTTACTAAACTGTAACTGACGCTGATGCACGAAAGCGTGGGGAGCGAACAGGATTAGATACCCGGGTAGTCCACGCCGTAAAC-ATGTTCACTCGCTGTTTGCAAGCGGC-AAGCGAAAGCATTAAGTGAACCACCTGGGGAGTACGATCGCAAGGTTG--------------------------------------------------------------------------------------------
>1052235
---------------------------------TGTCAGCAGCTGCGGTAATACGGGGGGTGCAAACGTTGCTCGGAATTATTGGGCGTAAAGCGCACGTAGGCGGCTCTACAAGTCGGATGTGAAATCCCTCGGCTTAACCAAGGAAGTGCATCCGAAACTGCAGAGCTTGAGTACCAAAGAGGATCGCGGAATTCCCGGTGTAGAGGTGAAATTCGTAGATATCGGGAGGAACACCAGTGGCGAAGGCGGCGATCTGGGTGGATACTGACGCTGAGGTGCGAAAGCGTGGGGAGCAAACAGGATTAGATGCCCTGGTAGTCCACGCCGTAAACGATGAGTGCTAGGTGCTGTGCGGTGCCGCAGCTAACGCGTTAAGCACTCCGCCTGGGGAGTACGGCCGCAAGGCTA--------------------------------------------------------------------------------------------
>1052264
---------------------------------TGCCAGCCGCCGCGGTAATACGGAGGGTGCAAGCGTTATCCGGATTTATTGGGTTTAAAGGGTCCGTAGGCGGACTTATAAGTCAGTGGTGAAAGCCTGTCGCTTAACGATAGAACTGCCATTGATACTGTAAGTCTTGAGTATATTTGAGGTAGCTGGAATAAGTAGTGTAGCGGTGAAATGCATAGATATTACTTAGAACACCAATTGCGAAGGCAGGTTACCAAGATATAACTGACGCTGAGGGACGAAAGCGTGGGGAGCGAACAGGATTAGATACCCTGGTAGTCCACGCCGTAAACGATGCTAACTCGTTTTTGGGCAGAGACCAAGCGAAAGTGATAAGTTAGCCACCTGGGGAGTACGCTCGCAAGAGTG--------------------------------------------------------------------------------------------
>1052283
---------------------------------TGCCAGCAGCCGCGGTAAGACGAACCGTGCGAACGTTATTCGGAATCACTGGGCTTAAAGCGCGTGTAGGCGGGACGGCACGTCGTCGCTGAAATCCCCCGGCTCAACCGGGGAAGGGGCGCCGATACGACCGCCCTGGAGGGACGTAGGGGGGGCTGGAACTTCCGGTGGAGCGGTGAAATGCGTTGAGATCGGAAGGAACGCCCGTGGCGAAAGCGAGCCCCTGGACGTCTACTGACGCTGAGACGCGAAAGCCAGGGGAGCGAACGGGATTAGATACCCCGGTAGTCCTGGCCGTAAACGATGGGCACTGGGTAGGGGGCCCTGCCGTAGGGAAACCGTGAAGTGCCCCGCCTGGGGAGTATGGTCGCAAGGCTG--------------------------------------------------------------------------------------------
>105239
---------------------------------TGCCAGCAGCCGCGGTAATACGAAGGGTGCAAACGTTGCTCGGAATTATTGGGCGTAAAGCGCACGTAGGCGGCTTTGCAAGTCGGATGTGAAATCCCTCGGCTTAACCGAGGAAGTGCATCCGAAACTGCAGAGCTTGAGTACTTAAGAGGATCGCGGAATTCCCGGTGTAGAGGTGAAATTCGTAGATATCGGGAGGAACACCAGTGGCGAAGGCGGCGACCTGGGAAGATACTGACGCTGAGGTGCGAAAGCGTGGGGAGCAAACAGGATTAGATACCCTGGTAGTCCACGCCGTAAACGATGAGTGCTAGGTGCTGTGCGGTGCCGCAGCCAACGCGTTAAGCACTCCGCCTGGGGAGTACGGCCGCAAGGCTA--------------------------------------------------------------------------------------------
>1052435
---------------------------------TGTCAGCCGCCGCGGTAATACGGAGGGTGCGAGCGTTATCCGGATTTACTGGGTTTAAAGGGTG-GTAGGCGGGCTATTAAGTCAGCGGTGAAATCTTCGGGCTCAACCCGGAAACTGCCATTGATACTATTAGTCTTGAATACTGTGGAGGTATGCGGAATGTGTCATGTAGCGGTGAAATGCTTAGAGATGACACAGAACACCGATTGCGAAGGCAGCGTACTACACAGTGATTGACGCTGAGGCACGAAAGCGTGGGGATCAAACAGGATTAGATACCCTGGTAGTCCACGCCCTAAACGATGATTACTCGACATTGGCCAGTGTCTGAGCGAAAGCATTAAGTAATCCACCTGGGAAGTACGTCCGCAAGGATG--------------------------------------------------------------------------------------------
>1052451
---------------------------------TGCCAGCAGCCGCGGTAAGACGAACCGTGCGAACGTTATTCGGAATCACTGGGCTTAAAGCGCGTGTAGGCGGCCCGGCACGTCATCGGTGAAATCCCCCGGCTCAACCGGGGAAGTGGCCATGATACGGCCGGGCTGGAGGGGGGTAGGGGGGACGGGAACTCACGGTGGAGCGGTGAAATGCGTTGAGATCGTGAGGAACGCCCGCGGCGAAAGCGCGTCCCTGGACCCCGCCTGACGCTGAGACGCGAAAGCCAGGGGAGCGAACGGGATTAGATACCCCGGTAGTCCTGGCCGTAAAC-ATGAGCACTGGGTAGGGGGCCCTGCCGCAGCGAAAGCGTGAAGTGCTCCGCCTGGGGAGTATGGTCGCAAGGCTG--------------------------------------------------------------------------------------------
>1052559
---------------------------------TGTCAGCAGCCGCGGTAATACGGAGGGAGCTAGCGTTGTTCGGAATTACTGGGCGTAAAGCGCGCGTAGGCGGCTTTGTAAGTTAGAGGTGAAAGCCCGGGGCTCAACCCCGGAACTGCCTTTAAGACTGCATCGCTTGAATCCAGGAGAGGTGAGTGGAATTCCGAGTGTAGAGGTGAAATTCGTAGATATTCGGAAGAACACCAGTGGCGAAGGCGGCTCACTGGACTGGTATTGACGCTGAGGTGCGAAAGCGTGGGGAGCAAACAGGATTAGATACCCTGGTAGTCCACGCCGTAAACGATGATAACTAGCTGTCAGGTGGTGGCGCAGCTAACGCATTAAGTTATCCGCCTGGGGAGTACGGCCGCAAGGTTA--------------------------------------------------------------------------------------------
>1052663
---------------------------------CGCCAGCAGCCGCGGTAATACGTAGGTGGCAAGCGTTATCCGGAATTATTGGGCGTAAAGCGCGCGTAGGCGGTTTTTTAAGTCTGATGTGAAAGCCCACGGCTCAACCGTGGAG-GGCATTGGAAACTGGAAAACTTGAGTGCAGAAGAGGAAAGTGGAATTCCATGTGTAGCGGTGAAATGCGCAGAGATATGGAGGAACACCAGTGGCGAAGGCGACTTTCTGGTCTGTAACTGACGCTGATGTGCGAAAGCGTGGGGATCAAACAGGATTAGATACCCTGGTAGTCCACGCCGTAAACGATGAGTGCTAAGTGTTAGGTAGTGCTGCAGCTAACGCATTAAGCACTCCGCCTGGGGAGTACGACCGCAAGGTTG--------------------------------------------------------------------------------------------
>1052930
---------------------------------TGTCAGCCGCCGCGGTAATACGAAGGGTGCAAGCGTTACTCGGAATTACTGGGCGTAAAGCGTGCGTAGGTGGTTTGTTAAGTCTGATGTGAAAGCCCTGGGCTCAACCTGGGAATTGCATTGGATACTGGCAGGCTAGAGTGCGGTAGAGGATGGCGGAATTCCCGGTGTAGCAGTGAAATGCGTAGAGATCGGGAGGAACATCTGTGGCGAAGGCGGCCATTTGGACCAGCACTGACACTGAGGCACGAAAGCGTGGGGAGCAAACAGGATTAGATACCCTGGTAGTCCACGCCCTAAACGATGCGAACTGGATGTTGGGCCGTATCGAAGCTAACGCGTTAAGTTCGCCGCCTGGGGAGTACGGTCGCAAGACTG--------------------------------------------------------------------------------------------
>1053100
---------------------------------TGTCAGCAGCCGCGGTAATACGAGGGATCCTAGCGTTGTTCGGAATCATTGGGCGTAAAGGGTGTGTAGGCGGCCATGTAAGTCAGTTGTGAAAGCCCCGGGCTCAACCCGGGAAGTGCTTCTGATACTGCTTGGCTTGAGTATTGGATAGGTGAGTGGAATTCCAGGTGTAGTGGTGAAATACGTAGATATCTGGAGGAACACCGGCGGCGAAGGCGGCTCACTGGCCATATACTGACGCTGAAACACG-AAGCGTGGGTAGCAAACAGGATTAGATACCCTGGTAGTCCACGCCGTAAACGATGGGTACTTGGTGTTGGACAGTGCCGAAGCAAACGCGATAAGTACCCCGCCTGGGGAGTACGGCCGCAAGGTTA--------------------------------------------------------------------------------------------
>1053194
---------------------------------TGTCAGCAGCCGCGGTAATACAGAGGGTGCAAGCGTTAATCGGAATTACTGGGCGTAAAGCGTGCGTAGTCGGTTATCTAAGTCGGATGTGAAATCCCCGGGCTCAACCTGGGAATTGCATTCGATACTGAATAGCTAGAGTTCGGCAGAGGGAAGCGGAATTTCCGGTGTAGCGGTGAAATGCGTAGATATCGGAAGGAACATCAGTGGCGAAAGCGGCTTCCTGGACCAGAACTGACGATCAGGCACGAAAGCGTGGGGAGCAAACAGGATTAGATACCCTGGTAGTCCACGCCATAAACGATGACAACTAGACGTTGGGCAGTGTCGCAGCTAACGCGTTAAGTTGTCCGCCTGGGGAGTACGGCCGCAAGGTTG--------------------------------------------------------------------------------------------
>105343
---------------------------------TGCCAGCCGCCGCGGTAATACGTAGGTGGCAAGCGTTGTCCGGATTTACTGGGCGTAAAGCGCACGCAGGCGGTCTGTCGCGTTCGTGCCGACAGCGACTCGCCTAACGAGTCGAGGAGTACGGAAACGGGCAACTT-GAGGGCCACAGAGGGACACGGAACTCCGGGTGGAGTGGTGAAATGCGTAGAGATCCGGAAGGACACCAAAGGCGAAGGCAGTGTCCTGGGTGGTACCTGACGCTCAGAGGCGACAGCGAGGGGAGCGAACGGGATTAGATACCCCGGTAGTCCTAGCCGTAAAC-ATGACCACGAGATGTCAGGGGGTGTCGAAGCAAACGCAATCAGTGGTCCGCCTGGGGAGTACGGTCGCAAGATTA--------------------------------------------------------------------------------------------
>1053438
---------------------------------TGCCAGCAGCCGCGGTAATACGGAGGATCCAAGCGTTATCCGGAATCATTGGGTTTAAAGGGTCCGTAGGCGGCCAGGTAAGTCAGTGGTGAAAGCCCATCGCTCAACGGTGGAACGGCCATTGATACTGCCAGGCTTGAATTTCTGGGAAGTAACTAGAATATGTAGTGTAGCGGTGAAATGCTTAGATATTACATGGAATACCAATTGCGAAGGCAGGTTACTACCAGTGGATTGACGCTGATGGACGAAAGCGTGGGTAGCGAACAGGATTAGATACCCTGGTAGTCCACGCCGTAAACGATGGATACTAGCTGTTCGGGAGTGGCTAAGCGAAAGTGATAAGTATCCCACCTGGGGAGTACGGGCGCAAGCCTG--------------------------------------------------------------------------------------------
>1053703
---------------------------------TGCCAGCAGCCGCGGTAATACGGAGGATCCGAGCGTTATCCGGATTTATTGGGTTTAAAGGGTGCGTAGGCGGCCTGTTAAGTCAGGGGTGAAAGACGGTAGCTCAACTATCGCAGTGCCCTTGATACTGATGGGCTTGAATGTACTAGAGGTAGGCGGAATGTGACAAGTAGCGGTGAAATGCATAGATATGTCACAGAACACCAATTGCGAAGGCAGCTTACTATGGTATGATTGACGCTGAGGCACGAAAGCGTGGGGATCAAACAGGATTAGATACCCTGGTAGTCCACGCCCTAAACGATGAATACTCGATGTTAGCTAGCGTCAAAGCGAAAGCGTTAAGTATTCCACCTGGGGAGTACGCCCGCAAGGGTG--------------------------------------------------------------------------------------------
>1053775
---------------------------------TGCCAGCAGCCGCGGTAATACGAAGGGGGCTAGCGTTGTTCGGATTTACTGGGCGTAAAGCGCACGTAGGCGGTT-TTTAAGTCAGGGGTGAAATCCT-GGACTCAATCC-AGAACTGCCTTTGATACTGGCAAGCTAGAGTCCGGAAGAGGTAAGTGGAAC-TCCAGTGTAGAGGTGGAATTCGTAGATATTAGA-AGAACACCAGTGGCGAAGGCGGCTTACT-GTCCGGAACTGACG-TGAGGTGCGAAAGCGTGGG-AGCAAACAGGATTAGATACCCTGGT-GTCCACGCCGTAAACTATG-AAGCTACC--GTTGACAGTGGCGCAGCTAACGCATTAAGCTCTCCGCCTGGGGAGTA-GGTCGCAAGATTA--------------------------------------------------------------------------------------------
>1053898
---------------------------------TGCCAGCCGCCGCGGTAATACGTAGGGGGCTAGCGTTGTCCGGAATCACTGGGCGTAAAGGGTTCGCAGGCGGAAATGCAAGTCAGGTGTAAAAGGCAGTAGCTTAACTACTGTA-AGCATTTGAAACTGCATATCTTGAGAAGAGTAGAGGGAAGTGGAATTTTTAGTGTAGCGGTGAAATGCGTTGATATTAAAAAGAATACCGGTGGCGAAGGCGACTTACTGGGCTCATTCTGACGCTGAGGAACGAAAGCGTGGGTAGCAAACAGGATTAGATACCCTGGTAGTCCACGCTGTAAACGATGAGTGCTAGGTATCGGACGGTGCCGCAGTTAACACATTAAGCGCTCCGCCTGGGGAGTACGTGCGCAAGCATG--------------------------------------------------------------------------------------------
>1054174
---------------------------------TGCCAGCAGCCGCGGTAATACGGAGGGTGCAAGCGTTACCCGGAATCACTGGGCGTAAAGGGCGTGTAGGCGGACCCCTAAGTCTGACTTTAAAGACTGCGGCTCAACCGCAGCAGTGGGTTGGAGACTGGGGGACTAGACCTGTGGAGAGGCAACTGGAATTCCTGGAGGAGCGGTGGAATGCGTAGATCCCAGGAGGAACACCAACGGCGAAGGCAGGTTGCTGGACA-CAGGTGACGCTGAGGCGCGAAAGTGTGGGGAGCAAACCGGATTAGATACCCGGGTAGTCCACACCCTAAACACTGCACGTTGGCCCATGGCCATGGGCGAAGCTAACGCGATAAACGTGCCGCCTGGGAAGTACGGCCGCAAGGTTG--------------------------------------------------------------------------------------------
>1054418
---------------------------------TGTCAGCAGCCGCGGTAATACGTAGGGGGCAAGCGTTGTCCGGAATTATTGGGCGTAAAGCGCGCGCAGGCGGTCATTTAAGTCTGGTGTTTAATCCTAGGGCTCAACCCTAGGT-CGCACTGGAAACTGGGTGACTTGAGTACAGAAGAGGAAAGCGGAATTCCACGTGTAGCGGTGAAATGCGTAGAGATGTGGAGGAACACCAGTGGCGAAGGCGACTTTCTGGGCTGTAACTGACGCTGAGGCGCGAAAGCGTGGGGAGCAAACAGGATTAGATACCCTGGTAGTCCACGCCGTAAACGATGAATGCTAGGTGTTAGGTGGTGCCGAAGTTAACACATTAAGCATTCCGCCTGGGGAGTACGTTCGCAAGAATG--------------------------------------------------------------------------------------------
>1054451
---------------------------------TGTCAGCCGCCGCGGTAATACGTAGGTGGCAAGCGTTATCCGGAATTATTGGGCGTGAAGCGCGCGTAGGCGGTTTTTTAAGTCTGATGTGAAAGCCCACGGCTCAACCGTGGAG-GGCATTGGAAACTGGAAAACTTGAGTGCAGAAGAGGAAAGTGGAATTCCATGTGTAGCGGTGAAATGCGCAGAGATATGGAGGAACACCAGTGGCGAAGGCGACTTTCTGGTCTGTAACTGACGCTGATGTGCGAAAGCGTGGGGATCAAACAGGATTAGATACCCTGGTAGTCCACGCCGTAAACGATGAGTGCTAAGTGTTAGGTAGTGCTGCAGCTAACGCATTAAGCACTCCGCCTGGAGAGTACGACCGCAAGGTTG--------------------------------------------------------------------------------------------
>105453
---------------------------------TGCCAGCAGCCGCGGTAATACGTAGGCAGCAAGCGTTGTTCGGAGTTACTGGGCGTAAAGAGTGCGTAGGCGGTCCTGTAAGTTTGGTGTGAAATCTCCCGGCTCAACTGGGAGGGTGCGCCGAAGACTGCAGGGCT-GAGTATGGGAGAGGTAAGCGGAATTCCTGGTGTAGCGGTGAAATGCGTAGATATCAGGAGGAACACCTGTGGTGTAGACAGCTTACTGGACCATAACTGACGCTGAGGCACGAAGGCGTGGGTAGCAAACAGGATTAGATA-CCTGGTAGTCCACGCCCTAAACGATGCATACTTGGTGTGAGCTCGTGCCGGAGCTAACGCGTTAAGTATGCCGCCTGGGGAGTACGGTCGCAAGGCTG--------------------------------------------------------------------------------------------
>1054531
---------------------------------TGCCAGCAGCCGCGGTAATACGTAGGTGGCGAGCGTTGTCCGGAATTATTGGGCGTAAAGCGCGCGTAGGTGGGATATTAAGTCTATTCTAAAAGTGCGGGGCTCAACCCCGTAA-TGGGATGGAAACTAATATTCTTGAGTACCGGAGAGGAAAGCGGAATTCCCAGTGTAGCGGTGAAATGCGTAGATATTGGGAGGAACACCAGTGGCGAAGGCGGCTTTCTGGACGGTGTCTGACACTGAGGCGCGAAAGCTGGGG-AGCGAACGGGATTAGATACCCCGGTATTCCTGCCG-TAAA-GATGGGTACTAGGTGTAGGACTGTGCCGGAGTTAACGCAATAAGTACCCCGCCTGGGGAGTACGGCCGCAAGGTTG--------------------------------------------------------------------------------------------
>105470
---------------------------------TGTCAGCCGCCGCGGTAATACGAAGGGGGCTAGCGTTGCTCGGAATCACTGGGCGTAAAGGGCGCGTAGGCGGCGTTTTAAGTCGGGGGTGAAAGCCTGTGGCTCAACCACAGAATGGCCTTCGATACTGG-ACGCTTGAGTT-GGTAGAGGTTGGTGGAACTGCGAGTGTAGAGGTGAAATTCGTAGATATTCGCAAGAACACCGGTGGCGAAGGCGGCCAACTGGACC-ATACTGACGCTGAGGCGCGAAAGCGTGGGGACCAAACAGGATTAGATACCCTGGTATTCCACGCCGTAAACGATGAATGCCAGCTGTTGGGCAGTAGCGCAGCTAACACTTTAAGCATTCCGCCTGGGGAGTACGGTCGCAAGATTA--------------------------------------------------------------------------------------------
>1054799
---------------------------------TGTCAGCCGCCGCGGTAATACGTAGGGTGCGAGCGTTGTCCGGAATTACTGGGCGTAAAGAGCTCGTAGGTGGTTTGTCGCGTCGTCTGTGAAATTCCGGGGCTTAACTCCGGGCGTGCAGGCGATACGGGC-TGCTTGAGTGCTGTAGGGGAGACTGGAATTCCTGGTGTAGCGGTGAAATGCGCAGATATCAGGAGGAACACCGATGGCGAAGGCAGGTCTCTGGGCAGTAACTGACGCTGAGGAGCGAAAGCATGGGTAGCGAACAGGATTAGATACCCTGGTAGTCCATGCCGTAAACGGTGGGCGCTAGGTGTAGGGCTGTTCCGTAGCTAACGCATTAAGCGCCCCGCCTGGGGAGTACGGCCGCAAGGCTA--------------------------------------------------------------------------------------------
>1054800
---------------------------------TGCCAGCAGCCGCGGTAATACGAAGGGGGCTAGCGTTGCTCGGAATTACTGGGCGTAAAGGGCGCGTAGGCGGAC-ATTTAGTCGGGGGTGAAAGCCC-GGGCTCAACCC-GGAACTGCCTTCGATACTGGCTGTCTTGAGTACGGGAGAGGTGTGTGGAAC-TCCAGTGTAGAGGTGAAATTCGTAGATATTCGA-AGAACACCAGTGGCGAAGGCGACACACTGGCCCGTTACTGACGCTGAGGCGCGAAAGCGTGGGGAGCAAACAGGATTAGATACCCTGGTAGTCCACGCTGTAAACGATGAGTGCTAGTTGTCGGACGGTGACGCAGCTAACGCATTAAGCACTCCGCCTGGGGAGTACGGTCGCAAGATTA--------------------------------------------------------------------------------------------
>1054879
---------------------------------TGTCAGCAGCCGCGGTAATACGTAGGGGGCAAGCGTTGTCCGGATTTATTGGGCGTAAAGAGCGTGTAGGCGGCTTGGTAGGTCTGCTGTGAAAACTCGGGGCTCAACCCCGAGACGTCGGTGGAAACCACCTGGCTAGAGTCCGGAAGAGGAGAGTGGAATTCCTGGTGTAGCGGTGAAATGCGCAGATATCAGGAAGAATATCCGTGGCGAAGGCGGCTCTCTGGTACGGCACTGACGCTGAGACGCGAAAGCGTGGGGAGCGAACAGGATTAGATACCCTGGTAGTCCACGCCGTAAACGATGGGTGCTAGGTGTGGGTCCGTGCCGAAGCTAACGCATTAAGCACCCCGCCTGGGGAGTACGGCCGCAAGGCTA--------------------------------------------------------------------------------------------
>105504
---------------------------------TGTCAGCGGCC-CGGTAATACGGAGGGTGCAAGCGTTATCCGGATTTACTGGGTTTAA-GGGTGCGTAG-TGGGCAGTTAAGTCAGTGGTGAAATCTCCGAGCTTAACTCGGAAACTGCCATTGATACTATCTGTCTTGAATATCCTGGAGGTGAGCGGAATATGTCATGTAGCGGTGAAATGCTTAGATATGACATAGAACACCAATTGCGAAGGCAGCTCACTACGGGATTATTGACACTGAGGCACGAAAGCGTGGGGATCAAACAGGATTAGATACCCTGGTAGTCCACGCCCTAAACGATGGATACTCGACATCAGCTGGTGTCTGAGCGAAAGCATTAAGTATCCCACCTGGGA-GTACGATCGCAAGATTG--------------------------------------------------------------------------------------------
>105511
---------------------------------TGCCAGCCGCCGCGGTAATACGGAGGGTGCAAGCGTTAATCAGAATTACTGGGCGTAAAGAGCACGTAGGTGGTTTTTTAAGTCAGATGTGAAATCCCTAGGCTTAACCTAGGAACTGCATTTGAAACTGGAAAACTAGAGTATCGTAGAGGGAGGTAGAATTCTAGGTGTAGCGGTGAAATGCGTAGATATCTGGAGGAATACCCGTGGCGAAAGCGGCCTCCTAAACGAATACTGACACTGAGGTGCGAAAGCATGGGGAGCAAACAGGATTAGATACCCTGGTAGTCCATGCCGTAAACGATGTCGACTTGGAGGTTGTGACTTCCGAAGCTAACGCGTTAAGTCGACCGCCTGGGGAGTACGGCCGCAAGGCTA--------------------------------------------------------------------------------------------
>1055132
---------------------------------TGTCAGCAGCCGCGGTAATACGTAGGTGGCAAGCGTTATCCGGAATTATTGGGCGTAAAGCGCGCGTAGGCGGTTTTTTAAGTCTGATGTGAAAGCCCACGGCTCAACCGTGGAG-GGCATTGGAAACTGGAAAACTTGAGTGCAGAAGAGGAGAGTGGAATTCCATGTGTAGCGGTGAAATGCGCAGAGATATGGAGGAACACCAGTGGCGAAGGCGACTTTGTGGTCTGTAACTGACGCTGATGTGCGAAAGCGTGTGGATCAAACAGGATTAGATACCCTGGTAGTCCACGCCGTAAACGATGAGTGCTAAGTGTTAGGTAGTGCTGCAGCTAACGCATTAAGCACTCCGCCTGGGGAGTACGACCGCAAGGTTG--------------------------------------------------------------------------------------------
>1055212
---------------------------------TGTCAGCCGCCGCGGTAATACGTAGGTGGCAAGCGTTGTCCGGATTTATTGGGCGTAAAGCGAGCGCAGGCGGTTTCTTAAGTCTGATGTGAAAGCCCCCGGCTCAACCGGGGAG-GGCATTGGAAGCTGGGAGACTTGAGTGCAGAAGAGGAGAGTGGAATTCCATGTGTAGCGGTGAAATGCGTAGATATATGGAGGAACACCAGTGGCGAAGGCGACTCTCTGGTCTGTAACTGACGCTGAGGCTCGAAAGCGTGGGGAGCAAACAGGATTAGATACCCTGGTAGTCCACGCCGTAAACGATGAGTGCTAAGTGTTGGACAATGCTGCAGCTAACGCATTAAGCACTCCGCCTGGGGAGTACGACCGCAAGGTTG--------------------------------------------------------------------------------------------
>1055306
------------------------------------TGTCAGCCGCGGTGATACGTAGGGTGCGAGCGTTGTCCGGATTTATTGGGCGTAAAGGGCTCGTAGGTGGTTGATCGCGTCGGAAGTGAAATCTTGGGGCTTAACCCTGAGCGTGCTTTCGATACGGGTTGACTTGAGGAAGGTAGGGGAGAATGGAATTCCTGGTGGAGCGGTGGAATGCGCAGATATCAGGAGGAACACCAGTGGCGAAGGCGGTTCTCTGGACCTTTCCTGACGCTGAGGAGCGAAAGCGTGGGGAGCGAACAGGCTTAGATACCCTGGTAGTCCACGCTGTAAACGGTGGGTACTAGGTGTGGGGCCGTGCCGTAGCTAACGCTTTAAGTACCCCGCCTGGGGAGTACGGCCGCAAGGCTA--------------------------------------------------------------------------------------------
>1055322
---------------------------------TGTCAGCAGCCGCGGTAATACGGAGGATCCAAGCGTTATCCGGAATCATTGGGTTTAAAGGGTCCGTAGGCGGTTTGATAAGTCAGTGGTGAAAGCCCATCGCTCAACGGTGGAACGGCCATTGATACTGTTAAACTTGAATTATTAGGAAGTAACTAGAATATGTAGTGTAGCGGTGAAATGCTTAGAGATTACATGGAATACCAATTGCGAAGGCAGGTTACTACTAATGGATTGACGCTGATGGACGAAAGCGTGGGTAGCGAACAGGATTAGATACCCTGGTAGTCCACGCCGTAAACGATGGATACTAGCTGTTGGACAGTGGCTAAGCGAAAGTGATAAGTATCCCACCTGGGGAGTACGTTCGCAAGAATG--------------------------------------------------------------------------------------------
>105552
---------------------------------TGTCAGCAGCC-CGGTAATACGGAGGGTGCAAGCGTTATCCGGATTCACTGGGTTTAA-GGGTGCGTAG-TGGGCAGGTAAGTCAGTGGTGAAATCTCCGGGCTTAACCCGGAAACTGCCGTTGATACTATCTGCCTTGAATGTCGTGGAGGTGAGCGGAATATGTCATGTAGCGGTGAAATGCTTAGATATGACATAGAACACCGATTGCGAAGGCAGCTCACTACACGATGATTGACACTGAGGCACGAAAGCGTGGGGATCAAACAGGATTAGATACCCTGGTAGTCCACGCCCTAAACGATGATTACTCGACATCAGCTGGTGTCTGAGCGAAAGCATTAAGTAATCCACCTGGGA-GTACGACCGCAAGGTTG--------------------------------------------------------------------------------------------
>1055824
---------------------------------TGTCAGCCGCCGCGGTAATACGTAGGTGGCAAGCGTTATCCGGAATTATTGGGCGTAAAGCGCGCGTAGGCGGTTTTTTAAGTCTGATGTGAAAGCCCACGGCTCAACCGTGGAG-GGCATTGGAAACTGGAAAACTTGAGTGCAGAAGGGGAAAGTGGAATTCCATGTGTAGCGGTGAAATGCGCAGAGATATGGAGGAACACCAGTGGCGAAGGCGACTTTCTGGTCTGTAACTGACGCTGATGTGCGAAAGCGTGGGGATCAAACAGGATTAGATACCCTGGTAGTCCACGCCGTAAACGATGAGTGCTAAGTGTTAGGTAGTGCTGCAGCTAACGCATTAAGCACTCCGCCTGGGGAGTACGACCGCAAGGTTG--------------------------------------------------------------------------------------------
>1056445
---------------------------------TGTCAGCAGCCGCGGTAATACGTAGGGTGCAAGCGTTGTCCGGAATTATTGGGCGTAAAGAGCTCGTAGGCGGTTTGTCGCGTCTGCTGTGAAAACTCGGGGCTCAACTCCGAGCTTGCAGTGGGTACGGGCAGACTAGAGTGCGGTAGGGGAGACTGGAATTCCTGGTGTAGCGGTGGAATGCGCAGATATCAGGAGGAACACCGGTGGCGAAGGCGGGTCTCTGGGCCGTAACTGACGCTGAGGAGCGAAAGCATGGGGAGCGAACAGGATTAGATACCCTGGTAGTCCATGCCGTAAACGTTGGGCGCTAGGTGTGGGGCTGTGCCGCAGCTAACGCATTAAGCGCCCCGCCTGGGGAGTACGGCCGCAAGGCTA--------------------------------------------------------------------------------------------
>1056577
---------------------------------TGCCAGCAGCCGCGGTAATACGGAGGGTGCAAGCGTTATCCGGAATCATTGGGTTTAAAGGGTCCGCAGGCGGATTTATAAGTCAGTGGTGAAAGCCTGATGCTCAACATCAGAA-CGCCATTGATACTGTAAGTCTTGAATTCGATCGAAGTGGGCGGAATATGACATGTAGCGGTGAAATGCTTAGATATGTCATAGAACACCGATAGCGAAGGCAGCTCACTAGGTCTGGATTGACGCTCAGGGACGAAAGCGTGGGGAGCAAACAGGATTAGATACCCTGGTAGTCCACGCCGTAAACTATGAGTACTCGTTTGCGGGCGGAGACTAAGCGAAAGTGATAAGTAATCCACCTGGGGAGTACGATCGCAAGGTTG--------------------------------------------------------------------------------------------
>105699
---------------------------------TGTCAGCAGCCGCGGTAATACGAAGGGGGCAAGCGTTACTCGGAATTACTGGGCGTAAAGCGTGCGCAGGTGGTTTGTTAAGTCTGCTGTGAAAGCCCCGGGCTCAACCTGGGAATGGCAGTGGAGACTGGCAAGCTAGAGTGCGGTAGAGGATAGGGGAATTCCCGGTGTAGCGGTGAAATGCGTAGAGATCGGGAGGAACACCAGTGGCGAAGGCGGCTATCTGGACAAGCACTGACACTCAGGCACGAACGCGTGGGGAGCGAACAGGATTAGATACCCTGGTAGTCCACGCCCTAAACGATGCGAACTGGACGTTGGGCAGTGTCGAAGCTAACGCGTTAAGTTCGCCGCCTGGGGAGTACGGTCGCAAGACTG--------------------------------------------------------------------------------------------
>1057116
---------------------------------TGTCAGCAGCCGCGGTAATACGGAGGGTGCGAGCGTTGTCCGGATTTATTGGGTTTAAAGGGTGCGTAGGCGGCCTGTTAAGTCCGAGGTGAAAGCCCGTTGCTCAACAACGGAACTGCCTTGGATACTGACGGGCTTGAGTACAGACGAGGTTGGCGGAATGGACTGAGTAGCGGTGAAATGCATAGATACAGTCCAGAACCCCGATTGCGAAGGCAGCTGACTAGGCTGTTACTGACGCTGAGGCACGACAGCGTGGGGAGCGAACAGGATTAGATACCCTGGTAGTCCACGCCGTAAACGATGGATACTCGCTGCGAGCTCGTGGCTTAGGGAAACCGATAAGTATCCCACCTGGGGAGTACGCTCGCAAGAGTG--------------------------------------------------------------------------------------------
>1057310
---------------------------------TGTCAGCCGCCGCGGTAAGACGTAGGGGGCAAGCGTTGTTCGGAATTATTGGGCGTAAAGCGCTCGTAGGCGGGACAGGAAGTCCGTGAAGAAAGACCTGGGCTCAACTCAGGGAACGGCACGGAAACTCTTGTTCTTGAGGCAATCAGAGGATGATGGAATTCCCGGTGTAGCGGTGAAATGCGTAGATATCGGGAGGAACACCAGTGGCGAAGGCGATCATCTGGGGTTGTTCTGACGCTGAGGAGCGAAAGCTAGGGGAGCAAACGGGATTAGATACCCCGGTAGTCCTAGCCGTAAACGATGGATACTAGGTGTATGTATGTGCCGTAGTTAACACAATAAGTATCCCGCCTGGGGAGTACGGCCGCAAGGTTA--------------------------------------------------------------------------------------------
>1057334
---------------------------------TTCCAGCAGCCGCGGTAATACGTAGGGGGCAAGCGTTGTCCGGATTTATTGGGCGTAAAGCGCACGCAGGCGGTGCGGTAAGTTTGGGGTGACAGCGTTCGGCTTAACCGGGCGAGTGTCCCAAAGACTGCCGCACTTGAGGGCCAAAGAGGAACACAGAATTCCGGGTGTAGTGGTGAAATGCGTAGATATCCGGAGGAATACCGAAGGCGAAGGCAGTGTTCTGGGTGGCTCCTGACGCTCAGGTGCGAAAGCTAGGGGAGCGAACGGGATTAGATACCCCGGTAGTCCTAGCCGTAAAC-ATGACCACTAGGTGTGCGGGCGTGCCGTCGTTAACACAATAAGTGGTCCGCCTGGGGAGTACGGTCGCAAGATTA--------------------------------------------------------------------------------------------
>1057402
---------------------------------TGTCAGCCGCCGCGGTAATACGTAGGTGGCAAGCGTTATCCGGAATTATTGGGCGTAAAGCGCGCGTAGGCGGTTTTTTAAGTCTGATGTGAAAGCCCACAGCTCAACCGTGGAG-GGCATTGGAAACTGGAAAACTTGAGTGCAGAAGAGGAAAGTGGAATTCCATGTGTAGCGGTGAAATGCGCAGAGATATGGAGGAACACCAGTGGCGAAGGCGACTTTCTGGTCTGTAACTGACGCTGATGTGCGAAAGCGTGGGGTTCAAACAGGATTAGATACCCTGGTAGTCCACGCCGTAAACGATGAGTGCTAAGTGTTAGGTAGTGCTGCAGCTAACGCATTAAGCACTCCGCCTGGGGAGTACGACCGCAAGGTTG--------------------------------------------------------------------------------------------
>1057995
---------------------------------TGTCAGCAGCCGCGGTAATGCGGAGGGTGCAAGCGTTATTCGGAATTACTGGGCGTAAAGCGCACGCAGGCGGCTACCTAAGTCAGATGTGAAAGCCCCGGGCTTAACCTGGGAACTGCATTTGAAACTGGGTGGCTAGAGTATGAAAGAGGAAAGCGGAATTTCCAGTGTAGCAGTGAAATGCGTAGATATTGGAAGGAACACCGATGGCGAAGGCAGCTTTCTGGGTCGATACTGACGCTCATGTGCGAAAGCGTGGGGAGCAAACAGGATTAGATACCCTGGTAGTCCACGCCCTAAACGATGTCAACTAGGCGTCGGGCGGTGCCGCAGCTAACGCATTAAGTTGACCGCCTGGGGAGTACGGCCGCAAGGTTG--------------------------------------------------------------------------------------------
>105839
---------------------------------TGCCAGCAGCCGCGGTAATACGGAGGGTGCGAGCGTTGTCCGGAATCACTGGGCGTAAAGGGCGCGTAGGCGGTCC-AGCAAGCGTCGGTGAAAGCCCGGGGCTCAACCCCGGGTCGGCCGTGCGGACTACTGGGCTTGAGCACTGTAGAGGCAGGTGGAATTCCGGGTGTAGCGGTGGAATGCGTAGAGATCCGGAAGAACACCGGTGGCGAAGGCGGCCTGCTGGGCA-GTGCTGACGCTGAGGCGCGACAGCGTGGGGAGCAAACAGGATTAGATACCCTGGTAGTCCACGCCGTAAACGATGGGCACTAGATGCTTGGGAGTGTCGGCGCTAACGCATTAAGTGCCCCGCCTGGGGAGTACGGCCGCAAGGCTG--------------------------------------------------------------------------------------------
>1058761
---------------------------------TGTCAGCAGCCGCGGTAATACGAGGGGTGCGAGCGTTGCTCGGAATTATTGGGCGTAAAGGGTAGGTAGGTGGTCTGATTTGTCGGGGGTGAAAGCCTTGGGCTTAACCCAAGAAGTGCCCCCGAAACGGTCAGACTGGAGTCTTGGAGAGGGTCGTGGAATTCCCGGTGTAGCGGTGAAATGCGTAGAGATCGGGAGGAACACCAGAGGCGAAGGCGGCGACCTGGACAAGTACTGACACTCAACTACGAAAGCGTGGGGAGCAAACAGGATTAGATACCCTGGTAGTCCACGCTGTAAACGATGGGTACTAGGTTTGGCGCTGAACCGGCGCTAACGCAATAAGTACCCCGCCTGGGAAGTACGGTCGCAAGACTA--------------------------------------------------------------------------------------------
>1058762
---------------------------------TGCCAGCCGCCGCGGTAATACGTAGGGTGCAAGCGTTGTCCGGATTTATTGGGCGTAAAGAGCTCGTAGGCGGTTTGTCGCGTCTGCTGTGAAAGCCCGAGGCTCAACCTCGGGTCTGCAGTGGGTACGGGCAGGCTAGAGTGCGGTAGGGGAGATTGGAATTCCTGGTGTAGCGGTGGAATGCGCAGATATCAGGAGGAACACCGATGGCGAAGGCAGATCTCTGGGCCGTTACTGACGCTGAGGAGCGAAAGCATGGGGGGCGAACAGGATTAGATACCCTGGTAGTCCATGCCGTAAACGTTGGGCGCTAGATGTGGGGCTGTGTCGTAGCTAACGCATTAAGCGCCCCGCCTGGGGAGTACGGCCGCAAGGCTA--------------------------------------------------------------------------------------------
>1058769
---------------------------------TGTCAGCCGCCGCGGTAAGACGAACCGTGCGAACGTTGTTCGGATTCACTGGGCTTAAAGGGCGCGTAGGCGGCTTGCCAAGTCAGGGGTGAAATCCTTCGGCTCAACCGGAGAAGTGCTTCTGATACTGGCGGGCTGGAGGGAGGTAGGGGCAGATGGAACTTCCGGTGGAGCGGTGAAATGCGTAGATATCGGAAGGAACGCCGGTGGCGAAAGCGATCTGCTGGACCTCTTCTGACGCTGAGGCGCGAAAGCCAGGGGAGCAAACGGGATTAGATACCCCGGTAGTCCTGGCCCTAAACGATGGGGACTAGGTAGT-GGCACTGCCGAAGCGAAAGTGTTAAGTCCCCCGCCTGGGGAGTATGGTCGCAAGGCTG--------------------------------------------------------------------------------------------
>1058950
----------------------------------TGTCGCAGCCGCGGTAATACGTAGGTGGCAAGCGTTATCCGGAATTATTGGGCGTAAAGCGCGCGTAGGCGGTTTTTTTAGTCTGATGTTAAAGCCCACGGCTCAACCGTGGAG-GGCATTGGAAACTGGAAAACTTGAGTGCAGAAGAGGAAAGGGGAATTTCATGGGTAGCGGTGAAATGCGCAGAGATATGGAGGAACACCAGTGGCGAAGGCGACTTTCTGGGCTGTAACTGACGCTGATGGGCGAAAGCGTGGGGATCAAACAGGATTAGATACCCTGGTAGTCCACGCCGTAAACGATGAGTGCTAAGTGTTAGGTAGTGCTGCAGCTAACGCATTAAGCACTCCGCCTGGGGAGTACGACCGCAAGGTTG--------------------------------------------------------------------------------------------
>1058952
---------------------------------TGTCAGCAGCCGCGGTAATACGTAGGTGGCAAGCGTTGTTCGGAATAACTGGGCGTAAAGGATGCGTAGGCGGTTGAATAAGTTATATGTTAAATATATAGGCTTAACCTGTAGAGAGCATATAAAACTGTTTAACTAGAGTGCAGGAGAGGTAAGTGGAATTCCTAGTGTAGCGGTGAAATGCGTAGAGATTAGGAAGAACACCAGTGGCGAAGGCGACTTACTGGACTGTAACTGACGCTGAGGCATGAGAGCATGGGGAGCAAACAGGATTAGATACCCTGGTAGTCCATGCTGTAAACGATGGGTACTAGGTGTGGGTCCGTGCCGTCGCAAACGCAATAAGTACCCCGCCTGAGGAGTACGATCGCAAGATTA--------------------------------------------------------------------------------------------
>1059509
---------------------------------TGTCAGCCGCCGCGGTAAGACGGAGGATGCAAGCGTTATCCGGAATCATTGGGTTTAAAGGGTCCGTAGGCGGTTTGGTAAGTCAGTGGTGAAAGCCCATCGCTCAGCGATGGAACGGCCATTGATACTGCCAGACTTGAATTACTGGGAAGTAACTAGAATATGTAGTGTAGCGGTGAAATGCTTAGATATTACATGGAATACCAATTGCGAAGGCAGGTTACTACCGGTGGATTGACGCTGATGGACGAAAGCGTGGGGAGCGAACAGGATTAGATACCCTGGTAGTCCACGCCGTAAACGATGGATACTAGCTGTTCGGGAGTGGCTAAGCGAAAGTGATAAGTATCCCACCTGGGGAGTACGTTCGCAAGAATG--------------------------------------------------------------------------------------------
>10596
---------------------------------TGTCAGCCGCCGCGGTAATACAGAGGGTGCGAGCGTTGTTCGGAATTATTGGGCGTAAAGCGCTGGTAGGTGGCTTGTTAAGTCGCGTGTGAAAGCTC-CAGCTCAACTG-GAAAGTGCGCGCGAAACT-GGCGACTTGAGTGCCGGAGAGGGTCGCGGAATTCCCGGTGTAGAGGTGAAATTCGTAGATATCGGGAGGAACACCAGAGGCGAAGGCGGCGA-CCTGGAGGA-ACTGACACTGAGCAGCGAAAGCGGGGG-AGCAAACAGGATTAGATACCCTGGTAGTCCACGCCGTAAACGATGGATGCTAGCTGTGGCGCCGTGGCGACGCCAACGCAATAAGCATCCCGCCT-GGAAGTACGGCCGCAAGGCTA--------------------------------------------------------------------------------------------
>1059652
---------------------------------TGTCAGCAGCCGCGGTAATACAGAGGTCCCGAGCGTTGTTCGGATTCACTGGGCGTAAAGGGTGCGTAGGTGGCGTGGTAAGTTTGATGTGAAAGCTCAGGGCTTAACCCTGAAATGGCATTGAATACTACTGTGCTGGAGGTTTGGAGGGGGGACTGGAATTCTTGGTGTAGCAGTGAAATGCGTAGATATCAAGAGGAACACCAGTGGCGAAGGCGAGTCCCTGGACAACACCTGACACTGAGGCACGAAAGCTAGG-GAGCAAACAGGATTAGATACCCTGGTAGTCCTAGCCCTAAACGGTGTGCGCTTGCTGTAAGATTGTGGC-AAGCTAACGCGATAAGCGCACCGCCTGGGGAGTACGGTCGCAAGATTA--------------------------------------------------------------------------------------------
>1059681
---------------------------------TGTCAGCAGCCGCGGTAAGACGAACCGTGCGAACGTTGTTCGGAATCACTGGGCATAAAGGGCGCGTAGGCGGCTTATCAAGTCATGG-TGAAATCCGGCAGCTTAACTGTCGAAGTGCCTTTGATACTGATGAGCTGGAGGGAGGTAGGGGTCTGTGGAACTTCCGGTGGAGCGGTGAAATGCGTTGATATCGGAAGGAACGCCGGTGGCGAAAGCGACGGACTGGACCTCTTCTGACGCTGAGGCGCGAAAGCCAGGGGAGCAAACGGGATTAGATACCCCGGTAGTCCTGGCCCTAAACGATGGGTACTAGATAGTGGACACTGTCGAAGCAAATGTGTTAAGTACCCCGCCTGGGGAGTATGGTCGCAAGGCTG--------------------------------------------------------------------------------------------
>1059705
---------------------------------TGCCAGCAGCCGCGGTAATACGTAGGGGGCAAGCGTTGTCCGGAATTATTGGGCGTAAAGCGCGCGCAGGCGGCCTTGTAAGTCTAGTGTTTAATCTCGGAGCTCAACTCCGATT-CGCATTGGAAACTGCAAAGCTTGAGTACAGAAGAGGAAAGTGGAATTCCACGTGTAGCGGTGAAATGCGTAGAGATGTGGAGGAACACCAGTGGCGAAGGCGACTTTCTGGGCTGTAACTGACGCTGAGGCGCGAAAGCGTGGGGAGCAAACAGGATTAGATACCCTGGTAGTCCACGCCGTAAACGATGAATGCTAGGTGTTAGGTGGTGCCGAAGTTAACACATTAAGCATTCCGCCTGGGGAGTACGCTCGCAAGAGTG--------------------------------------------------------------------------------------------
>1059729
---------------------------------TGTCAGCCGCCGCGGTAATACGTAGGTGGCAAGCGTTGTCCGGATTTATTGGGCGTAAAGCGAGCGCAGGCGGTCAATTAAGTCTGATGTGAAAGCCCCCGGCTCAACCGGGGAG-GGCATTGGAAACTGGTTGACTTGAGTGCAGAAGAGGAGAGTGGAATTCCATGTGTAGCGGTGAAATGCGTAGATATATGGAGGAACACCAGTGGCGAAGGCGACTCTCTGGTCTGTAACTGACGCTGAGGCTCGAAAGCGTGGGTAGCAAACAGGATTAGATACCCTGGTAGTCCACGCCGTAAACGATGAGTGCTAAGTGTTGGACAGTGCTGCAGTTAACGCATTAAGCACTCCGCCTGGGGAGTACGACCGCAAGGTTG--------------------------------------------------------------------------------------------
>1059748
---------------------------------TGCCAGCCGCCGCGGTAAGACGTAGGGGGCAAGCGTTGTTCGGAATTATTGGGCGTAAAGCGCTCGTAGGCGGGACTGGAAGTCCGTGTTGAAAGACCTCGGCTCAACTGAGGGACCGGCTCGGATACTCTAGTTCTTGAGGCAATCAGAGGGGGATGGAATTCCCGGTGTAGCGGTGAAATGCGTAGATATCGGGAGGAACACCAGTGGCGAAGGCGATCACCTGGGGTTGTTCTGACGCTGAGGAGCGAAAGCTAGGGGAGCAAACGGGATTAGATACCCCGGTAGTCCTAGCCGTAAACGATGGATACTAGGTGTATGTATGTGCCGTAGTTAACACAATAAGTATCCCGCCTGGGGAGTACGGCCGCAAGGTTA--------------------------------------------------------------------------------------------
>105976
---------------------------------TGCCAGCAGCCGCGGTAATACGTAGGGGGCAAGCGTTATCCGGATTTACTGGGTGTAAAGGGAGCGTAGACGGCGAAGCAAGTCTGGAGTGAAAACCCAGGGCTCAAC-CTGGGACTGCTTTGGAAACTGTTTTGCTGGAGTGTCGGAGAGGTGAGTGGAATTCCTAGTGTAGCGGTGAAATGCGTAGATATTAGGAGGAACACCAGTGGCGAAGGCGGCTCACTGGACGATAACTGACGTTGAGGCTCGAAAGCGTGGGGAGCAAACAGGATTAGATACCCTGGTAGTCCACGCCGTAAACGATGAATGCTAGGTGTTGGGCGGTGCCGTCGCAAACGCAATAAGCATTCCACCTGGGGAGTACGTTCGCAAGAATG--------------------------------------------------------------------------------------------
>1059762
---------------------------------TGCCAGCAGCCGCGGTAATACAGAGGGTGCAAGCGTTAATCGGAATTACTGGGCGTAAAGCGTGCGTAGTCGGTTATTTAAGTCGGATGTGAAATCCCCGGGCTCAACCTGGGAATTGCATTCGATACTGGATAGCTAGAGTTCGGCAGAGGGAAGCGGAATTTCCGGTGTAGCGGTGAAATGCGTAGATATCGGAAGGAACATCAGTGGCGAAAGCGGCTTCCTGGACCAGAACTGACGATCAGGCACGAAAGCGTGGGGAGCAAACAGGATTAGATACCCTGGTAGTCCACGCCATAAACGATGACAACTAGACGTTGGGCAGTGTCGCAGCTAACGCGTTAAGTTGTCCGCCTGGGGAGTACGGCCGCAAGGTTG--------------------------------------------------------------------------------------------
>1059772
---------------------------------TGTCAGCAGCCGCGGTAATACGTAGGTGGCAAGCGTTATCCGGAATTATTGGGCGTAAAGCGCGCGTAGGCGGTTTTTTA-GTCTGATGTGTAAGCCCACGGCTCAACCGTGGAG-GGCATTGGAAACTGGAAAACTTGAGTGCAGAAGGGGAAAGTGGAATTCCATGTGTAGCGGTGAAATGCGCAGAGATATGGAGGAACACCAGTGGCGAAGGCGACTTTCTGGTCTGTAACTGACGCTGATGTGCGAAAGCGTGGGGATCAAACAGGATTAGATACCCTGGTAGTCCACGCCGTAAACGATGAGTGCTAAGTGTTAGGTAGTGCTGCAGCTAACGCATTAAGCACTCCGCCTGGGGAGTACGACCGCAAGGTTG--------------------------------------------------------------------------------------------
>1059857
---------------------------------TGCCAGCAGCCGCGGTAATACGTAGGGGGCGAGCGTTGTCCGAAGTTACTGGGCGTAAAGCGCGCGTAGGCGGCTTCTTAAGTCTGAGGTGAAAGGTTAACGCTTAACGTGAACAGTGCCTTGGATACTGGGGAGCTTGAGTGTGGCAGAGGATAGTGGAATTCCTGGTGTAGCGGTGAAATGCGTAGATATCAGGAGGAACACCCATGGCGAAGGCAGCTATCTGGGCTAACACTGACGCTGAGGTGCGAAAGCGTGGGGAGCAAACGGGATTAGATACCCCGGTAGTCCACGCCGTAAACGATGAGTGCTAGGTGTCGGGCGGTGCCGTCGCTAACGCATTAAGCACTCCGCCTGGGGAGTACGGCCGCAAGGTTG--------------------------------------------------------------------------------------------
>1059885
---------------------------------TGTCAGCCGCCGCGGTAATACGGAGGGTGCAAGCGTTGTCCGGATTTATTGGGTTTAAAGGGTGCGTAGGCGGCTAATTAAGTCAGCGGTGAAATTCCACAGCTCAACTGTGGAACTGCCATTGATACTGGTTGGCTTGAGTACAGATGAGGTAGGCGGAATTGACAGTGTAGCGGTGAAATGCTTAGATATTGTCAAGAACACCTATTGCGAAGGCAGCTTACTAAGCTGTAACTGACGCTGAGGCACGAAAGCGTGGGGATCAAACAGGATTAGATACCCTGGTAGTCCACGCCGTAAACGATGATTACTCGATGTGTGCACGCGTCCAAGCGAAAGCGTTAAGTAATCCACCTGGGGAGTACGCCCGCAAGAGTG--------------------------------------------------------------------------------------------
>1059957
---------------------------------TGCCAGCCGCCGCGGTAATACGTAAGGACCGAGCGTTGTCCGGAATCATTGGGCGTAAAGGGTACGTGGGCGGGTTTTTAAGTTAGAAGTCAAAGGCTATAGCTCAACTATAGTG-AGCTTCTAAAACTGGGAACCTTGAGTAATGGAAGGGAAAGTGGAATTCCTAGTGTAGCGGTGGAATGCGCAGATATTAGGAGGAATACCGGTGGCGAAGGCGACTTTCTGGCCATTAACTGACGCTGAGGTACGAAGGCGTGGGTAGAAAACAGGATTAGATACCCTGGTAGTCCACGCCGTAAACGATGAGTGTTAGGTGTCTGGGGGTGCCGCAGCTAACGCATTAAACACTCCGCCTGGGGAGTACGCACGTAAGTGTG--------------------------------------------------------------------------------------------
>1060029
---------------------------------TGTCAGCCGCCGCGGTAATACGTATGGAGCAAGCGTTATCCGGATTTACTGGGCGTAAGGAGCTCGTAGGTGGTTTGTCGCGTCGTCTGTGAAATTCCGGGGCTTAACTCCGGGCGTGCAGGCGATACGGGCATACTTGAGTACTGTAGGGGAGACTGGAATTCCTGGTGTAGCGGTGAAATGCGCAGATATCAGGAGGAACACCGGTGGCGAAGGCGGGTCTCTGGGCAGTAACTGACGCTGAGGAGCGAAAGCATGGGGAGCGAACAGGATTAGATACCCTGGTAGTCCATGCCGTAAACGGTGGGCGCTAGGTGTGGGTCCGTGCCGTAGCTAACGCATTAAGCGCCCCGCCTGGGGAGTACGGCCGCAAGGCTA--------------------------------------------------------------------------------------------
>106019
---------------------------------TGTCAGCCGCCGCGGTAATACGGAGGGTGCAAGCGTTATCCGGATTTATTGGGTTTAAAGGGTCCGTAGGCGGATGTGTAAGTCAGTGGTGAAATCTCACAGCTTAACTGTGAAACTGCCATTGATACTGCATGTCTTGAGTGTTGTTGAAGTAGCTGGAATAAGTAGTGTAGCGGTGAAATGCATAGATATTACTTAGAACACCAATTGCGAAGGCAGGTTACTAAGCAACAACTGACGCTGATGGACGAAAGCGTGGGGAGCGAACAGGATTAGATTCCCTGGTAGTCCACGCCGTAAACGATGCTAACTCGTTTTTGGACAGAGACTAAGCGAAAGTGATAAGTTAGCCACCTGGGGAGTACGAACGCAAGTTTG--------------------------------------------------------------------------------------------
>1060246
---------------------------------TGTCAGCAGCCGCGGTAAGACGAACCGTGCGAACGTTATTCGGAATCACTGGGCTTAAAGCGCGTGTAGGCGGGCCGCCACGTCGGCTGTGAAATCCCCCGGCTCAACCGGGGAAGTGGCACCGATACGAGCGGCCTGGAGGGGGGTAGGGGGGCCTGGAACTTCCGGTGGAGCGGTGAAATGCGTTGAGATCGGAAGGAACGCCCGTGGCGAAAGCGAGGCCCTGGACCCTTACTGACGCTGAGACGCGAAAGCCAGGGGAGCGAACGGGATTAGATACCCCGGTAGTCCTGGCCGTAAAC-ATGAACACTGGGTAGGGGGCCCTGCCGTAGGGAAACCGTGAAGTGTTCCGCCTGGGGAGTATGGTCGCAAGGCTG--------------------------------------------------------------------------------------------
>1060353
---------------------------------TGCCAGCCGCCGCGGTAATACGTAGGGGGCAAGCGTTGTCCGGAATCATTGGGCGTAAAGCGCGTGTAGGCGGCTCAGTAAGTCCGCTCTGAAAGCCCGGGGCTCAACCCCGGGAGGCGGGTGGATACTGCTGAGCTTGAGTCCGGAAGAGGCGAGTGGAATTCCCGGTGTAGCGGTGAAATGCGCAGATATCGGGAGGAACACCGATGGCGAAGGCAGCTCGCTGGGAC-GTACTGACGCTGAGACGCGAAAGCGTGGGGAGCAAACAGGATTAGATACCCTGGTAGTCCACGCCGTAAACGATGGGCACTAGGTGTGGGACCGTGCCGAAGCTAACGCATTAAGTGCCCCGCCTGGGGAGTACGGCCGCAAGGCTA--------------------------------------------------------------------------------------------
>1060474
---------------------------------TGCCAGCGGCCGCGGTAATACGTAGGGTGCAAGCGTTGTCCGGAATTATTGGGCGTAAAGAGCTCGTAGGCGGTCTGTCGCGTCTGCTGTGAAAC-TCGGGGCTTAACCCCGGGCCTGCAGTGGGTACGGGCAGACTAGAGTGCGGTAGGGGAGACTGGAATTCCTGGTGTAGCGGTGAAATGCGCAGATATCAGGAGGAACACCGGTGGCGAAGGCGGGTCTCTGGGCCGA-ACTGACGCTGAGGAGCGAAAGCGTGGGGAGCGAACAGGATTAGATACCCTGGTAGTCCACGCCGTAAACGTTGGGCGCTAGGTGTGGGGCCGTGCCGCAGCAAACGCATTAAGCGCCCCGCCTGGGGAGTACGGCCGCAAGGCTA--------------------------------------------------------------------------------------------
>1060517
---------------------------------TGTCAGCAGCCGCGGTAATACGTAGGGTGCAAGCGTTAAC---AATTACTGGGCGTAAAGCGTGCGCAGGCGGTTTTGTAAGTCTGTTGTGAAATCCCCGGGCTCAACCTGGGAATGGCAATGGAGACTGCAAGGCTAGAGTTTGGCAGAGGGGGGTAGAATTCCACGTGTAGCAGTGAAATGCGTAGATATGTGGAGGAACACCGATGGCGAAGGCAGCCCCCTGGGTCAAAACTGACGCTCATGCACGAAAGCGTGGGGAGCAAACAGGATTAGATACCCTGGTAGTCCACGCCCTAAACGATGTCTACTAGTTGTC-GGTGGTAACGCAGCTAACGCGTGAAGTAGACCGCCTGGGGAGTACGGTCGCAAGATTA--------------------------------------------------------------------------------------------
>1060549
---------------------------------TGTCAGCAGCCGCGGTAATACGAGGGGGGCAAGTGTTGTTCGGAATCACTGGGCGTAAAGGGAGCGTAGGCGGATGTTTAAGTCGGGTGTTTAAAACCGGGGCCCAACCCCGGAGCGGCACCCGAAACTGGGCATCTTGAATAGGTCAGAGGCTGGTGGAATTGGAGGTGTAGCGGTGGAATGCGTAGAGATCTCCAAGAACACCTATTGCGAAGGCAGCCAGCTGGGACCATATTGACGCTGAGGCTCGAAAGCATGGGGAGCAAACAGGATTAGATACCCTGGTAGTCCATGCCGTAAACGATGAACACTAGG-TTTTTGCAGAGCCGCAGCTAACGCGTTAAGTGTTCCGCCTGGGGAATACGGTCGCAAGACTG--------------------------------------------------------------------------------------------
>1060565
---------------------------------TGTCAGCAGCCGCGGTAATACGAAGGGGGCTAGCGTTGCTCGGAATCACTGGGCGTAAAGGGCGCGTAGGCGGCCATTTAAGTCGGGGGTGAAAGCCTGTGGCTCAACCACAGAATTGCCTTCGATACTGGATGGCTTGAGTTCGGTAGAGGTTGGTGGAACTGCGAGTGTAGAGGTGAAATTCGTAGATATTCGCAAGAACACCGGTGGCGAAGGCGGCCAACTGGACCGACACTGACGCTGAGGCGCGAAAGCGTGGGGAGCAAACAGGATTAGATACCCTGGTAGTCCACGCCGTAAACGATGAATGCCAGCTGTTGGGCAGTAGCGCAGCTAACGCATTAAGCATTCCGCCTGGGGAGTACGGTCGCAAGATTA--------------------------------------------------------------------------------------------
>1060958
---------------------------------TGCCAGCCGCCGCGGTAATACGAAGGGGGCTAGCGTTGTTCGGAATCACTGGGCGTAAAGGGTGCGTAGGCGGATTTTTAAGTCAGGGGTGAAATCCCGAGGCTCAACCTCGGA--TGCCTTTGATACTGGGGATCTTGAGTCCGGAAGAGGTGAGTGGAACTGCGAGTGTAGAGGTGAAATTCGTAGATATTCGCAAGAACACCAGTGGCGAAGGCGGCTCACTGGTCCGGAACTGACGCTGAGGCACGACAGCGTGGGGAGCAAACAGGATTAGATACCCTGGTAGTCCACGCCGTAAACGATGAATGCCAGCCGTTGGGGAGTGGCGCAGCTAACGCTTTAAGCATTCCGCCTGGGGAGTACGGTCGCAAGATTA--------------------------------------------------------------------------------------------
>1061059
---------------------------------TGCCAGCCGCCGCGGTAATACGTAGGTGGCAAGCGTTGTCCGGATTTACTGGGCGTAAAGAGTATGTAGGCGGATGTTTAAGTAGAAAGTGAAAGGTTGGAGCTTAACTCCAACACTGCTTCCTATACTGGATATCTTGAGTGCCGGAGAGGAAAGCGGAACGACACGTGTAGCGGTGAAATGCGTTGATATGTGTCGGAACACCAATGGCGAAGGCAGCTTTCTGGACGGAAACTGACGCTGAGATACGAAAGCCGAGGGAGCGAACAGGATTAGATACCCTGGTAGTCTCGGCACTAAACGATGTTCACTAGGTGTTGGGCGGTGCCGCAGCTAACGCATTAAGTGAACCGCCTGGGGACTACGGCCGCAAGGTTG--------------------------------------------------------------------------------------------
>1061441
---------------------------------TGCCAGCAGCCGCGGTAATACGTAGGGTGCGAGCGTTGTCCGGAATTACTGGGCGTAAAGAGCTCGTAGGTGGTTTGTCGCGTCGTCTGTGAAATTCCGGGGCTTAACTCCGGGCGTGCAGGCGATACGGGCATACTTGAGTACTGTAGGGGAGACTGGAATTCCTGGTGTAGCGGTGAAATGCGCAGATATCAGGAGGAACACCGGTGGCGAAGGCGGGTTTCTGGGCAGTAACTGACGCTGAGGAGCGAAAGCATGGGGAGCGAACAGGATTAGATACCCTGGTAGTCCATGCCGTAAACGGTGGGCGCTAGGTGTGGGTCCGTGCCGTAGCTAACGCATTAAGCGCCCCGCCTGGGGAGTACGGCCGCAAGGCTA--------------------------------------------------------------------------------------------
>1061566
---------------------------------TGTCAGCAGCCGCGGTAATACGTAGGGTGCGAGCGTTGTCCGGAATTACTGGGCGTAAAGAGCTCGTAGGTGGTTTGTCGCGTCGTCTGTGAAATTCCGGGGCTTAACTCCGGGCGTGCAGGCGATACGGGCATACTTGAGTACTGTAGGGGAGACTGGAATTCCTGGTGTAGCGGTGAAATGCGCAGATATCAGGAGGAACACCGGTGGCGAAGGCGGGTCTCTGGGCAGTAACTGACGCTGAGGAGCGAAAGCATGGGGAGCGAACAGGATTAGATACCCTGGTAGTCCATGCCGTAAACGGTGGGCGCTAGGTGTGGGTCCGTGCCGTAGCTAACGCATTAAGCGCCCCGCCTGGGGAGTACGGCCGCAAGGCTA--------------------------------------------------------------------------------------------
>1061641
---------------------------------TGTCAGCCGCCGCGGTAATACGTAGGGTGCGAGCGTTGTCCGGAATTACTGGGCGTAAAGAGCTCGTAGGTGGTTTGTCGCGTCGTCTGTGAAATTCCGGGGCTTAACTCCGGGAGTGCAGGCGATACGGGC-TGCTTGAGTGCTGTAGGGGAGACTGGAATTCCTGGTGTAGCGGTGAAATGCGCAGATATCAGGAGGAACACCGGTGGCGAAGGCAGGTCTCTGGGCAGTAACTGACGCTGAGGAGCGAAGGCATGGGGAGCGAACAGGATTAGATACCCTGGTAGTCCATGCCGTAAACGGTGGGCGCTAGGTGTAGGGCTGTGCCGTAGCTAACGCATTAAGCGCCCCGCCTGGGGAGTACGGCCGCAAGGCTA--------------------------------------------------------------------------------------------
>1061642
---------------------------------TGCCAGCAGCCGCGGTAAGACGAACCGAGCGAACGTTGTTCGGAATCACTGGGCTTAAAGGGCGCGTAGGCGGGCGGTTAAGTCTGCGGTGAAATCCTCCAGCTCAACTGGAGAACTGCCGTGGATACTGGCTGTCTCGAGGAAGGTAGGGGCGTGTGGAACTATCGGTGGAGCGGTGAAATGCGTTGATATCGATAGGAACTCCGGTGGCGAAGGCGACACGCTGGACCTTTTCTGACGCTGAGGCGCGAAAGCCAGGGGAGCAAACGGGATTAGATACCCCGGTAGTCCTGGCCCTAAACGATGGGTACTAGCTAGTAGATACTGGCGAAGCAAAAGTGCTAAGTACCCCGCCTGGGGAGTATGGTCGCAAGGCTG--------------------------------------------------------------------------------------------
>1061691
---------------------------------TGCCAGCCGCCGCGGTAATACGAAGGGAGCAAGCGTTGCTCGGATTTATTGGGCGTAAAGGGTGTGTAGGTGGCTTGATAAGTTAGATGTGAAAGCCCAGGGCTTAACCCTGGAATTGCATTTAAGACTGTTGAGCTTGAAGATTGGAGAGGTAAGCAGAATTCCCAGTGTAGAGGTGAAATTCGTAGATATTGGGAAGAATACCAATGGCGTAGGCAGCTTACTGGCCAAATCTTGACACTGAGGCACGAAAGCGTGGGGAGCAAACAGGATTAGATACCCTGGTAGTCCACGCCCTAAACGATGTGTGCTCGCTATCTGTGGGTGGCCAAGCTAACGCGATAAGCACACCGCCTGGGGAATACGATCGCAAGATTA--------------------------------------------------------------------------------------------
>1061713
---------------------------------TGTCAGCCGCCGCGGTAATACGTAGGTGGCAAGCGTTGTCCGGATTTACTGGGCGTAAAGCGAACGCAGGCGGACTTTTAAGTAGGAAGTGAAAGGTTGGAGCTCAACTCTAACACTGCTCCCTATACTGGAAGTCTTGAGTGCCGGAGAGGAAGACGGAACAAGTTGTGTAGCGGTGAAATGCGTTGATATAACTTGGAACACCAATGGCGAAAGCAGTCTTCTGGACG-GAACTGACGCTCAGGTTCGAAAGCCAAGGTAGCAAACAGGATTAGATACCCTGGTAGTCTTGGCCTTAAACGATGTTCACTAGGTGTTGGGCGGTGCCGCAGCTAACGCATTAAGTGAACCGCCTGGGGACTACGGCCGCAAGGTTG--------------------------------------------------------------------------------------------
>1061947
---------------------------------TGTCAGCCGCCGCGGTAATACAGAGGGTGCAAGCGTTAATCGGAGTTACTGGGCGTAAAGGGCGCGTAGGCGGTTTGATAAGTAAGATTTTAAATCCCCGGGCTTAACCTGGGAACTGGATCTTAATCTATTAGACTAGAGTGCAGTAGAGGGTGGTGGAATTTCCGGTGTAGCGGTGAAATGCGTAGAGATCGGAAGGAACATCAGTGGCGAAGGCGACCACCTGGACTGAGACTGACGCTGAGGCGCGAGAGCGTGGGGAGCAAACAGGATTAGATACCCTGGTAGTCCACGCTGTAAACGATGAGAACTAGATGTTGGTTAGTATCGAAGCTAACGCGATAAGTTCTCCGCCTGGGGAGTACGGCCGCAAGGTTA--------------------------------------------------------------------------------------------
>1062061
---------------------------------TGTCAGCCGCCGCGGTAATACGTAGGTGGCAAGCGTTGTCCGGATTTACTGGGTGTAAAGGGCGTGTAGCCGGGAGGGCAAGTCAGATGTGAAATCCACGGGCTTAACTCGTGAACTGCATTTGAAACTGTTCTTCTTGAGTATCGGAGAGGCAATCGGAATTCCTAGTGTAGCGGTGAAATGCGTAGATATTAGGAGGAACACCAGTGGCGAAGGCGGATTGCTGGACGACAACTGACGGTGAGGCGCGAAAGCGTGGGGAGCAAACAGGATTAGATACCCTGGTAGTCCACTCTGTAAACGATGAATACTAGGTGTGCGGGCGTGCCGCAGTTAACACAATAAGTATTCCACCTGGGGAGTACGATCGCAAGGTTG--------------------------------------------------------------------------------------------
>1062123
---------------------------------TGCC-GCAGCCGCGGTAATACGGAGGGTGCGAGCGTTGTCCGGATTTATTGGGTTTAAAGGGTGCGTAGGTGGCCAATTAAGTCAGTGGTGAAATACAGCCGCTCAACGGTTGAGGTGCCATTGATACTGATT-GCTTGAAATAATTGGAGGCTGCCGGAATGGATGGTGTAGCGGTGAAATGCATAGATATCATCCAGAACACCGATTGCGAAGGCAGGTGGCTACGATTTATTTGACACTGAGGCACGAAAGCATGGGGAGCAAACAGGATTAGATACCCTGGTAGTCCATGCCGTAAACGATGAGGACTCGCTGTTGGCCAGCGGCTTAGGGAAACCGTTAAGTCCTCCACCTGGGGAGTACGCCGGCAACGGTG--------------------------------------------------------------------------------------------
>1062318
---------------------------------TGTCAGCCGCCGCGGTAATACGTAGGGGGCAAGCGTTATCCGGAATCATTGGGTTTAAAGGGTCCGTAGGCGGCCCTGTAAGTCAGTGGTGAAATCTCACGGCTCAACCGTGAAATTGCCATTGATACTGCAGGGCTTGAATTATCGGGAAGCAACTAGAATATGTAGTGTAGCGGTGAAATGCTTAGATATTACATGGAATACCGATTGCGAAGGCAGGTTGCTACCGGTGGATTGACGCTGATGGACGAAAGCGTGGGGAGCGAACAGGATTAGATACCCTGGTAGTCCACGCCGTAAACGATGGATACTAGCTGTTGGGCAGTGGCTAAGCGAAAGTGATAAGTATCCCACCTGGGGAGTACGAACGCAAGTTTG--------------------------------------------------------------------------------------------
>106242
---------------------------------TGTCAGCCGCCGCGGTAATACGGAGGGTGCGAGCGTTGTCCGGATTTATTGGGTTTAAAGGGTGCGTAGGCGGCCTGTTAAGTCAGGGGTGAAAGACGGTAGCTCAACTATCGCAGTGCCCTTGATACTGATGGGCTTGAATGGACTAGAGGTAGGCGGAATGTGACAAGTAGCGGTGAAATGCATAGATATGTCACAGAACACCGATTGCGAAGGCAGCTTACTATGGTCTTATTGACGCTGAGGCACGAAAGCGTGGGGATCAAACAGGATTAGATACCCTGGTAGTCCACGCCCTAAACGAAGAATACTCGCTTTTGGCCAGCGGCTAAGCGAAAGCGTTAAGTATTCCGCCTGGGGAGTACGCCCGCAAGGGTG--------------------------------------------------------------------------------------------
>1062748
---------------------------------TGTCAGCAGCCGCGGTAATACGTAGGGTGCGAGCGTTGTCCGGAATTACTGGGCGTAAAGAGCTCGTAGGTGGTTTGTCGCGTTGTCCGTGAAATTCCCTGGCTTAACTGGGGGCGTGCGGGCGATACGGGCAGACTGGAGTACTGCAGGGGAGACTGGAATTCCTGGTGTAGCGGTGGAATGCGCAGATATCAGGAGGAACACCGGTGGCGAAGGCGGGTCTCTGGGCAGTAACTGACGCTGAGGAGCGAAAGCGTGGGGAGCGAACAGGATTAGATACCCTGGTAGTCCACGCCGTAAACGGTGGGTACTAGGTGTGGGTCCGTGCCGTAGCTAACGCATTAAGTACCCCGCCTGGGGAGTACGGCCGCAAGGCTA--------------------------------------------------------------------------------------------
>1062865
-----------------------------------CCAGCAGCCGCGGTAATACGTAGGTCCCGAGCGTTGTCCGGATTTATTGGGCGTAAAGCGAGCGCAGGCGGTTAGATAAGTCTGAAGTTAAAGGCTGTGGCTTAACCATAGTA-CGCTTTGGAAACTGTTTAACTTGAGTGCAAGAGGGGAGAGTGGAATTCCATGTGTAGCGGTGAAATGCGTAGATATATGGAGGAACACCGGTGGCGAAAGCGGCTCTCTGGCTTGTAACTGACGCTGAGGCTCGAAAGCGTGGGGAGCAAACAGGATTAGATACCCTGGTAGTCCACGCCGTAAACGATGAGTGCTAGGTGTTAG-TAGTGCCGCAGCTAACGCATTAAGCACTCCGCCTGGGGAGTACGACCGCAAGGTTG--------------------------------------------------------------------------------------------
>1062879
---------------------------------TGCCAGC-GCCGCGGTAATACGTAGGTGGCAAGCGTTATCCGGAATTATTGGGCGTAAAGCGCGCGTAGGCGGTTTTTTTAGTCTGATGTGAAAGCCCACGGCTCAACCGTGGAG-GGCATTGGAAACTGGAAAACTTGAGTGCAGAAGAGGAAAGTGGAATTCCATGTGTAGCGGTGAAATGCGCAGAGATATGGAGGAACACCAGTGGCGAAGGCGACTTTCTGGTCTGTAACTGACGCTGATGTGCGAAAGCGTGGGGATCAAATAGGATTAGATACCCTGGTAGTCCACGCCGTAAACGATGAGTGCTAAGTGTTAGGTAGTGCTGCAGCTAACGCATTAAGCACTCCGCCTGGGGAGTACGACCGCAAGGTTG--------------------------------------------------------------------------------------------
>1062909
---------------------------------TGTCAGCAGCCGCGGTAATACGGAGGGTGCAAGCGTTATCCGGATTCACTGGGTTTAAAGGGTGCGTAGGCGGGC-ATTAAGTCAGTGGTGAAATCTTCGAGCTCAACTCGGAAACTGCCATTGATACTATTTGTCTTGAATATTGTGGAGGTGAGCGGAATATGTCATGTAGCGGTGAAATGCTTAGATATGACATAGAACACCGATTGCGAAGGCAGCTCGCTACACAAATATTGACGCTGAGGCACGAAAGCGTGGGGATCAAACAGGATTAGATACCCTGGTAGTCCACGCCCTAAACTATGAT-ACTCGACATTTGCAAGTGTCTGAGCGAAAGCATTAAGTA-TCCACCTGGGAAGTACGACCGCAAGGTTG--------------------------------------------------------------------------------------------
>1062936
---------------------------------TGTCAGCAGCCGCGGTAATACGTAGGGAGCAAGCGTTGTCCGGATTTATTGGGCGTAAAGAGCTCGTAGGCGGTTTAGAAAGTCAGGTGTGAAACCTCCAGGCTCAACCTGGAGACGCCACTTGATACTTCTAGACTTGAGTTCGGTAGGGGTAAGCGGAATTCCTGGTGTAGCGGTGAAATGCGCAGATATCAGGAGGAACACCGATGGCGAAGGCAGCTTACTGGGCCGATACTGACGCTGAGGAGCGAAAGCGTGGGGAGCGAACAGGATTAGATACCCTGGTAGTCCACGCCGTAAACGTTGGGTACTAGGTGTGGGACCGTGCCGCAGCTAACGCATTAAGTACCCCGCCTGGGGAGTACGGTCGCAAGACTA--------------------------------------------------------------------------------------------
>106297
---------------------------------TGTCGGCAGCCGCGGTAATACGTAGGGTGCGAGCGTTGCCCGGATTTATTGGGCGTAAAGGGCGCGTAGGCGGCTCGGCACGTCCGTTGTGAAATCGCCCGGCTCAACTGGGCGGGGTCAGCGGATACGGTCGAGCTTGAGCAAGCTAGGGGGCAATGGAATTCCCGGTGTAGTGGTGGAATGCGTAGATATCGGGAGGAACACCAGTGGCGAAGGCGGTTGCCTGGGTCTTTGCTGACGCTGATGCGCGAAAGCGTGGGGAGCGATCCGGATTAGATACCCGGGTAGTCCACGCCGTAAACGATGCGGACTAGGTGTCGGGCGGCGCCGCAGCTAACGCATTAAGTCCGCCGCCTGGGGACTACGGCCGCAAGGCTA--------------------------------------------------------------------------------------------
>1063098
---------------------------------TGTCAGCCGCCGCGGTAATACGGAGGGAGCGAGCGTTGTCCGAAGTTACTGGGCGTAAAGCGCGCGTAGGCGGGAAATTAAGTGAGAAGTGAAAGGCTGGGGCTCAACCCCTGCAGTGCTTCTCATACTGGTTTTCTTGAGGGTGGTAGAGAGAAGTGGAATGGCTGGTGTAGCGGTGAAATGCGTAGATATCAGTCGGAACACCGGTGGCGAAGGCGGCTTCTTGGCC-ATTTCTGACGCTGAGGCGCGAAAGCTAGGGGAGCGAACGGGATTAGATACCCCGGTAGTCCTAGCCGTAAAC-ATGGATACTAGGTGTCGGGCGGTGCCGCAGCTAACGCACTAAGTATCCCGCCTGGGGAGTACGGCCGCAAGGCT---------------------------------------------------------------------------------------------
>106310
---------------------------------TGTCAGCAGCCGCGGTAATACGTAGGGTGCAAGCGTTAATCGGAATTACTGGGCGTAAAGCGTGCGCAGGCGGTTTTGTAAGTCTGTCGTGAAATCCCCGGGCTCAACCTGGGAATTGCGATGGAGACTGCAAGGCTAGAATCTGGCAGAGGGGGGTAGAATTCCACGTGTAGCAGTGAAATGCGTAGAGATGTGGAGGAACACCGATGGCGAAGGCAGCCCCCTGGGTCAAGATTGACGCTCATGCACGAAAGCGTGGGGAGCAAACAGGATTAGATACCCTGGTAGTCCACGCCCTAAACGATGTCAACTAGTTGTTGGGTAGTAACGTAGCTAACGCGTGAAGTTGACCGCCTGGGGAGTACGGTCGCAAGATTA--------------------------------------------------------------------------------------------
>106334
---------------------------------TGTCAGCCGCCGCGGTAATACGTAGGTGGCAAGCGTTGTCCGGATTTACTGGGCGTAAAGGGAGCGTAGGTGGATATTTAAGTGGGATGTGAAATACTCGGGCTTAACCTGAGTGCTGCATTCCAAACTGGATATCTAGAGTGCAGGAGAGGAAAGTAGAATTCCTAGTGTAGCGGTGAAATGCGTAGAGATTAGGAAGAATACCAGTGGCGAAGGCGACTTTCTGGACTGTAACTGACACTGAGGCTCGAAAGCGTGGGGAGCAAACAGGATTAGATACCCTGGTAGTCCACGCCGTAAACGATGAATACTAGGTGTGGGGCCGTGCCGCCGCTAACGCATTAAGTATTCCGCCTGGGGAGTACGGTCGCAAGATTA--------------------------------------------------------------------------------------------
>1063513
---------------------------------TGTCAGCAGCCGCGGTAATACGTAGGGTGCGAGCGTTGTCCGGAATTATTGGGCGTAAAGGGCTCGTAGGCGGTTTGTCGCGTCGGGAGTGAAAACCTCGGGCTTAACTCGGGGCTTGCTTTCGATACGGGCAGACTAGAGGTATGCAGGGGAGAACGGAATTCCTGGTGTAGCGGTGAAATGCGCAGATACCAGGAGGAACACCGGTGGCGAAGGCGGTTCTCTGGGCATGATCTGACGCTGAGGAGCGAAAGTGTGGGGAGCGAACAGGATTAGATACCCTGGTAGTCCACACCGTAAACGTTGGGCGCTAGGTGT-GGGCCGTGCCGCAGCTAACGCATTAAGCGCCTCGCCTGGGGAGTACGGCCGCAAGGCTA--------------------------------------------------------------------------------------------
>1063682
---------------------------------TGTCAGCAGCCGCGGTAATACGAGGGGGGCAAGCGTTGTTCGGAATTATTGGGCGTAAAGGGTGCGTA-GCGGTTTGATAAGTCTTATGTGAAATCTATGGGCTCAACCCATAGTCTGCATAGGAAACTGTCGG-CTTGAGAGTGGGAGAGGTGAGTGGAATTTCCGGTGTAGCGGTGAAATGCGTAGATATCGGAAGGAACACCTGTGGCGAAAGCGGCTCACTGGACCATTTCTGACGCTGATGCACGAAAGCTAGGGGAGCAAACAGGATTAGATACCCTGGTAGTCCTAGCCCTAAACGATGATTGTTTGATGTGGGGCCGTGTCGAAGCTAACGCGATAAACAATCCGCCTGGGGAGTACGGTCGCAAGGCTG--------------------------------------------------------------------------------------------
>1063759
---------------------------------TGTCAGCAGCCGCGGTAATACGTAGGGTGCAAGCGTTGTCCGGAATTACTGGGCGTAAAGAGCTCGTAGGTGGTTTGTCACGTCGTCTGTGAAATTCCACAGCTTAACTGTGGGCGTGCAGGCGATACGGGC-GACTTGAGTACTGTAGGGGTAACTGGAATTCCTGGTGTAGCGGTGAAATGCGCAGATATCAGGAGGAACACCGATGGCGAAGGCAGGTTACTGGGCAGTTACTGACGCTGAGAAGCGAAAGCATGGGTAGCAAACAGGATTAGATACCCTGGTAGTCCATGCCGTAAACGGTGGGCGCTAGGTGT--AGCTGTGCCGTAGCTAACGCATTAAGCGCCCCGCCTGGAGAGTACGGCCGCAAGGCTA--------------------------------------------------------------------------------------------
>1063783
---------------------------------TGCCAGCAGCCGCGGTAATACGTAGGGGGCAAGCGTTGTCCGGAATTATTGG-CGTAAAGCGCGCGCAGGCGGTTTCTTAAGTCTGGTGTGAAAGCCCGCAGCTCAACTGCGGAG-GGCACTGGAAACTGGGAGACTTGAGTGTAGGAGAGGAGAGCGGAATTCCACGTGTAGCGGTGAAATGCGTAGATATGTGGAGGAACACCCGTGGCGAAAGCGGCTCTCTGGCCTATAACTGACGCTGAGGCGCGAAAGCGTGGGGAGCAAACAGGATTAGATACCCTGGTAGCCCACGCTGTAAACGATGAGTGCTAGGTGT--GGCAGTGCCGCAGCTAACGCAATAAGCACTCCGCCTGGGGAGTACGGCCGCAAGGCTG--------------------------------------------------------------------------------------------
>1063810
---------------------------------TGCCAGCCGCCGCGGTAATACGTAGGTGGCAAGCGTTATCCGGAATTATTGGGCGTAAAGCGCGCGTAGGCGGTTTTTTAAGTCTGATGTGAAAGCCCACGGCTCAACCGTGGAG-GGCATTGGAAACTGGTAGGCTTGAGTGCAGGAGAGGAGAGCGGAATTCCCGGTGTAGCGGTGAAATGCGTAGATATCGGGAGGAACACCCGTGGCGAAGGCGGCTCTCTGGACTGTAACTGACGCTGAGGCGCGAAAGCGTGGGGAGCAAACAGGATTAGATACCCTGGTAGTCCACGCCGTAAACGATGAGTGCTAAGTGTCGGGCGGTGCTGTCGCTAACGCAATAAGCACTCCGCCTGGGGAGTACGGCCGCAAGGCTG--------------------------------------------------------------------------------------------
>1064003
---------------------------------TGTCAGCCGCCGCGGTAATACAGAGGGTGCGAGCGTTAATCGGAATTACTGGGCGTAAAGGGTGTGTAGGTGGTTATATAAGTTAGATGTGAAATCCCCGGGCTTAACCTGGGAACTGCGTTTAAGACTGTATAGCTAGAGTACTGTAGAGGATAGTGGAATTTCCAGTGTAGCGGTGAAATGCGTAGATATTGGAAGGAACACCAGTGGCGAAGGCGACTATCTGGACAGATACTGACACTGAGACACGAAAGCGTGGGGAGCAAACAGGATTAGATACCCTGGTAGTCCATGCTGTAAACGATGAGAACTTGCTGTTGGATAGTAGCGAAGCAAACGCGATAAGTTCTCCGCCTGGGGAGTACGGCCGCAAGGCTA--------------------------------------------------------------------------------------------
>1064036
---------------------------------TGCCAGCAGCCGCGGTAATACGAAGGGGGCTAGCGTTGTTCGGAATCACTGGGCGTAAAGGGTTCGCAGGCGGAAATGCAAGTCAGATGTAAAAGGCAGTAGCTTAACTACTGTA-AGCATTTGAAACTGCATATCTTGAGAAGAGTAGAGGTGAGTGGAATTTTTAGTGTAGCGGTGAAATGCGTAGATATTAAAAAGACTACCGGTGGCGAAGGCGACTTACTGGGCTCATTCTGACGCTGAGGAACGAAAGCGTGGGTAGCAAACAGGATTAGATACCCTGGTAGTCCACGCTGTAAACGATGAGTGCTAGGTGTCGGCCGGTGCCGCAGTTAACACAATAAGCACTCCGCCTGGGGAGTACGTGCGCAAGCATG--------------------------------------------------------------------------------------------
>1064062
---------------------------------TGTCAGCAGCCGCGGTAATACAGAGGGTGCGAGCGTTGTCCGGAATCACTGGGCGTAAAGGGCGCGTAGGTGG-TCGAGTGCGCGTCCGTGAAAGCCTGGGGCTCAACCCCAGGTCGGCGGTGCGAACGGCTGGACTGGAGCATGCGAGAGGCAGGCGGAATTCCGGGTGTAGCGGTGGAATGCGTAGAGATCCGGAAGAACACCGGGGGCGAAGGCGGCCTGCTGGGCA-GTGCTGACACTGAGGCGCGACAGCGTGGGGAGCAAACAGGATTAGATACCCTGGTAGTCCACGCCGTAAACGATGGGCACTAGGTGCTTGGGGGTGCCGGCGCTAACGCATTAAGTGCCCCGCCTGGGGAGTACGGCCGCAAGGCTG--------------------------------------------------------------------------------------------
>1064392
---------------------------------TGCCAGCAGCCGCGGTAATACAGAGGGTGCAAGCGTTAATCGGAATGACTGGGCGTAAAGGGCGTGTAGGTGGTTGACTAGGTTTGATGTGAAATCCCCGGGCTTAACCTGGGAATGGCGTCGAAAACGGGTTAACTAGAGTGAGAGAGAGGGTTGTGGAATTTCCGGTGTAGCGGTAAAATGCGTAGATATCGGAAGGAACATCAGTGGCGAAGGCGACAACCTGGCTCTTAACTGACACTAAGGCGCGAAGGCGTGGGGAGCAAACAGGATTAGATACCCTGGTAGTCCACGCGGTAAACGATGAGAACTCGTGAGGTGCGCGCGACGTAGAGCTCGCGTTAAGTTCTCCGCCTGGGGAGTACGGCCGCAAGGTTA--------------------------------------------------------------------------------------------
>1064410
---------------------------------TGCCAGCAGCC-CGGTAATACGGAGGGTGCAAGCGTTATCCGGATTCACTGGGTTTAA-GGGTGCGTAG-CGGGTTGGTAAGTCCGTGGTGAAATCTCCAAGCTTAACTTGGAAACTGCCGTGGATACTATCAATCTTGAATATCGTGGAGGTAAGCGGAATATGTCATGTAGCGGTGAAATGCTTAGATATGACATAGAACACCAATTGCGTAGGCAGCTTACTACACGATCATTGACGCTGAGGCACGAAAGCGTGGGGAGCAAACAGGATTAGATACCCTGGTAGTCCACGCCCTAAACGATGGATACTCGACATCAGCTGGTGTCTGAGCGAAAGCATTAAGTATCCCACCTGGGA-GTACGATCGCAAGATTG--------------------------------------------------------------------------------------------
>1064646
---------------------------------TGTCAGCAGCCGCGGTAAGACGTAGGGGGCAAGCGTTATTCGGAATTATTGGGCGTAAAGCGCTCGTAGGCGGGACAGGAAGTCCGTGAAGAAAGACCTGGGCTCAACTCAGGGAACGGCACGGATACTCTTGTTCTTGAGGCAATCAGAGGGTGATGGAATTCCCGGTGTAGCGGTGAAATGCGTAGATATCGGGAGGAACACCAGTGGCGAAGGCGATCACCTGGGGTTGTTCTGACGCTGAGGAGCGAAAGCTAGGGGAGCAAACGGGATTAGATACCCCGGTAGTCCTAGCCGTAAACGATGGATACTAGGTGTATGTATGTGCCGTAGTTAACACAGTAAGTATCCCGCCTGGGGAGTACGGCCGCAAGGTTA--------------------------------------------------------------------------------------------
>1064689
---------------------------------TGTCAGCAGCCGCGGTAAGACAGAGGGTGCAAACGTTGTTCGGAATTACTGGGCGTAAAGCGTGTGTAGGCGGCTTCGTAAGTCGGATGTGAAAGCCCCGGGCTCAACCCGGGAAGTGCACTCGATACTGCGGAGCTTGAGTCTTGGAGAGGTTGGTGGAATTCTCGGTGTAGAGGTGAAATTCGTAGATATCGAGAGGAACACCGGTGGCGAAGGCGGCCAACTGGACAATGACTGACGCTGAGACACGAAAGCGTGGGGAGCAAACAGGATTAGATACCCTGGTAGTCCACGCCGTAAACGATGGGTGCTAGGTGTCACGTGGTGCCGTAGCTAACGCATTAAGCACCCCGCCTGGGAAGTACGGCCGCAAGGCTA--------------------------------------------------------------------------------------------
>1064764
---------------------------------TGCCAGCAGCCGCGGTAATACGTAGGGGGCAAGCGTTGTCCGGAATTATTGGGCGTAAAGCGCGCGCAGGCGGTTTTGTAAGTCGGGTGTTTAAGCTCGGGGCTCAACCCCGATA-CGCATCCGAAACTGCAAGACTTGAGTGCAGAAGAGGAAGGTGGAATTCCACGTGTAGCGGTGAAATGCGTAGAGATGTGGAGGAACACCAGTGGCGAAGGCGACCTTCTGGGCTGTAACTGACGCTGAGGCGCGAAAGCGTGGGGAGCAAACAGGATTAGATACCCTGGTAGTCCACGCCGTAAACGATGAATGCTAGGTGTTAGGTGGTGCCGAAGTTAACACATTAAGCATTCCGCCTGGGGAGTACGCTCGCAAGAGTG--------------------------------------------------------------------------------------------
>1064852
---------------------------------TGCCAGCAGCCGCGGTAATACGGAGGATCCAAGCGTTATCCGGAATCATTGGGTTTAAAGGGTCCGTAGGCGGTTTGGTAAGTCAGTGGTGAAAGCCCATCGCTCAACGGTGGAACGGCCATTGATACTGCCAGACTTGAATCACTAGGAAGTAACTAGAATATGTAGTGTAGCGGTGAAATGCTTAGATATTACATGGAATACCAATTGCGAAGGCAGGTTACTACTAGTGGATTGACGCTGATGGACGAAAGCGTGGGTAGCGAACAGGATTAGATACCCTGGTAGTCCACGCCGTAAACGATGGATACTAGCTGTTCGGGAGTGGCTAAGCGAAAGTGATAAGTATCCCACCTGGGGAGTACGTTCGCAAGAATG--------------------------------------------------------------------------------------------
>1065051
---------------------------------TGTCAGCCGCCGCGGTAATACGTAGGGGGCAAGCGTTGTCCGGAATCATTGGGCGTAAAGAGCGTGTAGGCGGCTTGATAAGTCGGCTGTGAAAGTCAGGGGCTCAACCCTTGAATGCCGGCCGATACTGTCAAGCTAGAGTCCGGGAGAGGCGAGTGGAATTCCTGGTGGAGCGGTGAAATGCGCAGATATCAGGAGGAACACCAATGGCGAAGGCAGCTCGCTGGGACGGTACTGACGCTGAGACGCGAAAGCGTGGGGAGCAAACAGGATTAGATCCCCTGGTAGTCCACGCCGTAAACGATGGGCACTAGGTGTGGGACCGTGCCGAAGCTAACGCATTAAGTGCCCCGCCTGGGGAGTACGGCCGCAAGGCTA--------------------------------------------------------------------------------------------
>106543
---------------------------------TGTCAGCCGCCGCGGTAATACGAAGGGGGCTAGCGTTGTTCGGAATCACTGGGCGTAAAGGGCGCGTAGGCGGCT-TGTAAGTCGGGGGTGAAAGCCT-GTGCTCAACAC-AGAATTGCCTTCGATACTGCATGGCTTGAGACCGGAAGAGGTTAGTGGAAC-TGCAGTGTAGAGGTGAAATTCGTAGATATTCCA-AGAACACCAGTGGCGAAGGCGGCTGACTGGTCCGGTTCTGACGCTGAGGCGCGAAAGCGTGGGGAGCAAACAGGATTCGATTCCCTGGTAGTCCACGCCGTAAACGATGAATGCCAGCCGTTGGGCAGTGGCGCAGCTAACGCTTTAAGCATTCCGCCTGGGGAGTACGGTCGCAAGATTA--------------------------------------------------------------------------------------------
>1065569
---------------------------------TGCCAGCAGCCGCGGTAATACGTAGGTGGCGAGCGTTGTCCGGATTTATTGGGCGTAAAGGGAGTGTAGGCGGTCTTTTAAGTCTGATGTGAAAGCCCACGGCTCAACCGTGGAG-GGCATTGGAAACTGGGAGACTTGAGTGCAGAAGAGGAGAGCGGAATTCCATGTGTAGCGGTGAAATGCGTAGATATATGGAGGAACACCAGTGGCGAAGGCGGCTCTCTGGTCTGTAACTGACGCTGAGGCTCGAAAGCGTGGGGAGCAAACAGGATTAGATACCCTGGTAGTCCACGCCGTAAACGATGAGTGCTAAGTGTTGGACAGTGCTGGAGTTAACGCAATAAGCACTCCGCCTGGGGAGTACGGCCGCAAGGCTG--------------------------------------------------------------------------------------------
>106570
---------------------------------TGCCAGCCGCCGCGGTAATACGTAGGGGGCAAGCGTTGTCCGGAATTACTGGGCGTAAAGAGTTCGTAGGCGGTTGG-CGCGTCGTTTGTGAAATCCAGCAGCTCAACTGCTGGCTTGCAGGCAT-ACGGGC-AGCTTGAG-TATGCAGGGGAGACTGGAATTCCTGGTGTAGCGGTGAAATGCGTAGATATCGGGAGGAACACCGGTGGCGAAGGCGGGTCTCTGGAC-ATAACTGACGCTGAGGAGCGAAAGCGTGGGGAGCGAACAGGATTAGATACCCTGGTAGTCCACGCCGTAAACGGTGGGCGCTAGGTGTGGG-CCGTGCCGTAGCTAACGCATTAAGCGCCCCGCCTGGGGAGTACGGCCGCAAGGCTG--------------------------------------------------------------------------------------------
>1065974
---------------------------------TGTCAGCAGCCGCGGTAATACGTAGGTGGCAAGCGTTGTCCGGATTTATTGGGCGTAAAGCGAGCGCAGGTGGTTTCTTAAGTCTGATGTGAAAGCCCACGGCTCAACCGTGGAA-GGCATTGGAAACTGGGGAACTTGAATGCAGAAGAGGAGAGTGGAATTCCATGTGTAGCGGTGAAATGCGTAGATATATGGAGGAACACCAGTGGCGAAGGCGACTCTCTGGTCTGTTATTGACACTGAGGCTCGAAAGCGTGGGGAGCAAACAGGATTAGATACCCTGGTAGTCCACGCCGTAAACGATGAGTGCTAAGTGTTGGACAGTGCTGCAGTTAACGCATTAAGCACTCCGCCTGGGGAGTACGGCCGCAAGGCTG--------------------------------------------------------------------------------------------
>1066089
---------------------------------TGTCAGCCGCCGCGGTAATACGTAGGTGGCAAGCGTTATCCGAAATTATTGGGCGTAAAGCGCGCGTAGGCGGTTTTTTAAGTCTGATGTGAAAGCCCACGGCTCAACCGTGGAG-GGCATTGGAAACTGGAAAACTTGAGTGCAGAAGAGGAAAGTGGAATTCCATGTGTAGCGGTGAAATGCGCAGAGATATGGAGGAACACCAGTGGCGAAGGCGACTTTCTGGTCTGTAACTGACGCTGATGTGCGAAAGCGTGGGGATCAAACAGGATTAGATACCCTGGTAGTCCACGCCGTAAACGATGAGTGCTAAGTGTTAGGTAGTGCTGCAGCTAACGCATTAAGCACTCCGCCTGGGGAGTACGACCGCAAGGTTG--------------------------------------------------------------------------------------------
>1066410
---------------------------------TGCCAGCCGCCGCGGTAATACGTAGGGCGCGAGCGTTGTCCGGAATTATTGGGCGTAAAGAGCTCGTAGGCGGCTGGTCGCGTCTGTCGTGAAATCCTCTGGCTTAACTGGGGGCTTGCGGTGGGTACGGGCCGGCTTGAGTGCGGTAGGGGAGACTGGAACTCCTGGTGTAGCGGTGGAATGCGCAGATATCAGGAAGAACACCGGTGGCGAAGGCGGGTCTCTGGGCCGTTACTGACGCTGAGGAGCGAAAGCGTGGGGAGCGAACAGGATTAGATACCCTGGTAGTCCACGCCGTAAACGTTGGGCACTAGGTGTGGGGCCGCGCCGTAGCTAACGCATTAAGTGCCCCGCCTGGGGAGTACGGCCGCAAGGCTA--------------------------------------------------------------------------------------------
>1066559
---------------------------------TGCCAGCCGCCGCGGTAATACAGAGGGTGCAAACGTTGTTCGGAATTACTGGGCGTAAAGCGTGTGTAGGCGGCTTCGTAGGTCGGACGTGAAAGCTCTCGGCTCAACCGGGAAAGTGCGTTCGAAACCACGAAGCTTGAGTGTCGGAGAGGAAGGCGGAATTGTCGGTGTAGAGGTGAAATTCGTAGATATCGACAGGAACACCTGCGGCGAAAGCGGCCTTCTGGACGAACACTGACGCTGAGACACGAAAGCGTGGGGAGCAAACAGGATTAGATACCCTGGTAGTCCACGCCGTAAACGATGGGTGCTAGATGTCACGTGGCGTCGAAGCCAACGCGTTAAGCACCCCGCCTGGGAAGTACGGTCGCAAGACTA--------------------------------------------------------------------------------------------
>1066621
---------------------------------TGCCAGCAGCCGCGGTAATACGGAAGGTCCAGGCGTTATCCGGATTTATTGGGTTTAAAGGGAGCGTAGGCTGGCGATTAAGTGTGTTGTGAAATGTAGACGCTCAACGTCTGAATTGCAGCGCATACTGGTTTCCTTGAGTACGCACAACGTTGGCGGAATTCGTCGTGTAGCGGTGAAATGCTTAGATATGACGAAGAACTCCGATTGCGAAGGCAGCTGACGGGAGCGCAACTGACGCTTAAGCTCGAAGGTGCGGGTATCAAACAGGATTAGATACCCTGGTAGTCCGCACAGTAAACGATGGATGCCCGCTGT-TGGAGCGG-CTAAGCGAAAGCATTAAGCATCCCACCT-GGGAGTACGCCGGCAACGGTG--------------------------------------------------------------------------------------------
>106663
---------------------------------TGTCAGCAGCCGCGGTAATACGGAGGGCGCGAGCGTTACCCGGATTTACTGGGCGTAAAGGGCGTGTAGGCGGCTTGGGGCGTCCCATGTGAAAGACCACGGCTCAACCGTGGGGGAGCGTGGGATACGCTCAGGCTAGACGGCGGGAGGGGGTGGTGGAATTCCCGGAGTAGCGGTGAAATGCGCAGATACCGGGAGGAACGCCGATGGCGAAGGCAGCCACCTGGCTC-GTCGTGACGCTGAGGCGCGAAAGCGTGGGGAGCAAACCGGATTAGATACCCGGGTAGTCCACGCCCTAAACGATGCGCGCTAGGTCTCTGGGGGGGCCGAAGCCAACGCGTTAAGCGCGCCGCCTGGGGAGTACGGCCGCAAGGCTG--------------------------------------------------------------------------------------------
>1066654
---------------------------------TGTCAGCAGCC-CGGTAATACGGAGGGGGCTAGCGTTATCCGGATTTACTGGGTTTAA-GGGTGCGTAG-GCGGATAGTAAGTCAGTGGTGAAATCTCCGAGCTTAACTCGGAAACTGCCGTTGATACTATTTATCCTGAATACCGTGGAGGTGAGCGGAATATGTCATGTAGCGGTGAAATGCTTAGATATGACATAGAACACCGATTGCGAAGGCAGCTCACTACGCGGTCATTGACGCTGAGGCACGAAAGCGTGGGGATCAAACAGGATTAGATACCCTGGTAGTCCACGCCCTAAACGATGATCACTCGACATACGCGTGTGTCTGAGCTAAAGCATTAAGTGATCCACCTGGGA-GTACGACCGCAAGGTTG--------------------------------------------------------------------------------------------
>1066717
---------------------------------TGTCAGCCGCCGCGGTAATACGGAGGGTGCGAGCGTTGTCCGGAATCACTGGGCGTAAAGGGCGCGTAGGCGGTCCG-TTAAGCGTCGGTGAAAGCCCGGGGCTCAACCCCGGGTCGGCCGTGCGGACTGGCGGGCTGGAGCACTGTAGAGGCAGGCGGAATTCCGGGGGTAGCGGGGGAATGGGTAGAGATCCGGAAGAACACCGGTGGCGAAGGCGGCCTGCTGGGCA-GTGCTGACGCTGAGGCGCGACAGCGGGGGGAGCAAACAGGATGAGATACCCTGGTAGTCCACGCCGTAAACGATGGGCACTAGGTGCTTGGGGGTGCCGGCGCTAACGCATTAAGTGCCCCGCCTGGGGAGTACGGCCGCAAGGCTG--------------------------------------------------------------------------------------------
>106691
---------------------------------TGCCAGCAGCCGCGGTAAGACGGAGGATGCAAGTGTTATCCGGAATCACTGGGCGTAAAGCGTCTGTAGGTG-TTTAATAAGTCAACTGTTAAATCTTGAGGCTCAACCTCAAAATCGCCGTCGAAACTATTAGGCTAGAGTATAGTAGGGGTAAAGGGAATTTCCAGTGGAGCGGTGAAATGCGTAGATATTGGAAAGAACACCGATGGCGAAGGCACTTTACTGGGCTATTACTAACACTCAGAGACGAAAGCTAGGGTAGCAAATGGGATTAGATACCCCAGTAGTCCTAGCTGTAAACAATGGATACTAGATGTTGGACAGTATCAAAGCTAACGCGTTAAGTATCCCGCCTGGGAAGTATGCTCGCAAGAGTG--------------------------------------------------------------------------------------------
>1067006
---------------------------------TGCCAGCCGCCGCGGTAATACGTAGGGTGCGAGCGTTAATCGGAATTACTGGGCGTAAAGCGAGCGCAGACGGTTACTTAAGCAGGATGTGAAATCCCCGGGCTCAACCTGGGAACTACGTTCTGAACTGGGTGACTAGAGTGTGTCAGAGGGAGGTAGAATTCCACGTGTAGCAGTGAAATGCGTAGAGATGTGGAGGAATACCGATGGCGAAGGCAGCCTCCTGGGATAACACTGACGTTCATGCTCGAAAGCGTGGGTAGCAAACAGGATTAGATACCCTGGTAGTCCACGCCCTAAACGATGTCAATTAGCTGTTGGCTAGTAGCGTAGCTAACGCGTGAAATTGACCGCCTGGGGAGTACGGTCGCAAGATTA--------------------------------------------------------------------------------------------
>1067178
---------------------------------TGCCAGCAGCCGCGGTAATACGGAGGGTGCAAGCGTTGTCCGGATTTATTGGGTTTAAAGGGTGCGTAGGTGGAACTGTAAGTCTGATTTGAAAGCAAGCGGCTTAACCGTTTGATGTGGTTGGAAACTGTGGTTCTTGAATGGGTTGGCGGTAGCCGGAATGGGTCATGTAGCGGTGAAATGCATAGATATGACCCGGAACACCGATTGCGAAGGCAGGCTACTACGACTTGATTGACACTGAGGCACGAGAGCATGGGTAGCGAACAGGATTAGATACCCTGGTAGTCCATGCCGTAAACGATGATTACTGGCTGTATGTGTGTGGCTGAGCGAAAGCGTTAAGTAATCCACCTGGGGAGTACGCTGGCAACAGTG--------------------------------------------------------------------------------------------
>1067519
---------------------------------TGCCAGCAGCCGCGGTAATACGTAGGTGGCAAGCGTTATCCGGAATTATTGGGCGTAAAGCGCGCGTAGGCGGTTTTTTAAGTCTGATGTGAAAGCCCACGGCTCAACCGTGGAG-GGCATTGGAAACTGGGGGACTTGAGTGCAGAAGAGGAAAGTGGAATTCCATGTGTAGCGGTGAAATGCTTAGAGATGTGGAGGAACACCAGTGGCGAAGGCGACTTTCTGGTCTGTAACTGACGCTGAGGCGCGAAAGCGTGGGGAGCAAACAGGATTAGATACCCTGGTAGTCCACGCCGTAAACGATGAGTGCTAAGTGTTAGGTAGTGCTGCAGCTAACGCATTAAGCACTCCGCCTGGGGAGTACGGCCGCAAGGCTG--------------------------------------------------------------------------------------------
>1067651
---------------------------------TGTCAGCCGCCGCGGTAATACGTAGGGGGCAAGCGTTGTCCGGAATTATTGGGCGTAAAGCGCGCGCAGGCGGTTTGGAAAGTCTGGTGTTTAAGGCTGAGGCTCAACCTCAGTT-CGCACTGGAAACTGTCAGACTTGAGTACAGAAGAGGAAAGTGGAATTCCACGTGTAGCGGTGAAATGCGTAGAGATGTGGAGGAACACCAGTGGCGAAGGCGACTTTCTGGGCTGTAACTGACGCTGAGGCGCGAAAGCGTGGGGAGCAAACAGGATTAGATACCCTGGTAGTCCACGCCGTAAACGATGAATGCTAGGTGTTAGGTGGTGCCGAAGTTAACACATTAAGCATTCCGCCTGGGGAGTACGGTCGCAAGACTG--------------------------------------------------------------------------------------------
>106773
---------------------------------TGTCAGCAGCCGCGGTAATACGTAGGTGGCAAGCGTTGTCCGGATTTATTGGGCGTAAAGCGAGCGCAGGCGGTTCTTTAAGTCTGATGTGAAAGCCCACGGCTTTACCGTGGAG-GGTC-TGGAAACTGGAGAACTTGAATGCAG-AGAGGAAAGTGGAATTCCATGTGTAGCGGTGAAATGCGTAGATATATGGAGGAACACCAGTGGCGAAGGCGACTTTCTGGTCTGTTATTGACGCTGAGGCTCGAAAGCGTGGGGAGCAAACAGGATTAGATACCCTGGTAGTCCACGCCGTAAACGATGAGTGCTAAGTGTTGGACAGTGCTGGAGCTAACGCATTAAGCACTCCGCCTGGGGAGTACGGCCGCAAGGCTG--------------------------------------------------------------------------------------------
>1067865
---------------------------------TGTCAGCCGCCGCGGTAATACGTAGGGTGCGAGCGTTAATCGGAATTACTGGGCGTAAAGCGTGCGCAGGCGGTTTGCTAAGACAGATGTGAAATCCCCGGGCTTAACCTGGGAACTGCATTTGTGACTGGCAAGCTAGAGTATGGCAGAGGGGGGTAGAATTCCACGTGTAGCAGTGAAATGCGTAGAGATGTGGAGGAATACCGATGGCGAAGGCAGCCCCCTGGGCCAATACTGACGCTCATGCACGAAAGCGTGGGGAGCAAACAGGATTAGATACCCTGGTAGTCCACGCCCTAAACGATGTCAACTAGTTGTTGGGTAGTAACGTAGCTAACGCGTGAAGTTGACCGCCTGGGGAGTACGGTCGCAAGATTA--------------------------------------------------------------------------------------------
>1068051
---------------------------------TGTCAGCAGCCGCGGTAATACGAAGGGTGCAAGCGTTGCTCGGAATTATTGGGCGTAAAGCGAGCGCGGGTGGTCTCTTAAGTCAGAAGTGAAAGCCCTGGGCTCAACCCAGGAAGTGCTTTTGATACTGGGGGACTTGAATGTGGGAGAGGGTGCTAGAATACCTAGTGTAGTGGTGAAATACGTAGATATTAGGTGGAACACCGGTGGGGAAGCCGGGTACCTGGCCCAACATTGACACTTAGGCTCGAAAGCGTGGGGATCAAACAGGATTAGATACCCTGGTAGTCCACGCCTTAAACTATGGATACTTGGTGTTGGACAGTGCCGAAGCTAACGCGTTAAGTATCCCGCCTGGGAAGTACGGTCGCAAGATTA--------------------------------------------------------------------------------------------
>1068082
---------------------------------TGCCAGCAGCCGCGGTAATACGTAGGTGGCAAGCGTTATCCGGAATTATTGGGCGTAAAGCGCGCGTAGGCGGTTTGTTAAGTCTGATGTGAAAGCCCACGGTTCAACCGTGGAG-GGCATTGGAAACTGGAAAACTTGAGTGCAGAAGGGGAAAGTGGAATTCCATGTGTAGCGGTGAAGTGCGCAGAGATATGGAGGAACACCAGTGGCGAAGGCGACTTTCTGGTCTGTAACTGACGCTGATGTGCGAAAGCGTGGGGATCAAACAGGATTAGATACCCTGGTAGTCCACGCCGTAAACGATGAGTGCTAAGTGTTAGGTAGTGCTGCAGCTAACGCATTAAGCACTCCGCCTGGGGAGTACGACCGCAAGGTTG--------------------------------------------------------------------------------------------
>1068149
---------------------------------TGTCAGCCGCCGCGGTAATACGTAGGGAGCGAGCGTTGTCCGGAATCATTGGGCGTAAAGAGCTCGTAGGCGGTTTGGTAAGTCGGATGTGAAACCTCCAGGCTCAACCTGGAGCCGCCATTCGATACTGCCAGACTAGAGTCCGGTAGGGGCCCACGGAACTCCTGGTGTAGCGGTGAAATGCGCAGATATCAGGAAGAACACCGATGGCGAAGGCAGTGGGCTGGGCCGGCACTGACGCTGAGGAGCGAAAGCGTGGGGAGCGAACAGGATTAGATACCCTGGTAGTCCACGCCGTAAACGTTGGGCACTAGGTGTGGG-CCGTGCCGTAGCTAACGCATTAAGTGCCCCGCCTGGGGAGTACGGCCGCAAGGCTA--------------------------------------------------------------------------------------------
>1068155
---------------------------------TGTCAGCCGCCGCGGTAATACGGAGGGTGCAAGCGTTATCCGGATTCACTGGGTTTAAAGGGTGCGTAGGTGGGC-TAGAAGTCAGTGGTGAAATCTCCGGGCTTAACCCGGAAACTGCCATTGATACTATTAGTCTTGAATGTCGTGGAGGTAAGCGGAATATGTCATGTAGCGGTGAAATGCTTAGATATGACATAGAACACCGATAGCGTAGGCAGCTTGCTACACGAATATTGACACTGAGGCACGAAAGCGTGGGGATCAAACAGGATTAGATACCCTGGTAGTCCACGCCCTAAACGATGAT-ACTCGACATCAGCTGGTGTCTGAGCGAAAGCATTAAGTA-TCCACCTGGGAAGTACGACCGCAAGGTTG--------------------------------------------------------------------------------------------
>1068363
---------------------------------TGTCAGCCGCCGCGGTAAGACGTAGGGTCCAAGCGTTGTCCGGATTTACTGGGCGTAAAGAGCGCGTAGGCGGTCCGTTAAGTGTAGAGTGAAAGCTC-GGGCTCAACTCGGAAATTGCTCTGCATACTGGCGGACTTGAGGATGGAAGAGGTTTGTGGAATTCCTGGTGTAGCGGTGAAATGCGTAGATATCAGGAGGAACACCCATGGCGAAGGCAGCAAACTGGTCCATATCTGACGCTGAGGCGCGAAAGCGTGGGTAGCAAACAGGATTAGATACCCTGGTAGTCCACGCCCTAAACGATGGATACTAGGCGTGAGATCGTGCCGCAGCTAACGCACTAAGTATCCCGCCTGGGGAGTACGGCCGCAAGGTTG--------------------------------------------------------------------------------------------
>106843
---------------------------------TGCCAGCAGCCGCGGTAATACGTAGGGGGCGAGCGTTGTCCGGAATTATTGGGCGTAAAGCGCGCGCAGGCGGTCCCTTAAGTCTGATGTGAAAGCCCACGGCTCAACCGTGGAGGGCCATTGGAAACTGGGGGACTTGAGTGCAGAAGAGGAGAGCGGAATTCCACGTGTAGCGGTGAAATGCGTAGAGATGTGGAGGAACACCAGTGGCGAAGGCGGCTCTCTGGTCTGTAACTGACGCTGAGGCGCGAAAGCGTGGGGAGCAAACAGGATTAGATACCCTGGTAGTCCACGCCGTAAACGATGAGTGCTAAGTGTTAGATAGTGCTGTAGCTAACGCGTTAAGCACTCCGCCTGGGGAGTACGGCCGCAAGGCTG--------------------------------------------------------------------------------------------
>1068470
---------------------------------TGTCAGCAGCCGCGGTAATACGGAGGATCCAAGCGTTATCCGGATTTATTGGGTTTAAAGGGTGCGTAGGCGGCCTGTTAAGTCAGGGGTGAAAGACGGTAGCTCAACTATCGCAGTGCCCTTGATACTGATGGGCTTGAATGGACTAGAGGTAGGCGGAATGAGACAAGTAGCGGTGAAATGCATAGATATGTCTCAGAACACCGATTGCGAAGGCAGCTTACTATGGTCTTATTGACGCTGAGGCACGAAAGCGTGGGGATCAAACAGGATTAGATACCCTGGTAGTCCACGCCCTAAACGATGAACACTCGCTGTTGGCCAGCGGC-AAGCGAAAGCGTTAAGTGTTCCACCTGGGGAGTACG-CCGCAAGGGTG--------------------------------------------------------------------------------------------
>1068486
---------------------------------TGTCAGCAGCCGCGGTAATACGGAGGATCCAAGCGTTATCCGGATTTATTGGGTTTAAAGGGTGCGTAGGTGGCTTTTTAAGTCAGGGGTGAAAGACGGTAGCTTAACTATCGCAGTGCCTTTGATACTGAAGAGCTTGAATGAACTAGAGGTAGGCGGAATGTGACAAGTAGCGGTGAAATGCATAGATATGTCACAGAACACCAATTGCGAAGGCAGCTTACTATGGTTTTATTGACACTGAGGCACGAAAGCGTGGGGATCAAACAGGATTAGATACCCTGGTAGTCCACGCCCTAAACGATGAATACTCGATGTTGGCCAGCGTCTAAGCGAAAGCGTTAAGTATTCCACCTGGGGAGTACGCCCGCAAGGGTG--------------------------------------------------------------------------------------------
>1068499
---------------------------------TGTCAGCAGCCGCGGTAATACGTAGGTCCCGAGCGTTGTCCGGATTTATTGGGCGTAAAGCGAGCGCAGGCGGTTAGATAAGTCTGAAGTTAAAGGCTGTGGCTTAACCATAGTA-CGCTTTGGAAACTGTTTAACTTGAGTGCAGAAGGGGAGAGTGGGATTCCATGTGTAGCGGTGAAATGCGTAGATATATGGAGGAACACCGGTGGCGAAAGCGGCTCTCTGGTCTGTAACTGACGCTGAGGATCGAAAGCGTGGGGAGCGAACAGGATTAGATGCCCTGGTAGTCCACGCCGTAAACGATGAGTGCTAGGTGTTAG-TAGTGCCGCAGCTAACGTATTAAGCACTCCGCCTGGGGAGTACGACCGCAAGGTTG--------------------------------------------------------------------------------------------
>1068572
---------------------------------TGCCAGCAGCCGCGGTAATACGTAGGGTGCAAGCGTTGTCCGGATTTACTGGGCGTAAAGAGCTCGTAGGTGGTGTGTCGCGTCGTCTGTGAAATTCCGGGGCTTAACTCCGGGCGTGCAGGCGATACGGGCAGACTAGAGTGCTGTAGGGGTAACTGGAATTCCTGGTGTAGCGGTGAAATGCGCAGATATCAGGAGGAACACCGATGGCGAAGGCAGGTTACTGGGCAGTTACTGACGCTGAGGAGCGAAAGCATGGGGAGCGAACAGGATTAGATACCCTGGTAGTCCATGCTGTAAACGGTGGGCGCTAGGTGT-G-GCTGTGCCGTAGCTAACGCATTAAGCGCCCCGCCTGGGGAGTACGGCCGCAAGGCTA--------------------------------------------------------------------------------------------
>1068698
---------------------------------TGCCAGCCGCCGCGGTAATACGGAGGGTGCAAGCGTTGTCCGGATTTATTGGGTTTAAAGGGTGCGTAGGCGGCCTTTTAAGTCAGCGGTGAAAGCCCGGGGCTCAACCCCGGAACTGCCGTTGATACTGGGAGGCTTGAGTACAGACGAGGTAGGCGGAATTGAGGGTGTAGCGGTGAAATGCTTAGATACCCTCAAGAACACCGATTGCGTAGGCAGCTTACTAGGCTGTAACTGACGCTGAGGCACGAAAGCGTGGGGAGCGAACAGGATTAGATACCCTGGTAGTCCACGCCGTAAACGATGATTACTCGATGTCGGCCGGCGTCTTAGCGAAAGCGTTAAGTAATCCACCTGGGGAGTACGCCCGCAAGGGTG--------------------------------------------------------------------------------------------
>106874
---------------------------------TGTCAGCCGCCGCGGTAATACGTAGGGGGCAAGCGTTGTCCGGAATCATTGGGCGTAAAGAGCGCGTAGGCGGCCCAGTAAGTCCGCTCTGAAAGTCAGGGGCTCAACCCCTGGATGCGGGTGGATACTGCTGGGCTAGAGTCCGGAAGAGGTGAGTGGAATTCCTGGTGTAGCGGTGAAATGCGCAGATATCAGGAGGAACACCAATGGCGAAGGCAGCTCACTGGGACGG-ACTGACGCTGAGGCGCGAAAGCGTGGGGAGCAAACAGGATTAGATACCCTGGTAGTCCACGCCGTAAACGATGGACACTAGGTGTGGGACCGTGCCGAAGCTAACGCATTAAGTGTCCCGCCTGGGGAGTACGGCCGCAAGGCTA--------------------------------------------------------------------------------------------
>1068847
---------------------------------TGCCAGCAGCCGCGGTAATACGGAGGGTGCAAGCGTTATCCGGATTTACTGGGTTTAAAGGGTGTGTAGGCGGGCTTTTAAGTCAGTGGTGAAATCTCCGGGCTCAACCCGGAAACTGCCATTGATACTATTAGTCTTGAATTTTGTTGAGGTAGGCGGAATAAGTCATGTAGCGGTGAAATGCATAGATATGACTTAGAACACCAATTGCGAAGGCAGCTTGCTAAACAAATATTGACGCTGAGGCACGAAGGCGTGGGGATCAAACAGGATTAGATACCCTGGTAGTCCACGCCCTAAACGATGATTACTCGACATACGCGTGTGTCTGAGCGAAAGCATTAAGTAATCCACCTGGGAAGTACGACCGCAAGGTTG--------------------------------------------------------------------------------------------
>1068902
---------------------------------TGTCAGCAGCCGCGGTAATACGTAGGGTCCGAGCGTTGTCCGGAATTATTGGGCGTAAAGGGCTCGTAGGCGGTCCGTCACGTCGGGAGTGAAAACTCAGGGCTCAACCCTGAGCGTGCTTCCGATACGGGCGGACTAGAGGTATGCAGGGGAGAACGGAATTCCTGGTGTAGCGGTGGAATGCGCAGATATCAGGAGGAACACCGGTGGCGAAGGCGGTTCTCTGGGCATTACCTGACGCTGAGGAGCGAAAGCATGGGGAGCGAACAGGATTAGATACCCTGGTAGTCCATGCCGTAAACGTTGGGCGCTAGGTGTGGGGCCGTGCCGCAGCTAACGCATTAAGCGCCCCGCCTGGGGAGTACGGCCGCAAGGCTA--------------------------------------------------------------------------------------------
>1068955
---------------------------------TGCCAGCCGCCGCGGTAATACGTAGGTGGCAAGCGTTATCCGGAATTATTGGGCGTAAAGCGCGCGTAGGCGGTTTTTTAAGTCTGATGTGAAAGCCCACGGCTCAACCGTGGAG-GGCATTGGAAACTGGTACACTTGAGTGCAGAAGTGGACAGTGGAATTCCATGTGTAGCGGTGAAATGCGTAGAGATCTGGAGGAACACCAGTGGCGAAGGCGACTTTCTGGTCTGTAACTGACGCTGATGTGCGAAAGCGTGGGGATCAAACAGGATTAGATACCCTGGTAGTCCACGCCGGAAACGATGAGTGCTAAGTGTTAGGTAGTGCTGCAGCTAACGCATTAAGCACTCCGCCTGGGGAGTACGACCGCAAGAGTG--------------------------------------------------------------------------------------------
>1068969
---------------------------------TGTCAGCCGCCGCGGTAATACGGAGGGTGCAAGCGTTATCCGGATTCACTGGGTTTAAAGGGTGCGTAGGCGGGTAGGTAAGTCAGTGGTGAAATCTTCGGGCTCAACCCGGAAATTGCCGTTGATACTATTTATCTTGAATATCGTTGAGGTTTGCGGAATATGTCATGTAGCGGTGAAATGCTTAGAGATGACATAGAACACCTATTGCGAAGGCAGCAGGCTAAACGAACATTGACGCTGAGGCACGAAAGCGTGGGGATCAAACAGGATTAGATACCCTGGTAGTCCACGCCCTAAACTATGATTACTCGACATACGCGTGTGTCTGAGCGAAAGCATTAAGTAATCCACCTGGGAAGTACGACCGCAAGGTTG--------------------------------------------------------------------------------------------
>1069076
---------------------------------TGTCAGCCGCCGCGGTAATACGGAGGGTGCAAGCGTTGTCCGGATTTATTGGGTTTAAAGGGTGCGTAGGCGGCCCGTTAAGTCAGTGGTGAAAGCCTCCAGCTCAACTGGAGAACTGCCATTGATACTGACGGGCTTGAGTACAGACGAGGTAGGCGGAATTGATTGTGTAGCGGTGAAATGCATAGATACAATCAAGAACTCCGATTGCGTAGGCAGCTTACTAGGCTGTAACTGACGCTGAGGCACGAAAGCGTGGGGAGCGAACAGGATTAGATACCCTGGTAGTCCACGCTGTAAACGATGATTACTCGATGTCGGCCGGCGTCTTAGCGAAAGCGTTAAGTAATCCACCTGGGGAGTACGCCCGCAAGGGTG--------------------------------------------------------------------------------------------
>1069213
---------------------------------TGTCAGCAGCC-CGGTAATACGGAGGGTGCAAGCGTTATCCGGATTTACTGGGTTTAA-GGGTGCGCAG-GCGGACATTAAGTCAGTGGTGAAATCTTTGGGCTTAACCCGAAAATTGCCGTTGATACTATATGTCTTGAATGCTGTGGAGGTAAGCGGAATATGTCATGTAGCGGTGAAATGCTTAGATATGACATAGAACACCTATTGCGAAGGCAGCTTACTACGCAGATATTGACGCTCATGCACGAAAGCGTGGGGATCAAACAGGATTAGATACCCTGGTAGTCCACGCCCTAAACGATGATTACTCGACATACGCGTGTGTCTGAGCGAAAGCATTAAGTAATCCACCTGGGA-GTACGATCGCAAGATTG--------------------------------------------------------------------------------------------
>106926
---------------------------------TGTCAGCCGCCGCGGTAATACCAGCACCCCGAGTGGTCGGGACGATTATTGGGCCTAAAGCATCCGTAGCCGGTCCTGCAAGTCTTCCGTTAAATCCAGCTGCTTAACAGATGGGCCGCAGGAGATACTACAGGGCTAGGAGGCGGGAGAGGCAAGCGGTACTTTATGGGTAGGGGTAAAATCCGCTGATCCATAGAAGACCACCAGTGGCGAAGGCGGCTTGCCAGAAC-GCCTCGACGGTGAGGGATGAAAGCTGGGGGAGCAAACCGGATTAGATACCCGGGTAGTCCCAGCTGTAAACGATGCAGACTCGGTGATGGGCAGTGCCGCAGGGAAGCCGTTAAGTCTGCCGCCTGGGGAGTACGGTCGCAAGACTG--------------------------------------------------------------------------------------------
>1069370
---------------------------------TGTCAGCAGCCGCGGTAATACGGAGGGTGCGAGCGTTATCCGGATTTACTGGGTTTAAAGGGTG-GTAGGCGGATCTTTAAGTCAGTGATGAAATCTTCGGGCTCAACCCGGAAACTGCCATTGATACTATTGGTCTTGAATACTGTGGAGGTGAGCGGAATGTGTCATGTAGCGGTGAAATGCATAGAGATGACACAGAACACCGATTGCGAAGGCAGCTCACTACGCAGTTATTGACGCTGAGGCACGAAAGCGTGGGGATCAAACAGGATTAGATACCCTGGTAGTCCACGCCCTAAACGATGATTACTCGACATTGGCCAGTGTCTGAGCGAAAGCATTAAGTAATCCACCTGGGAAGTACGTCCGCAAGGATG--------------------------------------------------------------------------------------------
>1069478
---------------------------------TGTCAGCAGCCGCGGTAATACGTAGGGGGCAAGCGTTGTCCGGATTTACTGGGCGTAAAGAGCGCGTAG-CGGACGTTTAAGTGTGGCCTGAAAGCCCCG-GCTCAACCGGGGATCCGGGTTGCAAACTGGACGTCTTGAGGGGGATAGGGGAAGGTGGAATTCCTGGTGTAGCGGTGAAATGCGTAGAGATCAGGAGGAACACCCGTGGCGAAGGCGGCCTTCTGGGTCCGCCCTGACGCTGAGGCGCGAAAGCGTGGGGAGCGAACGGGATTAGATACCCCGGTAGTCCACGCCGTAAACGATGATTACTAGGTGTGTGTACGTGCCGCAGCTAACGCAATAAGTAATCCGCCTGGGGAGTACGGCCGCAAGGTTG--------------------------------------------------------------------------------------------
>1069592
---------------------------------TGCCAGCCGCCGCGGTAATACGTAGGTCCCGAGCGTTGTCCGGATTTATTGGGCGTAAAGCGCGCGTAGGCGGTTTTTTAAGTCTGATGTGAAAGCCCACGGCTCAGCCGTGGAG-GGCATTGGAAACTGGAAAACTTGAGTGCAGAAGAGGAAAGTGGAATTCCATGTGTAGCGGTGAAATGCGCAGAGATATGGAGGAACACCAGTGGCGAAGGCGACTTTCTGGTCTGTAACTGACGCTGATGTGCGAAAGCGTGGGGATCAAACAGGATTAGATACCCTGGTAGTCCACGCCGTAAACGATGAGTGCTAAGTGTTAGGTAGTGCTGCAGCTAACGCATTAAGCACTCCGCCTGGGGAGTACGACCGCAAGGTTG--------------------------------------------------------------------------------------------
>1069816
---------------------------------TGCCAGCAGCCGCGGTAATACGTAGGGTGCGAGCGTTGTCCGGAATTACTGGGCGTAAAGAGCTCGTAGGTGGTTTGTCGCGTCGTCTGTGAAATTCCGGGGCTTAACTTCGGGCGTGCAGGCGATACGGGCAAACTTGAGTGCTGTAGGGGTAACTGGAATTCCTGGTGTAGCGGTGAAATGCGCAGATATCAGGAGGAACACCGATGGCGAAGGCAGGTTACTGGGCAGTTACTGACGCTGAGGAGCGAAAGCATGGGTAGCAAACAGGATTAGATACCCTGGTAGTCCATGCCGTAAACGGTGGGCGCTAGGTGT-GAGTCGTGCCGTAGCTAACGCATTAAGCGCCCCGCCTGGGGAGTACGGCCGCAAGGCTA--------------------------------------------------------------------------------------------
>106985
---------------------------------TGTCAGCCGCCGCGGTAATACGAAGGGGGCTAGCGTTGCTCGGAATGACTGGGCGTAAAGCGCGCGTAGGTGGTTTGTTAAGTTGAATGTGAAATCCCCGGGCTCAACCTGGGAACTGCATCCAAAACTGGCAAGCTAGAGTATGGTAGAGGGTGGTGGAATTTCCTGTGTAGCGGTGAAATGCGTAGATATAGGAAGGAACACCAGTGGCGAAGGCGACCACCTGGACTGATACTGACACTGAGGTGCGAAAGCGTGGGGAGCAAACAGGATTAGATACCCTGGTAGTCCACGCCGTAGACGATGTCAACTAGCCGTTGGGTAGTGGCGCAGCTAACGCATTAAGTTGACCGCCTGGGGAGTACGGCCGCAAGGTTA--------------------------------------------------------------------------------------------
>106997
---------------------------------TGTCAGCAGCCGCGGTAATACGGAGGATCCAAGCGTTATCCGGATTTATTGGGTTTAAAGGGTGCGTAGGCGGTTCTTTAAGTCAGGGGTGAAAGACGGTAGCTTAACTATCGCAGTGCCTTTGATACTGAAGAACTTGAATACACTTGAGGTAGGCGGAATGTGACAAGTAGCGGTGAAATGCATAGATATGTCACAGAACACCAATTGCGAAGGCAGCTTACTAAAGTGTCATTGACGCTGAGGCACGAAAGCGTGGGGATCAAACAGGATTAGATACCCTGGTAGTCCACGCCCTAAACGATGAATACTCGATGTTGGCCAGCGTCTAAGCGAAAGCGTTAAGTATTCCACCTGGGGAGTACGCCCGCAAGGGTG--------------------------------------------------------------------------------------------
>107036
---------------------------------TGTCAGCAGCCGCGGTAATACGAAGGGAGCTAGCGTTGCTCGGAATCACTGGGCGTAAAGGGTGCGTAGGCGGGTCTTTAAGTCAGGGGTGAAATCCTGGAGCTCAACTCCAGAACTGCCTTTGATACTGAGGATCTTGAGTTCGGGAGAGGTGAGTGGAACTGCGAGCGTAGAGGTGAAATTCGTAGATATTCGCAAGAACACCAGTGGCGAAGGCGGCTCACTGGCCCGATACTGACGCTGAGGCACGAAAGCGTGGGGAGCAAACAGGATTAGATACCCTGGTAGTCCACGCCGTAAACGTTGAATGCCAGCCGTTAGTTAGTGGCGCAGCTAACGCTTTAAGCATTCCGCCTGGGGAGTACGGTCGCAAGATTA--------------------------------------------------------------------------------------------
>1070563
---------------------------------TGTCAGCAGCCGCGGTAATACGTAGGGGGCAAGCGTTGTCCGGAATTATTGGGCGTAAAGCGCGCGCAGGCGGTTATTTAAGTCTGGTGTTTAATCCTGGGGCTCAACTCCGGGT-CGCCCTGGAAACTGGGTAACTTGAGTACAGAAGAGGAAAGTGGAATTCCACGTGTAGCGGTGAAATGCGTAGAGATGTGGAGGAACACCAGTGGCGAAGGCGACTTTCTGGGCTGTAACTGACGCTGAGGCGCGAAAGCGTGGGGAGCAAACAGGATTAGATACCCTGGTAGTCCACGCCGTAAACGATGAATGCTAGGTGTTAGGTGGTGCCGAAGTTAACACATTAAGCATTCCGCCTGGGGAGTACGGTCGCAAGACTG--------------------------------------------------------------------------------------------
>1070796
---------------------------------TGCCAGCCGCCGCGGTAATACGTAGGGTCCGAGCGTTGTCCGGAATTATTGGGCGTAAAGGGCTCGTAGGCGGTCCGTCACGTCGGGAGTGAAAACTCAGGGCTCAACCCTGAGCTGGCTTCCGATACGGGCGGACTGGAGGTATGCAGGGGAGAATGGAATTCCTGGTGGAGCGGTGGAATGCGCAGATATCAGGAGGAACACCAGTGGCGAAGGCGGTTCTCTGGGCATTACCTGACGCTGAGGAGCGAAAGCGTGGGGAGCAAACAGGCTTAGATACCCTGGTAGTCCACGCCGTAAACGGTGGGCACTAGGTGTGGGGCCGTGCCGTAGCTAACGCATTAAGTGCCCCGCCTGGGGAGTACGGCCGCAAGGCTA--------------------------------------------------------------------------------------------
>10708
---------------------------------TGCCAGCCGCCGCGGTAATACGGAGGGTGCGAGCGTTGTTCGGATTTATTGGGCGTAAAGCGCGTGTAGGCGGTTTGTTAAGTCTGATGTGAAAGCCCCGGGCTCAACCTGGGAAGTGCATTGGATACTGGCAGACTTGAATACGGGAGAGGGTAGTGGAATTCCTGGTGTAGGAGTGAAATCCGTAGATATCAGGAGGAACACCGGTGGCGAAGGCGGCTGCCTGGACCGATATTGACGCTGAGACGCGAAAGCGTGGGTAGCAAACAGGATTAGATACCCTGGTAGTCCACGCCGTAAACGATGAGAACTAGGTGTTGCGCAGTGCCGCAGCTAACGCATTAAGTTCTCCGCCTGGGAAGTACGGTCGCAAGACTA--------------------------------------------------------------------------------------------
>1071316
---------------------------------TGCCAGCCGCCGCGGTAATACGGAGGGTGCAAGCGTTATCCGGATTCACTGGGTTTAAAGGGAGCGTAGGAGGGC-AGGAAGTCAGTGGTGAAATCTTGGGGCTTAACCCCGAAACTGCCGTTGATACTATCTGTCTTGAATACCGTGGAGATGAGCGGAATATGTCATGTAGCGGTGAAATGCTTAGATATGACATAGAACACCAATTGCGAAGGCAGCTCGTTACACGCATATTGACTCTGAGGCTCGAAAGCGTGGGGATCAAACAGGATTAGATACCCTGGTAGTCCACGCCCTAAACGATGAT-ACTCGACATACGCGTGTGTCTGAGCGAAAGCATTAAGTA-TCCACCTGGGAAGTACGACCGCAAGGTTG--------------------------------------------------------------------------------------------
>1071513
---------------------------------TGCCAGCCGCCGCGGTAATACGTAGGGTCCGAGCGTTGTCCGGAATTATTGGGCGTAAAGGGCTCGTAGGCGGTTTGTTGCGTCGGGAGTGAAAACTCAGGGCTTAACTCTGAGCTTGCTTCCGATACGGGCAGACTTGAGGCATTCAGGGGAGAACGGAATTTCTGGTGTAGCGGTGAAATGCGCAGATATCAGAAGGAACACCGGTGGCGAAGGCGGTTCTCTGGGAATGTTCTGACGCTGAGGAGCGAAAGTGTGGGGAGCGAACAGGATTAGATACCCTGGTAGTCCACACCGTAAACGTTGGGCGCTAGGTGT-GGGCCGTGCCGCAGCTAACGCATTAAGCGCCCCGCCTGGGGAGTACGGCCGCAAGGCTA--------------------------------------------------------------------------------------------
>1071699
---------------------------------TGCCAGCAGCCGCGGTAATACGTAGGTGGCAAGCGTTATCCGGAATTATTGGGCGTAAAGCGCGCGTAGGCGGTTTTTTAAGTCTGATGTGAAAGCCCACGGCTCAACCGTGGAG-GGCATTGGAAACTGGAAAACTTGAGTGCAGAAGAGGAAGGTGGAATTCCATGTGTAGCGGTGAAATGCGCAGAGATATGGAGGAACACCAGTGGCGAAGGCGACTTTCTGGTCTGTAACTGACGCTGATGTGCGAAAGCGTGGGGATCAAACAGGATTAGATACCCTGGTAGTCCACGCCGTAAACGATGAGTGCTAAGTGTTAGGTAGTGCTGCAGCTAACGCATTAAGCACTCCGCCTGGGGAGTACGACCGCAAGGTTG--------------------------------------------------------------------------------------------
>1072157
---------------------------------TGCCAGCAGCCGCGGTAAGACGAACCGTGCGAACGTTATTCGGAATCACTGGGCTTAAAGCGCGTGTAGGCGGACCGGCACGTCTGGTGTGAAATCCCCCGGCTCAACCGGGGAAGTGGCACGGATACGACCGGTCTGGAGGGGGGTAGGGGGCGCCGGAACTTCCGGTGGAGCGGTGAAATGCGTTGAGATCGGAAGGAACGCCCGTGGCGAAAGCGGGCGCCTGGACCCCACCTGACGCTGAGACGCGAAAGCCAGGGGAGCGAACGGGATTAGATACCCCGGTAGTCTTGGCCGTAAAC-ATGAGCACTGGGTAGGGGGCCCTGCCGCAGCGAAAGCGTGAAGTGCTCCGCCTGGGGAGTATGGTCGCAAGGCTG--------------------------------------------------------------------------------------------
>1072275
---------------------------------TGTCAGCCGCCGCGGTAATACGAAGGGGGCGAGCGTTGCTCGGAATGACTGGGCGTAAAGGGCGCGTAGGCGGACCGATCAGTCGGGCGTGAAATCCCCGGGCTCAACCCGGGACGTGCGCCCGCGACGGTGGATCTGGAGTGGGGGAGAGGGTCGCGGAATTCCCAGTGTAGAGGTGAAATTCGTAGATATTGGGAAGAACACCGGTGGCGAAAGCGGCGACCTGGCCCTTGACTGACGCTGAGGCGCGACAGCGTGGGGAGCAAACAGGATTAGATACCCTGGTAGTCCACGCCGTAAACGATGTGCGCTGGGTGTCGGGCGGTGCCGCAGCCAACGCGGTAAGCGCACCGCCTGGGGAGTACGGCCGCAAGGTTG--------------------------------------------------------------------------------------------
>107234
---------------------------------TGTCAGCAGCCGCGGTAATACCAGCACCCCGAGTGGTCGGGACGTTTATTGGGCCTAAAGCATCCGTAGCCGGTTCTACAAGTCTTCCGTTAAATCCACCTGCTTAACAGATGGGCTGCGGAAGATACTATAGAGCTAGGAGGCGGGAGAGGCAAGCGGTACTCGATGGGTAGGGGTAAAATCCGTTGATCCATTGAAGACCACCAGTGGCGAAGGCGGCTTGCCAGAAC-GCCTCGACGGTGAGGGATGAAAGCTGGGGGAGCAAACCGGATTAGATACCCGGGTAGTCCCAGCTGTAAACGATGCAGACTCGGTGATGAGCAGTGCCGCAGGGAAGCCGTTAAGTTTGCCGCCTGGGGAGTACGGTCGCAAGACTG--------------------------------------------------------------------------------------------
>1072424
---------------------------------TGCCAGCAGCCGCGGTGATACGTAGGGTCCGAGCGTTGTCCGGAATTATTGGGCGTAAAGGGCTTGTAGGCGGTCCGTCGCGTCAGGAGTGAAAACTCGGGGCTTAACCCCGAGCCTGCTTTTGATACGGGCGGACTAGAGGGATGCAGGGGAGAACGGAATTCCTGGTGGAGCGGTGGAATGCGCAGATATCAGGAGGAACACCGGTGGCGAAGGCGGTTCTCTGGGCATCACCTGACGCTGAGAAGCGAAAGCGTGGGGAGCAAACAGGCTTAGATACCCTGGTAGTCCACGCCGTAAACGGTGGGCACTAGGTGTGGGGCCGTGCCGAAGCTAACGCATTAAGTGCCCCGCCTGGGGAGTACGGCCGCAAGGCTA--------------------------------------------------------------------------------------------
>1072562
---------------------------------TGTCAGCAGCCGCGGTAATACGGAGGGTGCAAGCGTTATCCGGATTTACTGGGTTTAAAGGGTGCGTAGGTGGAC-TAGAAGTCAGTGGTGAAATCTCCGGGCTTAACCCGGAAACTGCCGTTGATACTATTAGTCTTGAATACTTTGGAGGTAAGCGGAATATGTCATGTAGCGGTGAAATGCTTAGATATGACATAGAACACCAATTGCGAAGGCAGCTTACTACACAGTTATTGACACTGAGGCACGAAAGCGTGGGGATCAAACAGGATTAGATACCCTGGTAGTCCACGCCCTAAACGATGAT-ACTCGACATTAGCTAGTGTCTGAGCGAAAGCATTAAGTA-TCCACCTGGGAAGTACGATCGCAAGATTG--------------------------------------------------------------------------------------------
>1072673
---------------------------------TGTCAGCAGCCGCGGTAGTACGGAGGGTCCAAGCGTTATCCGGAATCATTGGGTTTAAAGGGTCCGTAGGCGGTTTTGTAAGTCAGTGGTGAAAGCCCATCGCTCAACGGTGGAACGGCCATTGATACTGCAAGACTTGAATTATTAGGAAGTAACTAGAATATGTAGTGTAGCGGTGAAATGCTTAGATATTACATGGAATACCAATTGCGAAGGCAGGTTACTACTAATGGATTGACGCTGATGGACGAAAGCGTGGGGAGCGAACAGGATTAGATACCCTGGTAGTCCACGCCGTAAACGATGGATACTAGCTGTTCGGGAGTGGCTAAGCGAAAGTGATAAGTATCCCACCTGGGGAGTACGTTCGCAAGAATG--------------------------------------------------------------------------------------------
>107275
---------------------------------TGTCAGCCGCCGCGGTAATACGAAGGGTGCAAGCGTTACTCGGAATTACTGGGCGTAAAGCGTGCGTAGGTGGTTTGTTAAGTCTGTCGTGAAATCCCCGGGCTCAACCTGGGAATGGCGATGGATACTGGCAAGCTAGAGTGAGGTAGAGGAGAGTGGAATTCCCGGTGTAGCAGTGAAATGCGTAGAGATCGGGAGGAACATCAGTTGCGAAGGCGGCTCTCTGGACCATCACTGACACTGAGGCACGAAAGCGTGGGGAGCAAACAGGATTAGATACCCTGGTAGTCCACGCCCTAAACGATGCGAACTGGACGTTGGGCAGTGTCGAAGCTAACGCGTTAAGTTCGCCGCCTGGGGAGTACGGTCGCAAGACTG--------------------------------------------------------------------------------------------
>1072784
---------------------------------TGTCAGCCGCCGCGGTAATACGTAGGGTGCAAGCGTTGTCCGGAATTATTGGGCGTAAAGAGCTCGTAGGCGGTTTGTCGCGTCTGCTGTGAAATCCCGAGGCTCAACCTCGGGTCTGCAGTGGGTACGGGCAGACTAGAGTGCGGTAGGGGAGATTGGAATTCCTGGTGTAGCGGTGGAATGCGCAGATATCAGGAGGAACACCGATGGCGAAGGCAGATCTCTGGGCCGTAACTGACGCTGAGGAGCGAAAGCATGGGGAGCGAACAGGATTAGATACCCTGGTAGTCCATGCCGTAAACGTTGGGAACTAGATGTAGGGCTGTGTCGCAGCTAACGCATTAAGTTCCCCGCCTGGGGAGTACGGCCGCAAGGCTA--------------------------------------------------------------------------------------------
>1072787
---------------------------------TGCCAGCAGCCGCGGTAATACGAAGGGTGCAAGCGTTACTCGGAATTACTGGGCGTAAAGCGTGCGTAGGTGGTCTGCTAAGTCTGATGTGAAAGCCCTGGGCTCAACCTGGGAATGGCATTGGAAACTGGCGGGCTAGAGTGCGGTAGAGGGTAGTGGAATTCCCGGTGTAGCAGTGAAATGCGTAGAGATCGGGAGGAACATTCGTGGCGAAGGCGGCTACCTGGACCAGCACTGACACTGAGGCACGAAAGCGTGGGGAGCAAACAGGATTAGATACCCTGGTAGTCCACGCCCTAAACGATGCGAACTGGAGGTTGGGCAGTCTCGAAGCTAACGCGTTAAGTTCGCCGCCTGGGGAGTACGGTCGCAAGACTG--------------------------------------------------------------------------------------------
>1072801
---------------------------------TGTCAGCAGCCGCGGTAATACGTAGGGTGCGAGCGTTGTCCGGAATTATTGGGCGTAAAGAGCTCGTAGGCGGTCTGTCGCGTCGAATGTGAAAACCCGGGGCTCAACTCCGGGCTTGCATTCGATACGGGCAGACTAGAGTTCGGTAGGGGAGACTGGAATTCCTGGTGTAGCGGTGAAATGCGCAGATATCAGGAGGAACACCGGTGGCGAAGGCGGGTCTCTGGGCCGATACTGACGCTGAGGAGCGAAAGCGTGGGGAGCAAACAGGATTAGATACCCTGGTAGTCCACGCCGTAAACGGTGGGCGCTAGGTGTGGGGCTGTGCCGCAGCTAACGCATTAAGCGCCCCGCCTGGGGAGTACGGCCGCAAGGCTA--------------------------------------------------------------------------------------------
>1072854
---------------------------------TGTCAGCAGCCGCGGTAATACGTAGGGTGCAAGCATTGTCCGGATTTATTGGGCGTAAAGAGCTCGTAGGCGGCTTGTCACGTCGGGTGTGAAAACTCGGGGCTCAACCCCGAGCCTGCACTCGATACGGGCTAGCTAGAGTGTTGCAGGGGAGACTGGAATTCCTGGTGTAGCGGTGAAATGCGCAGATATCAGGAGGAACACCGGTGGCGAAGGCGGGTCTCTGGGCAACTACTGACGCTGAGGAGCGAAAGCGTGGGGAGCGAACAGGATTAGATACCCTGGTAGTCCACGCCGTAAACGTTGGGCGCTAGGTGTGGGGCCGTGCCGTAGCTAACGCATTAAGCGCCCCGCCTGGGGAGTACGGCCGCAAGGCTA--------------------------------------------------------------------------------------------
>1072934
---------------------------------TGCCAGCAGCCGCGGTAATACGAAGGGGGCTAGCGTTGCTCGGAATGACTGGGCGTAAAGGGCGCGTAGGCGTTTGCCA-AGTTAGATGTGAAATTCCTGGGCTCAACCTGGGGACTGCATTTGATAC-TGCAGGCTTGATATGGA-AGAGGGTCGTGGAATTCCCAGTGTAGAGGTGAAATTCGTAGATATTGGGAAGAACACCGGTGGCGAAGGCGGCGACCTGG-TCCTTACTGACGCTGAGGCGCGAAAGCGTGGGGAGCAAACAGGATTAGATACCCTGGTAGTCCACGCCGTAAACGATGTGTGCTGGATGTGGGTCAGTGTCGTAGCTAACGCGATAAGCACACCGCCTGGGGAGTACGGCCGCAAGGTTG--------------------------------------------------------------------------------------------
>1073276
---------------------------------TGTCAGCAGCCGCGGTAATACGTAGGTCCCGAGCGTTATCCGGATTTATTGGGCGTAAAGCGAGCGCAGGCGGTTAGATAAGTCTGAAGTTAAAGGCTGTGGCTTAACCATAGTA-CGCTTTGGAAACTGTTTAACTTGAGTGCAAGAGGGGGGAGTGGAATTCCATGTGTAGCGGTGAAATGCGTAGATATATGGAGGAACACCGGTGGCGAAAGCGGCTCTCTGGCTTGTAACTGACGCTGAGGCTCGAAAGCGTGGGGAGCAAACAGGATTAGATACCCTGGTAGTCCACGCCGTAAACGATGAGTGCTAGGTGTTGG-CAGTGCCGCAGCTAACGCATTAAGCACTCCGCCTGGGGAGTACGACCGCAAGGTTG--------------------------------------------------------------------------------------------
>1073359
---------------------------------TGTCAGCAGCCGCGGTAATACGGAGGGTGCAAGCGTTATCCGGATTCACTGGGTTTAAAGGGTGCGTAGGAGGGC-AGGAAGTCAGTGGTGAAATCTCCGAGCTTAACTTGGGAACTGCCGTTGATACTATCTGTCTTGAATATTGTGGAGGTGAGCGGAATATGTCATGTAGCGGTGAAATGCTTAGATATGACATAGAACACCAATTGCGAAGGCAGCTCGCTACACATATATTGACTCTGAGGCACGAAAGCGTGGGGATCAAACAGGATTAGATACCCTGGTAGTCCACGCCCTAAACGATGAT-ACTCGACATACGCGTGTGTCTGAGCGAAAGCATTAAGTA-TCCACCTGGGAAGTACGACCGCAAGGTTG--------------------------------------------------------------------------------------------
>1073436
---------------------------------TGTCAGCAGCCGCGGTAATACGTAGGTGGCAAGCGTTATCCGGAATTATTGGGCGTAAAGCGCGCGTAGGCGGTTTCTTAAGTCTGATGTGAAAGCCCACGGCTCAACCGTGGAG-GGCATTGGAAACTGGGAAACTTGAGTGCAGGAGAGGAAAGTGGAATTCCATGTGTAGCGGTGAAATGCGCAGAGATATGGAGGAACACCAGTGGCGAAGGCGACTTTCTGGTCTGCAACTGACGCTGACGTGCGAAAGCGTGGGGATCAAACAGGATTAGATCCCCTGGTAGTCCACGCCGTAAACGATGAGTGCTAAGTGTTAGGTAGTGCTGCAGCTAACGCATTAAGTTATCCGCCTGGGGAGTACGGCCGCAAGGTTA--------------------------------------------------------------------------------------------
>107349
---------------------------------TGTCAGCCGCCGCGGTAATACGAGGGGGGCAAGCGTTGTTCGGAATTATTGGGCGTAAAGCGTGCGCAGGCGGTTTTGTAAGACGGATGTGAAATCCCCGGGCTTAACCTGGGAACTGCATTCGTGACTGCAAGGCTAGAGGATGGCAGAGGGGGGTAGAATTCCACGTGTAGCAGTGAAATGCGTAGAGATGTGGAGGAATACCGATGGCGAAGGCAGCCCCCTGGGCCAATACTGACGCTCATGCACGAAAGCGTGGGGAGCAAACAGGATTAGATACCCTGGTAGTCCACGCCCTAAACGATGTCAACTAGTTGTTGGGTAGTAACGAAGCTAACGCGTGAAGTTGACCGCCTGGGGAGTACGGTCGCAAGATTA--------------------------------------------------------------------------------------------
>1073608
---------------------------------TGCCAGCAGCCGCGGTAATACGTAGGGTGCGAGCGTTGTTCGGAATTACTGGGCGTAAAGCGTACGTAGGTGGCGGATTAAGTGAA-TGTTAAAGCCTGAGGCTCAACCTCAGAGATGCATTCGATACTGGTTTGCTAGAGGGTGATAGAGGAAAGTGGAATTCCCAGTGTAGCGGTGAAATGCGTAGATATTGGGAGGAACATCAGTAGCGAAGGCGACTTTCTGGGTCACACCTGACACTGAGGTACGAAAGCGTGGGGAGCAAACGGGATTAGATACCCCGGTAGTCCACGCTGTAAACGATGGATGCTAGGTGTAGCGCTGTGCCGTAGCTAACGCGTTAAGCATCCCGCCTGGGGAGTACGCACGCAAGTGTG--------------------------------------------------------------------------------------------
>1074016
---------------------------------TGCCAGCAGCCGCGGTAATACGTAGGGTGCAAGCGTTAATCGGAATTACTGGGCGTAAAGCGTGCGCAGGCGGTTTTGTAAGTTTGTCGTGAAATCCCCGGGCTCAACCTGGGAATGGCGATGAAGACTGCAAGGCTAGAATCTGGCAGAGGGGGGTAGAATTCCACGTGTAGCAGTGAAATGCGTAGAGATGTGGAGGAACACCGATGGCGAAGGCAGCCCCCTGGGTCAAGATTGACGCTCATGCACGAAAGCGTGGG-AGCAAACAGGATTAGATACCCTGGTAGTCCACGCCCTAAACGATGTCTACTAGTTGTCGGGTGGTAACGCAGCTAACGCGTGAAGTAGACCGCCTGGGGAGTACGGTCGCAAGATTA--------------------------------------------------------------------------------------------
>1074210
---------------------------------TGTCAGCCGCCGCGGTAATACGTAGGTGGCAAGCGTTGTCCGGAATTATTGGGCGTAAAGCGCGCGCAGGTGGTTTAATAAGTCTGATGTGAAAGCCCACGGCTCAACCGTGGAG-GGCATTGGAAACTGTTAAACTTGAGTGCAGGAGAGAAAAGTGGAATTCCTAGTGTAGCGGTGAAATGCGTAGAGATTAGGAGGAACACCAGTGGCGAAGGCGGCTTTTTGGCCTGTAACTGACACTGAGGCGCGAAAGCGTGGGGAGAAAACAGGATGAGATCCCCTGGTAGTCCACGCCGTAAACGATGAGTGCTAAGTGTTGGGCAGTGCTGCAGATAACGCATTAAGCACTCCGCCTGGGGAGTACGACCGCAAGGTTG--------------------------------------------------------------------------------------------
>1074356
---------------------------------TGTCAGCCGCCGCGGTAATACGGAGGGTGCAAGCGTTATCCGGATTCACTGGGTTTAAAGGGTGCGTAGGCGGGCAGGTAAGTCAGTGGTGAAATCTCTAAGCTTAACTTGGAAATTGCCATTGATACTATCTATCTTGAATATCGTTGAGGTTTGCGGAATATGTCATGTAGCGGTGAAATGCTTAGAGATGACATAGAACACCTATTGCGAAGGCAGCAGGCTAAACGAAGATTGACGCTGAGGCACGAAAGCGTGGGGATCAAACAGGATTAGATACCCTGGTAGTCCACGCCCTAAACGATGATTACTCGACGTTGGCCAGCGTCTGAGCGAAAGCATTAAGTAATCCACCTGGGAAGTACGACCGCAAGGTTG--------------------------------------------------------------------------------------------
>1074434
---------------------------------TGTCAGCAGCCGCGGTAAGACGTAGGGCGCGAGCGTTGTCCGGATTTATTGGGCGTAAAGAGCTCGTAGGCGGCTTGTTACGTCGTTCGTGAAATCTCAGGGCTCAACCCTGAGCTTGCGGTCGATACGGGCAGGCTAGAGTTCGGTAGGGGAGACTGGAATTCCTGGTGTAGCGGTGAAATGCGCAGATATCAGGAGGAACACCGGTGGCGAAGGCGGGTCTCTGGGCCGATACTGACGCTGAGGAGCGAAAGCGTGGGGAGCGAACAGGATTAGATACCCTGGTAGTCCACGCTGTAAACGTTGGGCGCTAGGTGTGGGGCTGTGCCGCAGCTAACGCATTAAGCGCCCCGCCTGGGGAGTACGGCCGCAAGGCTA--------------------------------------------------------------------------------------------
>107450
---------------------------------TGTCAGCAGCCGCGGTAATACGTAGGGAGCGAGCGTTATCCGGATTTACTGGGTGTAAAGGGCGTGTAGGCGGGACAACAAGTCAGATGTGAAAGCACGGGGCTCAACTCCGTGTCTGCATTTGAAACTGTAGTTCTTGAGTGCTGGAGAGGCTAACGGAACTCCTAGTGTAGCGGTGAAATGCGTAGATATTAGGAAGAACACCAGTGGCGAAGGCGGTTAGCTGGACAGTAACTGACGCTGAGGCGCGAAAGCGTGGGTAGCAAACAGGATTAGATACCCTGGTAGTCCACGCAGTAAACGATGGATACTAGGTGTGC-GGCGTGCCGCACA-AACGCAATAAGTATCCCACCTGGGGAGTACGATCGCAAGGTTG--------------------------------------------------------------------------------------------
>107461
---------------------------------TGCCAGCAGCCGCGGTAATACGAAGGGGGCTAGCGTTGTTCGGAATCACTGGGCGTAAAGCGCACGTAGGCGGATTTTTAAGTCAGGGGTGAAAGCCTGGAGCTCAACTCCAGAACTGCCTTTGATACTGGAAGTCTTGAGTCCGGTAGAGGTGAGTGGAACTGCTAGTGTAGAGGTGAAATTCGTAGATATTAGCAAGAACACCAGTG-CGAAG-CGGCTCACTGGACC-GGACTGACGCTGAGGTGCGAAAGCGTGGGGAGCAAACAGGATTAGATACCCTGGTAGTCCACGCTGTAAACGATGGAAGCCAGCCGTCGGCCGGTGGCGCAGCTAACGCATTAAGCTTCCCGCCTGGGGAGTACGGTCGCAAGATTA--------------------------------------------------------------------------------------------
>1074625
---------------------------------TGTCAGCCGCCGCGGTAATACGTAGGGTGCGAGCGTTGTCCGGAATTATTGGGCGTAAAGAGCTCGTAGGCGGTCTGTCGCGTCTGCTGTGAAAACCCGAGGCTCAACCTCGGGCCTGCAGTGGGTACGGGCAGACTAGAGTGCGGTAGGGGAGATTGGAATTCCTGGTGTAGCGGTGGAATGCGCAGATATCAGGAGGAACACCGATGGCGAAGGCAGATCTCTGGGCCGTAACTGACGCTGAGGAGCGAAAGGT-GGGGAGCGGACAGGATTAGATACCCGGGTAGTCCACGCCGTAAACGTTGGGAACTAGATGTGGGGCCGTGTCGCAGCTAACG-ATTAAGTTCCCCGCCTGGGGAGTACGGCCGCAAGGCTA--------------------------------------------------------------------------------------------
>1074711
---------------------------------TGTCAGCAGCCGCGGTAAGACGAACCGTGCGAACGTTGTTCGGAATCACTGGGCTTAAAGGGCGCGTAGGCGGGCTCAAAAGTCAGGGGTGAAATCCCACGGCTCAACCGTGGAAGTGCCTTTGATACTGTGAGTCTCGAGGGAGGTAGGGGCGTGCGGAACTTCCGGTGGAGCGGTGAAATGCGTAGATATCGGAAGGAACACCGGTGGCGAAAGCGGCGCGCTGGACCTCTTCTGACGCTGAGGCGCGAAAGCCAGGGGAGCAAACGGGATTAGATACCCCGGTAGTCCTGGCCCTAAACGATGGGTACTAGGTAGT-GGCACTGCCGAAGCAAAAGTGATAAGTACCCCGCCTGGGGAGTATGGTCGCAAGGCTG--------------------------------------------------------------------------------------------
>1074801
---------------------------------TGTCAGCAGCCGCGGTAATACGGAGGGAGCTAGCGTTATTCGGAATTACTGGGCGTAAAGCGCACGTAGGCGGTTTG-TAAGTAAGAGGTGAAAGCCCAGAGCTCAACTCTGGAATTGCCTTTAG-ACTGCA-TCCTTGAA-TCTGGAGAGGTCAGTGGAATTCCGAGTGTAGAGGTGAAATTCGTAGATATTCGGAAGAACACCAGTGGCGAAGGCGGCTGACTGGAC-AGTATTGACGCTGAGGTGCGAAAGCGT-GGGAGC-AACAGGATTAGATACCCTGGTAGTCCACGCCGTAAACGATGATAA-TAGCTGTCCGGGGGTGGCGCAGCTAACGCATTAAGTTATCCGCCTGGGGAGTACGGCCGCAAGGTTA--------------------------------------------------------------------------------------------
>107501
---------------------------------TGTCAGCAGCCGCGGTAATACGGAGGGTGCAAGCGTTATCCGGATTTATTGGGCTTAAAGGGTCCGCAGGCGGATCTGTAAGTCAGTGGTGAAATCTCACAGCTTAACTGGGAAACTGCCATTGATACTGCATGTCTTGAGTAAATTTGAAGTGGCTGGAATAAGTAGTGTAGCGGTGAAATGCATAGATATTACTTAGAACACCAATTGCGAAGGCAGGTCACTAAGATTTAACTGACGCTGATGGACGAAAGCGTGGGGAGCGAACAGGATTAGATACCCTGGTAGTCCACGCCGTAAACGATGCTAACTCGTTTTTGGGCAGAGACTAAGCGAAAGTGATAAGTTAGCCGCCTGGGGAGTACGTTCGCAAGAATG--------------------------------------------------------------------------------------------
>107523
---------------------------------TGCCAGCAGCCGCGGTAATACGTAGGGTGCAAGCGTTAATCGGAATTACTGGGCGTAAAGCGTGCGCAGGCGGTGATGTAAGACAGTTGTGAAATCCCCGGGCTCAACCTGGGAACTGCATCTGTGACTGCATCGCTAGAGTACGGTAGAGGGGGATGGAATTCCGCGTGTAGCAGTGAAATGCGTAGATATGCGGAGGAACACCGATGGCGAAGGCAATCCCCTGGACCTGTACTGACGCTCATGCACGAAAGCGTGGGGAGCAAACAGGATTAGATACCCTGGTAGTCCACGCCCTAAACGATGTCAACTGGTTGTTGGGCAGTAACGAAGCTAACGCGTGAAGTTGACCGCCTGGGGAGTACGGCCGCAAGGTTG--------------------------------------------------------------------------------------------
>1075307
---------------------------------TGTCAGCCGCCGCGGTAATACGGAGGATACGAGCGTTATCCGGATTTATTGGGTTTAAAGAGTGCGCAGGTGGTCCTGCAAGTCAGTGGTGAAAAGCTGAGGCTCAACCTCAGCCTTGCCGTTGAAACTGCAAGACTTGAGAGTACATGATGTGGGCGGAATGCGTAGTGTAGCGGTGAAATGCATAGATATTACGCAGAACTCCGATTGCGAAGGCAGCTCACAAAGGTATATCTGACACTGAGGCACGAAAGCGTGGGGAGCAAACAGGATTAGATACCCTGGTAGTCCACGCCGTAAACGATGATTACTCGAAGTATGCATGTTCCA-AGCGAAAGTGATAAGTAATCCACCTGGGGAGTACGCCGGCAACGGTG--------------------------------------------------------------------------------------------
>1075351
---------------------------------TGTCAGCCGCCGCGGTAATACGGAGGGTGCAAGCGTTGTTCGGATTTACTGGGCGTAAAGCGCGCGCAGGTGGA-GAACAAGTCGGAAGTGAAATCTCGAGGCTCAACCTCGAGGCTGCTCCCGAAACTGTTCGTCTAGGGACTGGTAGAGGCTGGTAGAATTCCCGGTGTA-CGGTGGAATGCGTAGAGATCGGGAAGAATACCTGTGGCGAAGGCGGCCAGCTGGGCC-AGTCCGACACTGAGGCGCGAAAGCGTGGGGAGCAAACAGGATTAGATACCCTGGTAGTCCACGCCGTAAACGATGGGCACTAGGCGC-GGTCAGTGCCGTAGCTAACGCGATAAGTGCCCCGCCTGGGGAGTACGGCCGCAAGGCTG--------------------------------------------------------------------------------------------
>1075732
---------------------------------TGTCAGCAGCCGCGGTAATACGTAGGGCGCGAGCGTTGTCCGGAATTATTGGGCGTAAAGAGCTCGTAGGCGGCTGGTTGCGTCTGCTGTGAAATCCCGGGGCTTAACCCCGGGCGTGCAGTGGATACGGGCCGGCTGGAGGCAGGCAGGGGAGAATGGAATTCCCGGTGTAGCGGTGAAATGCGCAGATATCGGGAGGAACACCGGTGGCGAAGGCGGTTCTCTGGGCCTGTACTGACGCTGAGGAGCGAAAGCGTGGGGAGCGAACAGGATTAGATACCCTGGTAGTCCACGCCGTAAACGTTGGGCGCTAGGTGTGGGTCTGTGCCGCAGCTAACGCATTAAGCGCCCCGCCTGGGGAGTACGGCCGCAAGGCTA--------------------------------------------------------------------------------------------
>1075821
---------------------------------TGCCAGCAGCCGCGGTAATACGTAGGTGACAAGCGTTGTCCGGATTTATTGGGCGTAAAGGGAGCGCAGGCG-TCTGTTAAGTCTAATGTGAAAGCCCACGGCTTAACCGTGGAA-CGCATTGGAAACTGACAGACTTGAATGTAGAAGAGGAAAATGGAATTCCAAGTGTAGCGGTGGAATGCGTAGATATTTGGAGGAACACCAGTGGCGAAGGCGATTTTCTGGTCTAACATTGACGCTGAGGCTCGAAAGCGTGGGGAGCGAACAGGATTAGATACCCTGGTAGTCCACGCCGTAAACGATGAGTGCTAAGTGTTGGGCGGTGCTGGAGCTAACGTATTAAGCACTCCGCCTGGGGATTACGACCGCAAGGTTG--------------------------------------------------------------------------------------------
>1075891
---------------------------------TGCCAGCCGCCGCGGTAATACGTAGGTGGCAAGCGTTATCCGGAATTATTGGGCGTAAAGCGCGCGTAGGCGGTTTTTTAAGTCTGATGTGAAAGCCCACGGCTCAACCGTGGAG-GGCATTGGAAACTGGAAAACTTGAGTGCAGAAGAGGAAAGTGGAATTCCATGTGTAGCGGTGAAATGCGCAGAGATATGGAGGGACACCAGTTGCGAAGGCGACTTTCTGGTCTGTAACTGACGCTGATGTGCGAAAGCGTGGGGGTCAAACAGGATTAGATACCCTGGTAGTCCACGGCGGAAACGATGAGTGCTAAGTGTTAGGTAGTGCTGCAGCTAACGCATTAAGCACTCCGCCTGGGGAGTACGACCGCAAGGTTG--------------------------------------------------------------------------------------------
>1076279
---------------------------------TGCCAGCAGCCGCGGTAATACGGAGGGTGCAAGCGTTGTCCGGATTTATTGGGTTTAAAGGGTGCGTAGGTGGTGTCTTAAGTCTGGTTTGAAAGCAGGCGGCTTAACCGTCTGATGTGGCTGGAAACTGGGGCACTTGAATGGGTTGGCGGTAGCCGGAACGGGTCATGTAGCGGTGAAATGCATAGATATGACCCAGAACACCGATTGCGAAGGCAGGCTACTACGACTTGATTGACACTGAGGCACGAGAGCATGGGTAGCGAACAGGATTAGATACCCTGGTAGTCCATGCCGTAAACGATGATTACTGGCTGTATGCGTGTGGCTGAGCGAAAGCGTTAAGTAATCCACCTGGGGAGTACGCTGGCAACAGTG--------------------------------------------------------------------------------------------
>1076316
---------------------------------TGCCAGCAGCCGCGGTAATACGTAGGTGGCAAGCGTTATCCGGAATTATTGGGCGTAAAGCGCGCGTAGGCGGTTTCTTAAGTCTGATGTGAAAGCCCACGGCTCAACCGTGGAG-GGCATTGGAAACTGGGAAACTTGAGTGCAGGAGAGGAAAGTGGAATTCCATGTGTAGCGGTGAAATGCGCAGAGATATGGAGGAACACCAGTGGCGAAGGCGACTTTCTGGTCTGCAACTGACGCTGATGTGCGAAAGCGTGGGGATCAAACAGGATTAGATACCCTGGTAGTCCACGCCGTAAACGATGAGTGCTAAGTGTTAGGTAGTGCTGCAGCTAACGCATTAAGCACTCCGCCTGGGGAGTACGACCGCAAGGTTG--------------------------------------------------------------------------------------------
>1076405
---------------------------------TGTCAGCCGCC-CGGTAATACGGAGGGTGCAAGCGTTATCCGGATTCACTGGGTTTAA-GGGTGCGTAG-CGGGTAGGTAAGTCAGTGGTGAAATCTCCGAGCTTAACTTGGAAACTGCCGTTGATACTATCTATCTTGAATGCTGTGGAGGTTAGCGGAATATGTCATGTAGCGGTGAAATGCTTAGATATGACATAGAACACCAATTGCGAAGGCAGCTAGCTACACAGTTATTGACGCTGATGCACGAAAGCGTGGGGATCAAACAGGATTAGATACCCTGGTAGTCCACGCCCTAAACGATGGATACTCGACATACGCGTGTGTCTGAGCGAAAGCATTAAGTAATCCACCTGGGA-GTACGACCGCAAGGTTG--------------------------------------------------------------------------------------------
>1076413
----------------------------------GTCAGCAG-CGCGGTAATACGGAAGGTCCAGGCGTTATCCGGATTTATTGGGTTTAAAGGGAGCGTAGGCGGATTATTAAGTCAGTGGTGAAAGA-CGTGGCTCAACCATGTT-A-GCCATTGAAACTGGTA-TCTTGTGTGCAGACAGGGATGCTGGAACTCGTGGTGTAGCGGTGAAATGCTTAGATATCACGATGAACTCCGATCGCGAAGGCAGGTGTCCGGGCTGCAACTGACGCTGAGGCTCGAAAGTGTGGGTATCAGACAGGATTAGATACCCTGGTAGTCCACACAGTAAACGATGTATACTCGCGGTTTGCAAGCCGCCAAGCGAAAGCATTAAGTATACCACCTGGGGAGTACGCCGGCAACGGTG--------------------------------------------------------------------------------------------
>107651
---------------------------------TGCCAGCCGCCGCGGTAATACGTAGGGGGCGAGCGTTGTCCGAAGTTACTGGGCGTAAAGCGCGCGTAGGCTGTCTCTTAAGTTTGGGGTGAAAGGTTACGGCTCAACCGGAACAGTGCCTTGAATACTGGGAGACTTGAATCTGGCAGAGGATAGTGGAATTCCTGGTGTAGCGGTGAAATGCGTAGATATCAGGAGGAACACCCATGGCGAAGGCAGCTATCTGGGCTAAGATTGACGCTGAGGTGCGAAAGCGTGGGGAGCGAACGGGATTAGATACCCCGGTAGTCCACGCCGTAAACGATGAGTGCTAGGTGTTCGGGGGTGCCGTCGCTAACGCATTAAGCACTCCGCCTGGGGAGTACGGCCGCAAGGTTG--------------------------------------------------------------------------------------------
>107652
---------------------------------TGCCAGCCGCCGCGGTAATACGTAGGTGGCAAGCGTTGTCCGGAATTATTGGGCGTAAAGCGCGCGCAGGCGGTACTTTAAGTCTGATGTGAAAGCCCACGGCTCAACCGTGGAG-GGCATTGGAAACTGGGGGACTTGAGTGCAGAAGAGGAAAGCGGAATTCCACGTGTAGCGGTGAAATGCGTAGATATGTGGAGGAACACCAGTGGCGAAGGCGGCTTTCTGGTCTGTAACTGACGCTGAGGCGCGAAAGCGTGGGGAGCAAACAGGATTAGATACCCTGGTAGTCCACGCCGTAAACGATGAGTGCTAAGTGTAGAGTAGTGCTGCAGCAAACGCATTAAGCACTCCGCCTGGGGAGTACGGCCGCAAGGCTG--------------------------------------------------------------------------------------------
>1076528
---------------------------------TGTCAGCAGCCGCGGTAATACGTAGGTGGCAAGCGTTATCCAGAATTATTGGGCGTAAAGCGCGCGTAGGCGGTTTTTTAAGTCTGATGTGAAATCCCACGGCTCAACCGTGGGG-GGCATTGGAAACTGGAAAACTTGAGTGCAGAAGAGGAAAGTGGAATTCCATGTGTAGCGGTGAAATGCGCAGAGATATGGAGGAACACCAGTGGCGAAGGCGACTTTCTGGTCTGTAACTGACGCTGATGTGCGAAAGCGTGGGGATCAAACAGGATTAGATACCCTGGTAGTCCACGCCGTAAACGATGAGTGCTAAGTGTTAGGTAGTGCTGCAGCTAACGCATTAAGCACTCCGCCTGGGGAGTACGACCGCAAGGTTG--------------------------------------------------------------------------------------------
>1076587
---------------------------------TGTCAGCCGCCGCGGTAATACGTAGGGGGCAAGCGTTATCCGGATTTACTGGGTGTAAAGGGAGCGTAGACGGCTGTGCAAGTCTGAAGTGAAAG-GCTGGGCTCAACCTGTGGACTGCTTTGGAAACTGTGCAGCTAGAGTGTCGGAGAGGTAAGTGGAATTCCTAGTGTAGCGTG-AAATGCGTAGATATTAGGAGGAACACCAGTGGCGAAGGCGGCTTACTGGACGATGACTGACGTTGAGGCTCGAAAGCGTGGGGAGCAAACAGGATTAGATACCCTGGTAGTCCACGCCGTAAACGATGACTGCTAGGTGTCGGGCGGTGCCGCAGCTAACGCAATAAGCAGTCCACCTGGGGAGTACGTTCGCAAGAATG--------------------------------------------------------------------------------------------
>1076759
---------------------------------TGTCAGCCGCCGCGGTAATACGAAGGGGGCTAGCGTTGCTCGGAATGACTGGGCGTAAAGGGCGCGTAGGCGGCACACATAGTCAGGCGTGAAATTCCTGGGCTTAACCTGGGGGCTGCGTTTGATACATGTGAGCTAGAGGATGGAAGAGGCTCGTGGAATTCCCAGTGTAGAGGTGAAATTCGTAGATATTGGGGAGAACACCGGTGGCGAAGGCGGCGAGCTGGTCCATTACTGACGCTGAGGCGCGAAAGCGTGGGGAGCAAACAGGATTAGATACCCTGGTAGTCCACGCTGTAAACGATGTGCGCTGGATGTTGGGCAGTGTCGTAGCTAACGCGATAAGCGCACCGCCTGGGGAGTACGGCCGCAAGGTTG--------------------------------------------------------------------------------------------
>1076969
---------------------------------TGTCAGCAGCCGCGGTAATACGTAGGTCCCGAGCGTTGTCCGGATTTATTGGGCGTAAAGCGAGCGCAGGCGGTTCTTTAAGTCTGAAGTTAAAGGCAGTGGCTTAACCATTGTA-CGCTTTGGAAACTGGAGGACTTGAGTGCAGAAGGGGAGAGTGGAATTCCATGTGTAGCGGTGAAATGCGTAGATATATGGAGGAACACCGGTGGCGAAAGCGGCTCTCTGGTCTGTAACTGACGCTGAGGCTCGAAAGCGTGGGGAGCAAACAGGATTAGATACCCTGGTAGTCCACGCCGTAAACGATGAGTGCTAGGTGTTAG-TAGTGCCGCAGCTAACGCATTAAGCACTCCGCCTGGGGAGTACGACCGCAAGGTTG--------------------------------------------------------------------------------------------
>1077190
---------------------------------TGCCAGCAGCCGCGGTAATACAGAGACTGCGAGCGTTATTCGGATTCACTGGGCGTAAAGGGTGCGCAGGCGGCCGAGTGTGTTAGGCGTGAAAGCCCGAGGCTTAACCTCGGAATTGCACCTAAAACTACTTGGCTAGAGTACTGGAGAGGGAAACGGAATTCACGGTGTAGCAGTGAAATGCGTAGATATCGTGAGGAACACCAGAGGCGAAGGCGGTTTCCTGGACAGTTACTGACGCTCAGGCACGAAAGCGTGGGGAGCAAAAGGGATTAGATACCCCTGTAGTCCACGCCCTAAACGGTGCACACTAGGTCTTGGCCAGGGCCCAAGCTAACGCGTTAAGTGTGCCGCCTGAGGACTACGGCCGCAAGGCTA--------------------------------------------------------------------------------------------
>1077373
---------------------------------TGTCAGCAGCCGCGGTAATACGGAAGGTCCGGGCGTTATCCGGATTTATTGGGTTTAAAGGGAGCGTAGGCCGCCAGGTAAGCGTGTTGTGAAATGTACCGGCTCAACCGGTGAATTGCAGCGCGAACTGTCTGGCTTGAGTGCACGGTAAGCAGGCGGAATTCATGGTGTAGCGGTGAAATGCTTAGATATCATGAGGAACTCCGATTGCGAAGGCAGCTTGCTGCAGTGCGACTGACGCTGATGCTCGAAGGTGCGGGTACCAAACAGGATTAGATACCCTGGTAGTCCGCACGGTAAACGATGGATGCCC-GCTTCCGCGGGTGGCCAAGCGAAAGCGTTAAGCATCCCACCTGGGGAGTACGCCGGCAACGGTG--------------------------------------------------------------------------------------------
>1077505
---------------------------------TGCCAGCAGCCGCGGTAATACGGAGGGTGCAAGCGTTATCCGGATTCACTGGGTTTAAAGGGTGTGTAGGCGGGTATTTAAGTCAGTGGTGAAATCTCCAGGCTCAACCTGGAAACTGCCATTGATACTATATATCTTGAATACTGTTGAGGTAGGCGGAATATATCATGTAGCGGTGAAATGCATAGATATGATATAGAACACCGATTGCGAAGGCAGCTTACTAAACAGTTATTGACGCTGAGGCACGAAAGCGTGGGGATCAAACAGGATTAGATACCCTGGTAGTCCACGCCCTAAACGATGATTACTCGACATACGCGTGTGTCTGAGCGAAAGCATTAAGTAATCCACCTGGGAAGTACGACCGCAAGGTTG--------------------------------------------------------------------------------------------
>107784
---------------------------------TGCCAGCCGCCGCGGTAATACGTAGGTGGCAAGCGTTGTCCGGATTTATTGGGCGTAAAGCGCGCGCAGGCGGAATGATACGTCTGATGTGAAAGCCCACGGCTCAACCGTGGAACTGCATCGGAAACTGTCATTCTTGAGTGCAGTAGAGGAGAGTGGAATTCCATGTGTAGCGGTGGAATGCGTAGATATATGGAAGAACACCAGTGGCGAAGGCGGCTCTCTGGTCTGCAACTGACGCTGAGGCTCGAAAGCATGGGTAGCGAACAGGATTAGATACCCTGGTAGTCCATGCCGTAAACGATGAGCGCTAGGTGTTGGGCAGTGCCGCAGCAAACGCATTAAGCGCTCCGCCTGGGGAGTACGACCGCAAGGTTG--------------------------------------------------------------------------------------------
>1077852
---------------------------------TGCCAGCAGCCGCGGTAATACGTAGGTGGCAAGCGTTGTCCGGATTTACTGGGCGTAAAGGGCAAGCAGGCGGATTGTTAAGTAGAAAGTGAAAGGTCGGGGCTCAACCCCAACATTGCTTCCTATACTGGCTATCTTGAGTCCCGGAGAGGAAAGCGGAACGACACGTGTAGCGGTGAAATGCGTTGATATGTGTCGGAACACCAATGGCGAAGGCAGCTTTCTGGACGGGTACTGACGCTCAGGCGCGAAAGCCGAGGTAGCGAACAGGATTAGATACCCTGGTAGTCTCGGCCCTAAACGATGATCACTAGGTGTGGGGCCGC--AGCTA---ACGCATTAAGTGATCCGCCTGGGGACTACGGCCGCAAGGTTG--------------------------------------------------------------------------------------------
>1078065
---------------------------------TGTCAGCCGCCGCGGTAATACAGAGGTCTCGAGCGTTGTTCGGATTCATTGGGCGTAAAGGGTGCGTAGGCGGCGGGGTAAGTCTGATGTGAAATCCCGGGGCTCAACCCTGGAACTGCATTGGATACTGCCTTGCTAGAGAACTGGAGAGGAGACTGGAATTTACGGTGTAGCAGTGAAATGCGTAGAGATCGTAAGGAAGACCAGTGGCGAAGGCGAGTCTCTGGACAGTTACTGACGCTGAGGCACGAAGGCCAGGGGAGCAAACGGGATTAGAT-CCCCGGTAGTCCTGGCAGTAAACGGTGCGCGTTTGGTGTGGGACCGTGCCGGAGCTAACGCGTTAAACGCGCCGCCTGGGGAGTACGGTCGCAAGATTA--------------------------------------------------------------------------------------------
>1078167
---------------------------------TGCCAGCCGCCGCGGTAATACGGAGGATCCAAGCGTTATCCGGAATCACTGGGTTTAAAGGGTCCGTAGGCGGTCTAATAAGTCAGAGGTGAAAGCCCATCGCTTAACGATGGAACGGCCATTGATACTGTTAGACTTGAATTATTGGGAAGTAACTAGAATATGTAGTGTAGCGGTGAAATGCTTAGATATTACATGGAATACCAATTGCGAAGGCAGGTTACTATCAATATATTGACGCTGATGGACGAAAGCGTGGGGAGCGAACAGGATTAGATACCCTGGTAGCCCACGCCGTAAACGATGGATACTAGCTGTTCGGGAGTGGCTAAGCGAAAGTGATAAGTATCCCACCTGGGGAGTACGTTCGCAAGAATG--------------------------------------------------------------------------------------------
>1078207
---------------------------------TGTCAGCAGCCGCGGTAATACGTAGGTCCCGAGCGTTGTCCGGATTTATTGGGCGTAAAGCGAGCGCAGGCGGTTAGATAAGTCTGAAGTTAAAGGCTGTGGCTTAACCATAGTA-CGCTTTGGAAACTGTTTAACTTGAGTGCAAGAGGGGAGAGTGGAATTCCATGTGTAGCGGTGAAATGCGTAGATATATGGAGGAACACCGGTGGCGAAAGCGGCTCTCTGGCTTGTAACTGACGCTGAGGCTCGAAAGCGTGGGGAGCAAACAGGATTAGATACCCTGGTAGTCCACGCCGTGAACGATGAGTGCTAGGTGTTAG-TAGTGCCGCAGCTAACGCATTAAGCACTCCGCCTGGGGAGTACGACCGCAAGGTTG--------------------------------------------------------------------------------------------
>1078362
----------------------------------GTCAGCCGCCGCGGTAATACGAAGGGTGCAAGCGTTACTCGGAATTACTGGGCGTAAAGCGTGCGTAGGTGGTTCGTTAAGTCTGATGTGAAAGCCCTGGGCTCAACCTGGGAATGGCATTGGATACTGGCGGACTGGAGTGCGGTAGAGGATGGCGGAATTCCCGGTGTAGCAGTGAAATGCGTAGAGATCGGGAGGAACATCTGTGGCGAAGGCGGCCATCTGGACCAGCACTGACACTGAGGCACGAAAGCGTGGGGAGCAAACAGGATTAGATACCCTGGTAGTCCACGCCCTAAACGATGCGAACTGGATGTTGGGCAGTATCGAAGCTAACGCGTTAAGTTCGCCGCCTGGGGAGTACGGTCGCAAGACTG--------------------------------------------------------------------------------------------
>1078373
---------------------------------TGTCAGCAGCCGCGGTAATACGGAGGGTGCAAGCGTTAATCGGCATTACTGGGCGTAAAGCGCACGCAGGCGGTCTGTTAAGTCAGATGTGAAATCCCCGGGCTTAACCTGGGAACTGCATTTGAAACTGGCAGGCTTGAGTCTCGTAGAGGGGGGTAGAATTCCAGGTGTAGCGGTGAAATGCGTAGAGATCTGGAGGAATACCGGTGGCGAAGGCGGCCCCCTGGACGAAGACTGACGCTCAGGTGCGAAAGCGTGGGGAGCAAACAGGATTAGATACCCTGGTAGTCCACGCCGTAAACGATGTCGACTTGGAGGTTGTGGCTTCCGGAGCTAACGCGTTAAGTCGACCGCCTGGGGAGTACGGCCGCAAGGTTA--------------------------------------------------------------------------------------------
>1078375
---------------------------------TGCCAGCCGCCGCG-TAATACAGAGGGTGCGAGCGTTGTTCGGAATTACTGGGCGTAAAGCGCGCGCAGGCGGTCCTTTAAGTCTACCCTGAAATGCCGGAGCTCAACTCCTGCACGCCGGGGGATACTGGAGGACTGGAGACGAGTAGAG-CAAGCGGAATTCCGGGTGTAGCGGTGGAATGCGTAGAGATCCGGAAGAACACCGGCGGCGAAGGCGGCTTGCTGGGCT-TGTCTGACGCTGAGGCGCGAAAGCGTGGGGAGCGAACAGGATTAGATCCCCTGGTAGTCCACGCCGTAAACGATGGGCACTAGACGCGGGTCCGTGTCGCAGCTAACGCGCTAAGTGCCCCGCCTGGGGAGTACGGCCGCAAGGCTG--------------------------------------------------------------------------------------------
>1078527
---------------------------------TGTCAGCAGCCGCGGTAATACGTAGGTGGCAAGCGTTGTCCGGATTTATTGGGCGTAAAGGGAGCGCAGGCGGTGACTTAAGTCTGATGTGAAAGCCCACGGCTTAACCGTGGAG-GGCATTGGAAACTGGGTCACTTGAGTACAGAAGAGGAAAGCGGAATTCCATGTGTAGCGGTGAAATGCGTAGATATATGGAGGAACACCAGTGGCGAAGGCGGCTTTCTGGTCTGATACTGACGCTGAGGCTCGAAAGCGTGGGGAGCAAACAGGATTAGATACCCTGGTAGTCCACGCCGTAAACGATGAGTGCTAAGTGTTGGACAGTGCTGGCGTTAACGCAATAAGCACTCCGCCTGGGGAGTACGGTCGCAAGACTG--------------------------------------------------------------------------------------------
>1078582
---------------------------------TGTCAGCCGCCGCGGTAATACGGAGGATCCAAGCGTTATCCGGATTTATTGGGTTTAAAGGGTGCGTAGGCGGCCTATTAAGTCAGGGGTGAAAGACGGTAGCTCAACTATCGCAGTGCCTTTGATACTGATGGGCTTGAATGAACTAGAGGTAGGCGGAATGAGACAAGTAGCGGTGAAATGCATAGATATGTCTCAGAACACCGATTGCGAAGGCAGCTTACTATGGTTTAATTGACGCTGAGGCACGAAAGCGTGGAGATCAAACAGGATTAGATACCCTGGTAGTCCACGCCCTAAACGATGAACACTCGCTGTTGGCCAGCGGCTAAGCGAAAGCGTTAAGTGTTCCACCTGGGGAGTACGGTCGCAAGATTG--------------------------------------------------------------------------------------------
>1078587
---------------------------------TGTCAGCAGCCGCGGTAATACGTAGGGGGCAAGCGTTATCCGGATTTACTGGGTGTAAAGGGAGCGTAGACGGTGTGGCAAGTCTGATGTGAAAGGCATGGGCTCAGC-CGTGGACTGCATTGGAAACTGTCATACTTGAGTGCCGGAGGGGTAAGCGGAATTCCTAGTGTAGCGGTGAAATGCGTAGATATTAGGAGGAACACCAGTGGCGAAGGCGGCTTACTGGACGGTAACTGACGTTGAGGCTCGAAAGCGTGGGGAGCAAACAGGATTAGATACCCTGGTAGTCCACGCCGTAAACGATGAATACTAGGTGTCGGGCGGTGCCGTCGCAAACGCAGTAAGTATTCCACCTGGGGAGTACGTTCGCAAGAATG--------------------------------------------------------------------------------------------
>1078982
---------------------------------TGTCAGCCGCCGCGGTAATACGGAGGGTGCAAGCGTTATCCGGATTCACTGGGCTTAAAGGGTGCGTAGGCGGGTTGGTAAGTCAGTGGTGAAATCCCCGAGCTTAACTTGGGAACTGCCATTGATACTATCAGTCTTGAATACCGTGGAGGTCAGCGGAATATGTCATGTAGCGGTGAAATGCTTAGATATGACATAGAACACCAATTGCGAAGGCAGCTGGCTACACGAGCACTGACACTGAGGCACGAAAGCGTGGGGAACAAACAGGATTAGATACCCTGGTAGTCCACGCCCTAAACTATGGATACTCGACATACGCTTGTGTCTGAGCTAACGCATTAAGTATCCCGCCTGGGAAGTACGATCGCAAGATTG--------------------------------------------------------------------------------------------
>1079481
---------------------------------TGTCAGCCGCCGCGGTAATACGTAGGGTGCGAGCGTTGTCCGGAATTATTGGGCGTAAAGAGCTCGTAGGCGGTGTGTCACGTCGATCGTGAAAACTTGGGGCTTAACTCTGAGCTTGCGGTCGATACGGGCACACTTGAGTTCGGCAGGGGAGACTGGAATTCCTGGTGTAGCGGTGAAATGCGCAGATATCAGGAGGAACACCGGTGGCGAAGGCGGGTCTCTGGGCCGATACTGACGCTGAGGAGCGAAAGCGTGGGGAGCGAACAGGATTAGATACCCTGGTAGTCCACGCCGTAAACGGTGGGCACTAGGTGTGGGGCTGTGCCGCAGCTAACGCATTAAGTGCCCCGCCTGGGGAGTACGGCCGCAAGGCTA--------------------------------------------------------------------------------------------
>1079742
---------------------------------TGTCAGCAGCCGCGGTAATACGTATGGAGCGAGCGTTGTCCGGAATTATTGGGCGTAAAGGGTACGCAGGCGGTTTAATAAGTCGAATGTTAAAGATCGGGGCTCAACCCCGTAA-AGCATTGGAAACTGATAAACTTGAGTAGTGGAGAGGAAAGTGGAATTCCTAGTGTAGTGGCGAAATACGTAGATATTAGGAGGAATACCAGTAGCGAAGGCGACTTTCTGGACACAAACTGACGCTGAGGTACGAAAGCGTGGG-AGCAAACAGGATTAGATACCCTGGTAGTCCACGCCGTAAACGATGAATGCTAGGTGTTGGGCAGTGCCGAAGTTAACACATTAAGCATTCCGCCTGGGGAGTACGCACGCAAGTGTG--------------------------------------------------------------------------------------------
>1080007
---------------------------------TGTCAGCAGCCGCGGTAATACGGAGGATGCAAGCGTTATCCGGATTCATTGGGTTTAAAGGGTGCGTAGGCGGCTTTTTAAGTCAGTGGTGAAATCTTGCCGCTTAACGGTAAAATTGCCATTGATACTGAAAAGCTTGAGTACGGTTGAGGTAAGCGGAATGTGTAGTGTAGCGGTGAAATGCTTAGATATTACACAGAACACCAATTGCGAAGGCAGCTTACTAAACCGGCACTGACGCTGATGCACGAAAGCGTGGGGAGCGAACAGGATTAGATACCCTGGTAGTCCACGCCGTAAAC-ATGCTCACTCGCTGTTTGCAAGCGGC-AAGCGAAAGCATTAAGTGAGCCACCTGGGGAGTACGATCGCAAGGTTG--------------------------------------------------------------------------------------------
>1080100
---------------------------------TGCCAGCAGCCGCGGTAATACGGAGGATCCAAGCGTTATCCGGATTTATTGGGTTTAAAGGGTGCGTAGGCGGCCTGTTAAGTCAGGGGTGAAAGACGGTAGCTCAACTATCGCAGTGCCCTTGATACTGACGGGCCTGAATTGACTAGAGGTGGGCGGAATGTGACAAGTAGCGGTGAAATGCATAGATATGTCACAGAACACCGATTGCGAAGGCAGCTCACTATGGTCATATTGACGCTGAGGCACGAAAGCGTGGGGATCAAACAGGATTAGATACCCTGGTAGTCCACGCCCTAAACGATGAACACTCGCTGTAGGCCTGCGGC-AAGCGAAAGCGTTAAGTGTTCCACCTGGGGAGTAC-ATCGCAAGAGTG--------------------------------------------------------------------------------------------
>1080436
---------------------------------TGTCAGCAGCCGCGGTAATACGGAGGGTGCGAGCGTTGTCCGGATTTATTGGGTTTAAAGGGTGCGTAGGCGGCCCTGTAAGTCCGAGGTGAAAGCCCGTTGCTTAACAACGGAACTGCCTTGGATACTGCGGGGCTTGAGTACAGACGAGGTTGGCGGAATGGACTGAGTAGCGGTGAAATGCATAGATACAGTCCAGAACCCCGATTGCGAAGGCAGCTGACTAGGCTGTTACTGACGCTGAGGCACGACAGCGTGGGGAGCGAACAGGATTAGATACCCTGGTAGTCCACGCCGTAAACGATGGATACTCGCTGCGAGCTCGTGGCTTAGGGAAACCGATAAGTATCCCACCTGGGGAGTACGCTCGCAAGAGTG--------------------------------------------------------------------------------------------
>1080447
---------------------------------TGTCAGCCGCCGCGGTAATACGGGGGGGGCAAGCGTTGTTCGGAATTACTGGGCGTAAAGGGCTCGTAGGTGGCCGACTAAGTC-GACGTGAAATCCCTCGGCTTAACCGGGGAACTGCGTCTGATACTGGA-TGCTTGAGTTTGGGAGAGGGATGCGGAATTCCAGGTGTAGCGGTGAAATGCGTAGATATCTGGAGGAACACCGGTGGCGAAGGCGGCATCCTGGACCAC-ACTGACGCTGAGGAGCGAAAGCCAGGGGAGCAAACGGGATTAGATACCCCGGTAGTCCTGGCCCTAAACGATGAATGCTTGGTGTGGCGCCGTGCCGAAGCTAACGCATTAAGCATTCCGCCTGGGGAGTACGGTCGCAAGGCTG--------------------------------------------------------------------------------------------
>1080632
---------------------------------TGCCATCAGCCGCGGTAATACGTAGGGTGCGAGCGTTGTCCGGAATTACTGGGCGTAAAGAGCTCGTAGGTGGTTTGTCGCGTCGTCTGTGAATT-CCGGGGCTTAACTCCGGGCGTGCAGGCGATACGGGC-AACTTGAGTGCTGTAGGGGAGACTGGAATTCCTGGTGTAGCGGTGAAATGCGCAGATATCAGGAGGAACACCGATGGCGAAGGCAGGTCTCTGGGCAGT-ACTGACGCTGAGGAGCGAAAGCATGGGTAGCGAACAGGATTAGATACCCTGGTAGTCCATGCCGTAAACGGTGGGCGCTAGGTGTGGGGCCGTGCCGTAGCTAACGCATTAAGCGCCCCGCCTGGGGAGTACGGCTGCAAGGCTA--------------------------------------------------------------------------------------------
>1080820
---------------------------------TGCCAGCAGCCGCGGTAATACGTAGGGTGCGAGCGTTGTCCGGAATTACTGGGCGTAAAGAGCTCGTAGGTGGTTTGTTGCGTCGTCTGTGAATT-CCGGGGCTTAACTTCGGGGTGGCAGGCGATACGGGCAAACTAGAGTGCTGTAGGGGAGACTGGAATTCCTGGTGTAGCGGTGGAATGCGCAGATATCAGGAGGAACACCGATGGCGAAGGCAGGTCTCTGGGCAGA-ACTGACGCTGAGGAGCGAAAGCATGGGGAGCGAACAGGATTAGATACCCTGGTAGTCCATGCTGTAAACGGTGGGCGTTAGGTGTGGGGCTGTGCCGTAGCTAACGCATTAAGCGCCCCGCCTGGGGAGTACGGCCGCAAGGCTA--------------------------------------------------------------------------------------------
>1080980
---------------------------------TGTCAGCCGCCGCGGTAATACGGAGGGTGCAAGCGTTGTCCGGATTTATTGGGTTTAAAGGGTGCGTAGGTGGCCCGTTAAGTCCGGGGTGAAAGCCCACAGCTCAACTGTGGAACTGCCCTGGATACTGGCGGGCTTGAGTCCAGACGAGGTTGGCGGAATGGAAGATGTAGCGGTGAAATGCATAGATATCTTCCAGAACCCCGATTGCGTAGGCAGCTGACTAGGCTGGTACTGACACTGAGGCACGAAAGCGTGGGGAGCGAACAGGATTAGATACCCTGGTAGTCCACGCCGTAAACGATGGATACTCGCTGGTGGCCACTGGCTTAGCGAAAGCGGTAAGTATCCCACCTGGGGAGTACGCTCGCAAGAGTG--------------------------------------------------------------------------------------------
>1081058
---------------------------------TGTCAGCAGCCGCGGTAATACGTAGGTGGCAAGCGTTATCCGGAATTATTGGGCGTAAAGCGCGCGTAGGCGGTTTTTTAAGTCTGATGTGAAAGCCCACGGCTCAACCGTGGAG-GGCATTGGAAACTGGAAAACTTGAGTGCAGAAGAGGAAGGTGGAATTCCATGTGTAGCGGTGAAATGCGCAGAGATATGGAGGAACACCAGTGGCGAAGGCGACTTTCTGGTCTGTAACTGACGCTGATGTGCGAAAGCGTGGGGATCAAACAGGATTAGATACCCTGGTAGTCCACGCCGTAAACGATGAGTGCTAAGTGTTAGGTAGTGCTGCAGCTAACGCATTAAGCACTCCGCCTGGGGAGTACGACCGCAAGGTTG--------------------------------------------------------------------------------------------
>1081178
---------------------------------TGTCAGCAGCCGCGGTAATACGTAGGGGGCAAGCGTTGTCCGGAATCATTGGGCGTAAAGAGCGTGTAGGCGGCCCGGTAAGTCCGCTGTGAAAGTCCAGGGCTCAACCCTGGAATGCCGGTGGAAACTGTCGGGCTAGAGTCCGGAAGAGGCGAGTGGAATTCCTGGTGTAGCGGTGAAATGCGCAGATATCAGGAGGAACACCAATGGCGAAGGCAGCTCGCTGGGACGGTACTGACGCTGAGACGCGAAAGCGTGGGGAGCAAACAGGATTAGATACCCTGGTAGTCCACGCTGTAAACGATGGGCACTAGGTGTGGGGCCGTGCCGACGCTAACGCATTAAGTGCCCCGCCTGGGGAGTACGGCCGCAAGGCTA--------------------------------------------------------------------------------------------
>1081222
---------------------------------TGTCAGCAGCCGCGGTAATACGTAGGGGGCAAGCGTTGTCCGGAATTATTGGGCGTAAAGCGCGCGCAGGCGGTCATTTAAGTCTGGTGTTTAATCCCGGGGCTCAACCCCGGAT-CGCACTGGAAACTGGGTGACTTGAGTGCAGAAGAGGAGAGTGGAATTCCACGTGTAGCGGTGAAATGCGTAGATATGTGGAGGAACACCAGTGGCGAAGGCGACTCTCTGGGCTGTAACTGACGCTGAGGCGCGAAAGCGTGGGGAGCAAACAGGATTAGATACCCTGGTAGTCCACGCCGTAAACGATGAGTGCTAGGTGTTAGGTGGTGCCGAAGTTAACACATTAAGCACTCCGCCTGGGGAGTACGGTCGCAAGACTG--------------------------------------------------------------------------------------------
>1081231
---------------------------------TGTCAGCAGCCGCGGTAATACGGAGGGTGCAAGCGTTATCCGGATTTACTGGGTTTAAAGGGTGTGTAGGCGGGCTTTTAAGTCAGTGGTGAAATCTCCGGGCTCAACCCGGAAACTGCCATTGATACTATTAGTCTTGAATTTTGTTGAGGTAGGCGGAATAAGTCATGTAGCGGTGAAATGCTTAGATATGACTTAGAACACCAATTGCGAAGGCAGCTTGCTAAACAAACATTGACGCTGAGGCACGAAAGCGTGGGGATCAAACAGGATTAGATACCCTGGTAGTCCACGCCCTAAACGATGATTACTCGACATACGCGTGTGTCTGAGCGAAAGCATTAAGTAATCCACCTGGGAAGTACGACCGCAAGGTTG--------------------------------------------------------------------------------------------
>108127
-------------------------------------AGCAGCCGCGGTAATACGAAGGGGGCTAGCGTTGCTCGGAATTACTGGGCGTAAAGGGAGCGTAGGCGGACATTTAAGTCAGGGGTGAAATCCCGGGGCTCAACCTCGGAATTGCCTTTGATACTGGGTGTCTTGAGTATGAGAGAGGTATGTGGAACTCCGAGTGTAGAGGTGAAATTCGTAGATATTCGGAAGAACACCAGTGGCGAAGGCGACATACTGGCTCATTACTGACGCTGAGGCTCGAAAGCGTGGGGAGCAAACAGGATTAGATACCCTGGTAGTCCACGCCGTAAACGATGATTGCTAGTTGTCGGGCGGTGACGCAGCTAACGCATTAAGCAATCCGCCTGGGGAGTACGGTCGCAAGATTA--------------------------------------------------------------------------------------------
>1081430
---------------------------------TGTCAGCCGCCGCGGTAATACGAAGGGGGCTAGCGTTGTTCGGATTTACTGGGCGTAAAGCGCACGTAGGCGGATTGTTAAGTCAGGGGTGAAATCCCAGAGCTCAACTCTGGAACTGCCTTTGATACTGGCAATCTAGAGTCCGGAAGAGGTGAGTGGAACTCCTAGTGTAGAGGTGGAATTCGTAGATATTAGGAAGAACACCAGTGGCGAAGGCGGCTCACTGGTCCGGTACTGACGCTGAGGTGCGAAAGCGTGGGGAGCAAACAGGATTAGATACCCTGGTAGTCCACGCCGTAAACTATGAGAGCTAGCCGTTGGACAGTGGCGCAGCTAACGCATTAAGCTCTCCGCCTGGGGAGTACGGTCGCAAGATTA--------------------------------------------------------------------------------------------
>1081489
---------------------------------TGCCAGCAGCCGCGGTAATACGAGGGGGGCAAATGTTGTTCGGAATCACTGGGCGTAAAGGGAGCGTAGGCGGGTTCTTAAGTAAGGTGTTTAATCCCGGGGCCCAACCCCGGACCGGCACTTTAAACTGGGAATCTTGAATAGTGGAGAGGTCGGTGGAATTGGGGGTGTAGCGGTGGAATGCGTAGAGATCCCCAAGAACACCAGTTGCGAAGGCGGCCGACTGGACACATATTGACGCTGAGGCTCGAAAGCATGGGGAGCAAACAGGATTAGATACCCTGGTAGTCCATGCCATAAACGATGAATACTAGG-TTTTGGCAGAGCCGCAGCTAACGCGTTAAGTATTCCGCCTGGGGAGTACGGCCGCAAGGTTA--------------------------------------------------------------------------------------------
>1081541
---------------------------------TGCCAGCCGCCGCGGTAATACGTAGGTGGCAAGCGTTATCCGGAGTTATTGGGCGTAAAGCGCGCGTAGGCGGTTTTTTAAGTCTGATGTGAAAGCCCACGGCTCAACCGTGGAG-GGCATTGGAAACTGGAAAACTTGAGTGCAGAAGAGGAAAGTGGAATTCCATGTGTAGCGGTGAAATGCGCAGAGATATGGAGGAACACCAGTGGCGAAGGCGACTTTCTGGTCTGTAACTGACGCTGATGTGCGAAAGCGTGGGGATCAAACAGGATTAGATACCCTGGTAGTCCACGCCGTAAACGATGAGTGCTAAGTGTTAGGTAGTGCTGCAGCTAACGCATTAAGCACTCCGCCTGGGGAGTACGACCGCAAGGTTG--------------------------------------------------------------------------------------------
>1081614
---------------------------------TGCCAGCAGCCGCGGTAATACGGAGGATCCAAGCGTTATCCGGAATCATTGGGTTTAAAGGGTCCGTAGGCGGCCTTATAAGTCAGTGGTGAAATCTCCCCGCTCAACGGGGAAACGGCCATTGATACTGTAGGGCTTGAATTATTAGGAAGTAACTAGAATATGTAGTGTAGCGGTGAAATGCTTAGATATTACATGGAATACCAATTGCGAAGGCAGGTTACTACTAATGGATTGACGCTGATGGACGAAAGCGTGGGTAGCGAACAGGATTAGATACCCTGGTAGTCCACGCCGTAAACGATGGATACTAGCTGTTGGGCAGTGGCTAAGCGAAAGTGATAAGTATCCCACCTGGGGAGTACGTTCGCAAGAATG--------------------------------------------------------------------------------------------
>1081618
---------------------------------TGTCAGCAGCCGCGGTAATACGTAGGGGGCAAGCGTTGTCCGGAATCATTGGGCGTAAAGAGCGTGTAGGCGGCTCGGTAAGTCCGCTCTGAAAGCCCGGGGCTCAACCCCGGGAGGCGGGCGGATACTGTCGAGCTAGAGTCCGGAAGAGGCGAGTGGAATTCCTGGTGTAGCGGTGAAATGCGCAGATATCAGGAGGAACACCAATGGCGAAGGCAGCTCGCTGGGACGGTACTGACGCTGAGACGCGAAAGCGTGGGGAGCAAACAGGATTAGATACCCTGGTAGTCCACGCTGTAAACGATGGGCACTAGGTGTGGGGCCGTGCCGACGCTAACGCATTAAGTGCCCCGCCTGGGGAGTACGGCCGCAAGGCTA--------------------------------------------------------------------------------------------
>1081622
---------------------------------TGCCAGCAGCCGCGGTAATACGGAGGGTGCAAGCGTTATCCGGATTCACTGGGTTTAAAGGGAGCGTAGGAGGGC-AGGAAGTCAGTGGTGAAATCCCCGTGCTTAACATGGGAACTGCCGTTGATACTATCTGTCTTGAATACCGTGGAGATGAGCGGAATATGTCATGTAGCGGTGAAATGCTTAGATATGACATAGAACACCAATTGCGAAGGCAGCTCGTTACACGCATATTGACTCTGAGGCTCGAAAGCGTGGGGATCAAACAGGATTAGATACCCTGGTAGTCCACGCCCTAAACGATGAT-ACTCGACATACGCGTGTGTCTGAGCGAAAGCATTAAGTA-TCCACCTGGGAAGTACGACCGCAAGGTTG--------------------------------------------------------------------------------------------
>1081698
---------------------------------TGTCAGCAGCCGCGGTAATACGTAGGGTGCAAGCGTTGTCCGGAATTATTGGGCGTAAAGAGCTCGTAGGCGGTCTGTCGCGTCTGCTGTGAAAACCTGGGGCTTAACCCCGGGCCTGCAGTGGGTACGGGCAGACTAGAGTGCAGTAGAGGAGACTGGAATTCCTGGTGTAGCGGTGGAATGCGCAGATATCAGGAGGAACACCGGTGGCGAAGGCGGGTCTCTGGGCTGTAACTGACGCTGAGGAGCGAAAGAT-GGGGAGCGAACAGGATTAGATACCCTGGTAGTCCATGCCGTAAACGTTGGGCGCTAGGTGTGGGGCCGTGCCGCAGCTAACG-ATTAAGCGCCCCGCCTGGGGAGTACGGCCGCAAGGCTA--------------------------------------------------------------------------------------------
>1081704
---------------------------------TGCCAGCCGCCGCGGTAATACAGAGGGTGCGAGCGTTGTCCGGAATCACTGGGCGTAAAGGGCGCGTAGGTGGCGCGACAAGTCAGTGGTGAAAGCTCGACGCTTAACGTCGAGTCGGCCACTGATACTGTTGGGCTTGAGCACTGTAGAGGCTAATGGAATTCCGGGTGTAGCGGTGGAATGCGTAGAGATCCGGAAGAACACCGGTGGCGAAGGCGGTTAGCTGGGCA-GTGCTGACACTGAGGCGCGACAGCGTGGGGAGCAAACAGGATTAGATACCCTGGTAGTCCACGCCGTAAACGATGGGCACTAGATGCTTGGGAGTGTCGACGCTAACGCATTAAGTGCCCCGCCTGGGGAGTACGGCCGCAAGGCTG--------------------------------------------------------------------------------------------
>1081815
---------------------------------TGCCAGCAGCCGCGGTAATACGTAGGGCGCAAGCGTTATCCGGAATTATTGGGCGTAAAGAGCTCGTAGGCGGTTTGTCGCGTCTGCCGTGAAGT-CCGGGGCTCAACTCCGGATCTGCGGTGGGTACGGGCAGACTAGAGTGATGTAGGGGAGACTGGAATTCCTGGTGTAGCGGTGAAATGCGCAGATATCAGGAGGAACACCGATGGCGAAGGCAGGTCTCTGGGCATA-ACTGACGCTGAGGAGCGAAAGCATGGGGAGCGAACAGGATTAGATACCCTGGTAGTCCATGCCGTAAACGTTGGGCACTAGGTGTGGGGCCGCGCCGTAGCTAACGCATTAAGTGCCCCGCCTGGGGAGTACGGCCGCAAGGCTA--------------------------------------------------------------------------------------------
>1082249
---------------------------------TGTCAGCCG-C-CGGTAATACGGAGGGTGCAAGCGTTATCCGGATTTACTGGGTTTAA-GGGTGCGTAG-TGGGTTGGGGAGTCAGTGGTGAAATACTTTCGCTTAACGAAGGAACTGCCATTGATACTATCAATCTTGAATACAGTGGAGGTAGGCGGAATGCGTCATGTAGCGGTGAAATGCTTAGATATGACGCAGAACACCAATTGCGAAGGCAGCTTGCTACACTGTTATTGACACTGAGGCACGAAAGCGTGGGGATCAAACAGGATTAGATACCCTGGTAGTCCACGCCCTAAACGATGATTACTCGATCTCAGCTGGGGTCTATGTGAAAACATTAAGTAATCCACCTGGGA-GTACGATCGCAAGATTG--------------------------------------------------------------------------------------------
>1082294
---------------------------------TGCCAGCAGCCGCGGTAATACGTAGGTCCCGAGCGTTGTCCGGATTTATTGGGCGTAAAGCGAGCGCAGGCGGTTAGATAGGTCTGAAGTTAAAGGCTGTGGCTTAACCATAGTA-CGCTTTGGAAACTGTTTAACTTGAGTGCAAGAGGGGAGAGTGGAATTCCATGTGTAGCGGTGAAATGCGTAGATATATGGAGGAACACCGGTGGCGAAAGCGGCTCTCTGGCTTGTAACTGACGCTGAGGCTCGAAAGCGTGGGGAGCAAACAGGATTAGATACCCTGGTAGTCCACGCCGTAAACGATGAGTGCTAGGTGTTAG-TAGTGCCGTAGCTAACGCATTAAGCACTCCGCCTGGGGAGTACGACCGCAAGGTTG--------------------------------------------------------------------------------------------
>1082539
---------------------------------TGTCAGCAGCCGCGGTAATACGTAGGTCCCGAGCGTTGACCGGATTTATTGGGCGTAAAGCGAGCGCAGGCGGTTAGATAAGTCTGAAGTTAAAGGCTGTGGCTTAAACATAGGA-TGCTTTGGAAAATGTTTAACTTGAGTGCAGAAGGGGGGAGTGGGATTCCATGTGTAGCGGTGAAATGCGTAGATATATGGAGGAACACCGGTGGCGAAAGCGGCTCTCTGGTCTGTAACTGACGCTGAGGCTCGAAAGCGTGGGGAGCAAACAGGATTAGATACCCTGGTAGTCCACGCCGTAAACGATGAGTGCTAGGTGTTAG-TAGTGCCGCAGCTAACGCATTAAGCACTCCGCCTGGGGAGTACGACCGCAAGGTTG--------------------------------------------------------------------------------------------
>1082552
---------------------------------TGCCAGCAGCCGCGGTAATACGGAGGGAGCTAGCGTTGTTCGGAATCACTGGGCGTAAAGGGCGCGTAGGCGGCC-TGTGAGTTGGGGGTGAAAGCCC-GTGCTCAACAC-GGAATTGCCTTCGATACTGCTAGGCTTGAGTATGGTAGAGGTTGGTGGAAC-TGCAGTGTAGAGGTGAAATTCGTAGATATTCCA-AGAACACCGGTGGCGAAGGCGGCCAACTGGACCATTACTGACGCTGAGGCGCGAAAGCGTGGGGAGCAAACAGGATTAGATACCCTGGTAGTCCACGCCGTAAACGATGAATGCCAGCTGTTGGGCAGTAGCGCAGCTAACGCTTTAAGCATTCCGCCTGGGGAGTACGGTCGCAAGATTA--------------------------------------------------------------------------------------------
>1082607
---------------------------------TGTCAGCAGCCGCGGTAATACGTAGGGTGCGAGCGTTGTCCGGAATTACTGGGCGTAAAGAGCTCGTAGGCGGTTTGTCACGTCGTCTGTGAAATCCTAGGGCTTAACCCTGGACGTGCAGGCGATACGGGCTGACTTGAGTACTACAGGGGAGACTGGAATTTCTGGTGTAGCGGTGGAATGCACAGATATCAGGAAGAACACCGATGGCGAAGGCAGGTCTCTGGGTAGTAACTGACGCTGAGGAGCGAAAGCGTGGGGAGCGAACAGGCTTAGATACCCTGGTAGTCCACGCTGTAAACGGTGGGTACTAGGTGTGGGGCCGTGCCGTAGCTAACGCTTTAAGTACCCCGCCTGGGGAGTACGGCCGCAAGGCTA--------------------------------------------------------------------------------------------
>1082804
---------------------------------TGTCAGCAGCCGCGGTAATACGTAGGTGGCAAGCGTTATCCGGAATTATTGGGCGTAAAGCGCGCGTAGGCGGTTTTTTAAGTCTGATGTGAAAGCCCACGGCTCAACCGTGGAG-GGCATTGGAAACTGGAAAACTTGAGTGCAGAAGCGGAAAGTGGAATTCCATGTGTAGCGGTGAAATGCGCAGAGATATGGAGGAACACCAGTGGCGAAGGCGACTTTCTGGTCTGTAACTGACGCTGATGTGCGAAAGCGTGGGGATCAAACAGGATTAGATACCCTGGTAGTCCACGCCGTAAACGATGAGTGCTAAGTGTTAGGTAGTGCTGCAGCTAACGCATTAAGCACTCCGCCTGGGGAGTACGACCGCAAGGTTG--------------------------------------------------------------------------------------------
>1082846
---------------------------------TGTCAGCAGCCGCGGTAATACGTAGGGCGCAAGCGTTGTCCGGAATTATTGGGCGTAAAGAGCTCGTAGGCGGCGTGTCACGTCGGTTGTGAAAGCCCGGGGCTTAACCCCGGGTCTGCAGTCGATACGGGCAGGCTAGAGTTCGGTAGGGGAGATCGGAATTCCTGGTGTAGCGGTGAAATGCGCAGATATCAGGAGGAACACCGGTGGCGAAGGCGGATCTCTGGGCCGATACTGACGCTGAGGAGCGAAAGCGTGGGGAGCGAACAGGATTAGATACCCTGGTAGTCCACGCCGTAAACGGTGGGCACCAGGTGTGGGCCCGTGCCGCAGCTAACGCATTAAGTGCCCCGCCTGGGGAGTACGGCCGCAAGGCTA--------------------------------------------------------------------------------------------
>1083037
---------------------------------TGTCAGCAGCCGCGGTAATACAGAGGGTGCAAGCGTTAATCGGAATTACTGGGCGTAAAGCGCGCGTAGGTGGTTATTTAAGTCAGATGTGAAAGCCCCGGGCTTAACCTGGGAACTGCATCTGATACTGGATAACTAGAGTAGGTGAGAGGGGAGTAGAATTCCAGGTGTAGCGGTGAAATGCGTAGAGATCTGGAGGAATACCGATGGCGAAGGCAG-CCCCTGGCATCATACTGACACTGAGGTGCGAAAGCGTGGGTAGCAAACAGGATTAGATACCCTGGTAGTCCACGCCGTAAACGATGTCTACCAGTCGTTGGGTAGTGACGCAGTTAACGCAATAAGTAGACCGCCTGGGGAGTACGGCCGCAAGGTTA--------------------------------------------------------------------------------------------
>1083194
---------------------------------TGTCAGCCGCCGCGGTAATACGTAGGTCCCGAGCGTTGTCCGGATTTATTGGGCGTAAAGCGAGCGCAGGCGGTTAGATAAGTCTGAAGTTAAAGGCTGTGGCTTAACCATAGTA-CGCTTTGGAAACTGTTTAACTTGAGTGCAAGAGGGGGGAGTGGAATTCCATGTGTAGCGGTGAAATGCGTAGATATATGGAGGAACACCGGTGGCGAAAGCGGCTCTCTGGCTTGTAACTGACGCTGAGGCTCGAAAGCGTGGGGAGCAAACAGGATTAGATACCCTGGTAGTCCACGCCGTAAACGATGAGTGCTAGGTGTTAG-TAGTGCCGTAGCTAACGCATTAAGCACTCCGCCTGGGGAGTACGACCGCAAGGTTG--------------------------------------------------------------------------------------------
>1083222
---------------------------------TGTCAGCAGCCGCGGTAAGACGAACCGTGCGAACGTTATTCGGAATCACTGGGCCTAAAGCGCGTGTAGGCGGCCCGGCACGTCCGTCGTGAAATCCCCCGGCTCAACCGGGGAACGGGCGGGGATACGACCGGGCTGGAGGGGGGTAGGGGGGACGGGAACTCACGGTGGAGCGGTGAAATGCGTTGAGAACGTGAGGAACGCCCGCGGCGAAAGCGCGTCCCTGGACCCCGCCTGACGCTGAGACGCGAAAGCCAGGGGAGCGAACGGGAGTAGATACCCCGGTAGTCCTGGCCGTAAAC-ATGAGCACTGGGTAGGGGGCCCTGCCGCAGCGAAAGCGTGAAGTGCTCCGCCTGGGGAGTATGGTCGCAAGGCTG--------------------------------------------------------------------------------------------
>108328
---------------------------------TGCCAGCCGCCGCGGTAATACGTAGGGTGCAAGCGTTAATCGGAATTACTGGGCGTAAAGCGTGCGCAGGCGGCTTTGCAAGACAGATGTGAAATCCCCGGGCTTAACCTGGGAACTGCATTTGTGACTGCATGGCTCGAGTGCGGCAGGGGGGGATGGAATTCCGCGTGTAGCAGTGAAATGCGTAGATATGCGGAGGAACACCGATGGCGAAGGCAATCCCCTGGGCCTGCACTGACGCTCATGCACGAAAGCGTGGGGAGCAAACAGGATTAGATACCCTGGTAGTCCACGCCCTAAACGATGTCAACTGGTTGTTG--CAGTAACGAAGCTAACGCGTGAAGTTGACCGCCTGGGGAGTACGGCCGCAAGGTTG--------------------------------------------------------------------------------------------
>1083508
---------------------------------TGTCAGCAGCCGCGGTAATACGAAGGGTGCAAGCGTTACTCGGAATTACTGGGCGTAAAGCGTGCGTAGGTGGTCGTTTAAGTCCGTTGTGAAAGCCCTGGGCTCAACCTGGGAACTGCAGTGGATACTGGGCGACTAGAGTGTGGTAGAGGGTAGCGGAATTCCTGGTGTAGCAGTGAAATGCGTAGAGATCAGGAGGAACATCCATGGCGAAGGCAGCTACCTGGACCAACACTGACACTGAGGCACGAAAGCGTGGGGAGCAAACAGGATTAGATACCCTGGTAGTCCACGCCCTAAACGATGCGAACTGGATGTTGGGCAGTATCGAAGCTAACGCGTTAAGTTCGCCGCCTGGGGAGTACGGTCGCAAGACTG--------------------------------------------------------------------------------------------
>1083580
---------------------------------TGTCAGCAGCCGCGGTAATACGGGGGGTGCGAGCGTTGTCCGGAATCACTGGGCGTAAAGGGCGCGTAGGTGGCTTTGTAAGTTTGCGGTGAAAGCCCGGGGCTCAACCCCGGGTCTGCCGTGAATACTGTGAGGCTTGAGTAGTGTAGAGGCAGGTAGAATATCGGGTGTAGCGGTGGAATGCGTAGAGATCCGATAGAAGACCGGTGGCGAAGGCGGCCTGCTGGGCA-CTACTGACACTGAGGCGCGACAGCGTGGGGAGCAAACAGGATTAGATACCCTGGTAGTCCACGCCGTAAACGATGGGTACTAGGTGCTTGGGAGTGCCGGCGCTAACGCAGGAAGTACCCCGCCTGGGGAGTACGGCCGCAAGGCTG--------------------------------------------------------------------------------------------
>1083591
---------------------------------TGTCAGCCGCCGCGGTAATACGGAGGATCCAAGCGTTATCCGGAATCATTGGGTTTAAAGGGTCCGTAGGCGGTTTAGTAAGTCAGTGGTGAAAGCCCATCGCTCAACGGTGGAACGGCCATTGATACTGCTAGACTTGAATTATTGGGAAGTAACTAGAATATGTAGTGTAGCGGTGAAATGCTTAGAGATTACATGGAATACCAATTGCGAAGGCAGGTTACTACCGATGGATTGACGCTGATGGACGAAAGCGTGGGTAGCGAACAGGATTAGATACCCTGGTAGTCCACGCCGTAAACGATGGATACTAGCTGTTGGGCAGTGGCTAAGCGAAAGTGATAAGTATCCCACCTGGGGAGTACGTTCGCAAGAATG--------------------------------------------------------------------------------------------
>1083723
---------------------------------TGTCAGCAGCCGCGGTAAGACGAACCGTGCGAACGTTGTTCGGAATCACTGGGCATAAAGGGCGCGTAGGCGGCTTGTCAAGTCAGGGGTGAAATCCGGCAGCTTAACTGTCGAAGTGCCTTTGATACTGATGAGCTCGAGGGAGGTAGGGGTATGCGGAACTTCCGGTGGAGCGGTGAAATGCGTTGATATCGGAAGGAACGCCGGTGGCGAAAGCGGCGTACTGGACCTCTTCTGACGCTGAGGCGCGAAAGCTAGGGGAGCAAACGGGATTAGATACCCCGGTAGTCCTAGCCCTAAACGTTGGGTACTAGATAGTGGACACTGTCGAAGCAAATGTGTTAAGTACCCCGCCTGGGGAGTATGGTCGCAAGGCTG--------------------------------------------------------------------------------------------
>1083949
---------------------------------TGTCAGCCGCCGCGGTAATACGTAGGGTGCAAGCGTTGTCCGGAATTATTGGGCGTAAAGAGCTCGTAGGCGGTCTGTCGCGTCGGCTGTGAAATCCCGGGGCTCAACCCCGGGCCTGCAGTCGATACGGGCAGACTAGAGTGTGGTAGGGGAGACTGGAATTCCTGGTGTAGCGGTGAAATGCGCAGATATCAGGAGGAACACCGGTGGCGAAGGCGGGTCTCTGGGCCATAACTGACGCTGAGGAGCGAAAGCGTGGGGAGCGAACAGGATTAGATACCCTGGTAGTCCACGCCGTAAACGTTGGGCGCTAGGTGTCGGGCGGTGCCGCAGCTAACGCATTAAGCGCCCCGCCTGGGGAGTACGGCCGCAAGGCTA--------------------------------------------------------------------------------------------
>1084045
---------------------------------TGTCAGCAGCCGCGGTAATACGTAGGTGGCAAGCGTTGTCCGGAATTATTGGGCGTAAAGCGCGCGCAGGCGGTCCTTTAAGTCTGATGTGAAAGCCCTCGGCTCAACCGAGGAG-GGCATTGGAAACTGGAGGACTTGAGTGCAGAAGAGGAAAGTGGAATTCCAAGTGTAGCGGTGAAATGCGTAGAGATTTGGAGGAACACCAGTGGCGAAGGCGACTTTCTGGTCTGTAACTGACGCTGAGGCGCGAAAGCGTGGGGAGCAAACAGGATTAGATACCCTGGTAGTCCACGCCGTAAACGATGAGTGCTAAGTGTTAGGTAGTGCTGCAGCTAACGCATTAAGCACTCCGCCTGGGGAGTACGGTCGCAAGACTG--------------------------------------------------------------------------------------------
>1084127
---------------------------------TGTCAGCCGCCGCGGTAATACATGTGGGGCAAGCGTTGTTCGGAATTACTGGGCATAAAGGGTGCGTAGGCGGTTTGTTAAGTCACTGGTGAAAGTTTTCGGCCCAACCGGAAAATTGCCTGCGATACTGGCGAACTTGAGTGCGTGAGGGGTGGGGGGAACGGGCAGTGTAGCGGTGAAATGCGTAGATATTGCTCGGAAGGCCGGAGCCGAAGGGGCCCCACTGGTACGCAACTGACGCTGAGGCACGAAAGCGTGGGGAGCAAACAGGATTAGATACCCTGGTAGTCCACGCCGTAAACGATGATCACTAGGTTGGTGCGCCGGCCGTAGGCAATTTGGTAAGTGATCCGCCTGGGGAGTATGGTCGCAAGGCTG--------------------------------------------------------------------------------------------
>1084157
---------------------------------TGCCAGCAGCCGCGGTAATACGTAGGGTGCGAGCGTTGTCCGGAATTATTGGGCGTAAAGAGCTTGTAGGCGGTTTGTCGCGTCTGCTGTGAAAT-CCGGGGCTCAACCCCGGACTTGCAGTGGGTACGGGCAGACTAGAGTGTGGTAGGGGAGACTGGAATTCCTGGTGTAGCGGTGAAATGCGCAGATATCAGGAGGAACACCGATGGCGAAGGCAGGTCTCTGGGCCAT-ACTGACGCTGAGAAGCGAAAGCATGGGGAGCGAACAGGATTAGATACCCTGGTAGTCCATGCCGTAAACGTTGGGCGCTAGGTGTGGGACCGTGCCGCAGCTAACGCATTAAGCGCCCCGCCTGGGGAGTACGGCCGCAAGGCTA--------------------------------------------------------------------------------------------
>1084182
---------------------------------TGTCAGCAGCCGCGGTAATACGTAGGGTGCGAGCGTTGTCCGAAATTACTGGGCGTAAAGAGCTCGTAGGTGGTTTGTCGCGTCGTCTGTGAAATTCCGGGGCTTAACTCCGGGCGTGCAGGCGATACGGGC-TGCTTGAGTGCTGTAGGGGAGACTGGAATTCCTGGTGTAGCGGTGAAATGCGCAGATATCAGGAGGAACACCGATGGCGAAGGCAGGTCTCTGGGCAGTAACTGACGCTGAGGAGCGAAAGCATGGGTAGCGAACAGGATTAGATACCCTGGTAGTCCATGCCGTAAACGGTGGGCGCTAGGTGTAGGGCTGTGCCGTAGCTAACGCATTAAGCGCCCCGCCTGGGGAGTACGGCCGCAAGGCTA--------------------------------------------------------------------------------------------
>1084417
---------------------------------TGTCAGCCGCCGCGGTAATACGTAGGGTGCAAGCGTTAATCGGAATTACTGGGCGTAAAGAGTGCGCAGGCGGTTTTTCAAGACCGATGTGAAATCCCCGGGCTTAACCTGGGAACTGCATTTGTTACTGCAAGGCTAGAGTGTGTCAGAGGGAGGTGGAATTCCGCATGTAGCAGTGAAATTCGTAGATATGCGGAGGAACACCGATGGCGAAGGCAGCCTACTGGGATAACACTGACGCTCATGCACGAAAGCGTGGGGAGCAAACAGGATTAGATACCCTGGTAGTCCACGCCCTAAACGATGTCTACTAGTTGTCGGGTGGTAACGCAGCTAACGCGTGAAGTAGACCGCCTGGGGAGTACGGTCGCAAGATTA--------------------------------------------------------------------------------------------
>1084705
---------------------------------TGTCAGCCGCCGCGGTAATACGGAGGGTGCAAGCGTTATCCGGATTCACTGGGTTTAAAGGGTGCGTAGGTGGATCTGTAAGTCAGTGGTGAAATCTCCAAGCTTAACTTGGAAACTGCCGTTGATACTATAGACCTTGAATGCTGTGGAGGTGAGCGGAATATGTCATGTAGCGGTGAAATGCTTAGATATGACATAGAACACCAATTGCGAAGGCAGCTCACTACCCAGATATTGACACTGAGGCACGAAAGCGTGGGGATCAAACAGGATTAGATACCCTGGTAGTCCACGCCCTAAACTATGGATACTCGACATACGCGTGTGTCTGAGCGAAAGCATTAAGTATCCCACCTGGGAAGTACGACCGCAAGGTTG--------------------------------------------------------------------------------------------
>1084865
---------------------------------TGCCAGCAGCCGCGGTAATACGTAGGTGGCAAGCGTTATCCGGAATTATTGGGCGTAAAGCGCGCGTAGGCGGTTTTTTAAGTCTGATGTGAAAGCCCACGGCTCAACCGTGGAG-GGCATTGGAAACTGGAAAACTTGAGTGCAGAAGAGGAAAGTGGAATTCCATGTGTAGCGGTGAAATGCGCAGAGATATGGAGGAACACCAGTGGCGAAGGCGACTTTCTGGTCTGTAACTGACGCTGATGTGCGAAAGCGTGGGGATCAAACAGGATTAGATACCCTGGTAGTCCACGCCGTAAACGATGAGTGCTAAGTGTTAGGTAGTGCTGCAGCTAACGCATTAAGCACTCCGCCTGGGGAGTACGACCGCAAGGTTG--------------------------------------------------------------------------------------------
>1084906
---------------------------------TGCCAGCAGCCGCGGTAATACGTAGGTCCCGAGCGTTGTCCGGATTTATTGGGCGTAAAGCGAGCGCAGGTGGTTTATTAAGTCTGATGTGAAAGCCCACGGCTCAACCGTGGAG-GGCATTGGAAACTGGAAAACTTGAGTGCAGAAGAGGAAAGTGGAATTCCATGTGTAGCGGTGAAATGCGCAGAGATATGGAGGAACACCAGTGGCGAAGGCGACTTTCTGGTCTGTAACTGACGCTGATGTGCGAAAGCGTGGGGATCAAACAGGATTAGATACCCTGGTAGTCCACGCCGTAAACGATGAGTGCTAAGTGTTAGGTAGTGCTGCAGCTAACGCATTAAGCACTCCGCCTGGGGAGTACGACCGCAAGGTTG--------------------------------------------------------------------------------------------
>1084952
---------------------------------TGTCAGCCGCCGCGGTAATACGTAGGGTGCGAGCGTTAATCGGAATTACTGGGCGTAAAGCGAGCGCAGACGGTTTGTTAAGCAGGATGTGAAATCCCCGGGCTCAACCTGGGAACTGCGTTCTGAACTGGCAGGCTAGAGTGTGTCAG-GGGGGGTAGAATTCCACGTGTAGCAGTGAAATGCGTAGAGATGTGGAGGAATACCGATGGCGAAGGCAGCCCCCTGGGATAACACTGACGTTCATGCTCGAAAGCGTGGGTAGCAAACAGGATTAGATACCCTGGTAGTCCACGCCCTAAACGATGGCAATTAGCTGTTGGCTAGTAGCGTAGCTAACGCGTGAAATTGACCGCCTGGGGAGTACGGTCGCAAGATTA--------------------------------------------------------------------------------------------
>1085018
---------------------------------TGTCAGCAGCCGCGGTAATACGGAAGGGGCTAGCGTTGTTCGGAATTACTGGGCGTAAAGCGCGCGTAGGCGGCTTTTCAAGTGAGGCGTGAAAGTCCTGGGCTCAACCTGGGGACGGCGCTTCAGACTGTTTGGCTAGAGTCCGGAAGAGGGTGG-GGAATTCCGAGTGTAGAGGTGAAATTCGTAGATATTCGGAGGAACACCGGTGGCGAAGGCGGCCACCTGGTCCGGTACTGACGCTCAAGTGCGAAAGCGGGGG-AGCAAACAGGATTAGATACCCTGGTAGTCCACGCTGTAAACGATGGGTGCTAGATGTCGGGCGGTGTCGTAG-TAACGCGTTAAGCACCCCGCCTGGGGAGTACGGCCGCAAGGTTA--------------------------------------------------------------------------------------------
>1085127
---------------------------------TGCCAGCAGCCGC-GGTAAACGTAGGGTGCGAGCGTTAATCGGAATTA-TGGGCGTAAAGCGTGCGCAGGCGGTTCGTTAAGTCAGATGTGAAAGCCCCGGGCTCAACCTGGGAA-CGCATTTGAAGCTGGCGGGC-TGAGTGTGGCAGAGGGGGGTGGAATTCCACGTGTAGCAGTGAAATGCGTAGAGATGTGGAGGAACACCGATGGCGAAGGCAGCCCCCT-GGCCAACACTGACGCTCAGGCACGAAAGCGTGGGGAGCAAACAGGATTAGATACCCTGGTAGTCCACGCCCTAAACGATGCA-ACTGGGTGTGGGGTGGTACCGTAGCTAACGCGTGAAG-TTTCCGCCTGGGGAGTACGGCCGCAAGGTTA--------------------------------------------------------------------------------------------
>1085175
---------------------------------TGCCAGCCGCCGCGGTAAGACGAGGGGTCCAAGCGTTGTTCGGAATTATTGGGCGTAAAGCGGGTGTAGGTGGCTCTCTAAGTCAGAAGTGAAAGCCCCAGGCTTAACCTGGGAAGTGCTTTTGATACTGGTGAGCTTGAATGTGGGAGAGGATCGTGGAATTCCAGGTGTAGTGGTGAAATACGTAGATATCTGGAGGAACACCGGTGGCGAAGGCGGCGATCTGGCCCAACATTGACACTGAGACCCGAAAGCGTGGGGATCAAACAGGATTAGATACCCTGGTAGTCCACGCCGTAAACGATGAATACTTGGTGTTGGACAGTGCCGAAGCTAACGCGTTAAGTATTCCGCCTGGGAAGTACGGCCGCAAGGTTA--------------------------------------------------------------------------------------------
>1085229
---------------------------------TGCCAGCAGCCGCGGTAATACGGAGGGGGCTAGCGTTGTTCGGAATTACTGGGCGTAAAGCGTACGTAGGCGGTTTG-TAAGTTAGAGGTGAAAGCCCGGGGCTCAACTCCGGAATTGCCTTTAG-ACTGCA-TCCTTGAT-CAGGGAGAGGTGAGTGGAATTCCGAGTGTAGAGGTGAAATTCGTAGATATTCGGAAGAACACCAGTGGCGAAGGCGGCTCACTGGAC-CTAGATGACGCTGAGGTACGAAAGCGTGGGGAGCAAACAGGATTAGATCCCCTGGTAGTCCACGCCGTAAACGATGAGAACTAGCTGTCGCGCGGTGGCGCAGCTAACGCATTAAGTTCTCCGCCTGGGGAGTACGGCCGCAAGGTTA--------------------------------------------------------------------------------------------
>1085646
---------------------------------TGTCAGCAGCCGCGGTAATACGTAGGTGGCAAGCGTTGTCCGGATTTATTGGGCGTAAAGCGAGCGCAGGCGGTCTTTTAAGTCTGATGTGAAAGCCCCCGGCTTAACCGGGGAG-GGCATTGGAAACTGGGAGACTTGAGTGCAGAAGAGGAAAGCGGAATTCCATGTGTAGCGGTGAAATGCGTAGATATATGGAGGAACACCAGTGGCGAAGGCGGCTTTCTGGTCTGTAACTGACGCTGAGGCTCGAAAGCGTGGGGAGCAAACAGGATTAGATACCCTGGTAGTCCACGCCGTAAACGATGAGTGCTAAGTGTTGGACAGTGCTGCAGCAAACGCATTAAGCACTCCGCCTGGGGAGTACGACCGCAAGGTTG--------------------------------------------------------------------------------------------
>1085832
----------------------------------------TGCCGCGGTAATACGTAGGTCCCGAGCGTTGTCCGGATTTATTGGGCGTAAAGCGAGCGCAGGCGGTTTGATAAGTCTGAAGTTAAAGGCTGTGGCTCAACCATAGTT-CGCTTTGGAAACTGTCAAACTTGAGTGCAGAAGGGGAGAGTGGAATTCCATGTGTAGCGGTGAAATGCGTAGATATATGGAGGAACACCGGTGGCGAAAGCGGCTCTCTGGTCTGTAACTGACGCTGAGGCTCGAAAGCGTGGGGAGCGAACAGGATTAGATACCCTGGTAGTCCACGCCGTAAACGATGAGTGCTAGGTGTTGG-CAGTGCCGCAGCTAACGCATTAAGCACTCCGCCTGGGGAGTACGACCGCAAGGTTG--------------------------------------------------------------------------------------------
>1085849
---------------------------------TGTCAGCAGCCGCGGTAATACGGAGGGTGCAAACGTTGCTCGGAATTATTGGGCGTAAAGCGCATGTAGGCGGCCGAATAAGTCGGGTGTGAAAGCCCAGGGCTTAACCCTGGAAGTGCACTCGAAACTGCTCGGCCTGAATATGGAAGAGGGTCGCGGAATTCCCGGTGTAGAGGTGAAATTCGTAGATATCGGGAGGAACACCAGTGGCGAAGGCGGCGACCTGGGCCAATATTGACGCTGAGATGCGAAAGCGTGGGGAGCAAACAGGATTAGATACCCTGGTAGTCCACGCCGTAAACGATGGATGCTAGGTGTTGGGCAGCGCCGCAGTTAACGCATTAAGCATCCCGCCTGGGGAGTACGGCCGCAAGGCTA--------------------------------------------------------------------------------------------
>1085916
---------------------------------TGCCAGCAGCC-CGGTAATACGGAGGGTGCAAGCGTTATCCGGATTCACTGGGTTTAA-GGGTGCGTAG-GCGGGCAGCAAGTCCGTGGTGAAATCTCTGAGCTTAACTCAGAAACTGCAATGGATACTATTTGTCTTGAATACTGTGGAGGTAAGCGGAATATGTCATGTAGCGGTGAAATGCTTAGATATGACATGGAACACCAATTGCGAAGGCAGCTTACTACACAGTTATTGACGCTGAGGCACGAAAGCGTGGGGAACAAACATGATTAGATTCCCTGGTAGTCCACGCCCTAAACGATGATTGCTCGACATCAGCTGGTGTCTGAGCGAAAGCATTAAGTAATCCACCTGGGA-GTACGGTCGCAAGAATG--------------------------------------------------------------------------------------------
>1086274
---------------------------------TGTCAGCAGCCGCGGTAATACGGGGGGTGCGAGCGTTAATCGGAATAACTGGGCGTAAAGGGCACGCAGGCGGTGACTTAAGTGAGATGTGAAAGCCCCGGGCTTAACCTGGGAATTGCATTTCATACTGGGTCGCTAGAGTACTTTAGGGAGGGGTAGAATTCCACGTGTAGCGGTGAAATGCGTAGAGATGTGGAGGAATACCGAAGGCGAAGGCAGCCCCTTGGGAATGTACTGACGCTCATGTGCGAAAGCGTGGGGAGCAAACAGGATTAGATACCCTGGTAGTCCACGCTGTAAACGATGTCGATTTGGGGGTTGGGGCGCCCGTAGCTAACGTGATAAATCGACCGCCTGGGGAGTACGGCCGCAAGGTTA--------------------------------------------------------------------------------------------
>1086282
---------------------------------TGCCAGCAGCCGCGGTAATACAGAGGGTGCAAGCGTTAATCGGATTTACTGGGCGTAAAGGGTGCGTAGGTGGTTGTATAAGTCGGATGTGAAAGCCCGGGGCTTAACCTCGGAACTGCATTCGATACTGTATGACTAGAGTTCGGTAGAGGGCGGCGGAATTTCCGGTGTAGCGGTGAAATGCGTAGATATCGGAAGGAACATCAATGGCGAAGGCAGCCGCCTGGGCCTGAACTGACACTGAGGCACGAAAGCGTGGGTAGCAAACAGGATTAGATACCCTGGTAGTCCACGCTGTAAACGATGAGAACTTGACGTTGGTCGGTGTCGAAGCTAACGCGCTAAGTTCTCCGCCTGGGGAGTACGGCCGCAAGGTTG--------------------------------------------------------------------------------------------
>1086554
---------------------------------TGCCAGCAGCCGCGGTAAGACG-AGGATGCAAGCGTTATCCGGATTCATTGGGTTTAAAGGGAGCGTAGGCGGCCCTATAAGTCAGTGGTGAAATCTCGCAGCTCAACTGCGAAATTGCCATTGATACTGTAGGGCTTGAGTACAGTTGCCGTTGGCGGAATATGACATGTAGTGGTGAAATACATAGAGATGTCATAGAACACCGATTGCGAAGGCAGCTAACGAAACTGTAACTGACGCTGAGGCTCGAAAGTGCGGGGATCAAACAGGATTAGATACCCTGGTAGTCCGCACTGTAAACGATGATTACTCGCTGCTGGGCAGTGGCTTAGCGAAAGCGATAAGTAATCCACCTGGGGAG-ACGCCGGCAACGGTG--------------------------------------------------------------------------------------------
>1086621
---------------------------------TGCCAGCAGCCGCGGTAATACGTAGGGTGCGAGCGTTAATCGGAATTACTGGGCGTAAAGCGTGCGCAGGCGGTTCGCTAAGACCGATGTGAAATCCCCGGGCTTAACCTGGGAACTGCATTGGTGACTGGCGGGCTAGAGTGTGGCAGAGGGGGGTAGAATTCCACGTGTAGCAGTGAAATGCGTAGAGATGTGGAGGAATACCGATGGCGAAGGCAGCCCCCTGGGCCAACACTGACGCTCATGCACGAAAGCGTGGGGAGCAAACAGGATTAGATACCCTGGTAGTCCACGCCCTAAACGATGTCAACTAGTTGTTGGGTAGTAACGTAGCTAACGCGTGAAGTTGACCGCCTGGGGAGTACGGTCGCAAGATTA--------------------------------------------------------------------------------------------
>1086805
---------------------------------TGCCAGCAGCCGCGGTAATACGTAGGTGGCAAGCGTTATCCGGAATTATTGGGCGTAAAGCGCGCGTAGGCGGTTTTTTAAGTCTGATGTGAAAGCCCACGGCTCAACCGTGGAG-GGTC-TGGAAACTGGAAAACTTGAGTGCAG-AGAGGAGAGTGGAATTCCATGTGTAGCGGTGAAATGTGTAGATATATGGAGGAACACCAGTGGCGAAGGCGACTCTCTGGTCTGTAACTGACGCTGAGGCTCGAAAGCGTGGGTAGCAAACAGGATTAGATACCCTGGTAGTCCACGCCGTAAACGATGAGTGCTAAGTGTTGGACAGTGCTGCAGTTAACGCATTAAGCACTCCGCCTGGGGAGTACGACCGCAAGGTTG--------------------------------------------------------------------------------------------
>1086889
---------------------------------TGTCAGCCGCCGCGGTAATACGTAAGGGGCGAGCGTTGTCCGGAATTATTGGGCGTAAAGAGTGCGTAGGCGGCAAATTAAGTCAGATGTGAAAACTAAGGGCTCAACCCTAGAT-TGCATCTGAAACTGATATGCTTGAGTCAAGGAGAGGAAAGTGGAATTCCTAGTGTAGCGGTGGAATGCGTAGATATTAGGAGGAATACCGGTGGCGAAGGCGACTTTCTGGACTTGAACTGACGCTGAGGCACGAAAGCGTGGGGAGCAAACAGGATTAGATACCCTGGTAGTCCACGCCGTAAACGATGAGTGCTAGGTGTCTGCAGGTGCCGTAGTTAACACATTAAGCACTCCGCCTGGGGAGTACGTACGCAAGTATG--------------------------------------------------------------------------------------------
>108729
---------------------------------TGTCAGCAGCCGCGGTAATACGGGGGGTGCGAGCGTTAATCGGAATAACTGGGCGTAAAGGGCACGCAGGCGGTGACTTAAGTGAGATGTGAAAGCCCCGGGCTTAACCTGGGAATTGCATTTCATACTGGGTCGCTAGAGTACTTTAGGGAGGGGTAGAATTCCACGTGTAGCGGTGAAATGCGTAGAGATGTGGAGGAATACCGAAGGCGAAGGCAGCCCCTTGGGAATGTACTGACGCTCATGTGCGAAAGCGTGGGGAGCAAACAGGATTAGATACCCTGGTAGTCCACGCTGTAAACGATGTCAATTTGGGGATTG-GGTGCCCGTAGCTAACGTGATAAATCGACCGCCTGGGGAGTACGGCCGCAAGGTTAAAACTCAA-GGAATTGGCGG------------------------------------------------------------------------
>1087325
---------------------------------TGTCAGCAGCCGCGGTAATACGTAGGGTGCAAGCGTTGTCCGGAATTATTGGGCGTAAAGAGCTCGTAGGTGGCCTGTCACGTCGGTTGTGAAAGCCCGGGGCTTAACCCCGGGTCTGCAGTCGATACGGGCAGGCTAGAGTGTGGTAGGGGAGATCGGAATTCCTGGTGTAGCGGTGAAATGCGCAGATATCAGGAGGAACACCGGTGGCGAAGGCGGATCTCTGGGCCATTACTGACGCTGAGGAGCGAAAGCGTGGGGAGCGAACAGGATTAGATACCCGGGTAGTCCACGCCGTAAACGTTGGGAACTAGGTGTTGGCCGGTGCCGCAGCTAACG-ATTAAGTTCCCCGCCGGGGGAGTACGGCCGCAAGGCTA--------------------------------------------------------------------------------------------
>1087462
---------------------------------TGCCAGCAGCCGCGGTAATACGTAGGTGGCAAGCGTTGTCCGGATTTATTGGGTTTAAAGGGTGCGTAGGCGGCTTGATAAGTCAGTGGTGAAAGCCGATCGCTTAACGATCGAACTGCCATTGATACTGTCGGGCTTGAGTATAGATGAGGTAGGCGGAATTGACAGTGTAGCGGTGAAATGCATAGATATTGTCAAGAACACCAATTGCGAAGGCAGCTTACTAAGTTATAACTGACGCTGAGGCACGAAAGTGCGGGGATCAAACAGGATTAGATACCCTGGTAGTCCGCACCGTAAACGATGATCACTCGCTGTGTGCACGCGGCCAAGCGAAAGCGATAAGTGATCCACCTGGGGAGTACGCCCGCAAGGGTG--------------------------------------------------------------------------------------------
>1087471
---------------------------------TGTCAGCCGCCGCGGTAAGACG-AGGATGCAAGCGTTATCCGGATTCATTGGGTTTAAAGGGTGCGTAGGCGGACTTGTAAGTCAGTGGTGAAATCTCTTCGCTTAACGAAGAAACTGCCATTGATACTGCTAGTCTAGAGTATAGATGACGTTGGCGGAATATGACATGTAGTGGTGAAATACTTAGATATGTCATAGAACACCGATTGCGAAGGCAGCTAACGAAACTATAACTGACGCTGAGGCACGAAAGTGCGGGGATCAAACAGGATTAGATACCCTGGTAGTCCGCACCGTAAACGATGATTACTCGTTGTTGGCCAGCGACCAAGCGAAAGCGATAAGTAATCCACCTGGGGAG-ACGCCGGCAACGGTG--------------------------------------------------------------------------------------------
>1087496
---------------------------------TGCCAGTAGCCGCGGTAATACGGAGGGAGCTAGCGTTATTCGGAATTACTGGGCGTAAAGCGCACGTAGGCGGTTTG-TAAGTAAGAGGTGAAAGCCTGGTGCTCAACACCAGAACTGCCTTTAG-ACTGCA-TCCTTGAA-TCAGGAGAGGTGAGTGGAATTCCGAGTGTAGAGGTGAAATTCGTAGATATTCGGAAGAACACCAGTGGCGAAGGCGGCTCACTGGAC-TGTATTGACGCTGAGGTGCGAAAGCGT-GGGAGC-AACAGGATTAGATACCCTGGTAGTCCACGCCGTAAACGATGAGAA-TAGCTGTCTGGAGGTGGCGCAGCTAACGCATTAAGTTCTCCGCCTGGGGAGTACGGCCGCAAGGTTA--------------------------------------------------------------------------------------------
>1087597
---------------------------------TGTCAGCCGCCGCGGTGATACGTAGGGTGCGAGCGTTGCCCGGATTTATTGGGCGTAAAGGGCTCGTAGGTGGTTGATCGCGTCGGAAGTGTAATCTTGGGGCTTAACCCTGAGCGTGCTTTCGATACGGGTTGACTTGAGGAAGGTAGGGGAGAATGGAATTCCTGGTGGAGCGGTGGAATGCGCAGATATCAGGAGGAACACCAGTGGCGAAGGCGGTTCTCTGGGCCTTTCCTGACGCTGAGGAGCGAAAGCGTGGGGAGCGAACAGGCTTAGATACCCTGGTAGTCCACGCTGTAAACGGTGGGTACTAGGTGTGGGGCCGTGCCGTAGCTAACGCTTTAAGTACCCCGCCTGGGGAGTACGGCCGCAAGGCTA--------------------------------------------------------------------------------------------
>1087966
---------------------------------TGTCAGCCGCCGCGGTAATACGGAGGGTGCAAGCGTTATCCGGATTTATTGGGTTTAAAGGGTCCGTAGGCGGGCCCGTAAGTCAGTGGTGAAATCTCGCAGCTTAACTGTGAAACTGCCATTGATACTGCGGGTCTTGAGTAAATTTGAAGTGGCTGGAATAAGTAGTGTAGCGGTGAAATGCATAGATATTACTTAGAACACCAATTGCGAAGGCAGGTCACTAAGATTTAACTGACGCTGATGGACGAAAGCGTGGGGAGCGAACAGGATTAGATACCCTGGTAGTCCACGCCGTAAACGATGCTAACTCGTTTTTGGACAGAGACCAAGCGAAAGTGATAAGTTAGCCACCTGGGGAGTACGATCGCAAGACTG--------------------------------------------------------------------------------------------
>1087989
------------------------------------TGTCAGCCGCGGTAATACGTAGGGTGCAAGCGTTGTCCGGAATTATTGGGCGTAAAGAGCTCGTAGGCGGTTTGTCGCGTCTGCTGTGAAAACGCGGGGCTCAACCCCGCGCCTGCAGTGGGTACGGGCAGACTAGAGTGCAGTAGGGGAGACTGGAATTCCTGGTGTAGCGGTGGAATGCGCAGATATCAGGAGGAACACCGGTGGCGAAGGCGGGTCTCTGGGCTGTAACTGACGCTGAGGAGCGAAAGGT-GGGTAGCGAACAGGATTAGATACCCTGGTAGTCCACGCCGTAAACGTTGGGCGCTAGGTGTGGGGCCGTGCCGCAGCAAACG-ATTAAGCGCCCCGCCTGGGGAGTACGGCCGCAAGGCTA--------------------------------------------------------------------------------------------
>1088120
---------------------------------TGTCAGCAGCCGCGGTAATACGGAGGATCCAAGCGTTATCCGGATTTATTGGGTTTAAAGGGTGCGTAGGCGGCCTATTAAGTCAGGGGTGAAAGACGGTAGCTTAACTATCGCAGTGCCTTTGATACTGATGGGCTTGAATACACTAGAGGTAGGCGGAATGTGACAAGTAGCGGTGAAATGCATAGATATGTCACAGAACACCAATTGCGAAGGCAGCTTACTATGGTGTGATTGACGCTGAGGCACGAAAGCGTGGGGATCAAACAGGATTAGATACCCTGGTAGTCCACGCCCTAAACGATGAACACTCGATGTTAGCTAGCGTCTAAGCGAAAGCGTTAAGTGTTCCACCTGGGGAGTACGCCCGCAAGGGTG--------------------------------------------------------------------------------------------
>1088134
---------------------------------TGCCAGCCGCCGCGGTAATACGTAGGTCCCGAGCGTTGTCCGGATTTATTGGGCGTAAAGCGAGCGCAGGCGGTTAGATAAGTCTGAAGTTAAAGGCTGTGGCTTAACCATAGTA-TGCTTTGGAAACTGTTTAACTTGAGTGCAGAAGGGGAGAGTGGAATTCCATGTGTAGCGGTGAAATGCGTAGATATATGGAGGAACACCGGTGGCGAAAGCGGCTCTCTGGTCTGTAACTGACGCTGAGGCTCGAAAGCGTGGGGAGCAAACAGGATTAGATACCCTGGTAGTCCACGCCGTAAACGATGAGTGCTAGGTGTTAG-TAGTGCCGCAGCTAACGCATTAAGCACTCCGCCTGGGGAGTACGACCGCAAGGTTG--------------------------------------------------------------------------------------------
>1088254
---------------------------------TGTCAGCCGCCGCGGTAATACGTAGGGTGCGAGCGTTGTCCGGAATTATTGGGCGTAAAGGGCTCGTAGGCGGTTTGTCGCGTCGGGAGTGAAAACGCCGTGCTTAACACGGCGTTTGCTTTCGATACGGGCAGACTAGAGGTATGCAGGGGAGAACGGAATTCCTGGTGTAGCGGTGAAATGCGCAGATATCAGGAGGAACATCGGTGGCGAAGGCGGTTCTCTGGGCATTACCTGACGCTGAGGAGCGAAAGTGTGGGGAGCGAACAGGATTAGATACCCTGGTAGTCCACACCGTAAACGTTGGGCGCTAGGTGT-GGGCCGTGCCGCAGCTAACGCATTAAGCGCCCCGCCTGGGGAGTACGGCCGCAAGGCTA--------------------------------------------------------------------------------------------
>1088265
---------------------------------TGTCAGCAGCCGCGGTGATACGTAGGGTGCGAGCGTTGTCCGGATTTATTGGGCGTAAAGGGCTCGTAGGTGGTTGATCGCGTCGGAAGTGTAATCTTGGGGCTTAACCCTGAGCGTGCTTTCGATACGGGTTGACTTGAGGAAGGTAGGGGAGAATGGAATTCCTGGTGGAGCGGTGGAATGCGCAGATATCAGGAGGAACACCAGTGGCGAAGGCGGTTCTCTGGGCCTTTCCTGACGCTGAGGAGCGAAAGCGTGGGGAGCGAACAGGCTTAGATACCCTGGTAGTCCACGCCGTAAACGTTGGGCGCTAGGTGTGGGACCGTGCCGCAGCTAACGCATTAAGCGCCCCGCCTGGGGAGTACGGCCGCAAGGCTA--------------------------------------------------------------------------------------------
>1088305
---------------------------------TGCCAGCAGCCGCGGTAATACGTAGGGTGCGAGCGTTGTCCGGAATTACTGGGCGTAAAGAGCTCGTAGGTGGTTTGTCGCGTCGTTTGTGAAGC-CCGCAGCTTAACTGCGGGACTGCAGGCGATACGGGCATACTTGAGTGCTGTAGGGGAGACTGGAATTCCTGGTGTAGCGGTGGAATGCGCAGATATCAGGAGGAACACCGATGGCGAAGGCAGGTCTCTGGGCAGA-ACTGACGCTGAGGAGCGAAAGCATGGGTAGCGAACAGGATTAGATACCCTGGTAGTCCATGCCGTAAACGGTGGGCGCTAGGTGTGAGTTCGTGCCGTAGCTAACGCATTAAGCGCCCCGCCTGGGGAGTACGGCCGCAAGGCTA--------------------------------------------------------------------------------------------
>1088543
---------------------------------TGCCAGCCGCCGCGGTAATACGTAGGGAGCAAGCGTTGTCCGGAATCATTGGGCGTAAAGCGCGCGTAGGCGGCCCGATAAGTCCGCTGTGAAAGTCAACGGCTCAACTGTTGGATGCCGGTGGATACTGTCGGGCTAGAGTACGGAAGAGGCAAGTGGAATTCCTGGTGTAGCGGTGGAATGCGCAGATATCAGGAGGAACACCTATAGCGAAGGCAGCTTGCTGGGACGTTACTGACGCTAAGGCGCGAAAGCGTGGGGAGCGAACAGGATTAGATACCCTGGTAGTCCACGCCGTAAACGATGGAA-CTAGGTGTGGGACCGTGCCGTCGCTAACGCATTAAGTTCTCCGCCTGGGGAGTACGGCCGCAAGGCTA--------------------------------------------------------------------------------------------
>1088618
---------------------------------TGTCAGCCGCCGCGGTAATACGAAGGGGGCTAGCGTTGCTCGGAATTACTGGGCGTAAAGGGCGCGTAGGCGGAT-ATTAAGTTAGAGGTGAAAGCCC-AGGCTCAACCT-GGAATAGCCTTTAATACTGGATATCTTGAGTTCGGGAGAGGTGAGTGGAAC-TCCAGTGTAGAGGTGAAATTCGTAGATATTCGA-AGAACACCAGTGGCGAAGGCGACTCACTGGCCCGATACTGACGCTGAGGCGCGAAAGCGTGGGGAGCAAACAGGATTAGATACCCTGGTAGTCCACGCTGTAAACGATGAGTGCTAGTTGTCGGACGGTGACGCAGCTAACGCATTAAGCACTCCGCCTGGGGAGTACGGTCGCAAGATTA--------------------------------------------------------------------------------------------
>1088647
---------------------------------TGTCAGCCGCCGCGGTAATACGGAGGGTGCAAGCGTTATCCGGATTTATTGGGTTTAAAGGGTCCGCAGGCGGGCTGATAAGTCAGTGGTGAAATCTCGTAGCTTAACTACGAAACTGCCATTGATACTGTCAGTCTTGAGTAAATTAGAGGTAGCTGGAATAAGTAGTGTAGCGGTGAAATGCATAGATATTACTTAGAACACCAATTGCGAAGGCAGGTTACCATGATTTAACTGACGCTGAGGGACGAAAGCGTGGGTAGCGAACAGGATTAGATACCCTGGTAGTCCACGCCGTAAACGATGCTAACTCGTTTTTGGGCAGAGACCAAGCGAAAGTGATAAGTTAGCCACCTGGGGAGTACGTTCGCAAGAATG--------------------------------------------------------------------------------------------
>1088815
---------------------------------TGCCAGCAGCCGCGGTAATACGTAGGATGCAAGCGTTGTTCGGAGTTACTGGGCGTAAAGAGTACGTAGGCGGTTTGTTAAGTTGA-TATTAAAGACTGGGGCTCAACCTCAGGAATGTATCGGAAACTGGCAGACTAGAGGACAATAGAGGAAGTCGGAATTCTCAGTGTAGCGGTGAAATGCGTAGATATTGGGAAGAACACCAGTGGCGAAAGCGGACTTCTGGGTTGTTACTGACGCTGAGGTACGAAAGCGTGGGGAGCAAACGGGATTAGATACCCCGGTAGTCCACGCGGTAAACGATGGATACTAGATGTAGCCCTGTGTCGTCGCTAACGCATTAAGTATCCCGCCTGGGGAGTATGGCCGCAAGGTTG--------------------------------------------------------------------------------------------
>1088939
---------------------------------TGCCAGCTGCCGCGGTAATACG-AGGATGCAAGCGTTATCCGGATTTATTGGGTTTAAAGGGTGCGTAGGCGGTCTTATAAGTCAGTGGTGAAATCTTGTCGCTTAACGACAAACGTGCCATTGATACTGTAGGACTTGAGTACAGATGCCGTTGGCGGAATGTGTCATGTAGCGGTGAAATGCATAGATATGACACAGAACACCGATTGCGAAGGCAGCTGACGAAACTGTAACTGACGCTGATGCACGAAAGCGTGGGGATCAAACAGGATTAGATACCCTGGTAGTCCACGCCCTAAACTATGATTACTCGCTGTCGGCCGGTAGCTAAGCGAAAGCGTTAAGTAATCCACCTGGGGAG-ACGCTCGCAAGGGTG--------------------------------------------------------------------------------------------
>108905
-----------------------------------TGTCCAGCCGCGGTAATACGTAGGGTGCAAGCGTTAATCGGAATTACTGGGCGTAAAGCGTGCGCAGGCGGTTCGGAAAGAAAGATGTGAAATCCCAGGGCTCAACCTTGGAACTGCATTTTTAACTCCCGAACTAGAGTATGTCAGAGGGGGGTGGAATTCCACGTGTAGCAGTGAAATGCGTAGATATGTGGAGGAACACCGATGGCGAAGGCAGCCCCCTGGGATAATACTGACGCTCATGCACGAAAGCGTGGGGAGCAAACAGGATTAGATACCCTGGTAGTCCACGCCCTAAACGATGTCAACTAGCTGTCGGGTGGTAGCGCAGCTAACGCGTGAAGTTGACCGCCTGGGGAGTACGGTCGCAAGATTA--------------------------------------------------------------------------------------------
>108909
---------------------------------TGTCAGCAGCCGCGGTAATACAGAGGGTGCAAGCGTTAATCGGAATTACTGGGCGTAAAGCGCGCGTAGGTGGTTTGTTAAGTTGGATGTGAAAGCCCCGGGCTCAACCTGGGAACTGCATCCAAAACTGGCAAGCTAGAGTATGGTAGAGGGTGGTGGAATTTCCTGTGTAGCGGTGAAATGCGTAGACATAGGAAGGAACACCAGTGGCGAAGGCGACCACCTGGACTGATACTGACACTGAGGTGCGAAAGTGTGGGGAGCAAACAGGATTAGATACCCTGGTAGTCCACGCCGTAAACGATGTCAACTAGCCGTTGGGTAGTGGCGCAGCTAACGCATTAAGTTGACCGCCTGGGGAGTACGGCCGCAAGGTTA--------------------------------------------------------------------------------------------
>1089121
---------------------------------TGCCAGCCGCCGCGGTAATACGTAAGGCGCGAGCGTTGTCCGGAATTATTGGGCGTAAAGGGCTTGTAGGCGGTTGGTCGCGTCTGCCGTGAAATCCTCTGGCTTAACTGGGGGCGTGCGGTGGGTACGGGCTGACTTGAGTGCGGTAGGGGAGACTGGAACTCCTGGTGTAGCGGTGGAATGCGCAGATATCAGGAAGAACACCGGTGGCGAAGGCGGGTCTCTGGGCCGTTACTGACGCTGAGGAGCGAAAGCGTGGGGAGCGAACAGGATTAGATACCCTGGTAGTCCACGCTGTAAACGTTGGGCACTAGGTGTGGGGCTGCGCCGTAGCTAACGCTTTAAGTGCCCCGCCTGGGGAGTACGGCCGCGAGGCTA--------------------------------------------------------------------------------------------
>108916
---------------------------------TGTCAGCCGCCGCGGTAATACAGAGGGTGCAAGCGTTAATCGGAATTACTGGGCGTAAAGCGCGCGTAGGTGGTTTGTTAAGTTGGATGTGAAATCCCCGGGCTCAACCTGGGAACTGCATCCAAAACTGGCAAGCTAGAGTATGGTAGAGGGTGGTGGAATTTCCTGTGTAGCGGTGAAATGCGTAGATATAGGAAGGAACACCAGTGGCGAAGGCGACCACCTGGACTGATGCTGACACTGAGGTGCGAAAGCGTGGGGAGAAAACAGGATTAGATCCCCTGGTAGTCCACGCCGTAAACGATGTCAACTAGCCGTTGGGTAGTGGCGCAGCTAACGCATTAAGTTGACCGCCTGGGGAGTACGGCCGCAAGGTTA--------------------------------------------------------------------------------------------
>1089190
---------------------------------TGCCAGCAGCCGCGGTAATACGTAGGGTGCAAGCGTTGTCCGGAATTATTGGGCGTAAAGAGCTCGTAGGCGGTCTGTCGCGTCGGCTGTGAAATCCCGAGGCTCAACCTCGGGCCTGCAGTCGATACGGGCAGACTAGAGTTCGGTAGGGGAGACTGGAATTCCCGGTGTAGCGGTGAAATGCGCAGATATCAGGAGGAACACCGGTGGCGAAGGCGGGTCTCTGGGCCGAAACTGACGCTGAGGAGCGAAAGGT-GGGGAGCGAACAGGATTAGATCCCCTGGTAGTCCACGCCGTAAACGTTGGGCGCTAGGTGTGGGTCCGTGCCGCAGCTAACG-ATTAAGCGCCCCGCCTGGGGAGTACGGCCGCAAGGCTA--------------------------------------------------------------------------------------------
>1089376
---------------------------------TGCCAGCCGCCGCGGTAATACGGAGGGTGCAAGCGTTAATCGGAATTACTGGGCGTAAAGCGCGCGTAGGCGGCTTGGTCAGTTGGATGTGAAAGCCCCGGGCTTAACCT-GGAACTGCATTCAATACTGCCAAGCTAGAGTATGGGAGAGGGCTGTGGAATTCCACGTGTAGCGGTGAAATGCGTAGATATGTGGAGGAACATCAGTGGCGAAGGCGGCAGTCTGGCCCAATACTGACGCTGAGGTGCGAAAGCGTGGGGAGCAAACAGGATTAGATACCCTGGTAGTCCACGCCGTAAACGATGTCTACTAGCCGTTGGGTAGTGGCGCAGCTAACGCACTAAGTAGACCGCCTGGGGAGTACGGCCGCAAGGTTA--------------------------------------------------------------------------------------------
>1089504
---------------------------------TGTCAGCCGCCGCGGTAATACGTAGGGGGCGAGCGTTGTCCGAAGTTACTGGGCGTAAAGCGCGCGTAGGCGGTTTCTTAAGTTTGGGGTGAAAGGTTAACGCTCAACGTGAACAGTGCCTCGGATACTGGGAGACTTGAGTTCGGGAGAGGGCAGTGGAATTCCTGGTGTAGCGGTGAAATGCGTAGATATCAGGAGGAACACCGGTGGCGAAGGCGACTGCCTGGCCTAGAACTGACGCTGAGGCGCGAAAGCGTGGGGAGCAAACGGGATTAGATACCCCGGTAGTCCACGCTGTAAACGATGGGTGCTAGGTGTCGGGCGGTGCCGTCGCTAACGCAGTAAGCATCCCGCCTGGGGAGTACGGCCGCAAGGTTG--------------------------------------------------------------------------------------------
>1089812
---------------------------------TGTCAGCCGCCGCGGTAATACGAAGGGGGCTAGCGTTGCTCGGATTTACTGGGCGTAAAGGGAGCGTAGGCGGTTTGACAAGTTGGGGGTGAAAGCCCGGGGCTCAACCTCGGAATTGCCTTCAAGACTGTCAGGCTTGAGTTTGGGAGAGGTGTGTGGAACTCCGAGTGTAGAGGTGAAATTCGTAGATATTCGGAAGAACACCAGTGGCGAAGGCGACACACTGGCCCAATACTGACGCTGAGGCTCGAAAGCGTGGGGAGCAAACAGGATTAGATACCCTGGTAGTCCACGCCGTAAACGATGAGTGCTAGTTGTCGGACGGTGACGCAGCTAACGCATTAAGCACTCCGCCTGGGGAGTACGGTCGCAAGATTA--------------------------------------------------------------------------------------------
>108986
---------------------------------TGTCAGCCGCCGCGGTAATACGAAGGGAGCTAGCGTTGCTCGGAATTACTGGGCGTAAAGGGCGCGTAGGCGGATGTTTAAGTTAGAGGTGAAAGCCCAGGGCTCAACCTTGGAATTGCCTTTGATACTGGACATCTTGAGTACGGGAGAGGTGAGTGGAACTCCGAGTGTAGAGGTGAAATTCGTAGATATTCGGAAGAACACCAGTGGCGAAGGCGACTCACTGGCCCGTTACTGACGCTGAGGCGCGAAAGCGTGGGGAGCAAACAGGATTAGATACCCTGGTAGTCCATGCCGTAAACGATGAGTGCTAGTTATCGGCCGGTGACGCAGCTAACGCATTAAGCACTCCGCCTGGGGAGTACGGTCGCAAGATTA--------------------------------------------------------------------------------------------
>1089898
---------------------------------TGTCAGCAGCCGCGGTAAGACGAACCGAGCGAACGTTGTTCGGAATCACTGGGCTTAAAGGGCGCGTAGGCGGGTTCTCAAGTCCGGGGTGAAATCCCACAGCTCAACTGTGGAACTGCCTCGGATACTGGGAGTCTCGAGGGTGGCAGGGGTATGCGGAACTATCGGTGGAGCGGTGAAATGCGTTGATATCGATAGGAACTCCGGTGGCGAAGGCGGCATACTGGTCCACTTCTGACGCTGAGGCGCGAAAGCCAGGGGAGCAAACGGGATTAGATACCCCGGTAGTCCTGGCCCTAAACGATGGGTACTAGCTAGTAGGTACTGGCGAAGCAAAAGTGCTAAGTACCCCGCCTGGGGAGTATGGTCGCAAGGCTG--------------------------------------------------------------------------------------------
>1089939
---------------------------------TGCCAGCAGCCGCGGTAATACGGAGGGTGCGAGCGTTGTCCGGATTTATTGGGTTTAAAGCGCACGTAGGCGGTCCAGCAAGTCGGGTGTGAAAGCCCTCGGCTTAACCGAGGAAGTGCATTCGAAACTACTGGACTTGAATACTGGAGAGGATCGCGGAATTCCCGGTGTAGAGGTGAAATTCGTAGATATCGGGAGGAACACCAGTGGCGAAGGCGGCGATCTGGACAGATATTGACGCTGAGGTGCGAAAGCGTGGGGAGCAAACAGGATTAGATACCCTGGTAGTCCACGCCGTAAACGATGGATGCTAGTCGTCGCGCGGCAACGCAGTTAACGCATTAAGCATCCCGCCTGGGGAGTACGGCCGCAAGGCTA--------------------------------------------------------------------------------------------
>1089979
---------------------------------TGCCAGCCGCCGCGGTAATACGTAGGTGGCAAGCGTTATCCGGAATTATTGGGCGTAAAGCGCGCGTAGGCGGTTTTTTAAGTCTGATGTGAAAGCCCACGGCTCAACCGTGGAG-GGCATTGGAAACTGGAAAACTTGAGTGCAGAAGAGGAAAGTGGAATTCCATGTGTAGCGGTGAAATGCGCAGAGATATGGAGGAACACCAGTGGCGAAGGCGACTTTCTGGTCTGTAACTGACACTGATGTGCGAAAGCGTGGGGACTAAACAGGATTAGATACCCTGGTAGTCCACGCCGTAAACGATGAGTGCTAAGTGTTAGGTAGTGCTGCAGCTAACGCATTAAGCACTCCGCCTGGGGAGTACGACCGCAAGGTTG--------------------------------------------------------------------------------------------
>1090006
---------------------------------TGTCAGCCGCCGCGGTAATACGTAGGGAGCTAGCGTTGTCCGGAATCATTGGGCGTAAAGCGCGCGTAGGCGGCCCGGTAAGTCCGTTGTAAAAGTCAAAGGCTCAACCTTTGAAAGCCGATGGATACTGCCGGGCTAGAGTCCGGAAGAGGCGAGTAGAATTCCTGGTGTAGCGGTGGAATGCGCAGATGTCAGGAGGAATACCCATAGCGAAGGCAGCTCGCTGGGACGGTACTGACGCTAAGGCGCGAAAGCGTGGGGAGCGAACAGGATTAGATACCCTGGTAGTCCACGCCGTAAACGATGGGC-CTAGGTGTGGGACCGTGCCGACGCCAACGCATTAAGTGTCCCGCCTGGGGAGTACGGCCGCAAGGCTA--------------------------------------------------------------------------------------------
>1090029
---------------------------------TGTCAGCAGCCGCGGTAATACGTAGGGCGCAAGCGTTGTCCGGAATTATTGGGCGTAAAGAGCTCGTAGGCGGTTTGTCGCGTCTGGTGTGAAAACTCAAGGCTCAACCTTGAGCTTGCATCGGGTACGGGCAGACTAGAGTGTGGTAGGGGTGACTGGAATTCCTGGTGTAGCGGTGGAATGCGCAGATATCAGGAGGAACACCGATGGCGAAGGCAGGTCACTGGGCCACTACTGACGCTGAGGAGCGAAAGCATGGGGAGCGAACAGGATTAGATACCCTGGTAGTCCATGCCGTAAACGTTGGGCACTAGGTGTGGGCCCGCGCCGCAGCTAACGCATTAAGTGCCCCGCCTGGGGAGTACGGCCGCAAGGCTA--------------------------------------------------------------------------------------------
>1090059
---------------------------------TGTCAGCCGCCGCGGTAATACGTAGGTGGCAAGCGTTGTCCGGATTTATTGGGCGTAAAGCGAGCGCAGGCGGTCAATTAAGTCTGATGTGAAAGCCCCCGGCTCAACCGGGGAG-GGCATTGGAAACTGGTTGACTTGAGTGCAGAAGAGGAGAGTGGAATTCCATGTGTAGCGGTGAAATGCGTAGATATATGGAGGAACACCAGTGGCGAAGGCGACTTTCTGGTCTGTAACTGACGCTGATGTGCGAAAGCGTGGGGATCAAACAGGATTAGATACCCTGGTAGTCCACGCCGTAAACGATGAGTGCTAAGTGTTAGGTAGTGCTGCAGCTAACGCATTAAGCACTCCGCCTGGGGAGTACGACCGCAAGGTTG--------------------------------------------------------------------------------------------
>1090165
---------------------------------TGTCAGCCGCCGCGGTAATACGGAGGGAGCTAGCGTTATTCGGAATTACTGGGCGTAAAGCGCACGTAGGCGGTTTG-TAAGTAAGAGGTGAAAGCCTGGTGCTCAACACCAGAACTGCCTTTAG-ACTGCA-TCCTTGAA-TCAGGAGAGGTGAGTGGAATTCCGAGTGTAGAGGTGAAATTCGTAGATATTCGGAAGAACACCAGTGGCGAAGGCGGCTCACTGGAC-TGTATTGACGCTGAGGTGCGAAAGCGT-GGGAGC-AACAGGATTAGATACCCTGGTAGTCCACGCCGTAAACGATGATAA-TAGCTGTCGGGCGGTGGCGCAGCTAACGCATTAAGTTATCCGCCTGGGGAGTACGGCCGCAAGGTTA--------------------------------------------------------------------------------------------
>1090273
---------------------------------TGCCAGCCGCCGCGGTAATACGGAGGGTGCGAGCGTTGTCCGGATTTATTGGGTTTAAAGGGTGCGTAGGCGGCCGATTAAGTCTGGGGTGAAAGCCCGTTGCTCAACAACGGAACTGCCCTGGAAACTGGTTGGCTTGAGTACAGACGAGGTTGGCGGAATGGATGCTGTAGCGGTGAAATGCATAGATAGCATCCAGAACCCCGATTGCGAAGGCAGCTGACTAGGCTGTAACTGACGCTGAGGCACGAAAGCGTGGGGAGCGAACAGGATTAGATACCCTGGTAGTCCACGCCGTAAACGATGGATACTCGCTGCCGGCCGGTGGCTTAGCGAAAGCGTTAAGTATCCCACCTGGGGAGTACGCCCGCAAGGGTG--------------------------------------------------------------------------------------------
>1090290
---------------------------------TGTCAGCAGCCGCGGTAATACGAAGGGGGCTAGCGTTGCTCGGAATCACTGGGCGTAAAGGGCGCGTAGGCGGCCATTCAAGTCAGAGGTGAAAGCCTGGAGCTCAACTCCAGAATTGCCTTTGATACTGTTTGGCTAGAGACCGGAAGAGGTTAGTGGAACTGCGAGTGTAGAGGTGAAATTCGTAGATATTCGCAAGAACACCAGTGGCGAAGGCGGCTAACTGGTCCGGTTCTGACGCTGAGGCGCGAAAGCGTGGGGAGCAAACAGGATTAGATACCCTGGTAGTCCACGCCGTAAACGATGAATGCTAGCCGTTGGCCAGTGGCGCAGCTAACGCTTTAAGCATTCCGCCTGGGGAGTACGGTCGCAAGATTA--------------------------------------------------------------------------------------------
>1090458
---------------------------------TGTCAGCAGCCGCGGTAATACGTAAGGTCCGAGCGTTGTCCGGAATCATTGGGCGTAAAGGGTACGTAGGCGGGTAAGCAAGTTAGAAGTGAAATCCTATAGCTCAACTATAGTA-AGCTTTTAAAACTGCTCATCTTGAGGTATGGAAGGGAAAGTGGAATTCCTAGTGTAGCGGTGAAATGCGCAGATATTAGGAGGAATACCGGTGGCGAAGGCGACTTTCTGGCCATAACCTGACGCTGAGGTACGAAAGCGTGGGTAGCAAACAGGATTAGATACCCTGGTAGTCCACGCCGTAAACGATGAGTGTTAGGTGTCTGGGGGTGCCGCAGCTAACGCATTAAACACTCCGCCTGGGGAGTACGCGCGCAAGCGTG--------------------------------------------------------------------------------------------
>109060
---------------------------------TGCCAGCAGCCGCGGTAATACGTAGGGTGCGAGCGTTAATCAGAATTACTGGGCGTAAAGCGTGCGCAGGCGGTTATTTAAGACCGATGTGAAATCCCCGGGCTCAACCTGGGAACTGCATTTGTTACTGCATGGCTAGAGTACGGTAGAGGGGGATGGAATTCCGCGTGTAGCAGTGAAATGCGTAGATATGCGGAGGAACACCGATGGCGAAGGCAATCCCCTGGACCTGTACTGACGCTCATGCACGAAAGCGTGGGGAGCAAACAGGATTAGATACCCTGGTAGTCCACGCCCTAAACGATGTCAACTGGTTGTTGGGCAGTAACGAAGCTAACGCGTGAAGTTGACCGCCTGGGGAGTACGGCCGCAAGGTTG--------------------------------------------------------------------------------------------
>1090634
---------------------------------TGTCAGCCGCCGCGGTAATACGAAGGACCCGAGCGTTATCCGGATTTATTGGGTTTAAAGGGTGCGTAGGCGGATTAGT-AGTCAGTGGTGAAAGCCCATCGCTTAACGGTGGAATTGCCATTGATACTGCTAGTCTTGAGTATGGTTGAGGTGGGCGGAATGTGTCATGTAGCGGTGAAATGCTTAGATATGACACAGAACACCAATTGCGAAGGCAGCTCGCTAAACCATAACTGACGCTGAGGCACGAAAGCATGGGGAGCAAACAGGATTAGATACCCTGGTAGTCCACGCCCTAAACGATGATCACTCGATGTTGGCCAGCGTC-AAGGGAAACCATTAAGTGATCCACCTGGGAAGTACGACCGCAAGGTTG--------------------------------------------------------------------------------------------
>1090647
---------------------------------TGTCAGCCGCCGCGGTAATACGGAGGATCCAAGCGTTATCCGGATTTATTGGGTTTAAAGGGTGCGTAGGCGGCTTATTAAGTCAGGGGTGAAAGACGGTGGCTCAACCATCGCAGTGCCTTTGATACTGATGAGCTTGAATATACATGAGGTAGGCGGAATGTGACAAGTAGCGGTGAAATGCATAGATATGTCACAGAACACCGATTGCGAAGGCAGCTTACTAAAGTATAATTGACGCTGAGGCACGAAAGCGTGGGGATCAAACAGGATTAGATACCCTGGTAGTCCACGCCCTAAACGATGAATACTCGCTGCTAGCTAGCGGCCAAGCGAAAGCGTTAAGTATTCCACCTGGGGAGTACGCCCGCAAGGGTG--------------------------------------------------------------------------------------------
>1090978
---------------------------------TGCCAGCCGCCGCGGTAATACGGAGGGTGCAAGCGTTGTCCGGATTTATTGGGTTTAAAGGGTGCGTAGGCGGCCGATTAAGTCTGGGGTGAAAGCCCGTTGCTCAACAACGGAACTGCCCTGGAAACTGGTCGGCTTGAGTACAGACGAGGGCGGCGGAATGGATGGTGTAGCGGTGAAATGCATAGATACCATCCAGAACCCCGATTGCGAAGGCAGCTGCCTAGACTGTAACTGACGCTGAGGCACGAAAGCGTGGGGAGCGAACAGGATTAGATACCCTGGTAGTCCACGCCGTAAACGATGGATACTCGCTGCCAGCTGGTGGCTTAGCGAAAGCGTTAAGTATCCCACCTGGGGAGTACGCCCGCAAGGGTG--------------------------------------------------------------------------------------------
>1091060
---------------------------------TGTCAGCAGCCGCGGTAATACGGAGGGGGCTAGCGTTGTTCGGAATTACTGGGCGTAAAGCGCACGTAGGCGGTTTG-TAAGTCAGGGGTGAAAGCCTGGAGCTCAACTCCAGAACTGCCTTTAG-ACTGCA-TCCTTGAA-TCGGGAGAGGTAAGTGGAATTCCGAGTGTAGAGGTGAAATTCGTAGATATTCGGAAGAACACCAGTGGCGAAGGCGGCTTACTGGAC-CGGATTGACGCTGAGGTGCGAAAGCGT-GGGAGC-AACAGGATTAGATACCCTGGTAGTCCACGCCGTAAACGATGATAA-TAGCTGTCCGGGGGTGGCGCAGCTAACGCATTAAGTTATCCGCCTGGGGAGTACGGCCGCAAGGTTA--------------------------------------------------------------------------------------------
>1091084
---------------------------------TGCCAGCCGCCGCGGTAATACGTAGGTGGCAAGCGTTGTCCGGAATTATTGGGCGTAAAGCGCGCGCAGGCGGCCTCTTAAGTCTGATGTGAAAGCCCCCGGCTCAACCGGGGAG-GGCATTGGAAACTGGGGGGCTTGAGTATAGGAGAGAAGAGTGGAATTCCACGTGTAGCGGTGAAATGCGTAGAGATGTGGAGGAACACCAGTGGCGAAGGCGACTCTTTGGCCCATAACTGACGCTGAGGCGCGAAAGCGTGGGGAGCAAACAGGATTAGATACCCTGGTAGTCCACGCCGTAAACGATGAGTGCTAGGTGTTGGACAGTGCTGAAGCTAACGCATTAAGCACTCCGCCTGGGGAGTACGGTCGCAAGGCTG--------------------------------------------------------------------------------------------
>1091101
---------------------------------TGCCAGCAGCCGCGGTAATACGTAGGGTGCGAGCGTTGTCCGGAATTACTGGGCGTAAAGAGCTCGTAGGCGGTTTGTCACGTCGTCTGTGAAATCCTAGGGCTTAACCCTGGACGTGCAGGCGATACGGGC-TGCTTGAGTACTACAGGGGAGACTGGAATTTCTGGTGTAGCGGTGGAATGCACAGGTATCAGGAAGAACACCGATGGCGAAGGCAGGTCTCTGGGTAGTAACTGACGCTGAGGAGCGAAAGCATGGGTAGCGAACAGGATTAGATACCCTGGTAGTCCATGCCGTAAACGGTGGGCGCTAGGTGTGGGGCCGCGCCGTAGCTAACGCATTAAGCGCCCCGCCTGGGGAGTACGGCCGCAAGGCTA--------------------------------------------------------------------------------------------
>1091225
---------------------------------TGCCAGCCGCCGCGGTAATACGTAGGGGGCAAGCGTTGTCCGGAATCATTGGGCGTAAAGAGCGCGTAGGCGGCCAGACAAGTCCGGTGTGAAAGTCACAGGCTCAACCTGTGAATGCCGCTGGAAACTGTC-GGCTAGAGTCCGGAAGGGGCGAGTGGAATTCCTGGTGTAGCGGTGAAATGCGCAGATATCAGGAGGAACACCTATGGCGAAGGCAGCTCGCTGGGACGGTACTGACGCTGAGGCGCGAAAGCGTGGGGAGCGAACAGGATTAGATACCCTGGTAGTCCACGCCGTAAACGATGGGCACTAGGTGTGGGGCCGTGCCGAAGCTAACGCATTAAGCACCCCGCCTGGGGAGTACGGCCGCAAGGCTA--------------------------------------------------------------------------------------------
>1091321
---------------------------------TGTCAGCCGCCGCGGTAATACGGAGGGTGCAAGCGTTATCCGGATTCACTGGGTTTAAAGGGTGCGTAGGTGGGTCTGTAAGTCAGTGGTGAAATCTCCGTGCTTAACATGGAAACTGCCATTGATACTATAGGTCTTGAATTTTCTGGAGGATAGCGGAATATGTCATGTAGCGGTGAAATGCTTAGATATGACATAGAACACCAATTGCGAAGGCAGCTATCTACGGGGATATTGACACTGAGGCACGAAAGCGTGGGGATCAAACAGGATTAGATACCCTGGTAGTCCACGCCCTAAACGATGGATACTCGACATTTGTAAGTGTCTGAGCGAAAGCATTAAGTATCCCACCTGGGAAGTACGACCGCAAGGTTG--------------------------------------------------------------------------------------------
>1091567
---------------------------------TGTCAGCAGCCGCGGTAAGACGTAGGGGGCAAGCGTTGTTCGGAATTATTGGGCGTAAAGCGCTCGTAGGCGGGACGGGAAGTCCGTGAAGAAAGACCTGGGCTCAACTCAGGGAACGGCACGGAAACTCTTGTTCTTGAGGTAATCAGAGGGTGATGGAATTCCCGGTGTAGCGGTGAAATGCGTAGATATCGGGAGGAACACCAGTGGCGAAGGCGATCACCTGGGGTTATTCTGACGCTGAGGAGCGAAAGCTAGGGGAGCAAACGGGATTAGATACCCCGGTAGTCCTAGCCGTAAACGATGGATACTAGGTGTATGTATGTGCCGTAGTTAACACAATAAGTATCCCGCCTGGGGAGTACGGCCGCAAGGTTA--------------------------------------------------------------------------------------------
>1091625
---------------------------------TGTCAGCAGCCGCGGTAATACAGAGACTGCAAGCGTTATTCGGATTCACTGGGCGTAAAGGGTGCGCAGGCGGCCAAGTGTGTGAGGCGTGAAAGCCTGGGGCTTAACTCCAGAGTTGCACCTCAAACTACATGGCTAGAGCATTGGAGAGGGTAGCAGAATTCACGGTGTAGCAGTGAAATGCGTAGATATCGTGAGGAATACCAGAGGCGAAGGCGGCTACCTGGACAATTGCTGACGCTCAGGCACGAAAGCGTGGGGAGCAAAAGGGATTAGATACCCCTGTAGTCCACGCCCTAAACGGTGCATACTAGGTCTTGGACAGGGCCCAAGCTAACGCGTTAAGTATGCCGCCTGAGGACTACGGCCGCAAGGCTA--------------------------------------------------------------------------------------------
>1091635
---------------------------------TGTCAGCCGCCGCGGTAATACGGAGGGTGCAAGCGTTATCCGGATTCACTGGGTTTAAAGGGAGCGTAGGCGGGCAGGTAAGTCAGTGGTGAAATCTTCGAGCTTAACTCGGAAACTGCCATTGATACTATCTATCTTGAATATTGTGGAGGTAAGCGGAATATGTCATGTAGCGGTGAAATGCTTAGAGATGACATAGAACACCTATTGCGAAGGCAGCTTACTACGCATATATTGACGCTGAGGCTCGAAAGCGTGGGGATCAAACAGGATTAGATACCCTGGTAGTCCACGCCCTAAACGATGATTACTCGACATACGCGTGTGTCTGAGCGAAAGCATTAAGTAATCCACCTGGGAAGTACGTCCGCAAGGATG--------------------------------------------------------------------------------------------
>1091685
---------------------------------TGCCAGCAGCCGCGGTAATACGTAGGGTGCGAGCGTTGTCCGGAATTATTGGGCGTAAAGAGCTCGTAGGCGGTTTGTCACGTCGTCTGTGAAATCCTAGGGCTTAACCCTGGACGTGCAGGCGATACGGGC-TGCTTGAGTACTACAGGGGAGACTGGAATTTCTGGTGTAGCGGTGGAATGCACAGATATCAGGAAGAACACCGATGGCGAAGGCAGGTCTCTGGGTAGTAACTGACGCTGAGGAGCGAAAGCATGGGTAGCGAACAGGATTAGATACCCTGGTAGTCCATGCCGTAAAGGGTGGGCGCTAGGTGTGGGGCCGCGCCGTAGCTAACGCATTAAGCGCCCCGCCTGGGGAGTACGGCCGCAAGGCTA--------------------------------------------------------------------------------------------
>1092163
---------------------------------TGTCAGCCGCCGCG-TAATACAGAGGGTGCGAGCGTTGTTCGGAATTACTGGGCGTAAAGCGCGCGCAGGCGGCCCTTTAAGTCCGCTGTGAAAGACCGGGGCTCAACCCCTTGTCAGCCAGGGATACTGGAGGGCTGGAGACAGGTAGAG-CAAGCGGAATTCCGGGTGTAGCGGTGGAATGCGTAGAGATCCGGAAGAACACCGGAGGCGAGGGCGGCTTGCTGGACC-TGTCTGACGCTGAGGCGCGAAAGCGTGGGGAGCGAACAGGATTAGATACCCTGGTAGTCCACGCCGTAAACGATGGGCACTAGACGCTGGTCAGTGTCGAAGCTAACGCGATAAGTGCCCCGCCTGGGGAGTACGGCCGCAAGGCTG--------------------------------------------------------------------------------------------
>109263
---------------------------------TGCCAG--GCCGCGGTAATACAGAGGGTGCAAGCGTTAATCGGAATTACTGGGCGTAAAGCGCGCGTAGGTGGTTTGTTAAGTTGGATGTGAAATCCCCGGGCTCAACCTGGGAACTGCATCCAAAACTGGCAAGCTAGAGTATGGTAGAGGGTGGTGGAATTTCCTGTGTAGCGGTGAAATGCGTAGATATAGGAAGGAACACCAGTGGCGAAGGCGACCACCTGGGCTGATACTGGCACTGAGGTGCGAAAGCGGGGGGAGCAAACAGGATTAGATACCCTGGTAGTCCACGCCGTAAACGATGTCAACTAGCCGTTGGGTAGTGGCGCAGCTAACGCATTAAGTTGACCGCCTGGGGAGTACGGCCGCAAGGTTA--------------------------------------------------------------------------------------------
>1092680
---------------------------------TGCCAGCAGCCGCGGTAATACGGAGGGGGCAAGCGTTGTTCGGAATTACTGGGCGTAAAGCGCACGTAGGCGGCCATTCAAGTCAGAGGTGAAAGCCCGGGGCTCAACTCCGGAACTGCCTTTGAAACTAGATGGCTCGAGGAATGGAGAGGCGAGTGGAATTCCGAGTGTAGAGGTGAAATTCGTAGATATTCGGAAGAACACCAGTGGCGAAGGCGACTCGCTGGACATTTACTGACGCTGAGGTGCGAAAGCGTGGGGAGCAAACAGGATTAGATACCCTGGTAGTCCACGCCGTAAACGATGATAACTAGCTGTCGGGCGGTGGCGCAGCTAACGCATTAAGTTATCCGCCTGGGGAGTACGGCCGCAAGGTTA--------------------------------------------------------------------------------------------
>1092725
---------------------------------TGCCAGCCGCCGCGGTAATACGTAGGGCGCGAGCGTTGTCCGGAATTATTGGGCGTAAAGAGCTTGTAGGCGGTTGGTCGCGTCTGCTGTGAAAGGCTGGGGCTTAACCCTGGTTTTGCAGTGGGTACGGGCTAACTAGAGTGCAGTAGGGGAGACTGGAATTCCTGGTGTAGCGGTGGAATGCGCAGATATCAGGAGGAACACCGATGGCGAAGGCAGGTCTCTGGGCTGTAACTGACGCTGAGAAGCGAAAGAT-GGGGAGCGAACAGGATTAGATACCCTGGTAGTCCATGCCGTAAACGTTGGGCACTAGGTGTGGGGCCGCGCCGTAGCTAACG-ATTAAGTGCCCCGCCTGGGGAGTACGGCCGCAAGGCTA--------------------------------------------------------------------------------------------
>1092813
---------------------------------TGTCAGCAGCCGCGGTAATACGTAGGCAGCAAGCGTTGTTCGGAGTTACTGGGCGTAAAGGGTGTGTAGGCGGTTCCTTAAGTTTGCTGTGAAATCTCCCGGCTTAACCGGGGGGGTGCGGTGAATACTGAGGGACTAGAGTACGGGAGAGGAAAGTGGAATTCCTGGTGTAGCGGTGAAATGCGTAGATATCAGGAGGAACACCGGTGGTGTAGACGGCTTTCTGGACCGTAACTGACGCTGAGACACGAAAGCGTGGGTAGCAAACAGGATTAGATACCCTGGTAGTCCACGCCCTAAACGATGCATACTTGGTGTGGGCCCGTGCCGGAGCTAACGCGTTAAGTATGCCGCCTGGGGAGTACGGTCGCAAGGCTG--------------------------------------------------------------------------------------------
>1092833
---------------------------------TGTCAGCAGCCGCGGTAATACGGAGGGTGCAAGCGTTATCCGGATTTATTGGGTTTAAAGGGTCCGTAGGCGGACTTATAAGTCAGTGGTGAAAGCCTGTCGCTTAACGATAGAACTGCCATTGATACTGTAAGTCTTGAGTATATTTGAGGTAGCTGGAATAAGTAGTGTAGCGGTGAAATGCATAGATATTACTTAGAACACCAATTGCGAAGGCAGGTTACCAAGATATAACTGACGCTGAGGGACGAAAGCGTGGGGAGCGAACAGGATTAGATACCCTGGTAGTCCACGCTGTAAACGATGCTAACTCGTTTTTGGGCAGAGACCAAGCGAAAGTGATAAGTTAGCCACCTGGGGAGTACGCTCGCAAGAGTG--------------------------------------------------------------------------------------------
>1093466
---------------------------------TGCCAGCCGCCGCGGTAATACGAAGGGGGCTAGCGTTGTTCGGATTTACTGGGCGTAAAGCGCACGTAGGCGGACATTTAAGTCAGGGGTGAAATCCCAGAGCTCAACTCTGGAACTGCCTTTGATACTGGGTGTCTGGAGTATGGAAGAGGTAAGTGGAATTCCGAGTGTAGAGGTGAAATTCGTAGATATTCGGAGGAACACCAGTGGCGAAGGCGGCTTACTGGTCCATTACTGACGCTGAGGTGCGAAAGCGTGGGGAGCAAACAGGATTAGATACCCTGGTAGTCCACGCCGTAAACGATGAATGTTAGCCGTCGGGCGGTGGCGCAGCTAACGCATTAAACATTCCGCCTGGGGAGTACGGTCGCAAGATTA--------------------------------------------------------------------------------------------
>1093610
---------------------------------TGCCAGCCGCCGCGGTAATACGTAGGGGGCAAGCGTTGTCCGGAATCACTGGGCGTAAAGCGCGCGCAGGCGGCTGTCTACGTCCGGGGTGAAAGCCCAGAGCTCAACTCTGGGA-TTCCTTGGATACGGGATGGCTTGAGGATCGGAGAGGCAAGGGGAATTCCACGTGTAGCGGTGAAATGCGTAGAGATGTGGAGGAACACCTGTGGCGAAGGCGCCTTGCTGGCCGATTTCTGACGCTGAGGCGCGAAAGCGTGGGGAGCAAACAGGATTAGATACCCTGGTAGTCCACGCCGTAAACGATGAGTGCTAGGTG-TTGGCAGTGCCGAAGCTAACGCATGAAGCACTCCGCCTGGGGAGTACGGTCGCAAGACTG--------------------------------------------------------------------------------------------
>1093620
---------------------------------TGTCAGCGGCCGCGGTAATACGGAGGGTGCAAGCGTTATCCGGATTCACTGGGTTTAAAGGGAGCGTAGGAGGGC-AGGAAGTCAGTGGTGAAATCTTGGGGCTTAACCCCGAAACTGCCGTTGATACTATCTGTCTTGAATACCGTGGAGGTGAGCGGAATATGTCATGTAGCGGTGAAATGCTTAGATATGACATAGAACACCAATTGCGAAGGCAGCTCGTTACACGCATATTGACTCTGAGGCTCGAAAGCGTGGGGATCAAACAGGATTAGATACCCTGGTAGTCCACGCCCTAAACGATGAT-ACTCGACATACGCGTGTGTCTGAGCGAAAGCATTAAGTA-TCCACCTGGGAAGTACGACCGCAAGGTTGAAACTCAAATGAA-------------------------------------------------------------------------------
>1093690
---------------------------------TGTCAGCCGCCGCGGTAATACAGAGGTCCCAAGCGTTGTTCGGATTCACTGGGCGTAAAGGGTGCGCAGGTGGGCTGGTAAGTTTGATGTGAAAGCCCCGGGCTTAACCCGGGAATGGCATTGAATACTACTGGTCTGGAGGGTTGGAGGGGGGACTGGAATTCTTGGTGTAGCAGTGAAATGCGTAGATATCAAGAGGAACACCAGTGGCGAAGGCGAGTCCCTGGACAATACCTGACACTGAGGCACGAAAGCTGGG-GAGCAAACAGGATTAGATACCCTGGTAGTCCTAGCTGTAAACGGTGCGTATTTGCTGTAAACTTGTGGC-TAGCTAACGCGATAAATACGCCGCCTGGGAAGTACGGTCGCAAGATTA--------------------------------------------------------------------------------------------
>1093698
---------------------------------TGTCAGCCGCCGCGGTAATACGGAGGATCCAAGCGTTATCCGGAATCATTGGGTTTAAAGGGTCCGTAGGCGGTTTTATAAGTCAGTGGTGAAATCCGGTAGCTCAACTATCGAACGGCCATTGATACTGTAGAACTTGAATTATTGTGAAGTAACTAGAATATGTAGTGTAGCGGTGAAATGCTTAGATATTACATGGAATACCAATTGCGAAGGCAGGTTACTAACAATACATTGACGCTGATGGACGAAAGCGTGGGGAGCGAACAGGATTAGATACCCTGGTAGTCCACGCCGTAAACGATGGATACTAGCTGTTCGGGAGTGGCTAAGCGAAAGTGATAAGTATCCCACCTGGGGAGTACGAACGCAAGTTTG--------------------------------------------------------------------------------------------
>1093740
---------------------------------TGTCAGCAGCCGCGGTAATACGTAGGAGGCGAGCGTTGTCCGGAATTACTGGGCGTAAAGAGCGCGTAGGCGGCGCTGTACGACCGATGTGAAAGCCCCCGGCTCAACTGGGGAGGGTCATCGGTAACGGCAGTGCTAGAGTGCAGGAGAGGGAAGTGGAACTCCGGGAGTAGCGGTGAAATGCGTAGAGACCCGGAGGAACACCAGTGGCGAAGGCGGCTTCCTGGTCTGCGACTGACGCTGTGGCGCGAAAGCTAGGGGAGCAAACGGGATTAGATACCCCGGTAGTCCTAGCCGTAAACGATGGACACTAGGTGTGCGAGCGTGCCGGAGCTAACGCAGTAAGTGTCCCGCCTGGGGAGTACGGCCGCAAGGCTA--------------------------------------------------------------------------------------------
>1093808
---------------------------------TGTCAGCAGCCGCGGTAATACGTAGGGTGCGAGCGTTGTCCGGAATTACTGGGCGTAAAGAGCTCGTAGGTGGTTTGTCGCGTCGTCTGTGAATT-CCGGGGCTTAACTTCGGGCGTGCAGGCGATACGGGCAAACTAGAGTGCTGTAGGGGAGGCTGGAATTCCTGGTGTAGCGGTGAAATGCGCAGATATCAGGAGGAACACCGATGGCGAAGGCAGGTCTCTGGGCAGT-ACTGACGCTGAGGAGCGAAAGCATGGGTAGCGAACAGGATTAGATACCCTGGTAGTCCATGCCGTAAACGGTGGGCGCTAGGTGTGGGGCCGTGCCGTAGCTAACGCATTAAGCGCCCCGCCTTGGGAGTACGGCCGCAAGGCTA--------------------------------------------------------------------------------------------
>109391
---------------------------------TGCCAGCAGCCGCGGTAATACGTAGGGTGCGAGCGTTAATCGGAATTACTGGGCGTAAAGCGTGCGCAGGCGGTTATGTAAGACAGATGTGAAATCCCCGGGCTCAACCTGGGAACTGCATTTGTGACTGCATGGCTAGAGTACGGTAGAGGGGGATGGAATTCCGCGTGTAGCAGTGAAATGCGTAGAGATGTGGAGGAATACCGATGGCGAAGGCAGCCCCCTGGGATAACACTGACGCTCATGCACGAAAGCGTGGGGAGCAAACAGGATTAGATACCCTGGTAGTCCACGCCCTAAACGATGTCTACTAGTTGTCGGGTGGTAACGCAGCTAACGCGTGAAGTAGACCGCCTGGGGAGTACGGTCGCAAGATTA--------------------------------------------------------------------------------------------
>1094340
---------------------------------TGCCAGCAGCCGCGGTAATACAGAGGGTGCGAGCGTTAATCGGAATTACTGGGCGTAAAGCGTGCGTAGACGGTTATGTAAGTCGGGTGTGAAAGCCCCGGGCTCAACCTGGGAATGCCATTCGAGACTGCATAGCTAGGGTGCGGAAGAGGGAAGCGGAATTTCAGGTGTAGCGGTGAAATGCGTAGATATCTGAAGGAACACCAGTGGCGAAAGCGGCTTCCTGGTCCAGCACCGACGTTCAGGCACGAAAGCGTGGGGAGCAAACAGGATTAGATACCCTGGTAGTCCACGCCATAAACGATGAGAACTAGACGTTGAGCAGTGTCGTAGCTAACGCGCTAAGTTCTCCGCCTGGGGAGTACGGCCGCAAGGTTG--------------------------------------------------------------------------------------------
>1094433
---------------------------------TGCCAGCCGCCGCGGTAATACGTAGGGGGCAAGCGTTGTCCGGATTTATTGGGCGTAAAGAGCGTGTAGGCGGCCATGTAGGTCCGTTGTGAAAACTCGAGGCTCAACCTCGAGACGCCGATGGAAACCATATGGCTAGAGTCCGGAAGAGGAGAGTGGAATTCCTGGTGTAGCGGTGAAATGCGCAGATATCAGGAAGAACACCCGTGGCTAAGGCGGCTCTCTAGTACGTGACTGACGCTGAGACGCGAAAGCGTGGGGAGCGAACAGGATTAGATACCCTGGTAGTCCACGCCGTAAACGATGGGTGCTAGGTGTAGGGCTGTGCCGAAGCTAACGCATTAAGCACCCCGCCTGGGGAGTACGGCCGCAAGGCTA--------------------------------------------------------------------------------------------
>1094453
---------------------------------TGTCAGCAGCCGCGGTAATACGGAGGGGGCTAGCGTTGTTCGGAATTACTGGGCGTAAAGCGCGCGTAGGCGGCTTTGTAAGTTAGAGGTGAAAGCCCGGAGCTCAACTCCGGAACTGCCTTTAAGACTGCATCGCTAGAATTGTGGAGAGGTGAGTGGAATTCCGAGTGTAGAGGTGAAATTCGTAGATATTCGGAAGAACACCAGTGGCGAAGGCGCCTCACTGGACACATATTGACGCTGAGGTGCGAAAGCGTGGGGAGCAAACAGGATTAGATCCCCTGGTAGTCCACGCCGTAAACGATGATGACTAGCTGTCGGGCGGTGGCGCAGCTAACGCGTTAAGTATCCCGCCTGGGGAGTACGCTCGCAAGAGTG--------------------------------------------------------------------------------------------
>1094594
---------------------------------TGCCAGCAGCCGCGGTAATACGTAGGGCGCGAGCGTTGTCCGGAATTATTGGGCGTAAAGGGCTTGTAGGTGGCTGGTTGCGTCTGTCGTGAAAGCTCATGGCTTAACTGTGGGTTTGCGGTGGGTACGGGCTGGCTTGAGTGCAGTAGGGGAGGCTGGAATTCCTGGTGTAGCGGTGGAATGCGCAGATATCAGGAGGAATACCGGTGGCGAAGGCGGGTCTCTGGGCTGTTACTGACGCTGAGGAGCGAAAGCGTGGGGAGCGAACAGGATTAGATACCCTGGTAGTCCATGCTGTAAACGTTGGGAACTGGGTGTGGGGCTGCGTCGTAGCTAACGCGTTAAGTTCCCCGCCTGGGGAGTACGGTCGCAAGGCTA--------------------------------------------------------------------------------------------
>1094706
---------------------------------TGCCAGCAGCCGCGGTAATACAGAGGGTGCGAGCGTTAATCGGATTTACTGGGCGTAAAGGGCGCGTAGGCGGTTATAAGAGTGTGATGTGAAAGCCCCGGGCTTAACCTGGGAAGTGCATCGCAAACGATATAACTGGAGTAGTTGAGAGGGTGATGGAATTTCCGGTGTAGCGGTGAAATGCGTAGAGATCGGAAGGAACGTCAATGGCGAAGGCAGTCACCTGGCAACATACTGACGCTGAGGCGCGAAAGCGTGGGTAGCGAACAGGATTAGATACCCTGGTAGTCCACGCTGTAAACGATGAGAACTAGATGTTTGT-AGTATCGAAGCTAACGCGATAAGTTCTCCGCCTGGGAAGTACGGCCGCAAGGTTG--------------------------------------------------------------------------------------------
>1094887
---------------------------------TGTCAGCCGCCGCGGTAATACGTAGGGGGCAAGCGTTGTCCGGATTTATTGGGCGTAAAGAGCGTGTAGGCGGCCAGATAGGTCAGCTGTGAAAACTCGAGGCTCAACCTCGAGATGTCGGCTGAAACCATCTGGCTAGAGTCCGGAAGAGGAGAATGGAATTCCCGGTGTAGCGGTGAAATGCGCAGATATCGGGAAGAACACCCGTGGCGAAGGCGGTTCTCTGGGACGGTACTGACGCTGAGACGCGAAAGCGTGGGGAGCGAACAGGATTAGATACCCTGGTAGTCCACGCCGTAAACGATGGGAACTAGGTGTGGGCCCGTGCCGAAGCTAACGCATTAAGTTCCCCGCCTGGGGAGTACGGCCGCAAGGCTA--------------------------------------------------------------------------------------------
>1095402
---------------------------------TGTCAGCAGCCGCGGTAATACAGAGGTCCCGAGCGTTGTTCGGATTCATTGGGCGTAAAGGGTGCGTAGGCGGCGAGGCAAGTCTGGTGTGAAATCCCGGGGCTCAACCCCGGAACTGCACTGGATACTGCCTTGCTAGAGTACTGGAGAGGGAACTGGAATTTACGGTGTAGCAGTGAAATGCGTAGATATCGTAAGGAAGACCAGTGGCGAAGGCGAGTTCCTGGACAGTTACTGACGCTGAGGCACGAAGGCCAGGGGAGCAAACGGGATTAGAT-CCCCGGTAGTCCTGGCAGTAAACGGTGCGCGTTTGGTGTGGGACCGTGCCGGAGCTAACGCGTTAAACGCGCCGCCTGGGGAGTACGGTCGCAAGGCTG--------------------------------------------------------------------------------------------
>109591
---------------------------------TGCCAGCAGCCGCGGTAATACGAAGGGCGCAAGCGTTGTCCGGAATTATTGGGCGTAAAGGGCTTGTAGGTGGCTTGTCGCGTCTGCCGTGAAAC-TCGAGGCTTAACCTTGGGCGTGCGGTGGGTACGGGCAGGCTAGAGTGCGGTAGGGGAGACTGGAATTCCTGGTGTAGCGGTGAAATGCGCAGATATCAGGAGGAACACCGATGGCGAAGGCAGGTCTCTGGGCCGT-ACTGACACTGAGAAGCGAAAGCATGGGGAGCGAACAGGATTAGATACCCTGGTAGTCCATGCCGTAAACGTTGGGCACTAGGTGTGGGGCCGCGCCGTAGCTAACGCATTAAGTGCCCCGCCCGGGGAGTACGGCCGCAAGGCTA--------------------------------------------------------------------------------------------
>1095960
---------------------------------TGCCAGCCGCCGCGGTAATACGGAGGGGGCTAGCGTTGTTCGGAATTACTGGGCGTAAAGCGCACGTAGGCGGTTTG-TAGGTTAGAGGTGAAAGCCCGGAGCTCAACTCCGGAATTGCCTTTAG-ACTGCA-TCCTCGAA-TCTGGAGAGGTGAGTGGAATTCCGAGTGTAGAGGTGAAATTCGTAGATATTCGGAAGAACACCAGTGGCGAAGGCGACTCACTGGAC-AGTATTGACGCTGAGGTGCGAAAGCGT-GGGAGC-AACAGGATTAGATACCCTGGTAGTCCACGCCGTAAACGATGATGA-TAGCTGTCGGGCGGTGGCGCAGCTAACGCGTTAAGTCATCCGCCTGGGGAGTACGGCCGCAAGGTTA--------------------------------------------------------------------------------------------
>1096010
---------------------------------TGTCAGCCGCCGCGGTAATACGTAGGGTGCGAGCGTTGTCCGGAATTACTGGGCGTAAAGAGCTCGTAGGTGGTTTGTCGCGTCGTTTGTGAAGC-CCGCAGCTTAACTGCGGGACTGCAGGCGATACGGGCATACTTGAGTGCTGTAGGGGAGACTGGAATTCCTGGTGTAGCGGTGGAATGCGCAGATATCAGGAGGAACACCGATGGCGAAGGCAGGTCTCTGGGCAGA-ACTGACGCTGAGGAGCGAAAGCATGGGCAGCGAACAGGATTAGATACCCTGGTAGTCCATGCCGTAAACGGTGGGCGCTAGGTGTGAGTTCGTGCCGTAGCTAACGCATTAAGCGCCCCGCCTGGGGAGTACGGCCGCAAGGCTA--------------------------------------------------------------------------------------------
>1096168
---------------------------------TGCCAGTAGCCGCGGTGATACGTAGGGTGCGAGCGTTGTCTGGATTTATTGGGCGTAAAGGGCTCGTAGGTGGTTGATCGCGTCGGAAGTGTAATCTTGGGGCTTAACCCTGAGCGTGCTTTCGATACGGGTTGACTTGAGGAAGGTAGGGGAGAATGGAATTCCTGGTGGAGCGGTGGAATGCGCAGATATCAGGAGGAACACCAGTGGCGAAGGCGGTTCTCTGGGCCTTTCCTGACGCTGAGGAGCGAAAGCGTGGGGAGCGAACAGGCTTAGATTCCCTGGTAGTCCACGCTGTAAACGGTGGGTACTAGGTGTGGGGCCGTGCCGTAGCTAACGCTTTAAGTACCCCGCCTGGGGAGTACGGCCGCAAGGCTA--------------------------------------------------------------------------------------------
>1096572
---------------------------------TGTCAGCAGCCGCGGTAATACGTAGGGGGCAAGCGTTGTCCGGATTTACTGGGCGTAAAGAGCGTGTAGGCGGCCGAACAGGTCCGTTGTGAAAACTGGAGGCTCAACCTCCAGACGTCGACGGAAACCGTACGGCTAGAGTCCGGAAGAGGAGAGTGGAATTCCTGGTGTAGCGGTGAAATGCGCAGATATCAGGAAGAACACCTATGGCGAAGGCAGCTCTCTGGGACGGTACTGACGCTGAGACGCGAAAGCGTGGGGAGCGAACAGGATTAGATACCCTGGTAGTCCACGCCGTAAACGATGGGTGCTAGGTGTGGGACCGTGCCGTAGCTAACGCATTAAGCACCCCGCCTGGGGAGTACGGCCGCAAGGCTA--------------------------------------------------------------------------------------------
>1096610
---------------------------------TGCCAGCAGCCGCGGTAATACGTATGGAGCGAGCGTTGTCCGGAATTATTGGGCGTAAAGGGTACGCAGGCGGTTTAATAAGTCGAATGTTAAAGATCGGGGCTCAACCCCGTAA-AGCCTTGGAAAATGATAAACTTGGGTAGCGGAGAGGGAAGTGGAATTCCTAGTGTAGTGGTGAAATACGTAGATATTAGGAGGAATACCAGTAGCGAAGGCGACTTTCTGGACACAAACTGACGCTGAGGTAAGGAAGCGTGGGTAGCAAACAGGATTAGATCCCCTGGTAGTCCACGCCGTAAACGATGAATGCTAGGTGTTGGGCGGTGCCGAAGTTAACACATTAAGCATTCCGCCTGGGGAGTACGCACGCAAGTGTG--------------------------------------------------------------------------------------------
>1096660
---------------------------------TGTCAGCAGCCGCGGTAATACGTAGGCAGCGAGCGTTGTTCGGAGTTACTGGGCGTAAAGCGTGCGTAGGCGGTTGTCTAAGTTTGGTGTGAAATCTCCCGGCTTAACTGGGAGGGTGCGCCGAAAACTGGGTGACT-GAGTGTCGGAGAGGTAAGCGGAATTCCTGGTGTAGCGGTGAAATGCGTAGAGATCAGGAGGAACACCTGTGGTGTAGACAGCTTACTGGACGATAACTGACGCTGAGGCACGAAAGCGTGGGTAGCAAACAGGATTAGATA-CCTGGTAGTCCACGCCCTAAACGATGCATACTTGGTGTGGGCCCGTGCCGGAGCTAACGCGTTAAGTATGCCGCCTGGG-AGTACGGTCGCAAGGCTG--------------------------------------------------------------------------------------------
>1096738
---------------------------------TGCCAGCAGCCGCGGTAATACAGAGGGTGCGAGCGTTAATCGGAATTACTGGGCGTAAAGCGCGCGTAGGCGGTTTGTTAAGTCGGATGTGAAATCCCCGGGCTCACCCTGGGACTTGCATTCGATACTGGCAAGCTAGAGTATGGGAGAGGAAGGTAGAATTCCAGGTGTAGCGGTGAAATGCGTAGAGATCTGGAGGAATACCGATGGCGAAGGCAGCCTTCTGGCCTAATACTGACGCTGAGGTGCGAAAGCATGGGGAGCAAACAGGATTAGATACCCTGGTAGTCCATGCCGTAAACGATGTCAACTAGCCGTTGGGTAGTGGCGCAGCTAACGCGATAAGTTGACCGCCTGGGGAGTACGGTCGCAAGACTA--------------------------------------------------------------------------------------------
>1096842
---------------------------------TGTCAGCCGCCGCGGTAATACGGAAGGTCCAGGCGTTATCCGGATTTATTGGGTTTAAAGGGAGCGTAGGCGGATTATTAAGTCAGTGGTGAAAGA-CGTGGCTCAACCATGTT-A-GCCATTGAAACTGGTA-TCTTGAGTGCAGACAGGGATGCTGGAACTCGTGGTGTAGCGGTGAAATGCTTAGATATCACGATGAACTCCGATCGCGAAGGCAGGTGTCCGGGCTGCAACTGACGCTGAGGCTCGAAAGTGTGGGTATCAAACAGGATTAGATACCCTGGTAGTCCACACAGTAAACGATGTATACTCGCGGTTTGCAAGCCGCCAAGCGAAAGCATTAAGTATACCACCTGGGGAGTACGCCGGCAACGGTG--------------------------------------------------------------------------------------------
>109707
---------------------------------TGTCAGCCGCCGCGGTAAGACAGAGGTGCCAAGCGTTAGGCGGAATCACTGGGCTTAAAGCGTGTGTAGGTGGAAGCGTAAGTACCTTGTGAAATCCCACGGCTTAACCGTGGAACTGCTTGGTATACTGCGTTTCTTGAGCCAACTAGGGGCTATCGGAACAAGTGGTGGAGCGGTGAAATGCGTAGATATCACTTGGAACGCCAATGGTGAAAACAGATAGCTGGGGTTGTGCTGACACTGAGACACGAAAGCCAGGGGAGCAAACGGGATTAGATACCCCGGTAGTCCTGGCTGTAAACGATGTCGACTAGATCGTAGTTACGGTCGAAGCAAAAGTGCTAAGTCGACCGCCTGGGAAGTACGGTCGCAAGGCTA--------------------------------------------------------------------------------------------
>1097113
---------------------------------TGTCAGCAGCCGCGGTAAGACGGAGGATGCAAGCGTTATCCGGAATGATTGGGCGTAAAGGGTACGTAGGCGGCCTAGTAAGTTAGAAGTGAAATAATATAGCTCAACTATATAA-AGCTTTTAAAACTGCTAGGCTTGAGAGATGGAAGGGAAAGTGGAATTCCTAGTGTAGCGGTGAAATGCGCAGATATTAGGAAGAATACCGGTGGCGAAGGCGACTTTCTGGTCATCATCTGACGCTGAGGTACGAAAGCGTGGGTAGCAAACAGGATTAGATACCCTGGTAGTCCACGCTGTAAACGATGAGTGTTAGGTTCTTGGGGGAGCCGCAGCTAACGCATTAAACACTCCGCCTGGGGAGTACGCACGCAAGTGTG--------------------------------------------------------------------------------------------
>1097359
---------------------------------TGCCAGCAGCCGCGGTAATACAGAGGGTGCAAGCGTTAATCGGATTTACTGGGCGTAAAGCGCGCGTAGGTGGCCAATTAAGTCAAATGTGAAATCCCCGAGCTTAACTTGGGAATTGCATTCGATACTGGTTGGCTAGAGTATGGGAGAGGATGGTAGAATTCCAGGTGTAGCGGTGAAATGCGTAGAGATCTGGAGGAATACCGATGGCGAAGGCAGCCATCTGGCCTAATACTGACACTGAGGTGCGAAAGCATGGGGAGCAAACAGGATTAGATACCCTGGTAGTCCATGCCGTAAACGATGTCTACTAGCCGTTGGGTAGTGGCGCAGCTAACGCGATAAGTAGACCGCCTGGGGAGTACGGTCGCAAGACTA--------------------------------------------------------------------------------------------
>1097580
---------------------------------TGTCAGCAGCCGCGGTAATACGGAGGGTGCGAGCGTTGTCCGGAATCATTGGGCGTAAAGGGCGCGTAGGTGGCCTGGTAAGTCTGTGGTGAAAGCGCGGGGCTCAACCCCGCGTCGGCCGTGGATACTGCTAGGCTTGAGCACTGTAGAGGCAGTCGGAATTCCGGGTGTAGCGGTGGAATGCGTAGAGATCCGGAAGAACACCAGGGGCGAAGGCGGCCTGCTGGGCA-GTGCTGACACTGAGGCGCGACAGCGTGGGGAGCAAACAGGATTAGATACCCTGGTAGTCCACGCCGTAAACGATGGGCACTAGGCGCTTGGGAGGGCCGGCGCTAACGCATTAAGTGCCCCGCCTGGGGAGTACGGCCGCAAGGCTG--------------------------------------------------------------------------------------------
>1097593
---------------------------------TGCCAGCAGCCG-GGTAATACGTAGGTGGCAAGCGTTGTCCGGAATTATTGGGCGTAAAGCGCGCGCAGGTGGTTTAATAAGTCTGATGTGAAAGCCCACGGCTCAACCGTGGAG-GGCATTGGAAACTGTTAAACTTGAGTGCAGGAGAGAAAAGTGGAATTCCTAGTGTAGCGGTGAAATGCGTAGAGATTAGGAGGAACACCAGTGGCGAAGGCGGCTTTTTGGCCTGTAACTGACACTGAGGCGCGAAAGCGTGGGGAGCAAACAGGATTAGATACCCTGGTAGTCCACGCCGTAAACGATGAGTGCTAAGTGTTGGTCAGTGCTGCAGCTAACGCATTAAGCACTCCGCCTGGGGAGTACGACCGCAAGGTTG--------------------------------------------------------------------------------------------
>1097610
---------------------------------TGTCAGCAGCCGCGGTAATACGAAGGGGGCTAGCGTTGTTCGGATTTACTGGGCGTAAAGCGCACGTAGGCGGAAATTTAAGTCAGGGGTGAAATCCCGAGGCTCAACCTCGGAACTGCCTTTGATACTGGGTTTCTTGAGTCCGGAAGAGGTGAGTGGAACTGCGAGTGTAGAGGTGAAATTCGTAGATATTCGCAAGAACACCAGTGGCGAAGGCGGCTCACTGGTCCGGAACTGACGCTGAGGTGCGAAAGCGTGGGGAGCAAACAGGATTAGATACCCTGGTAGTCCACGCCGTAAACGATGGATGCTAGCCGTTGGACAGTGGCGCAGTTAACGCTTTAAGCATCCCGCCTGGGGAGTACGGTCGCAAGATTA--------------------------------------------------------------------------------------------
>1097711
---------------------------------TGCCAGCCGCCGCGGTAATACGTAGGGTGCAAGCGTTGTCCGGAATTATTGGGCGTAAAGAGCTCGTAGGCGGTGTGTCACGTCTGCCGTGAAAACCTGCGGCTTAACCGTGGGCGTGCGGTGGATACGGGCATCCTTGAGTTCGGTAGGGGAGACTGGAATTCCTGGTGTAGCGGTGGAATGCGCAGATATCAGGAGGAACACCGGTGGCGAAGGCGGGTCTCTG-----ATACTGACGCTGAGGAGCGAAAGCGTGGGGAGCGAACAGGATTAGATACCCTGGTATTCCACGCCGTAAACGTTGGGCGCTAGGTGTGGGGCCGTGCCGTAGCTAACGCATTAAGCGCCCCGCCTGGGGAGTACGGCCGCAAGGCTA--------------------------------------------------------------------------------------------
>1097868
---------------------------------TGTCAGCAGCCGCGGTAATACGGAGGGTGCGAGCGTTATTCGGAATTACTGGGCGTAAAGCGCACGCAGGCGGTTGTCCAAGTCAGAGGTGAAAGCCCCGGGCTTAACCTGGGAACTGCCTTTGAAACTGGGGGGCTAGAGTATGGAAGAGGAAAGCGGAATTTCCAGTGTAGTAGAGAAATGCGTAGATATTGGAAGGAACACCGATGGCGAAGGCAGCTTTCTGGGTCGATACTGACGCTCATGTGCGAAAGCGTGGGGAGCAAACAGGATTAGATACCCTGGTAGTCCACGCCCTAAACGATGTCAACTAGGCGTCGGGCGGTGCCGGAGCTAACGCATTAAGTTGACCGCCTGGGGAGTACGGCCGCAAGGTTG--------------------------------------------------------------------------------------------
>1097961
---------------------------------TGCCAGCCGCCGCGGTAATACGGAGGATACGAGCGTTATCCGGATTTATTGGGTTTAAAGGGTGCGTAGGTGGTATGGTAAGTCAGGGGTGAAAAGCTATAGCTCAACTATAGTCTTGCCTTTGAAACTGTCGTACTTGAGTGTAGATGCTGTGGGCGGAATGCGTAGTGTAGCGGTGAAATGCATAGATATTACGCAGAACTCCGATTGCGAAGGCAGCTCACAAAGTTACAACTGACACTGATGCACGAAAGCGTGGGGATCAAACAGGATTAGATACCCTGGTAGTCCACGCCGTAAACTATGATTACTCGGAGTATGCATGCTCTCAAGCGAAAGCGTTAAGTAATCCACCTGGGGAGTACGTCGGCAACGATG--------------------------------------------------------------------------------------------
>1098184
---------------------------------TGTCAGCCGCCGCGGTAATACGTAGGGTGCGAGCGTTGTCCGGATTTATTGGGCGTAAAGGGCTCGTAGGTGGTTGATCGCGTCGGAAGTGTAATCTTGGGGCTTAACCCTGAGCGTGCTTTCGATACGGGTTGACTTGAGGAAGGTAGGGGAGAATGGAATTCCTGGTGGAGCGGTGGAATGCGCAGATATCAGGAGGAACACCAGTGGCGAAGGCGGTTCTCTGGGCCTTTCCTGACGCTGAGGAGCGAAAGCGTGGGGAGCGAACAGGCTTAGATACCCTGGTAGTCCACGCTGTAAACGGTGGGTACTAGGTGTGGGGCCGTGCCGTAGCTAACGCTTTAAGTACCCCGCCTGGGGAGTACGGCCGCAAGGCTA--------------------------------------------------------------------------------------------
>1098195
---------------------------------TGTCAGCAGCCGCGGTAATACGTAGGTGGCAAGCGTTGTCCGGATTTACTGGGCGTAAAGGGCAGGCAGGCGGGCTGTTAAGTAGAAAGTGAAAGGTCGGGGCTCAACCCCAACATTGCTTTTTATACTGGCAGCCTTGAATCCCGGAGGGGAAAGCGGAACGACACGTGTAGCGGTGAAATGCGTTGATATGTGTCGGAACACCAATGGCGAAGGCAGCTTTCTGGACGGGGATTGACGCTCAACTGCGAAAGCCGAGGTAGCGAACAGGATTAGATACCCTGGTAGTCTCGGCCCTAAACGATGATCACTAGGTGTGGGGCCGC--AGCTA---ACGCATTAAGTGATCCGCCTGGGGACTACGGCCGCAAGGTTG--------------------------------------------------------------------------------------------
>1098340
---------------------------------TGTCAGCAGCCGCGGTAATACGTAGGTCCCGAGCGTTGTCCGGATTTATTGGGCGTAAAGCGAGCGCAGGCGGTTAGATAAGTCTGAAGTTAAAGGCTGTGGCTTAACCATAGTA-CGCTTTGGAAACTGTTTAACTTGAGTGCAAGAGGGGAGAGTGGAATTCCATGTGTAGCGGTGAAATGCGTAGATATATGGAGGAACACCGGTGGCGAAAGCGGCTCTCTGGCTTGTAACTGACGCTGAGGCTCGAAAGCGTGGGGAGCAAACAGGATTAGATACCCTGGTAGTCCACGCCGTAAACGATGAGTGCTAGGTGTTAG-TAGTGCCGTAGCTAACGCATTAAGCACTCCGCCTGGGGAGTACGACCGCAAGGTTG--------------------------------------------------------------------------------------------
>1098434
---------------------------------TGCCAGCCGCCGCGGTAATACGTAGGGGGCGAGCGTTGTCCGGAATTACTGGGCGTAAAGGGTTCGCAGGCGGCATGACAAGTCCGATGTAAAAGGCGAAAGCTCAACCTTCGTA-AGCATCGGAAACTGTCAAGCTTGAGTGAAGGAGAGGCAAGTGGAATTCCTAGTGTAGCGGTGGAATGCGTAGATATTAGGAGGAATACCGGTGGCGAAGGCGACTTGCTGGACTTCAACTGACGCTGAGGAACGAAGGCGTGGGTAGCAAGCAGGATTAGATACCCTGGTAGTCCACGCCGTAAACGATGAGTGCTAGGTGCGGGGCGGTGCCGTCGTTAACACACTAAGCACTCCGCCTGGGG-GTACGTGCGCAAGCATG--------------------------------------------------------------------------------------------
>1098473
---------------------------------TGCCAGCAGCCGCGGTGATACGTAGGGTGCGAGCGTTGTCCGGATTTATTGGGCGTAAAGGGCTCGTAGGTGGTTGATCGCGTCGGAAGTGTAATCTTGGGGCTTAACCCTGAGCGTGCTTTCGATACGGGTTGACTTGAGGAAGGTAGGGGAGAATGGAATTCCTGGTGGAGCGGTGGAATGCGCAGATATCAGGAGGAACACCAGTGGCGAAGGCGGTTCTCTGGGCCTTTCCTGACGCTGAGGAGCGAAAGCGTGGGGAGCGAACAGGCTTAGATACCCTGGTAGTCCACGCTGTAAACGGTGGGTACTAGGTGTGGGGCCGTGCCGTAGCTAACGCTTTAAGTACCCCGCCTGGGGAGTACGGCCGCAAGGCTA--------------------------------------------------------------------------------------------
>1098634
---------------------------------TGTCAGCAGCCGCGGTAATACGGAGGATCCAAGCGTTATCCGGATTTATTGGGTTTAAAGGGTGCGTAGGCGGCCTATTAAGTCAGGGGTGAAAGACGGTGGCTCAACCATCGCAGTGCCCTTGATACTGATGGGCTTGATTACACTTGAGGTAGGCGGAATGTGACAAGTAGCGGTGAAATGCATAGATATGTCACAGAACACCAATTGCGAA-GCAGCTTACTAAGGTGTTAATGACGCTGAGGCACGAAAGCGTGGGGATCAAACAGGATTAGATACCCTGGTAGTCCACGCCCTAAACGATGAATACTCGATGTTAGCTAGCGTCAAAGCGAAAGCGTTAAGTATTCCACCTGGGGAGTACGCCCGCAAGGGTG--------------------------------------------------------------------------------------------
>1098655
---------------------------------TGCCAGCAGCCGCGGTAATACGGAGGGGGCAAGCGTTGTCCGGAATTATTGGGCGTAAAGCGCGCGCAGGCGGTTTCTTAAGTCTGATGTGAAAGCCCCCGGCTCAACCGGGGAG-GGCATTGGAAACTGGGGAACTTGAGTGCAGAAGAGGAGAGTGGAATTCCACGTGTAGCGGTGAAATGCGTAGAGATGTGGAGGAACACCAGTGGCGAAGGCGACTCTCTGGTCTGTAACTGACGCTGAGGCGCGAAAGCGTGGGGAGCGAACAGGATTAGATACCCTGGTAGTCCACCCCGTAAACGATGAGTGCTAAGTGTTAGATAGTGCTGCAGCTAACGCATTAAGCACTCCGCCTGGGGAGTACGGTCGCAAGACTG--------------------------------------------------------------------------------------------
>1098866
---------------------------------TGTCAGCAGCCGCGGTAATACGTAGGGTCCGAGCGTTGTCCGGAATTATTGGGCGTAAAGGGCTCGTAGGCGGTTTGTCGCGTCGGGAGTGAAAACACCGGGCTTAACTCGGTGCTTGCTTTCGATACGGGCAGACTAGAGGTATGCAGGGGAGAACGGAATTCCTGGTGTAGCGGTGAAATGCGCAGATATCAGGAGGAACACCGGTGGCGAAGGCGGTTCTCTGGGCATTACCTGACGCTGAGGAGCGAAAGTGTGGGGAGCGAACAGGATTAGATACCCTGGTAGTCCACACCGTAAACGTTGGGCGCTAGGTGT-GGGCCGTGCCGCAGCTAACGCATTAAGCGCCCCGCCTGGGGAGTACGGCCGCAAGGCTA--------------------------------------------------------------------------------------------
>1098922
---------------------------------TGTCAGCAGCCGCGGTAATACGAAGGGAGCTAGCGTTGTTCGGAATCACTGGGCGTAAAGCGCACGTAGGCCGATTCGTAAGTCAGGGGTGAAATCCCGGGGCTCAACCTCGGAACTGCCTCTGATACTGCGAATCTCGAGTCCGGAAGAGGTGGGTGGAATTCCTAGTGTAGAGGTGAAATTCGTAGATATTAGGAAGAACACCGGTGGCGAAGGCGGCCCACTGGTCCGGTACTGACGCTGAGGTGCGAAAGCGTGGGGAGCAAACAGGATTAGATCCCCTGGTAGTCCACGCCGTAAACGATGGATGCTAGCCGTTGGCCGGTGGCGCAGCTAACGCTTTAAGCATCCCGCCTGGGAAGTACGGCCGCAAGGTTA--------------------------------------------------------------------------------------------
>1099157
---------------------------------TGTCAGCCGCCGCGGTAATACAGAGGGTGCGAGCGTTAATCGGCGTTACTGGGCGTAAAGGGCGCGTAGGCGGTTTAGCGAGTGTGATGTGAAAGCCCCGGGCTTAACCTGGGAAGTGCATCGCAAACGGCTAGACTAGAGTAGATGAGAGGGTGATTGAATTTCCGGTGTAGCGGTGAAATGCGTAGAGATCGGAAGGAACGTCGATGGCGAAGGCAGTCACCTGGCATCATACTGACGCTGAGGCGCGAAAGCGTGGGGAGCAAACAGGATTAGATACCCTGGTAGTCCACGCTGTAAACGATGATGACTAGATGTTGGT-GGTATCGAAGCTAACGCGATAAGTCATCCGCCTGGGAAGTACGGCCGCAAGGTTG--------------------------------------------------------------------------------------------
>1099674
---------------------------------TGTCAGCAGCCGCGGTAATACGTAGGTGGCAAGCGTTATCCGGAATTATTGGGCGTAAAGCGCGCGTAGGCGGTTTCTTAAGTCTGATGTGAAAGCCCACGGCTCAACCGTGGAG-GGCATTGGAAACTGGGAAACTTGAGTGCAGGAGAGGAAAGTGGAATTCCATGTGTAGCGGTGAAATGCGCAGAGATATGGAGGAACACCAGTGGCGAAGGCGACTTTCTGGTCTGCAACTGACGCTGATGTGCGAAAGCGTGGGGATCAAACAGGATTAGATACCCTGGTAGTCCACGCCGTAAACGATGAGTGCTAAGTGTTAGGTAGTGCTGCAGCTAACGCATTAAGCACTCCGCCTGGGGAGTACGACCGCAAGGTTG--------------------------------------------------------------------------------------------
>1099802
---------------------------------TGTCAGCCGCCGCGGTGATACGTAGGGTGCGAGCGTTGTCCGGATTTATTGGGCGTAAAGGGCTCGTAGGTGGTTGATCGCGTCGGAAGTGTAATCTTGGGGCTTAACCCTGAGCGTGCTTTCGATACGGGTTGACTTGAGGAAGGTAGGGGAGAATGGAATTCCTGGTGGAGCGGTGGAATGCGCAGATATCAGGAGGAACACCAGTGGCGAAGGCGGTTCTCTGGGCCTTTCCTGACGCTGAGGAGCGAAAGCGTGGGGAGCGAACAGGCTTAGATACCCTGGTAGTCCACGCTGTAAACGGTGGGTACTAGGTGTGGGGCCGTGCCGTAGCTAACGCTTTAAGTACCCCGCCTGGGGAGTACGGCCGCAAGGCTA--------------------------------------------------------------------------------------------
>1099914
---------------------------------TGTCAGCCGCCGCGGTAATACGTAGGGGGCTAGCGTTGTCCGGAATCACTGGGCGTAAAGGGTTCGCAGGCGGAAATGCAAGTCAGATGTAAAAGGCAGTAGCTTAACTACTGTA-AGCATTTGAAACTGCATATCTTGAGAAGAGTAGAGGTAAGTGGAATTTTTAGTGTAGCGGTGAAATGCGTAGATATTAAAAAGAATACCGGTGGCGAAGGCGACTTACTGGGCTCATTCTGACGCTGAGGAACGAAAGCGTGGGTAGCAAACAGGATTAGATACCCTGGTAGTCCACGCTGTAAACGATGAGTGCTAGGTGTCGGCCGGTGCCGCAGTTAACACAATAAGCACTCCGCCTGGGGAGTACGTGCGCAAGCATG--------------------------------------------------------------------------------------------
>1100012
---------------------------------TGCCAGCCGCCGCGGTAAGACGTAGGGCGCGAGCGTTGTCCGGATTTATTGGGCGTAAAGAGCTCGTAGGCGGCTTGTCGCGTCGAATGTGAAATCTCAGGGCTCAACTCTGACATTGCATTCGATACGGGCAGGCTAGAGTTCGGTAGGGGAGACTGGAATTCCTGGTGTAGCGGTGAAATGCGCAGATATCAGGAGGAACACCGGTGGCGAAGGCGGGTCTCTGGGCCGATACTGACGCTGAGGAGCGAAAGCGTGGGGAGCGAACAGGATTAGATACCCTGGTAGTCCACGCTGTAAACGTTGGGCGCTAGGTGTGGGGCTGCGCCGCAGCTAACGCATTAAGCGCCCCGCCTGGGGAGTACGGCCGCAAGGCTA--------------------------------------------------------------------------------------------
>1100123
---------------------------------TGCCAGCCGCCGCGGTAATACGTAGGGGGCAAGCGTTGTCCGGAATCATTGGGCGTAAAGCGCGTGTAGGCGGCCAGATAAGTCCGTTCTGAAAGCCCGGGGCTCAACCCCGGGAGGCGGATGGATACTGTTTGGCTCGAGTCCGGAAGAGGCGAGTGGAATTCCCGGTGTAGCGGTGAAATGCGCAGATATCGGGAGGAACACCAATGGCGAAGGCAGCTCGCTGGGACGGTACTGACGCTGAGACGCGAAAGCGTGGGGAGCAAACAGGATTAGATACCCTGGTAGTCCACGCTGTAAACGATGGTCACTAGGTGTGGGGCCGTGCCGAAGCTAACGCATTAAGTGACCCGCCTGGGGAGTACGGCCGCAAGGCTA--------------------------------------------------------------------------------------------
>110015
---------------------------------TGCCAGCCGCCGCGGTAATACGGAGGGTGCAAGCGTTATCCGGAATCACTGGGTTTAAAGGGTGCGTAGGCGGTTGTATAAGTCAGGGGTGAAAGCACGCAGCTTAACTGTGTAATTGCCTTTGATACTGTACGGCTTGAATAGGGTTGAGGTTGGCGGAATGTGACATGTAGCGGTGAAATGCATAGATATGTCATAGAACACCGATTGCGAAGGCAGCTGACTGGGCCTATATTGACGCTGAGGCACGAAAGCGTGGGGAGCGAACAGGATTAGATACCCTGGTAGTCCACGCCCTAAACGATGTATACTCGTTGTTTG-GAGCGACCAAGCGAAAGCATTAAGTATACCACCTGGGGAGTACGCCCGCAAGGGTG--------------------------------------------------------------------------------------------
>1100369
---------------------------------TGTCAGCAGCCGCGGTAATACGGAGGATGCAAGCGTTATCCGGATTTATTGGGCGTAAAGCGTCCGTAGGTGGCA-ATCCAGTCAGTTGTTAAACGT-AGAGCTTAACTCT-AAAGGGCAATTGAAACTGATAG-CTAGAGTGCGATAGGGGCAAGGGGAATTTCCAGTGTAGCGGTGAAATGCGTAGATATTGGAAAGAACATCGGTGGCGAAGGCGCCTTGCTGGGTCTCA-CTGACACTGAGGGACGAAAGCTAGGGGAGCGAAAGGGATTAGATACCCCTGTAGTCCTAGCCGTAAACGATGGATACTAGGCGTTGTCCAGTGCCGTAGCTAACGCGTTAAGTATCCCGCCTGGGGAGTATGCTCGCAAGGGTG--------------------------------------------------------------------------------------------
>1100638
---------------------------------TGTCAGCCGCCGCGGTAATACAGAGGGTGCAAGCGTTGCTCGGATTTACTGGGCGTAAAGCGTACGCAGACGGTGAGAAAGGTCGGATGTGAAAGCCCCGGGCTCAACCCGGGAACTGCATCCGAAACCATCTCGCTAGAGTATGGGAGAGGGAAGCGGAATTCCTGGTGTAGAGGTGAAATTCGTAGATATCAGGAGGAACATCTGCGGCGAAGGCGGCTTCCTGGCCCATTACTGACGTTCAGGTACGAAAGCGTGGGTAGCAAACAGGATTAGATACCCTGGTAGTCCACGCTGTAAACGATGTGTGCTGGATGTCGGGCGGTATCGAAGCTAACGCGATAAGCACACCGCCTGGGGAGTACGGCCGCAAGGCTA--------------------------------------------------------------------------------------------
>1100798
---------------------------------TGTCAGCAGCCGCGGTAATACGTAGGTGGCAAGCGTTGTCCGGAATTATTGGGCGTAAAGCGCGCGCAGGTGGGATATTAAGTCTGGTGTTAAAGTTCGGGGCTCAACCCCGCGA-AGCATTGGAAACTGTAT-TCTTGAGTGCAGGAGAGGAAAGTGGAATTCCTAGTGTAGCGGTGAAATGCGTAGATATTAGGAGGAACACCAGTGGCGAAGGCGACTTTCTGGACTGTGTCTGACACTGAGGCGCGAAAGCTGGG-TAGCGAACAGGATTAGATG-CCTGGTAATCCTAGCTGTAAACGATGGGTACTAGGTGTGGA-CAGTGCCGGAGTTAACGCAATAAGTA-CCCGCCTGGGGGGTACGGCCGCAAGGTTG--------------------------------------------------------------------------------------------
>1101021
---------------------------------TGTCAGCCGCCGCGGTAATACGTAGGGTGCGAGCGTTGTCCGGAATTATTGGGCGTAAAGGGCTCGTAGGCGGTTTGTTGCGTCGGGAGTGAAAACTCAGGGCTTAACCCTGAGCCTGCTTCCGATACGGGCAGACTAGAGGTATGCAGGGGAGAACGGAATTCCTGGTGTAGCGGTGAAATGCGCAGATATCAGGAGGAACACCGGTGGCGAAGGCGGTTCTCTGGGCATTACCTGACGCTGAGGAGCGAAAGTGTGGGGAGCGAACAGGATTAGATACCCTGGTAGTCCACACCGTAAACGGTGGGCGCTAGGTGT-GGGCCGTGCCGCAGCTAACGCATTAAGCGCCCCGCCTGGGGAGTACGGCCGCAAGGCTA--------------------------------------------------------------------------------------------
>1101282
---------------------------------TGTCAGCAGCCGCGGTAATACATATGGGGCAAGCGTTGTTCGGAATTACTGGGCATAAAGGGTGCGTAGGTGGTCTATTAAGTCAGGGGTGAAATCCCGCGGCCCAACCGTGGAACGGCCTTTGATACTGGTGGACTTGAGTGCGTGAGGGGTAGGGGGAACGAGCAGTGTAGCGGTGAAATGCGTAGATATTGCTCGGAAGGCCAGAGCCGAAGGGGCCCTACTGGTACGTAACTGACACTGAGGCACGAAAGCGTGGGGAGCAAACAGGATTAGATACCCTGGTAGTCCACGCCATAAACGATGAGCACTAGATGGGTGTGCCTGTCGGAGACAATTTGGTAAGTGCTCCGCCTGGGGAGTATGGTCGCAAGGCTG--------------------------------------------------------------------------------------------
>1101315
---------------------------------TGTCAGCAGCCGCGGTGACACGTAGGCACCAAGCGTTGTCCGGATTTATTGGGCGTAAAGAGCTCGTAGGCGGTTCAGTAAGTCGGGTGTGAAAACTTTGGGCTTAACCCAAAGCGTGCATCCGATACTGCTGGACTTGAGTTCGGTAGGGGAGCAGGGAATTCCTAGTGTAGCGGTGAAATGCGCAGATATTAGGAGGAACACCGGTGGCGAAGGCGCTGCTCTGGGCCGAAACTGACGCTGAGGAGCGAAAGCGTGGGTAGCAAACAGGATTAGATACCCTGGTAGTCCACGCCGTAAACGTTGGGCACTAGGTGTGGGTCCGCGCCGTCGCTAACGCATTAAGTGCCCCGCCTGGGGAGTACGGCCGCAAGGTTA--------------------------------------------------------------------------------------------
>1101348
---------------------------------TGCCAGCAGCCGCGGTAATACGGAGGGTGCAAGCGTTATCCGGATTCACTGGGTTTAAAGGGTGCGTAGGCGGGCATGTAAGTCAGTGGTGAAATCTCCGGGCTTAACTCGGAAACTGCCATTGATACTATATGTCTTGAATTATCTGGAGGTTAGCGGAATATGTCATGTAGCGGTGAAATGCTTAGATATGACATAGAACACCCATTGCGAAGGCAGCTAACTACGGGTATATTGACGCTGAGGCACGAAAGCGTGGGGATCAAACAGGATTAGATACCCTGGTAGTCCACGCCCTAAACGATGGATACTCGACATGCGCGTGTGTCTGAGCGAAAGCATTAAGTATCCCACCTGGGAAGTACGTCCGCAAGGATG--------------------------------------------------------------------------------------------
>1101451
---------------------------------TGCCAGCAGCCGCGGTAATACGTAGGGTGCGAGCGTTATCCGGAATTATTGGGCGTAAAGAGCTCGTAGGCGGTTTGTCGCGTCTGTCGTGAAAGTCCGGGGCTTAACCCCGGATCTGCGGTGGGTACGGGCAGACTAGAGTGCAGTAGGGGAGACTGGAATTCCTGGTGTAGCGGTGGAATGCGCAGATATCAGGAGGAACACCGATGGCGAAGGCAGGTCTCTGGGCTGTAACTGACGCTGAGGAGCGAAAGCATGGGGAGCGAACAGGATTAGATACCCTGGTAGTCCATGCCGTAAACGTTGGGCACTAGGTGTGGGGCCGCGCCGCAGCTAACGCATTAAGTGCCCCGCCTGGGGAGTACGGCCGCAAGGCTA--------------------------------------------------------------------------------------------
>1101476
---------------------------------TGCCAGCAGCCGCGGTAATACGTAGGGGGCGAGCGTTGTCCGGATTTATTGGGCGTAAAGAGCTCGTAGGCGGTTCGGCTAGTCGGATGTAAAATCTCCACGCTCAACGTGGAGGCGCCATCCGATACTGCCGGACTCGAGTCCGGTAGGGGAGTGTGGAATTCCCGGTGTAGCGGTGAAATGCGCAGAGATCGGGAGGAACACCCGTAGCGAAGGCGGCACTCTGGGCCGGTACTGACGCTGAGGAGCGAAAGCGTGGGGAGCGAACAGGATTAGATACCCTGGTAGTCCACGCCGTAAACGTTGGGCACTAGGTGTGGGGCCGTGCCGTAGCTAACGCATTAAGTGCCCCGCCTGGGGAGTACGGCCGCAAGGCTA--------------------------------------------------------------------------------------------
>1101669
---------------------------------TGTCAGCAGCCGCGGTAATACGTAGGTGGCAAGCGTTGTCCGGAATTATTGGGCGTAAAGCGCGCGCAGGTGGTTTAATAAGTCTGATGTGAAAGCCCACGGCTCAACCGTGGAG-GGCATTGGAAACTGTTAAACTTGAGTGCAGGAGAGAAAAGTGGAATTCCTAGTGTAGCGGTGAAATGCGTAGAGATTAGGAGGAACACCAGTGGCGAAGGCGGCTTTTTGGCCTGTAACTGACACTGAGGCGCGAAAGCGTGGGGAGCAAACAGGATTAGATACCCTGGTAGTCCACGCCGTAAACGATGAGTGCTAAGTGTTGGTCAGTGCTGCAGCTAACGCATTAAGCACTCCGCCTGGGGAGTACGACCGCAAGGTTG--------------------------------------------------------------------------------------------
>1102044
---------------------------------TGCCAGCAGCCGCGGTAAGACGAACCGAGCGAACGTTGTTCGGAATCACTGGGCTTAAAGGGCGCGTAGGCGGGCATTCTAGTCTATGGTGAAATCCGGCAGCTTAACTGTCGAACTGCCGTGGATACTGGATGTCTCGAGGGAGGTAGGGGCGTGCGGAACTAATGGTGGAGCGGTGAAATGCGTTGATATCATTAGGAACTCCGGTGGCGAAGGCGGCACGCTGGACCTCTTCTGACGCTGAGGCGCGAAAGCCAGGGGAGCAAACGGGATTAGATACCCCGGTAGTCCTGGCCCTAAACGTTGGGTACTAGATAGTAGTTACTGTCGAAGCAAAAGTGCTAAGTACCCCGCCTGGGGAGTATGGTCGCAAGGCTG--------------------------------------------------------------------------------------------
>110220
---------------------------------TGCCAGCAGCCGCGGTAATACGTAGGGTGCAAGCGTTAATCGGAATTACTGGGCGTAAAGCGTGCGCAGGCGGTTATATAAGACAGTTGTGAAATCCCCGGGCTCAACCTGGGGACTGCATCTGTGACTGTATAGCTAGAGTACGGTAGAGGGGGGTGGAATTCCGCGTGTAGCAGTGAAATGCGTAGATATGCGGAGGAACACCGATGGCGAAGGCAATCCCCTGGACCTGTACTGACGCTCATGCACGAAAGCGTGGAGAGCAAACAGGATTAGATACCCTGGTAGTCCACGCCCTAAACGATGTCAACTGGTTGTTGGGCAGTAACGAAGCTAACGCGTGAAGTTGACCGCCTGGGGAGTACGGCCGCAAGGTTG--------------------------------------------------------------------------------------------
>1102212
---------------------------------TGTCAGCAGCCGCGGTAATACGGGGGATGCAAGCGTTATCCGGATTTATTGGGCGTAAAGCGCCTGTAGGTTGTTTAATAAGTCTGTTGTTAAAGACTAGGGCTTAACCCTAGGAAAGCAATGGAAACTACTAGACTTGAGTATGATAGGGGTAGAGGGAATTTCTAGTGTAGCGGTGAAATGCGTAGATATTAGAAAGAACACCGGTGGCGAAGGCGCTCTACTGGATCATTACTGACACTCAGAGGCGAAAGCTAGGGTAGCAAAAGGGATTAGATACCCCTGTAGTCCTAGCCGTAAACGATGGATACTACATGTTGCGCAGTATGGTAGCTAACGCGTTAAGTATCCCGCCTGGGGAGTACGGTCGCAAGGCTG--------------------------------------------------------------------------------------------
>1102477
---------------------------------TGCCAGCAGCCGCGGTAATACGGAGGATCCAAGCGTTATCCGGATTTATTGGGTTTAAAGGGTGCGTAGGTGGCTTGTTAAGTCAGGGGTGAAAGACGGTAGCTTAACTATCGCAGTGCCTTTGATACTGACGAGCTTGAATGAACTAGAGGTAGGCGGAATGTGACAAGTAGCGGTGAAATGCATAGATATGTCACAGAACACCAATTGCGAAGGCAGCTTACTATGGTTTTATTGACACTGAGGCACGAAAGCGTGGGGATCAAACAGGATTAGATACCCTGGTAGTCCACGCCCTAAACGATGAATACTCGATGTTGGCCAGCGTCTAAGCGAAAGCGTTAAGTATTCCACCTGGGGAGTACGCCCGCAAGGGTG--------------------------------------------------------------------------------------------
>1102554
---------------------------------TGTCAGCAGCCGCGGTAATACGGAGGGTGCAAGCGTTATCCGGATTCACTGGGTTTAAAGGGTGCGTAGGTGGGCCTGTAAGTCAGCGGTGAAATCTCCGGGCTTAACCCGGAAACTGCCATTGATACTATAGGTCTTGAATTATCTGGAGGTGAGCGGAATATGTCATGTAGCGGTGAAATGCTTAGATATGACATAGAACACCAATTGCGAAGGCAGCTCACTACGGATCGATTGACACTGAGGCACGAAAGCGTGGGGATCAAACAGGATTAGATACCCTGGTAGTCCACGCCCTAAACGATGGATACTCGACATACGCGTGTGTCTGAGCGAAAGCATTAAGTATCCCACCTGGGAAGTACGACCGCAAGGTTG--------------------------------------------------------------------------------------------
>1102642
---------------------------------TGTCAGCAGCCGCGGTAATACGTAGGCAGCAAGCGTTGTTCGGAGTTACTGGGCGTAAAGAGTGCGTAGGCGGTCCCGTAAGTTTGTTGTGAAATCTCCCGGCTTAACTGGGAGGGTGCGGCGAAAACTGCGGGGCT-GAGTATGGGAGAGGTAGGCGGAATTCCTGGTGTAGCGGTGAAATGCGTAGATATCAGGAGGAACACCGGTGGTGTAGACGGCTTACTGGACCATGACTGACGCTGAGGCACGAAAGCGTGGGGAGCAAACAGGATTAGATA-CCTGGTAGTCCACGCCCTAAACGATGCATACTTGGTGTGAGCTCGTGCCGGAGCTAACGCGTTAAGTATGCCGCCTGGGGAGTACGGTCGCAAGGCTG--------------------------------------------------------------------------------------------
>1102743
---------------------------------TGTCAGCAGCCGCGGTAATACGTAGGTGGCAAGCGTTATCCGGAATTATTGGGCGTAAAGCGCGCGTAGGCGGTTTTTTAAGTCTGATGTGAATGCCCACGGCTCAACCGGGGCG-GGCATTGGAAACTGGAAAACTTGAGTGCAGAAGAGGAAAGTGGAATTCCATGTGTAGCGGTGAAATGCGCAGAGATATGGAGGAACACCAGTGGCGAAGGCGACTTTCTGGTCTGTAACTGACGCTGATGTGCGAAAGCGTGGGGAGCAAACAGGATTAGATACCCTGGTAGTCCACGCCGTAAACGATGAGTGCTAAGTGTTAGGTAGTGCTGCAGCTAACGCATTAAGCACTCCGCCTGGGGAGTACGACCGCAAGGTTG--------------------------------------------------------------------------------------------
>1102814
---------------------------------TGCCAGCAGCCGCGGTGATACGTAGGGTGCGAGCGTTGTCCGGATTTATTGGGCGTAAAGGGCTCGTAGGCGGTTGATCGCGTCGGAAGTGGAAACTTGATGCTTAACGTTGAGCGTGCTTTCGATACGGGTTGACTTGAGGAAGGTAGGGGAGAATGGAATTCCTGGTGGAGCGGTGGAATGCGCAGATATCAGGAGGAACACCAGTGGCGAAGGCGGTTCTCTGGACCTTTCCTGACGCTGAGGAGCGAAAGCGTGGGGAGCGAACAGGCTTAGATACCCTGGTAGTCCACGCTGTAAACGGTGGGTACTAGGTGTGGGGCTGTGCCGTAGCTAACGCATTAAGTACCCCGCCTGGGGAGTACGGCCGCAAGGCTA--------------------------------------------------------------------------------------------
>1102921
---------------------------------TGTCAGCAGCCGCGGTAATACGTAGGTGGCAAGCGTTGTCCGGATTTATTGGGCGTAAAGCGAGCGCAGGCGGTCAATTAAGTCTGATGTGAAAGCCCACGGCTCAACCGTGGAG-GGCATTGGAAACTGGGAAACTTGAGTGCAGAAGAGGAAAGTGGAATTCCATGTGTAGCGGTGAAATGCGCAGAGATATGGAGGAACACCAGTGGCGAAGGCGACTTTCTGGTCTGTAACTGACGCTGATGTGCGAAAGCGTGGGGATCAAACAGGATTAGATACCCTGGTAGTCCACGCCGTAAACGATGAGTGCTAAGTGTTAGGTAGTGCTGCAGCTAACGCATTAAGCACTCCGCCTGGGGAGTACGACCGCAAGGTTG--------------------------------------------------------------------------------------------
>1102974
---------------------------------TGCCAGCAGCCGCGGTAATACGGGGGGGGCGAGCGTTGTCCGAAGTTACTGGGCGTAAAGCGCGTGTAGGCGGGTTGTTAAGTCCGCTGTGAAAGCCCGGTGCTCAACGCCGGAGGGTCGGTGGATACTGGCAGTCTTGAAGTGGCTAGGGGGAAATGGAATTACCGGTGTAGCGGTGAAATGCGTAGATATCGGTAGGAACACCAGTGGCGAAGGCGGTTTCCTGGAGCTAACTTGACGCTGAGACGCGAAAGCTGGGGGAGCAAACGGGATTAGATACCCCGGTAGTCCCAGCCCTAAAC-ATGGATACTAGGTGTCAGGTGGTGCCGCAGCTAACGCAGTAAGTATCCCGCCTGGGGAGTACGGCCGCAAGGTTG--------------------------------------------------------------------------------------------
>110321
---------------------------------TGCCAGCCGCCGCGGTAATACGTAGGTGGCAAGCGTTGTCCGGAATCACTGGGCGTAAAGCGCGCGCAGGCGGCGATCTACGTCTGGGGTGAAAGCCCGGAGCTCAACTCCGGGA-CTCCTTGGATACGGGATCGCTTGAGAATTGGAGAGGCAAGGGGAATTCCACGTGTAGCGGTGAAATGCGTAGATATGTGGAGGAACACCTGTGGCGAAGGCGCCTTGCTGGCCAATTTCTGACGCTGAGGCGCGAAAGCGTGGGGAGCAAACAGGATTAGATACCCTGGTAGTCCACGCCGTAAACGATGAGTGCTAGGTGTTGGG-AGTGCCGAAGCTAACGCATTAAGCACTCCGCCTGGGGAGTACGGTCGCAAGACTG--------------------------------------------------------------------------------------------
>1103391
----------------------------------GTCAGCAGCCGCGGTAATACGTAGGGGGCAAGCGTTGTCCGGAATTATTGGGCGTAAAGCGCGCGCAGGCGGTTCTTTAAGTCTGGTGTCTAAGTGCGGGGCTCAACCCCGTGA-TGCACTGGAAACTGGGGAACTTGAGTGCAGAAGAGGAGAGCGGAATTCCACGTGTAGCGGTGAAATGCGTAGAGATGTGGAGGAACACCAGTGGCGAAGGCGGCTCTCTGGACTGTAACTGACGCTGAGGCGCGAAAGCGTGGGGAGCAAACAGGATTAGATACCCTGGTAGTCCACGCTGTAAACGATGAGTGCTAGGTGTTGGGCGGTGCCGAAGTTAACACATTAAGCACTCCGCCTGGGGAGTACGGTCGCAAGACTG--------------------------------------------------------------------------------------------
>1103604
---------------------------------TGTCAGCAGCCGCGGTAATACGAAGGGGGCTAGCGTTGCTCGGAATCACTGGGCGTAAAGGGCGCGTAGGTGG-CGGGTCACGCGTCCGTGAAAGCCCGGGGCTCAACCCCGGGTCGGCGGTGCGAACGGGCTCGCTCGAGCGTACGAGAGGCAGGCGGAATTCCGGGTGTAGCGGTGGAATGCGTAGAGATCCGGAAGAACACCGGTGGCGAAGGCGGCCTGCTGGCGT-GCGCTGACACTGAGGCGCGAAAGCGTGGGGAGCAAACAGGATTAGATACCCGGGTAGTCCACGCCGTAAACGATGGGCGCTAGGTGCATGGGTGTGCCGGCGCTAACGCATTAAGTGCCCCGCCTGGGGAGTACGGCCGCAAGGCTG--------------------------------------------------------------------------------------------
>1103871
---------------------------------TGCCAGCCGCCGCGGTAATACGGAGGGTGCAAGCGTTGTCCGGATTTATTGGGTTTAAAGGGTGCGTAGGCGGCTTTATAAGTCCGTGGTGAAAGCCAACAGCTCAACTGTTGAACTGCCATGGATACTGTAAGGCTTGAGTACAGACGAGGTAGGCGGAATGGATGGTGTAGCGGTGAAATGCATAGATACCATCCAGAACCCCGATTGCGTAGGCAGCTTACTAGGCTGTAACTGACGCTGAGGCACGAAAGCGTGGGGAGCGAACAGGATTAGATACCCTGGTAGTCCACGCTGTAAACGATGATTACTCGATGTTGGCCAGCGTCTTAGCGAAAGCGTTAAGTAATCCACCTGGGGAGTACGCCCGCAAGGGTG--------------------------------------------------------------------------------------------
>110399
---------------------------------TGTCAGCCGCCGCGGTAATACGTAGGGTGCGAGCGTTAATCGGAATTACTGGGCGTAAAGCGTGCGCAGGCGGTTATGTAAGACCGATGTGAAATGCCCGGGCTCAACCTGGGAACTGCATTTTTTACTTCATGGCTAGAGTTTGGCAGAGGGGGGTAGAATTCCACGTGTAGCAGTGAAATGCGTAGATATGTGGAGGAACACCGATGGCGAAGGCAGCCCCCTGGGTCAAGACTGACGCTCATGCACGAAAGCGTGGGGAGCAAACAGGATTAGATACCCTGGTAGTCCACGCCCTAAACGATGTCTACTAGTTGTCGGGTGGTAACGCAGCTAACGCGTGAAGTAGACCGCCTGGGGAGTACGGTCGCAAGATTA--------------------------------------------------------------------------------------------
>1104125
---------------------------------TGCCAGCAGCCGCGGTAATACGTAGGTGGCAAGCGTTGTCCGGATTTACTGGGCGTAAAGCGTGCGCAGGCGGACTTTTAAGTAGGAAGTGAAAGGTTGGAGCTCAACTCCGACACTGCTCCCTATACTGGAAGTCTTGAGTAGCGGAGAGGAAAGCGGAACGACACGTGTAGCGGTGAAATGCGTTGATATGTGTCGGAACACCAATGGCGAAAGCAGCTTTCTGGACGCAAACTGACGCTCATGCACGAAAGCCAAGGTAGCAAACAGGATTAGATACCCTGGTAGTCTTGGCCATAAACGATGTTCACTAGGTGT--GGCCGC--AGCTA---ACGCATTAAGTGAACCGCCTGGGGACTACGGCCGCAAGGTTG--------------------------------------------------------------------------------------------
>1104437
---------------------------------TGCCAGCAGCCGCGGTAATACGGAGGGTGCGAGCGTTATCCGGAATTACTGGGTTTAAAGGGTGCGTAGGCGGCTGTGTAAGTCAGGAGTGAAAGTTTGCGGCTCAACCGTAAAATTGCTTTTGATACTGCACGGCTAGAATCAGGATGAGGTCAGCGGAATGTGGCATGTAGCGGTGAAATGCATAGATATGCCATAGAACACCAATTGCGAAGGCAGCTGGCTAGACCTGTATTGACGCTGAGGCACGAAAGCGTGGGGAGCGAACAGGATTAGATACCCTGGTAGTCCACGCCCTAAACGATGCTTACTCGACGTATGAGTGCGTCCAAGGGAAACCGTTAAGTAAGCCACCTGGGGAGTACGACCGCAAGGTTG--------------------------------------------------------------------------------------------
>1104445
---------------------------------TGTCAGCAGCCGCGGTAATACGTAGGGTGCAAGCGTTGTCCGGAATTATTGGGCGTAAAGAGCTCGTAGGCGGTTTGTCGCGTCGGCTGTGAAACCCTGGGGCTCAACCCCGGGCCTGCATTCGATACGGGCAGGCTAGAGTGTGGTAGGGGAGATCGGAATTCCTGGTGTAGCGGTGAAATGCGCAGATATCAGGAGGAACACCGGTGGCGAAGGCGGATCTCTGGGCCATTACTGACGCTGAGGAGCGAAAGCGTGGGGAGCGAACAGGATTAGATACCCTGGTAGTCCACGCCGTAAACGGTGGGAACTAGGTGTTGGCCGGTGCCGCAGCTAACG-ATTAAGTTCCCCGCCTGGGGAGTACGGCCGCAAGGCTA--------------------------------------------------------------------------------------------
>1104452
---------------------------------TGTCAGCCGCCGCGGTAATACGGAGGGTGCGAGCGTTGTCCGGAATCACTGGGCGTAAAGGGCGCGTAGGCGGCTTTTTAAGGGTGCGGTGAAAGCCCGGGGCTTAACCCCGG-TCGGCCGTGCCGACTGAAAAGCTGGAGCACTGTAGAGGCAGGTGGAATTCCGGGTGTAGCGGTGGAATGCGTAGAGATCCGGAAGAACACCAGTGGCGAAGGCGGCCTGCTGGGCA-GTGGTGACGCTGAGGCGCGACAGCGTGGGGAGCAAACAGGATTAGATACCCTGGTAGTCCACGCCGTAAACGATGGGCACTAGGTGCCTGGGGGTGCCGGCGCTAACGCATGAAGTGCCCCGCCTGGGGAGTACGGCCGCAAGGCTG--------------------------------------------------------------------------------------------
>110450
-------------------------------------TGCCGCCGCGGTAATACAGAGGGTGCAAGCGTTAATCGGAATTACTGGGCGTAAAGGGAGCGTAGGTGGCTCTATAAGTCAGATGTGAAATCCCCGGGCTCAACCTGGGAACTGCATCTGAAACTGTAGAGCTAGAGTATGTGAGAGGAAGGTAGAATTCCAGGTGTAGCGGTGAAATGCGTAGAGATCTGGAGGAATACCGATGGCGAAGGCAG-CTTCTGGCATAATACTGACACTGAGGCTCGAAAGCGTGGGTAGCAAACAGGATTAGATACCCTGGTAGTCCACGCCGTAAACGATGTCTACTAGTCGTTGGGTAGTGACGCAGCTAACGCAATAAGTAGACTGCCTGGGGAGTACGGCCGCAAGGTTA--------------------------------------------------------------------------------------------
>1104509
---------------------------------TGCCAGCCGCCGCGGTAATACAGAGGGTGCGAGCGTTGTTCGGAATTATTGGGCGTAAAGGGCGCGTAGGCGGTGCCACAAGTCACTTGTGAAATCCCCGGGCTTAACTCGGGGCCTGCAGGCGAAACTGTGGTGCTGGAGTGTGGGAGAGGTGCGTGGAATTCCCGGTGTAGCGGTGAAATGCGTAGATATCGGGAGGAACACCTGTGGCGAAAGCGGCGCACTGGACCA-AACTGACGCTGAGGCGCGAAAGCTAGGGGAGCAAACAGGATTAGATACCCTGGTAGTCCTAGCCCTAAACGATGATTGCTTGGTGTAGCACTGCGCCGCAGCTAACGCGATAAGCAATCCGCCTGGGGAGTACGGTCGCAAGGCTG--------------------------------------------------------------------------------------------
>1104546
---------------------------------TGTCAGCCGCCGCGGTAATACGAAGGGGGCTAGCGTTGTTCGGATTTACTGGGCGTAAAGCGCACGTAGGCGGATCGATCAGTCAGGGGTGAAATCCCAGAGCTCAACTCTGGAACTGCCTTTGATACTGTCGATCTGGAGTATGGAAGAGGTGAGTGGAATTCCGAGTGTAGAGGTGAAATTCGTAGATATTCGGAGGAACACCAGTGGCGAAGGCGGCTCACTGGTCCATTACTGACGCTGAGGTGCGAAAGCGTGGGGAGCAAACAGGATTAGAAACCCTGGTAGTCCACGCCGTAAACGATGAATGTTAGCCGTCGGGCGGTGGCGCAGCTAACGCATTAAACATTCCGCCTGGGGAGTACGGTCGCAAGATTAAAAC-CCAAATAATTGGCGG------------------------------------------------------------------------
>1104627
---------------------------------TGCCAGCCGCCGCGGTAATACGAAGGGGGCTAGCGTTGTTCGGAATTACTGGGCGTAAAGCGCACGTAGGCGGATCGATCAGTCAGGGGTGAAATCCCAGAGCTCAACTCTGGAACTGCCTTTGATACTGTCGGTCTAGAGTATGGAAGAGGTGAGTGGAATTCCGAGTGTAGAGGTGAAATTCGTAGATATTCGGAGGAACACCAGTGGCGAAGGCGGCTCACTGGTCCATTACTGACGCTGAGGTGCGAAAGCGTGGGGAGCAAACAGGATTAGATACCCTGGTAGTCCACGCCGTAAACGATGAATGTTAGCCGTCGGGCGGTGGCGCAGCTAACGCATTAAACATTCCGCCTGGGGAGTACGGTCGCAAGATTA--------------------------------------------------------------------------------------------
>1104688
---------------------------------TGTCAGCAGCCGCGGTAATACGTAGGGGGCCAGCGTTGCTCGGAATTACTGGGCGTAAAGGGTCCGTAGGCGGTGTAGCAAGTCGATAGTGAAATCTCTGGGCTTAACCCAGAGGCTGCTAACGAAACTGCTGTGCTAGAGTGTGAGAGAGGCGAGTGGAATTACGGGTGTAGCGGTGAAATGCGTAGATATCCGTAGGAACATCCGAGGCGAAGGCGGCTCGCTGGATCACAACTGACGCTGAGGGACGAAAGCTAGGGGAGCAAACAGGATTAGATACCCTGGTAGTCCTAGCCCTAAACCATCAGGACTTGGGGTTTGCAAGTCCCGTAGCTAACGCGTTAAGTCCTGCGCCTGGGGAGTACGGTCGCAAGGCTG--------------------------------------------------------------------------------------------
>1104695
---------------------------------TGTCAGCCGCCGCGGTAATACAGAGACTGCAAGCGTTGTTCGGATTCATTGGGCGTAAAGGGTGCGCAGGCGGTGTGCTAAGTTGGATGTGAAATCTCACAGCCTAACTGTGATAGGTCATTCAAAACTGGCATGCTAGAGGACTGGAGAGGAGACTGGAATAGTCGGTGTAGCGGTGAAATGCGTAGAGATCGACTAGAACACCGGTGGCGAAGGCGGGTCTCTGGACAGTTCCTGACGCTCATGCACGAAAGCCAGGGGAGCAAACGGGATTAGATACCCCGGTAGTCCTGGCCCTAAACGGTGTTCACTTGGTGTGCGGGCGTGCC-AAGCTAACGCGATAAGTGAACCGCCTGGGAAGTACGGCCGCAAGGCTA--------------------------------------------------------------------------------------------
>1104847
---------------------------------TGCCAGCAGCCGCGGTAATACGGAGGGTGCAAGCGTTATCCGGATTCACTGGGTTTAAAGGGAGCGTAGGCGGGACTGTAAGTCAGTGGTGAAATCTCCGTGCTTAACATGGAAACTGCCATTGATACTATAGATCTTGAATTTTCCGGAGGTCAGCGGAATATGTCATGTAGCGGTGAAATGCTTAGATATGACATAGAACACCGATTGCGAAGGCAGCTGGCTACAGGGACATTGACACTGAGGCTCGAAAGCGTGGGGATCAAACAGGATTAGATACCCTGGTAGTCCACGCCCTAAACGATGGATACTCGACATTTGTAAGTGTCTGAGCGAAAGCATTAAGTATCCCACCTGGGAAGTACGACCGCAAGGTTG--------------------------------------------------------------------------------------------
>1104864
---------------------------------TGTCAGCAGCCGCGGTAAGACGTAGGGTCCAAGCGTTGTCCGGATTTACTGGGCGTAAAGAGCGCGTAGGCGGTCCGTTAAGTGTAGAGTGAAATCT-TGGGCTCACCCCAGAAACTGCTCTGCATACTGGCGGACTAGAGGGATGCAGAGGTTTGTGGAATTCCTGGTGTAGCGGTGAAATGCGTTGATATCAGGAGGAACACCCATGGCGAAGGCAGCAAACTGGGCATCATCTGACGCTGAGGCGCGAAAGCGTGGGTAGCAAACAGGATTAGATACCCTGGTAGTCCACGCCCTAAACGATGGATACTAGGCGTAGGACTGTGCCGCAGCTAACGCACTAAGTATCCCGCCTGGGGAGTACGGCCGCAAGGTTG--------------------------------------------------------------------------------------------
>1105038
---------------------------------TGTCAGCAGCCGCGGTAATACGGAGGATGCGAGCGTTATCCGGATTTATTGGGTTTAAAGGGTGCGTAGGCGGAAGGTTAAGTCAGCGGTCAAATGTCGGTGCTCAACACCGGCCT-GCCGTTGAAACTGGTCTTCTTGAGTGAGCGAGAAGTATGCGGAATGCGTGGTGTAGCGGTGAAATGCATAGATATCACGCAGAACTCCGATTGCGAAGGCAGCATACCGGCGCTCAACTGACGCTGAGGCACGAAAGCGTGGGGATCGAACAGGATTAGATACCCTGGTAGTCCACGCAGTAAACGATGATTACTGTCCGGGAC-GGGTGGCACAGCGAAAGCGTTAAACATTCCACCTGGGGAGTACGCCGGCAACGGTG--------------------------------------------------------------------------------------------
>1105079
---------------------------------TGTCAGCCGCCGCGGTAATACGTAGGGGGCAAGCGTTGTCCGGAATTACTGGGCGTAAAGCGCCTGTAG-CGGGAAGTTACGTCGGACGTGAAAGGCGGG-GCTCAACCCCCGAGCGGCGTTCGAAACGGGCTTTCTTGAGGGTCGAAGAGGAGCGTGGAATTCCCGGTGTAGCGGTGAAATGCGTAGAGATCGGGAGGAACACCCATGGCGAAGGCAGCGCTCTGGTCGGCATCTGACGCTGAGAGGCGAAAGCGTGGGGAGCGAACGGGATTAGATACCCCGGTAGTCCACGCCGTAAACGATGGTCACTAGGTGTCAGCTGGTGCCGCAGCTAACGCAGTAAGTGACCCGCCTGGGGAGTACGGCCGCAAGGTTG--------------------------------------------------------------------------------------------
>1105085
---------------------------------TGTCAGCCGCCGCGGTAATACGAAGGGGGCTAGCGTTGCTCGGAATTACTGGGCGTAAAGGGAGCGTAGGCGGGTTATCAAGTTGGAGGTGAAAGCCCAGGGCTCAACCTTGGAATTGCCTTCAAAACTGATAGCCTAGAGTATGATAGAGGTAAGTGGAACTCCGAGTGTAGAGGTGAAATTCGTAGATATTCGGAAGAACACCAGTGGCGAAGGCGACTTACTGGATCATGACTGACGCTGAGGCTCGAAAGCGTGGGGAGCAAACAGGATTAGATACCCTGGTAGTCCACGCTGTAAACGATGATTGCTAGTTGTCGGACGGTGACGCAGCTAACGCATTAAGCAATCCGCCTGGGGAGTACGGTCGCAAGATTA--------------------------------------------------------------------------------------------
>110511
---------------------------------TGTCAGCAGCCGCGGTAATACGTAGGGGGCAAGCGTTGTCTGGAATTATTGGGCGTAAAGCGCGCGCAGGCGGTTTGGAAAGTCTGGTGTTTAAGGCTGAGGCTCAACCTCAGTT-CGCACTGGAAACTGTCAGACTTGAGTACAGAAGAGGAAAGTGGAATTCCACGTGTAGCGGTAAAATGCGTAGAGATGTGGAGGAACACCAGTGGCGAAGGCGACTTTCTGGGCTGTAACTGACGCTGAGGCGCGAAAGCGTGGGGAGCAAACAGGATTAGATACCCTGGTAGTCCACGCCGTAAACGATGAATGCTAGGTGTTAGTTGGTGCCGAAGTTAACACATTAAGCATTCCGCCTGGGGAGTACGGTCGCAAGACTG--------------------------------------------------------------------------------------------
>110514
---------------------------------TGCCAGCAGCCGCGGTAAGACAGAGGATGCAAGCGTTATCCGGAATGATTGGGCGTAAAGCGTCTGTAGGTGGCTTTTCAAGTCCGCCGTCAAATCCCAGGGCTCAACCCTGGACAGGCGGTGGAAACTACCAAGCTGGAGTACGGTAGGGGCAGAGGGAATTTCCGGTGGAGCGGTGAAATGCGTTGAGATCGGAAAGAACACCAACGGCGAAAGCACTCTGCTGGGCCGACACTGACACTGAGAGACGAAAGCTAGGGGAGCAAATGGGATTAGATACCCCAGTAGTCCTAGCCGTAAACGATGGATACTAAGTGCTGTGCAGTGCTGTAGCTAACGCGTTAAGTATCCCGCCTGGGGAGTACGTTCGCAAGAATG--------------------------------------------------------------------------------------------
>1105204
---------------------------------TGTCAGCAGCCGCGGTTATACGAGGGGGGCAAGCGTTGTTCGGAATTATTGGGCGTAAAGGGTGTGTA-GCTGCTCTACAAGTCTTGTGTGAAATCTTCGGGCTCAACTCGAAGTCTGCATGAGAAACTGTTTA-CTAGAGTGTGGGAGAGGTGAGTGGAATTCCCGGTGTAGCGGTGAAATGCGTAGATATCGGGAGGAACACCTGTGGCGAAGGCGGCTCACTGGACCACAACTGACGCTGAGACACGAAAGCTAGGAGAGCAAACAGGATTAGACACCCTGGTAGTCCTAGCCCAAAACGATGATCGCTTGGTGTGACGCCGTGCCGTAGCTAACGCGTTAAGCGATCCGCCTGGGGAGTACGGTCGCAAGGCTG--------------------------------------------------------------------------------------------
>1105280
---------------------------------TGTCAGCAGCCGCGGTAATACGTAGGGTGCGAGCGTTAATCGGAATTACTGGGCGTAAAGCGTGCGCAGGCGGTTCGTTAAGACAGATGTGAAATCCCCGGGCTTAACCTGGGAACTGCATTTGTGACTGGCGAGCTAGAGTATGGCAGAGGGGGGTAGAATTCCACGTGTAGCAGTGAAATGCGTAGAGATGTGGAGGAATACCGATGGCGAAGGCAGCCCCCTGGGCCAATACTGACGCTCATGCACGAAAGCGTGGGGAGCAAACAGGATTAGATACCCTGGTAGTCCACGCCCTAAACGATGTCAACTGGTTGTTGGGCAGTAACGAAGCTAACGCGTGAAGTTGACCGCCTGGGGAGTACGGCCGCAAGGTTG--------------------------------------------------------------------------------------------
>1105328
---------------------------------TGCCAGCCGCCGCGGTAATACGTAGGGGGCAAGCGTTATCCGGATTTACTGGGTGTAAAGGGAGCGTAGGCGGTGATGCAAGTCAGAAGTGAAAGCCCGCAGCTCAACTGCGGGACTGCTTTTGAAACTGTATGACTAGATTGCAGGAGAGGTAAGTGGAATCCCTAGTGTAGCGGTGAAATGCGTAGATATTAGGAGGAACACCAGTGGCGAAGGCGGCTTACTGGACTGTAAATGACGCTGAGGCTCGAAAGCGTGGGGAGCAAACAGGATTAGATACCCTGGTAGTCCACGCCGTAAACGATGAATACTAGGTGTCAGGTGGTGCCGCAGCAAACGCAATAAGTATTCCACCTGGGGAGTACGTTCGCAAGAATG--------------------------------------------------------------------------------------------
>1105343
---------------------------------TGTCAGCAGCCGCGGTAATACGTAGGTGACAAGCGTTGTCCGGATTTACTGGGTGTAAAGGGCGCGTAGGCGGACTGTCAAGTCAGTCGTGAAATACCGGGGCTTAACCCCGGGGCTGCGATTGAAACTGACAGCCTTGAGTATCGGAGAGGAAAGCGGAATTCCTAGTGTAGCGGTGAAATGCGTAGATATTAGGAGGAACACCAGTGGCGAAGGCGGCTTTCTGGACGACAACTGACGCTGAGGCGCGCAAGTGTGGGGAGCAAACAGGATTAGATACCCTGGTAGTCCACACCGTAAACGATGGATACTAGGTGTAGGACTGTGCCGCAGTTAACACAATAAGTATCCCACCTGGGGAGTGCGACCGCAAGGTTG--------------------------------------------------------------------------------------------
>1105376
---------------------------------TGCCAGCAGCCGCGGTAATACGTAGGGTGCGAGCGTTAATCGGAATTACTGGGCGTAAAGGGTGTGCAGGCAGCTGAGTAAGACAGATGTGAAATCCCCGGGCTTAACCTGGGAACCGCATATGTGACTGCTTGGCTAGAGTGCGTCAGAGGGAGGTGGAATTCCACGTGTAGCAGTGAAATGCGTAGATATGTGGAAGAACACCGATGGCGAAGGCAGCCTCCTGGGACGCAACTGACGCTCATACACGAAAGCGTGGGGAGCAAACAGGATTAGATACCCTGGTAGTCCACGCCCTAAACGATGTCAACTAGTCGTTGGGCAGTAACGCAGCCAACGCGTGAAGTTGACCGCCTGGGAAGTACGGTCGCAAGACTA--------------------------------------------------------------------------------------------
>1105521
[truncated: 75,921,382 more chars]
