# Supplementary material for: Multi-level comparisons of cloacal, skin, feather and nest-associated microbiota suggest considerable influence of horizontal acquisition on the microbiota assembly of sympatric woodlarks and skylarks
Source: Microbiome. 2017 Dec 1;5:156. doi: 10.1186/s40168-017-0371-6 (PMC5709917; doi:10.1186/s40168-017-0371-6)
Supplement: Supplementary file 7 — R script file for statistical analysis. (R 77 kb) [file 40168_2017_371_MOESM7_ESM.r]

#################### PACKAGE phyloseq script for Microbial 16 amplicon sequence analysis ###################

### For questions on the scripts below, please contact the author at pietervanveelen2@gmail.com

### DATA ANALYSIS

## Data analysis was performed in R/3.2.3-foss-2016a
## Data used was first selected from a larger data set (imported as 'samples')

## installation of R libraries required:

source('http://bioconductor.org/biocLite.R')
biocLite('phyloseq')
  # Or Rscript -e "source('http://bioconductor.org/biocLite.R');biocLite('phyloseq')" in terminal

#load package after successful installation, and other useful packages
library("phyloseq")
library("ggplot2")
library("scales")
library("grid")
library("multcomp")
library("nlme")
library("gridExtra")
library("vegan")
library("biom")
library("PMCRM")
library("MuMIn")


############## CREATE DATAFRAMES, A PHYLOSEQ OBJECT, PRE-PROCESS DATA ######################## 

      # import biom tables need to be json formatted. 
      # This can be done in QIIME using 'biom convert -i otu_table.biom -o otu_table_json.biom --to-json --table-type="OTU table"'
      
        # input biom file in json format is created in QIIME.
        # this biom table includes all Bacterial OTUs with all mitochondria- and chloroplast-associated OTU's removed 
        # and includes only OTUs that contain at least 0.01% of the total read abundance.
        # input file names: 
            # biom table: "otu_table.biom" (To be created from raw data using QIIME pipeline provided as supplementary material)
            # tree file:  tree of representative sequences constructed using FastTree (Price et al. 2009):  "rep_set.tre" (To be created from raw data using QIIME pipeline provided as supplementary material)
      
      
      data_ <- import_biom("Additional_file_5_[otu_table_json].biom ",treefilename="Additional_file_6_[rep_set].tre", parseFunction = parse_taxonomy_default)
      
            # Data mapping input file
            # mapping file: "Mapping_file_vanVeelen2017.txt" attached as supplementary material
      metadata_ <- import_qiime_sample_data("Additional_file_4_[Mapping_file_vanVeelen2017].txt")
      
      
      # merge OTU table and mapping file (phyloseq object samples includes samples that were not part of this study, which are filtered out in the next steps)
      samples <- merge_phyloseq(data_, metadata_)
      
      rank_names(samples)
      # [1] "Rank1" "Rank2" "Rank3" "Rank4" "Rank5" "Rank6" "Rank7"
      
      # Change taxonomy column names into proper taxonomic level names
      colnames(tax_table(samples)) <- c(k = "Kingdom", p = "Phylum", c = "Class", o = "Order", f = "Family", g = "Genus", s = "Species")
      
      ## REMOVE CHLOROPLAST AND MITOCHONDRIAL OTU'S using phyloseq if not done using QIIME [Current data: DONE IN QIIME WITH filter_taxa_from_otu_table.py]
      #samples <- subset_taxa(samples, Class != "c__Chloroplast")
      #samples <- subset_taxa(samples, Family != "f__mitochondria")


      
################## RANK-ABUNDANCE PLOTS ################################################      
      
      
      # data: phyloseq object "samples5000.no.eggs"
      
      
      library("dplyr")
      
      # this converts taxa counts in each sample to a percentage
      phyloTemp = transform_sample_counts(samples5000.no.eggs, function(x) 1e+02 * x/sum(x))
      
      clusterData = psmelt(phyloTemp)
      clusterData = filter(clusterData,Abundance > 0)
      head(clusterData)
      
      clusterData.cl <- subset(clusterData, Type=="cloacal")
      clusterData.bp <- subset(clusterData, Type=="broodpatch")
      clusterData.f <- subset(clusterData, Type=="feathers")
      clusterData.nm <- subset(clusterData, Type=="nest material")
      clusterData.s <- subset(clusterData, Type=="soil")
      
      # this is where the mean is calculated and the taxa to display is chosen
      clusterAgg = aggregate(Abundance ~ OTU + Phylum + Type , data=clusterData, FUN=function(x) mean(x))
      
      clusterAgg.cl = aggregate(Abundance ~ OTU + Phylum , data=clusterData.cl, FUN=function(x) mean(x))
      clusterAgg.bp = aggregate(Abundance ~ OTU + Phylum , data=clusterData.bp, FUN=function(x) mean(x))
      clusterAgg.f = aggregate(Abundance ~ OTU + Phylum , data=clusterData.f, FUN=function(x) mean(x))
      clusterAgg.nm = aggregate(Abundance ~ OTU + Phylum , data=clusterData.nm, FUN=function(x) mean(x))
      clusterAgg.s = aggregate(Abundance ~ OTU + Phylum , data=clusterData.s, FUN=function(x) mean(x))
      
      # filtering and picking the number to display
      clusterAgg2 = clusterAgg[order(-clusterAgg$Abundance),][1:500,]
      
      clusterAgg.cl = clusterAgg.cl[order(-clusterAgg.cl$Abundance),][1:500,]
      clusterAgg.bp = clusterAgg.bp[order(-clusterAgg.bp$Abundance),][1:500,]
      clusterAgg.f = clusterAgg.f[order(-clusterAgg.f$Abundance),][1:500,]
      clusterAgg.nm = clusterAgg.nm[order(-clusterAgg.nm$Abundance),][1:500,]
      clusterAgg.s = clusterAgg.s[order(-clusterAgg.s$Abundance),][1:500,]
      
      
      geom_point(clusterAgg.bp,aes(x=reorder(OTU,-Abundance),y=Abundance),size=2) + 
        geom_point(clusterAgg.f,aes(x=reorder(OTU,-Abundance),y=Abundance),size=2) + 
        geom_point(clusterAgg.nm,aes(x=reorder(OTU,-Abundance),y=Abundance),size=2) + 
        geom_point(clusterAgg.s,aes(x=reorder(OTU,-Abundance),y=Abundance),size=2) + 
        
        
        #plot
        pdf("EXTRA_Rank_Abundance_plot_s.pdf", useDingbats = F)
      ggplot(clusterAgg.s) +
        geom_point(aes(x=reorder(OTU,-Abundance),y=Abundance),size=2) + 
        theme(axis.ticks = element_blank(), axis.text.x = element_blank()) +
        scale_y_log10()
      dev.off()
      
      
################## RAREFACTION CURVES AND RAREFYING OTU TABLE ################################################
      
      ### Function Rarefaction Curves ####
      
      # source: https://github.com/joey711/phyloseq/issues/143
      ## adjusted to fit own sample meta data variables
      
      # initial phyloseq object to work from: "samples" contains all samples including eggshells
      
      # subset to exclude eggshell samples for the current study 
      samples_no_eggs <- subset_samples(samples, Type != "eggshell") 
      
      # not rarefied, so taxa_sums should be >= 2
      range(taxa_sums(samples_no_eggs))
      #[1]     2 81116
      
      psdata <- samples_no_eggs
      
      
      set.seed(42)
      
      calculate_rarefaction_curves <- function(psdata, measures, depths) {
        require('plyr') # ldply
        require('reshape2') # melt
        
        estimate_rarified_richness <- function(psdata, measures, depth) {
          if(max(sample_sums(psdata)) < depth) return()
          psdata <- prune_samples(sample_sums(psdata) >= depth, psdata)
          
          rarified_psdata <- rarefy_even_depth(psdata, depth, verbose = FALSE)
          
          alpha_diversity <- estimate_richness(rarified_psdata, measures = measures)
          
          # as.matrix forces the use of melt.array, which includes the Sample names (rownames)
          molten_alpha_diversity <- melt(as.matrix(alpha_diversity), varnames = c('X.SampleID', 'Measure'), value.name = 'Alpha_diversity')
          
          molten_alpha_diversity
        }
        
        names(depths) <- depths # this enables automatic addition of the Depth to the output by ldply
        rarefaction_curve_data <- ldply(depths, estimate_rarified_richness, psdata = psdata, measures = measures, .id = 'Depth', .progress = ifelse(interactive(), 'text', 'none'))
        
        # convert Depth from factor to numeric
        rarefaction_curve_data$Depth <- as.numeric(levels(rarefaction_curve_data$Depth))[rarefaction_curve_data$Depth]
        
        rarefaction_curve_data
      }
      
      rarefaction_curve_data <- calculate_rarefaction_curves(psdata, c('Observed', 'Shannon'), rep(c(1,1:100 * 1000, 1:1000 * 10000), each = 10))
      summary(rarefaction_curve_data)
      
      
      # summarize alpha diversity
      rarefaction_curve_data_summary <- ddply(rarefaction_curve_data, c('Depth', 'X.SampleID', 'Measure'), summarise, Alpha_diversity_mean = mean(Alpha_diversity), Alpha_diversity_sd = sd(Alpha_diversity))
      
      
      rarefaction_curve_data_summary$X.SampleID <- as.character(rarefaction_curve_data_summary$X.SampleID)
      rarefaction_curve_data_summary$X.SampleID <- sapply(strsplit(rarefaction_curve_data_summary$X.SampleID,"X"),"[",2)
      
      
      # add sample data
      rarefaction_curve_data_summary_verbose <- merge(rarefaction_curve_data_summary, data.frame(sample_data(psdata)), by.x = "X.SampleID", by.y = 'row.names')
      
      # calculate alpha diversity estimate variance
      rarefaction_curve_data_summary_verbose[["Alpha_diversity_var"]] <- sapply(rarefaction_curve_data_summary_verbose$Alpha_diversity_sd, function(x) x^2)
      
      # summarise rarefaction by type
      library(doBy)
      
      summary_rarefaction_curve_data_summary_verbose <- summaryBy(Alpha_diversity_mean + Alpha_diversity_var ~ Measure + Depth + Type, data= rarefaction_curve_data_summary_verbose, FUN = function(x) { c(m = mean(x), n=length(x), sem= sd(x)/sqrt(length(x)))})
      
      
      # plot
      
      library('ggplot2')
      
      pdf("Rarefaction_curves_perType_samples_no_eggs7.pdf", useDingbats = F, width = 16, height = 7)
      ggplot(
        data = rarefaction_curve_data_summary_verbose,
        mapping = aes(
          x = Depth,
          y = Alpha_diversity_mean,
          ymin = Alpha_diversity_mean - 2*Alpha_diversity_sd,
          ymax = Alpha_diversity_mean + 2*Alpha_diversity_sd,
          colour = Type,
          group = X.SampleID
        )
      ) + geom_pointrange(
      ) + geom_line(
      ) + facet_wrap(
        facets = ~ Measure,
        scales = 'free_y'
      )
      dev.off()
      
      
      
            
      ## Rarefy OTU table at 5000 (keeping all samples in dataset) --> all samples have > 5000 reads
      samples5000 <- rarefy_even_depth(samples, 5000, replace=FALSE, trimOTUs = FALSE)

      
      
################### ALPHA DIVERISTY - OTU RICHNESS & SHANNON DIVERSITY ###################################################
      
      # Estimate richness on all sample types
      richness_samples5000 <- estimate_richness(samples5000)
      
      # sort rownames: cut the "X" and leave the second part of the split
      rownames(richness_samples5000) <- sapply(strsplit(rownames(richness_samples5000),"X"),"[",2)
      
      # add sample_id as number from rownames(object)
      richness_samples5000[,"sample_id"] <- as.numeric(rownames(richness_samples5000))
      
      # order by sample ID
      richness_samples5000 <-richness_samples5000[order(richness_samples5000$sample_id),]
      
      # add metadata to test patterns
      richness_samples5000[["Species"]] <- metadata_dec6619$Species
      richness_samples5000[["Nest"]] <- metadata_dec6619$Nest
      richness_samples5000[["Type"]] <- metadata_dec6619$Type
      richness_samples5000[["RingnumberFemale"]] <- metadata_dec6619$RingnumberFemale
      
      
      # plot rarefied observed phylotypes and Shannon index per species for all samples types
      
      pdf("Observed_and_Shannon_per_Species_neworder1.pdf", width = 10, height = 6) 
      Observed_plot <-ggplot(data=richness_samples5000,
             aes(x=Type, y=Observed, fill=Species)) +
              labs(list(x = "Type", y = "Phylotype richness")) + 
              theme(axis.text.x = element_text(angle = -90, hjust = 0)) +
              scale_x_discrete(labels=c("Cloacal gut","Brood patch skin", "Feather", "Nest lining", "Surface soil")) +
              scale_fill_manual(values=c("#E69F00", "#56B4E9"), 
                          name="",
                          breaks=c("B", "V"),
                          labels=c("Woodlark", "Skylark")) +
              geom_boxplot(show.legend=TRUE)
      
      Shannon_plot <-ggplot(data=richness_samples5000,
                        aes(x=Type, y=Shannon, fill=Species)) +
              labs(list(x = "Type", y = "Shannon diversity")) +
              theme(axis.text.x = element_text(angle = -90, hjust = 0)) +
              scale_x_discrete(labels=c("Cloacal gut","Brood patch skin", "Feather", "Nest lining", "Surface soil")) +
              scale_fill_manual(values=c("#E69F00", "#56B4E9"), 
                          name="",
                          breaks=c("B", "V"),
                          labels=c("Woodlark", "Skylark")) +
              geom_boxplot(show.legend=TRUE)
      grid.arrange(Observed_plot, Shannon_plot, ncol=2)
      dev.off()
      
       
      
      ### ANOVA stats with Observed and Shannon plots per sample type
      
        ## phylotype richness:
            observed3 <- lm(Observed~Species*Type, richness_samples5000)
            anova(observed3)
            
            # drop interaction
            observed4 <- lm(Observed~Species+Type, richness_samples5000)
            anova(observed4)
            
            # check residuals
            hist(residuals(observed4))
            plot(residuals(observed4) ~ fitted(observed4))
            
            # Pairwise contrasts 
              library(multcomp)
            
              # Testing group differences per species and per sample type (for Fig. 1a)
              richness_samples5000$IntFac = interaction(richness_samples5000$Type, richness_samples5000$Species, drop=T)
              richness.species.type <- lm(Observed~IntFac, richness_samples5000)
              summary(richness.species.type)
              summary(glht(richness.species.type, mcp(IntFac="Tukey")))
              
        ## Shannon diversity:
              shannon3 <- lm(Shannon~Species*Type, richness_samples5000)
              anova(shannon3)
              
              # drop interaction
              shannon4 <- lm(Shannon~Species+Type, richness_samples5000)
              anova(shannon4)
              
              # check residuals
              hist(residuals(shannon4))
              
              # Pairwise contrasts
              # Testing group differences per species and per sample type (for Fig. 1a)
              shannon.species.type <- lm(Shannon~IntFac, richness_samples5000)
              summary(shannon.species.type)
              summary(glht(shannon.species.type, mcp(IntFac="Tukey")))
              
      # Summary stats per species per type
        # Observed phylotype richness
        library(doBy)
        summaryBy(Observed~Species+Type,data=richness_samples5000, FUN = function(x) { c(m = mean(x), s = sd(x), n=length(x), sem= sd(x)/sqrt(length(x)))} )
      
        # Shannon diversity
        summaryBy(Shannon~Species+Type,data=richness_samples5000, FUN = function(x) { c(m = mean(x), s = sd(x), n=length(x), sem= sd(x)/sqrt(length(x)))} )
      
      
    ## testing individual differences at the Nest level using LMM
        
        library(nlme)
        
        # LMM model with a random intercept for each Nest 
        observed.mod1 <- lme(Observed~Type+Species, random=~1|Nest, data=richness_samples5000)
        
        # Linear model with fixed effects Species and Type (note the order, in case of Type I SS = sequential SS: so Type effect already corrected for Species effect)
        observed.mod0 <- gls(Observed~Type+Species, data=richness_samples5000)
        
        # Test the significance of adding ~1|Nest to the goodness-of-fit using LR-test
        anova.lme(observed.mod0, observed.mod1)
        Model df      AIC      BIC    logLik   Test  L.Ratio p-value
        observed.mod0     1  7 1349.342 1367.852 -667.6708                        
        observed.mod1     2  8 1344.836 1365.991 -664.4179 1 vs 2 6.505791  0.0108
        
        # estimate the proportion of variance explained by the fixed (R2m) and fixed+random (R2c) effects
        Nakagawa, S., and H. Schielzeth. 2013. A general and simple method for obtaining R2 from generalized linear mixed-effects models. Methods in Ecology and Evolution 4(2): 133-142. DOI: 10.1111/j.2041-210x.2012.00261.x
        library(MuMIn)
        
        r.squaredGLMM(observed.mod1)
        R2m       R2c 
        0.3996826 0.5372349 
        # ~40% of variance within nests explained by Sample Type (also 40% for model without 'Species')
        
        
        (0.5372349-0.3996826)*100
        [1] 13.75523 # % of total variance explained by Nest
        
        
        
        ## Only bird associated samples ______________________
        
        # filter only bird-associated sample types
        richness_samples5000_bird <- subset(richness_samples5000, Type== "cloacal"| Type==  "broodpatch" | Type==  "feathers"))
       
        # only random intercepts
        observed_bird_mod0 <- lme(Observed~1, random = ~1|Nest, data=richness_samples5000_bird)
        
        # Linear model with fixed effects Species and Type (note the order, in case of Type I SS = sequential SS: so Type effect already corrected for Species effect)
        observed_bird_mod1 <- gls(Observed~Species+Type, data = richness_samples5000_bird)
        
        # LMM model with a random intercept for each Nest 
        observed_bird_mod2 <- lme(Observed~Species+Type, random=~1|Nest, data = richness_samples5000_bird)
        
        # Test the significance of adding ~1|Nest to the goodness-of-fit using LR-test
        anova(observed_bird_mod1,observed_bird_mod2)
        
        # all sample types
        r.squaredGLMM(observed.mod1)
        R2m       R2c 
        0.3996826 0.5372349 
        
        # variance explained by random effect (% of total variance)
        (0.5372349-0.3996826)*100
        13.75523
        # = ~14%()
        
        # bird only
        r.squaredGLMM(observed_bird_mod2)
        R2m       R2c 
        0.4253293 0.6116700 
        
        # variance explained by random effect (% of total variance)
        (0.6116700-0.4253293)*100
        [1] 18.63407
        # = ~19%
        
        
   
        
      ## Only environmental samples
        richness_samples_no_eggs_env <- subset(richness_samples_no_eggs, Type== "nest material"| Type==  "soil")
        
        summaryBy(Observed~Species+Type,data=richness_samples_no_eggs_env, FUN = function(x) { c(m = mean(x), s = sd(x), n=length(x), sem= sd(x)/sqrt(length(x)), CIlow = mean(x)-(2*(sd(x)/sqrt(length(x)))), CIhigh = mean(x)+(2*(sd(x)/sqrt(length(x)))))} )
        
        # LM 
        observed_env_mod0 <- gls(Observed~Species+Type, data=richness_samples_no_eggs_env)
        
        # LMM with nest as random effect
        observed_env_mod1 <- lme(Observed~Species+Type, random=~1|Nest, data=richness_samples_no_eggs_env)
        
        anova(observed_env_mod0, observed_env_mod1)
     
    
  ## calculate coefficients of variation within sample type for both species of lark (b=woodlark, v=skylark)
      
      # subset for both species
      b <- subset(richness_samples5000, Species=="woodlark")
      v <- subset(richness_samples5000, Species=="skylark")
      
      # calculate means
      b.mean.observed <- aggregate(b$Observed, by=list(Type=b$Type), mean)
      v.mean.observed <- aggregate(v$Observed, by=list(Type=v$Type), mean)
      
      # calculate sd
      b.sd.observed <- aggregate(b$Observed, by=list(Type=b$Type), sd)
      v.sd.observed <- aggregate(v$Observed, by=list(Type=v$Type), sd)
      
      # merge means and sd for each species
      b.observed.summary <- cbind(b.mean.observed, b.sd.observed[,2])
      v.observed.summary <- cbind(v.mean.observed, v.sd.observed[,2])
      
      # assign colnames
      names(b.observed.summary) <- c("Type", "mean.obs","sd.obs")
      names(v.observed.summary) <- c("Type", "mean.obs","sd.obs")
      
      # calculate biased estimate of Coeff Var
      b.observed.summary[["coeff.var"]] <- b.observed.summary$sd.obs/b.observed.summary$mean.obs
      v.observed.summary[["coeff.var"]] <- v.observed.summary$sd.obs/v.observed.summary$mean.obs
        
      # add N per group
      b.observed.summary[["N"]] <- c(11,12,13,13,12)
      v.observed.summary[["N"]] <- c(11,13,11,7,7)
      
      # calculate unbiased estimator Coeff Var
      b.observed.summary[["unbias.coeff.var"]] <- b.observed.summary$coeff.var*(1+(1/(4*b.observed.summary$N)))
      v.observed.summary[["unbias.coeff.var"]] <- v.observed.summary$coeff.var*(1+(1/(4*v.observed.summary$N)))
      
      # add larks as factor
      b.observed.summary[["Species"]] <- "B"
      v.observed.summary[["Species"]] <- "V"
      
      # merge data frames
      observed.summary <- rbind(b.observed.summary, v.observed.summary)
      observed.summary$Type <- factor(observed.summary$Type, levels = c("cloacal", "broodpatch","feathers","nest material", "soil", "eggshell"))
      # Plot Coeff Var per species for each type
      
      y1 <- observed.summary$unbias.coeff.var
      y2 <- shannon.summary$unbias.coeff.var
      
      pdf("Coefficient of variation_per type_per species_shannon1.pdf", width = 6, height = 6)
      ggplot(shannon.summary, aes(x=Type, y=unbias.coeff.var, color=Species, group=Species)) +
        labs(list(x = "Type", y = "Coefficient of variation")) + 
        theme(axis.text.x = element_text(angle = -90, hjust = 0)) +
        scale_x_discrete(labels=c("Cloacal gut","Brood patch skin", "Feather", "Nest lining", "Surface soil")) +
        scale_colour_manual(values=c("#E69F00", "#56B4E9"), 
                          name="",
                          breaks=c("B", "V"),
                          labels=c("Woodlark", "Skylark")) +
        geom_line(show.legend=TRUE, size = 2) +
        geom_point(size=2)
      dev.off()
      
      

  
################### OTU CO-OCCURRENCE USING VENN DIAGRAMS ###################################################
      
      # create venn diagram for all lark-associated samples #
      
      # input: samples5000_no_eggs
      
      ## both larks combined
      # subset all types individually
      cl <- subset_samples(samples5000_no_eggs, Type=="cloacal")
      bp <- subset_samples(samples5000_no_eggs, Type=="broodpatch")
      f <- subset_samples(samples5000_no_eggs, Type=="feathers")
      nm <- subset_samples(samples5000_no_eggs, Type=="nest material")
      s <- subset_samples(samples5000_no_eggs, Type=="soil")
      
      # prune 0 abundance taxa
      cl.pruned <- prune_taxa(taxa_sums(cl) > 0, cl)
      bp.pruned <- prune_taxa(taxa_sums(bp) > 0, bp)
      f.pruned <- prune_taxa(taxa_sums(f) > 0, f)
      nm.pruned <- prune_taxa(taxa_sums(nm) > 0, nm)
      s.pruned <- prune_taxa(taxa_sums(s) > 0, s)
      
      # extract OTU names
      OTUs_cl.pruned <- rownames(otu_table(cl.pruned))
      OTUs_bp.pruned <- rownames(otu_table(bp.pruned))
      OTUs_f.pruned <- rownames(otu_table(f.pruned))
      OTUs_nm.pruned <- rownames(otu_table(nm.pruned))
      OTUs_s.pruned <- rownames(otu_table(s.pruned))
      
      ## plot venn diagrams
      
      # cloaca, broodpatch and feathers
      pdf("Venn_larks_cl.bp.f_venn.pdf", useDingbats = F)
      cl.bp.f_venn <- venn_diagram3(OTUs_cl.pruned,OTUs_bp.pruned,OTUs_f.pruned, "Cloaca", "Brood patch skin", "Feather", colors= c("green","white","red"), euler=FALSE)
      dev.off()
      
      # nest material, soil
      pdf("Venn_larks_nm.s_venn.pdf", useDingbats = F)
      nm.s_venn <- venn_diagram2(OTUs_nm.pruned,OTUs_s.pruned, "Nest material", "Soil", colors= c("grey","blue"), euler=FALSE)
      dev.off()
      
      # cloacal, nest, soil
      pdf("Venn_larks_cl.nm.s_venn.pdf", useDingbats = F)
      cl.nm.s_venn <- venn_diagram3(OTUs_cl.pruned,OTUs_nm.pruned,OTUs_s.pruned, "Cloaca", "Nest material", "Soil", colors= c("green","grey","blue"), euler=FALSE)
      dev.off()
      
      # brood patch, feather, nest, soil
      pdf("Venn_larks_bp.f.nm.s_venn.pdf", useDingbats = F)
      bp.f.nm.s_venn <- venn_diagram4(OTUs_bp.pruned, OTUs_f.pruned, OTUs_nm.pruned, OTUs_s.pruned, "Brood patch skin", "Feather", "Nest material", "Soil", colors= c("white","red","grey","blue"), euler=FALSE)
      dev.off()
      
      
      
      w <- subset_samples(samples5000_no_eggs, Larks=="B")
      s <- subset_samples(samples5000_no_eggs, Larks=="V")
      
      # woodlark only subsets
      w.cl <- subset_samples(w, Type=="cloacal")
      w.bp <- subset_samples(w, Type=="broodpatch")
      w.f <- subset_samples(w, Type=="feathers")
      w.nm <- subset_samples(w, Type=="nest material")
      w.s <- subset_samples(w, Type=="soil")
      
      # skylark only subsets
      s.cl <- subset_samples(s, Type=="cloacal")
      s.bp <- subset_samples(s, Type=="broodpatch")
      s.f <- subset_samples(s, Type=="feathers")
      s.nm <- subset_samples(s, Type=="nest material")
      s.s <- subset_samples(s, Type=="soil")
      
      # prune taxa with 0 abundance
      w.cl.pruned <- prune_taxa(taxa_sums(w.cl) > 0, w.cl)
      w.bp.pruned <- prune_taxa(taxa_sums(w.bp) > 0, w.bp)
      w.f.pruned <- prune_taxa(taxa_sums(w.f) > 0, w.f)
      w.nm.pruned <- prune_taxa(taxa_sums(w.nm) > 0, w.nm)
      w.s.pruned <- prune_taxa(taxa_sums(w.s) > 0, w.s)
      
      s.cl.pruned <- prune_taxa(taxa_sums(s.cl) > 0, s.cl)
      s.bp.pruned <- prune_taxa(taxa_sums(s.bp) > 0, s.bp)
      s.f.pruned <- prune_taxa(taxa_sums(s.f) > 0, s.f)
      s.nm.pruned <- prune_taxa(taxa_sums(s.nm) > 0, s.nm)
      s.s.pruned <- prune_taxa(taxa_sums(s.s) > 0, s.s)
      
      
      # create lists of rownames otu table (OTU names)
      OTUs_w.cl.pruned <- rownames(otu_table(w.cl.pruned))
      OTUs_w.bp.pruned <- rownames(otu_table(w.bp.pruned))
      OTUs_w.f.pruned <- rownames(otu_table(w.f.pruned))
      OTUs_w.nm.pruned <- rownames(otu_table(w.nm.pruned))
      OTUs_w.s.pruned <- rownames(otu_table(w.s.pruned))
      
      OTUs_s.cl.pruned <- rownames(otu_table(s.cl.pruned))
      OTUs_s.bp.pruned <- rownames(otu_table(s.bp.pruned))
      OTUs_s.f.pruned <- rownames(otu_table(s.f.pruned))
      OTUs_s.nm.pruned <- rownames(otu_table(s.nm.pruned))
      OTUs_s.s.pruned <- rownames(otu_table(s.s.pruned))
      
      
      
      ## venn diagrams
      
      # woodlark only
      
      # cloaca, broodpatch and feathers
      pdf("Venn_woodlarks_cl.bp.f_venn.pdf", useDingbats = F)
      w.cl.bp.f_venn <- venn_diagram3(OTUs_w.cl.pruned,OTUs_w.bp.pruned,OTUs_w.f.pruned, "Cloaca", "Brood patch skin", "Feather", colors= c("green","white","red"), euler=FALSE)
      dev.off()
      
      # nest material, soil
      pdf("Venn_woodlarks_nm.s_venn.pdf", useDingbats = F)
      w.nm.s_venn <- venn_diagram2(OTUs_w.nm.pruned,OTUs_w.s.pruned, "Nest material", "Soil", colors= c("grey","blue"), euler=FALSE)
      dev.off()
      
      # cloacal, nest, soil
      pdf("Venn_woodlarks_cl.nm.s_venn.pdf", useDingbats = F)
      w.cl.nm.s_venn <- venn_diagram3(OTUs_w.cl.pruned,OTUs_w.nm.pruned,OTUs_w.s.pruned, "Cloaca", "Nest material", "Soil", colors= c("green","grey","blue"), euler=FALSE)
      dev.off()
      
      # brood patch, feather, nest, soil
      pdf("Venn_woodlarks_bp.f.nm.s_venn.pdf", useDingbats = F)
      w.bp.f.nm.s_venn <- venn_diagram4(OTUs_w.bp.pruned, OTUs_w.f.pruned, OTUs_w.nm.pruned, OTUs_w.s.pruned, "Brood patch skin", "Feather", "Nest material", "Soil", colors= c("white","red","grey","blue"), euler=FALSE)
      dev.off()
      
      # Skylark only
      
      # cloaca, broodpatch and feathers
      pdf("Venn_skylarks_cl.bp.f_venn.pdf", useDingbats = F)
      s.cl.bp.f_venn <- venn_diagram3(OTUs_s.cl.pruned,OTUs_s.bp.pruned,OTUs_s.f.pruned, "Cloaca", "Brood patch skin", "Feather", colors= c("green","white","red"), euler=FALSE)
      dev.off()
      
      # nest material, soil
      pdf("Venn_skylarks_nm.s_venn.pdf", useDingbats = F)
      s.nm.s_venn <- venn_diagram2(OTUs_s.nm.pruned,OTUs_s.s.pruned, "Nest material", "Soil", colors= c("grey","blue"), euler=FALSE)
      dev.off()
      
      # cloacal, nest, soil
      pdf("Venn_skylarks_cl.nm.s_venn.pdf", useDingbats = F)
      s.cl.nm.s_venn <- venn_diagram3(OTUs_s.cl.pruned,OTUs_s.nm.pruned,OTUs_s.s.pruned, "Cloaca", "Nest material", "Soil", colors= c("green","grey","blue"), euler=FALSE)
      dev.off()
      
      # brood patch, feather, nest, soil
      pdf("Venn_skylarks_bp.f.nm.s_venn.pdf", useDingbats = F)
      s.bp.f.nm.s_venn <- venn_diagram4(OTUs_s.bp.pruned, OTUs_s.f.pruned, OTUs_s.nm.pruned, OTUs_s.s.pruned, "Brood patch skin", "Feather", "Nest material", "Soil", colors= c("white","red","grey","blue"), euler=FALSE)
      dev.off()
      
      
      
      
      
################### STACKED BARPLOTS OF RELATIVE ABUNDANCES ###################################################
      
      # agglomerate phylotypes into at phylum level groups
      samples5000.phylum <- tax_glom(samples5000, taxrank="Phylum")
      samples5000.class <- tax_glom(samples5000, taxrank="Class")
      
      # split by lark species
      samples5000.phylum.V <- subset_samples(samples5000.phylum, Larks =="V")
      samples5000.phylum.B <- subset_samples(samples5000.phylum, Larks =="B")
      samples5000.class.V <- subset_samples(samples5000.class, Larks =="V")
      samples5000.class.B <- subset_samples(samples5000.class, Larks =="B")
      
      # calculate mean abundance per sample type
      samples_merged.phylum <- merge_samples(samples5000.phylum, "Type", fun=mean)
      samples_merged.phylum.V <- merge_samples(samples5000.phylum.V, "Type", fun=mean)
      samples_merged.phylum.B <- merge_samples(samples5000.phylum.B, "Type", fun=mean)
      samples_merged.class.V <- merge_samples(samples5000.class.V, "Type", fun=mean)
      samples_merged.class.B <- merge_samples(samples5000.class.B, "Type", fun=mean)
      
      # calculate relative abundances
      samples_merged.phylum.rel <- transform_sample_counts(samples_merged.phylum, function(x) 100* x / sum(x))
      samples_merged.phylum.V.rel <- transform_sample_counts(samples_merged.phylum.V, function(x) 100* x / sum(x))
      samples_merged.phylum.B.rel <- transform_sample_counts(samples_merged.phylum.B, function(x) 100* x / sum(x))
      samples_merged.class.V.rel <- transform_sample_counts(samples_merged.class.V, function(x) 100* x / sum(x))
      samples_merged.class.B.rel <- transform_sample_counts(samples_merged.class.B, function(x) 100* x / sum(x))
      
      # reorder facor levels of sample type
      sample_data(samples_merged.phylum.rel)$Type <-factor(sample_data(samples_merged.class.V.rel)$Type, levels = c("broodpatch", "cloacal", "feathers", "nest material", "soil"))
      sample_data(samples_merged.phylum.V.rel)$Type <-factor(sample_data(samples_merged.class.V.rel)$Type, levels = c("broodpatch", "cloacal", "feathers", "nest material", "soil"))
      sample_data(samples_merged.phylum.B.rel)$Type <-factor(sample_data(samples_merged.class.V.rel)$Type, levels = c("broodpatch", "cloacal", "feathers", "nest material", "soil"))
      sample_data(samples_merged.class.V.rel)$Type <-factor(sample_data(samples_merged.class.V.rel)$Type, levels = c("broodpatch", "cloacal", "feathers", "nest material", "soil"))
      sample_data(samples_merged.class.B.rel)$Type <-factor(sample_data(samples_merged.class.V.rel)$Type, levels = c("broodpatch", "cloacal", "feathers", "nest material", "soil"))
      
       # create a vector with sample type names in the desired order
      type.order <- c("cloacal", "broodpatch", "feathers", "nest material", "soil")
      
      
      sample_data(samples_merged.phylum.V.rel) %>%
        slice(match(type.order, Type))
      sample_data(samples_merged.phylum.B.rel) %>%
        slice(match(type.order, Type))
      sample_data(samples_merged.class.V.rel) %>%
        slice(match(type.order, Type))
      sample_data(samples_merged.class.B.rel) %>%
        slice(match(type.order, Type))
      
      # split Phylum Proteobacteria in its Classes
        phyla_noProteob.V <- subset_taxa(samples_merged.phylum.V.rel, Phylum !="p__Proteobacteria", na.rm = FALSE) 
        phyla_noProteob.B <- subset_taxa(samples_merged.phylum.B.rel, Phylum !="p__Proteobacteria", na.rm = FALSE) 
        classes_Proteo.V <- subset_taxa(samples_merged.class.V.rel, Phylum =="p__Proteobacteria", na.rm = FALSE) 
        classes_Proteo.B <- subset_taxa(samples_merged.class.B.rel, Phylum =="p__Proteobacteria", na.rm = FALSE) 
        
        otus_V <- merge_phyloseq_pair(otu_table(phyla_noProteob.V),otu_table(classes_Proteo.V))
        otus_B <- merge_phyloseq_pair(otu_table(phyla_noProteob.B),otu_table(classes_Proteo.B))
        
        samples_V <- merge_phyloseq_pair(sample_data(phyla_noProteob.V),sample_data(classes_Proteo.V))
        samples_B <- merge_phyloseq_pair(sample_data(phyla_noProteob.B),sample_data(classes_Proteo.B))
        
        tax_V <- merge_phyloseq_pair(tax_table(phyla_noProteob.V),tax_table(classes_Proteo.V))
        tax_B <- merge_phyloseq_pair(tax_table(phyla_noProteob.V),tax_table(classes_Proteo.V))
        
        # replace the phylum Proteobacteria name tags with their class names
        tax_V[21:25,2] <- tax_V[21:25,3]
        tax_B[21:25,2] <- tax_B[21:25,3]
        
        #create new phyloseq objects with proteob classes merged with other phyla
        physeq.V <- phyloseq(otus_V, samples_V, tax_V)
        physeq.B <- phyloseq(otus_B, samples_B, tax_B)
        
      # select only the abundant taxa
      selected.V = filter_taxa(physeq.V, function(x) mean(x) > 0.1, prune = TRUE)
      selected.B = filter_taxa(physeq.B, function(x) mean(x) > 0.1, prune = TRUE) 
      
      pruned.V <- prune_taxa(names(sort(taxa_sums(selected.V), TRUE))[1:11], selected.V)
      pruned.B <- prune_taxa(names(sort(taxa_sums(selected.V), TRUE))[1:11], selected.B)
      
      # Give Type names
      sample_data(pruned.V)$Type <- rownames(sample_data(pruned.V))
      sample_data(pruned.B)$Type <- rownames(sample_data(pruned.B))
      
      # prune
      samples_merged.phylum.rel1 <- prune_taxa(names(sort(taxa_sums(samples_merged.phylum.rel), TRUE)[1:11], samples_merged.phylum.rel)
      
          # OPTION
          phylum.rel.df.V <- psmelt(samples_merged.phylum.V.rel)  
          phylum.rel.df.B <- psmelt(samples_merged.phylum.B.rel)  
          class.rel.df.V <- psmelt(samples_merged.class.V.rel) 
          class.rel.df.B <- psmelt(samples_merged.class.B.rel)     
          
          # OPTION write tables to manually replace the Proteobacteria phylum with its classes
          write.table(phylum.rel.df.V, file = "Relative_abundances_Skylarks_Phyla_allSamples.txt", sep = "\t", dec=".")
          write.table(phylum.rel.df.B, file = "Relative_abundances_Woodlarks_Phyla_allSamples.txt", sep = "\t", dec=".")
          write.table(class.rel.df.V, file = "Relative_abundances_Skylarks_Classes_allSamples.txt", sep = "\t", dec=".")
          write.table(class.rel.df.B, file = "Relative_abundances_Woodlarks_Classes_allSamples.txt", sep = "\t", dec=".")
          
      ## RUN "stacked_barplot_phyloseq_joey711.R" first to build the plots.
      # Google for the R script on Github of joey711 (https://github.com/joey711/phyloseq/issues/442)
      
      # barplot of phyla (and proteobacteria classes) for both species across all sample types
      pdf("Barplot_OTU_rel_abund_perLark_per_Type_ProteoClasses.no.eggs_neworder2.pdf", width = 10, height = 4)
      V <- plot_ordered_bar(pruned.V, x="Type",fill = "Phylum")  + 
                      scale_y_continuous(name = "Relative abundance") + 
                      labs(title = "Skylark") +
                      scale_x_discrete(labels=c("Cloacal gut","Brood patch skin", "Feather", "Nest lining", "Surface soil")) +
                      scale_fill_manual(values = palette11)
      B <- plot_ordered_bar(pruned.B, "Type",fill = "Phylum")  + 
                      scale_y_continuous(name = "Relative abundance") + 
                      labs(title = "Woodlark") +
                      scale_x_discrete(labels=c("Cloacal gut","Brood patch skin","Feather", "Nest lining", "Surface soil"))  +
                      scale_fill_manual(values = palette11)
      grid.arrange(V, B, ncol=2)
      dev.off()

      
      
############## Test for differential abundance with ANCOM ###################
      
      # Load all dependecies:
      
      install.packages("doParallel")
      install.packages("DT")
      install.packages("exactRankTests")
      install.packages("foreach")
      install.packages("ggplot2")
      install.packages("Rcpp")
      install.packages("shiny")
      
      # Install Ancom.R
      install.packages("~/AncomR/ancom.R_1.1-2.tar.gz")
      
      # Load Ancom.R package
      library("ancom.R")
      
      # community table from phyloseq object
      otu.table <- t(otu_table(samples5000))
      otu.table <- otu.table[order(as.numeric(rownames(otu.table))),]
      
      # Transform by sample ordered transposed matrix into data.frame
      df_otu_table <- as.data.frame(otu.table)
      
      # attach metadata
      mapping5000 <- as.data.frame(sample_data(samples5000))
      mapping5000 <- mapping5000[order(mapping5000$X.SampleID),]
      
      # Add Sample type column to ordered OTU dataframe
      df_otu_table$Group <- mapping5000$Type
      
      # create separate data frames for each sample type
      otu_cloacal <- subset(df_otu_table, Group == "cloacal")
      otu_broodp <- subset(df_otu_table, Group == "broodpatch")
      otu_feather <- subset(df_otu_table, Group == "feathers")
      otu_nest <- subset(df_otu_table, Group == "nest material")
      otu_soil <- subset(df_otu_table, Group == "soil")
      
      # delete all grouping columns to remove 'type' specification in 'Group' and replace them by Lark specification
      otu_cloacal <- otu_cloacal[,-ncol(otu_cloacal)]
      otu_broodp <- otu_broodp[,-ncol(otu_broodp)]
      otu_feather <- otu_feather[,-ncol(otu_feather)]
      otu_nest <- otu_nest[,-ncol(otu_nest)]
      otu_soil <- otu_soil[,-ncol(otu_soil)]
      
      # add Lark labels in factor 'Group'
      otu_cloacal$Group <- subset(mapping5000_no_eggs, Type == "cloacal")$Larks
      otu_broodp$Group <- subset(mapping5000_no_eggs, Type == "broodpatch")$Larks
      otu_feather$Group <- subset(mapping5000_no_eggs, Type == "feathers")$Larks
      otu_nest$Group <- subset(mapping5000_no_eggs, Type == "nest material")$Larks
      otu_soil$Group <- subset(mapping5000_no_eggs, Type == "soil")$Larks
      
      # Run ANCOM on each OTU table with FDR p-value correction
      cloacal_ancom.out <- ANCOM(real.data = otu_cloacal, sig = 0.05, multcorr = 2, tau = 0.02, theta = 0.1)
      broodpatch_ancom.out <- ANCOM(real.data = otu_broodp, sig = 0.05, multcorr = 2, tau = 0.02, theta = 0.1)
      feather_ancom.out <- ANCOM(real.data = otu_feather, sig = 0.05, multcorr = 2, tau = 0.02, theta = 0.1)
      nest_ancom.out <- ANCOM(real.data = otu_nest, sig = 0.05, multcorr = 2, tau = 0.02, theta = 0.1)
      soil_ancom.out <- ANCOM(real.data = otu_soil, sig = 0.05, multcorr = 2, tau = 0.02, theta = 0.1)
      


      
      
      
#################### Unifrac and Bray Curtis distances for within and between sample types ####################
    
      library(vegan)
    
    # change level order of sample 'Type' factor
    sample_data(samples5000_no_eggs)$Type <- factor(sample_data(samples5000_no_eggs)$Type, levels = c("cloacal","broodpatch","feathers" ,"nest material","soil")) 
    
    # change colname "Species" to "Larks" to prevent confusion with bacterial Species later
    colnames(sample_data(samples5000_no_eggs))[7] <- "Larks"
    
    # calculate weighted UniFrac distance matrix
    # run adonis PERMANOVA
    library(vegan)
    colnames(df) <- "Larks"
    
    df = as(sample_data(samples5000_no_eggs), "data.frame")
    wUniFrac  <- UniFrac(samples5000_no_eggs, weighted=TRUE, normalized = TRUE)
    lark.type.adonis = adonis(wUniFrac ~  Larks + Type + RingnumberFemale,strata = df$Larks, df)
    lark.type.adonis
  

    
    # calculate Bray-Curtis dissimilarity matrix
    # run adonis PERMANOVA
    d.bray <- vegdist(t(otu_table(samples5000)), method="bray", binary = FALSE, na.rm = FALSE)
    lark.bray.adonis = adonis(d.bray ~ Larks, df)
    lark.bray.adonis
    
      # create dataframes with PCoA 1,2,and 3 of Bray-Curtis indices
      bray_df.12 <- plot_ordination(samples5000_no_eggs, bray_within_pcoa.df, axes = c(1,2), type = "samples", color = "Type", justDF=TRUE)
      bray_df.13 <- plot_ordination(samples5000_no_eggs, bray_within_pcoa.df, axes = c(1,3), type = "samples", color = "Type", justDF=TRUE)
      
      # subset PCoA data by Lark species    
      bray_df.B12 <- subset(bray_df.12, Larks=="woodlark")
      bray_df.B13 <- subset(bray_df.13, Larks=="woodlark")
      bray_df.V12 <- subset(bray_df.12, Larks=="skylark")
      bray_df.V13 <- subset(bray_df.13, Larks=="skylark")
      
      pdf("FigS3_CH2_Bray_allSamples.pdf", useDingbats = F, width = 12, height = 9)
      bray.B12 <- ggplot() +
        geom_point(data=bray_df.B12, aes(x=Axis.1, y=Axis.2, color=Type, size = 3)) +
        ylim(-0.6, 0.4) +
        ggtitle("WL12")
      bray.B13 <- ggplot() +
        geom_point(data=bray_df.B13, aes(x=Axis.1, y=Axis.3, color=Type, size = 3)) +
        ylim(-0.6, 0.4)+
        ggtitle("WL13")
      bray.V12 <- ggplot() +
        geom_point(data=bray_df.V12, aes(x=Axis.1, y=Axis.2, color=Type, size = 3)) +
        ylim(-0.6, 0.4)+
        ggtitle("SL12")
      bray.V13 <- ggplot() +
        geom_point(data=bray_df.V13, aes(x=Axis.1, y=Axis.3, color=Type, size = 3)) +
        ylim(-0.6, 0.4)+
        ggtitle("SL13")
      grid.arrange(bray.B12,bray.V12,bray.B13,bray.V13, nrow=2, ncol=2)
      dev.off()
      
      #wUniFrac Larks
      wUniFr_within_pcoa <- ordinate(samples5000_no_eggs, method = "PCoA", distance ="unifrac", weighted = TRUE)
      wUniFr_df <- plot_ordination(samples5000_no_eggs, wUniFr_within_pcoa, axes = c(1,2), type = "samples", color = "Type", justDF=TRUE)
      
      # subset PCoA data by Lark species   
      wUniFr_df.B <- subset(wUniFr_df, Larks=="woodlark")
      wUniFr_df.V <- subset(wUniFr_df, Larks=="skylark")
      
      pdf("Fig2_CH2_wUniFrac_allSamples.pdf", useDingbats = F, width = 6, height = 9)
        wUnifrac.B <- ggplot() +
          geom_point(data=wUniFr_df.B, aes(x=Axis.1, y=Axis.2, color=Type, size = 3)) +
        ylim(-0.7, 0.3)
        wUnifrac.V <- ggplot() +
          geom_point(data=wUniFr_df.V, aes(x=Axis.1, y=Axis.2, color=Type, size = 3)) +
        ylim(-0.7, 0.3) 
      grid.arrange(wUnifrac.B,wUnifrac.V, nrow=2)
      dev.off()
    
  
          
        
################ Phylogenetic dispersion of samples in PCoA based on weighted UniFrac ##########################
    
        # create separate phyloseq objects for both lark species
        samples5000.W <- subset_samples(samples5000, Larks=="woodlark")
        samples5000.S <- subset_samples(samples5000, Larks=="skylark")
          
        # Make pairwise distance matrices using Weighted UniFrac method
        samples_.wUniFr.W <- UniFrac(samples5000.W, weighted=TRUE, normalized = TRUE)
        samples_.wUniFr.S <- UniFrac(samples5000.S, weighted=TRUE, normalized =TRUE)
        
        # create a long format df with weighted UniFrac distances for each combination of samples
        m.W <- as.matrix(samples_.wUniFr.W) 
        m2.W <- melt(m.W)[melt(upper.tri(m.W))$value,]
        names(m2.W) <- c("sample1", "sample2", "distance")
        m2.W[["Larks"]] <- "woodlark"
        
        m.S <- as.matrix(samples_.wUniFr.S) 
        m2.S <- melt(m.S)[melt(upper.tri(m.S))$value,]
        names(m2.S) <- c("sample1", "sample2", "distance")
        m2.S[["Larks"]] <- "skylark"
        
        # collate dataframes of both larks
        wUniFr_distances_larks <- rbind(m2.W,m2.S)
        
        # Make dataframe for joining SampleIDs in 'sample1' with SampleType from sample_data(samples5000) 
        sampletype1_join <- sample_data(samples5000_no_eggs)[,c(1,6)]
        sampletype1_join <- sampletype1_join@.Data
        sampletype1_join <- as.data.frame(sampletype1_join)
        colnames(sampletype1_join) <- c("sample1" ,"Sample1Type")
        
        require(plyr)
        
        # join sample types for sample1 column
        wUniFr_distances_larks2 <- join(wUniFr_distances_larks, sample1_join, by="sample1",type="left")
        
        # repeat for 'sample2' column
        sample2_join <- sample1_join
        colnames(sample2_join)[2] <- "Sample2Type"
        colnames(sample2_join) <- c("sample2", "Sample2Type")
        wUniFr_distances_larks3 <- join(wUniFr_distances_larks2, sample2_join, by="sample2",type="left")
        
        # save resulting dataframe
        write.csv(wUniFr_distances_larks3, file="DATA_weighted UniFrac distances for sample Types_no_eggs.csv")
        
        # IN EXCEL: 
          # Sort dataframe in Excel by Sample1Type, Sample2Type, sample1, sample2
          # Manually added factor "within" type comaprison 'yes/no', "between" 'yes/no', for comparisons within or between sample types, resp.
          # add factor "concatenated varnames" e.g. 'cloacal - feathers' for sample types of sample1 and sample2 for each comparison, resp.
        
        # READ new csv file:
        wUniFr_betw_types <- as.data.frame(read.csv("Data_weighted_UniFrac_dist_sorted_concatVarname.csv", header=T, sep=";"))
        
        # within versus between type variation
        
        # linear model to test differential within type distances versus between type distances
        within.vs.between.lm <- lm(distance ~ within*Larks, wUniFr_betw_types)
        
        # ANOVA
        anova(within.vs.between.lm)
        summary(glht(within.vs.between.lm, within="Tukey"))
        
        # pairwise summary for interaction of 'within' and 'larks' 
        wUniFr_betw_types$IntFac = interaction(wUniFr_betw_types$within, wUniFr_betw_types$Larks, drop=T)
        within.vs.between.lm.final <- lm(distance~IntFac, wUniFr_betw_types)
        summary(within.vs.between.lm.final)
        summary(glht(within.vs.between.lm.final, mcp(IntFac="Tukey")))
        
          # pairwise summary for interaction of 'each sample type by sample type comparison' and 'larks' 
          wUniFr_betw_types$IntFac2 = interaction(wUniFr_betw_types$concat_varname, wUniFr_betw_types$Larks, drop=T)
          within.vs.between.lm.final <- lm(distance~IntFac2, wUniFr_betw_types)
          summary(within.vs.between.lm.final)
          summary(glht(within.vs.between.lm.final, mcp(IntFac2="Tukey")))
    
    
        # plot boxplot for all concatenated varnames 
            
            # subset rows containing sample comparisons between different sample types
            between_wUniFr_betw_types <- subset(wUniFr_betw_types, between == "yes")
            
            # rename double paired level names in concat_varname
            wUniFr_betw_types$concat_varname <- mapvalues(wUniFr_betw_types$concat_varname, from=c(
              "broodpatch - cloacal",
              "feathers - broodpatch", 
              "nest material - broodpatch", 
              "soil - broodpatch", 
              "feathers - cloacal", 
              "nest material - cloacal",
              "soil - cloacal",
              "nest material - feathers",
              "soil - feathers", 
              "soil - nest material"
            ),
            to=c(
              "cloacal - broodpatch", 
              "broodpatch - feathers", 
              "broodpatch - nest material", 
              "broodpatch - soil", 
              "cloacal - feathers",
              "cloacal - nest material",
              "cloacal - soil",
              "feathers - nest material",
              "feathers - soil",
              "nest material - soil"
            ))
            
            # test if no. of levels is correct. should be 15.
            levels(wUniFr_betw_types$concat_varname)
            
            # reorder pairwise comparisons
            between_wUniFr_betw_types$concat_varname <- factor(between_wUniFr_betw_types$concat_varname, 
                                                               levels = c("cloacal - broodpatch",
                                                                          "cloacal - feathers",
                                                                          "cloacal - nest material",
                                                                          "cloacal - soil",
                                                                          "broodpatch - feathers",
                                                                          "broodpatch - nest material",
                                                                          "broodpatch - soil",
                                                                          "feathers - nest material",
                                                                          "feathers - soil",
                                                                          "nest material - soil"))
            
            
          # Plot within and between sample type dispersion for both larks (weighted UniFrac distances)
            pdf("Weighted Unifrac distances between types.3.pdf", width = 10, height = 6, useDingbats = F ) 
            ggplot(data=between_wUniFr_betw_types,
                aes(x=concat_varname, y=distance, fill=Larks)) +
                labs(list(x = "Pairwise sample type comparison", y = "Normalized weighted UniFrac distance")) + 
                theme(axis.text.x = element_text(angle = -90, hjust = 0)) +
                scale_fill_manual(values=c("#E69F00", "#56B4E9"), 
                                name="",
                                breaks=c("woodlark", "skylark"),
                                labels=c("Woodlark", "Skylark")) +
                geom_boxplot(show.legend=TRUE)
               dev.off()
      
        # statistics of phylogenetic dispersion       
        lm.pairw.wUniFr <- lm(distance~concat_varname*Larks,between_wUniFr_betw_types)
        lm.pairw.wUniFr2 <- lm(distance~concat_varname+Larks,between_wUniFr_betw_types)
        
        anova(lm.pairw.wUniFr)
        
        hist(residuals(lm.pairw.wUniFr))
        
        between_wUniFr_betw_types$IntFac = interaction(between_wUniFr_betw_types$concat_varname, between_wUniFr_betw_types$Larks, drop=T)
        lm.pairw.wUniFr3 <- lm(distance~IntFac, between_wUniFr_betw_types)
        summary(glht(lm.pairw.wUniFr, mcp(IntFac="Tukey")))
    
    
    ### Phylogenetic dispersion WITHIN sample types (based on weighted UniFrac) ####
    
    
        # plot boxplot for all concatenated varnames: 
        
        # subset all within-sample-type comparisons
        within_wUniFr_within_types <- subset(wUniFr_betw_types, within == "yes")
     
        # reorder pairwise comparisons
        within_wUniFr_within_types$concat_varname <- factor(within_wUniFr_within_types$concat_varname, levels = c("cloacal - cloacal","broodpatch - broodpatch","feathers - feathers","nest material - nest material","soil - soil"))
        
        
        # Plot within and between variation for both larks in Weighted Unifrac distances
          pdf("Weighted Unifrac distances within types.2.pdf", width = 8, height = 6,useDingbats = F) 
          ggplot(data=within_wUniFr_within_types,
                 aes(x=concat_varname, y=distance, fill=Larks)) +
            labs(list(x = "Pairwise sample type comparison", y = "Normalized weighted UniFrac distance")) + 
            theme(axis.text.x = element_text(angle = -90, hjust = 0)) +
            scale_fill_manual(values=c("#E69F00", "#56B4E9"), 
                              name="",
                              breaks=c("woodlark", "skylark"),
                              labels=c("Woodlark", "Skylark")) +
            geom_boxplot(show.legend=TRUE)
          dev.off()
        
    
        # linear model of within type variance
        
        lm.within.type <- lm(distance~concat_varname*Larks, within_wUniFr_within_types)
        
        anova(lm.within.type)
        
        hist(residuals(lm.within.type))
        
        within_wUniFr_within_types$IntFac = interaction(within_wUniFr_within_types$concat_varname, within_wUniFr_within_types$Larks, drop=T)
        lm.within.type.final <- lm(distance~IntFac, within_wUniFr_within_types)
        summary(lm.within.type.final)
        summ.within <- summary(glht(lm.within.type.final, mcp(IntFac="Tukey")))
        summ.within
        
        # test differences in phylogenetic dispersion between females
        within_wUniFr_within_types$IntFac = interaction(within_wUniFr_within_types$concat_varname, within_wUniFr_within_types$Larks, drop=T)
        lm.within.type.final <- lm(distance~IntFac, within_wUniFr_within_types)
        lm.within.with.nest <- lmer(distance ~ IntFac + (1|Nest), REML=F, within_wUniFr_within_types)
        
        AIC(lm.within.type.final, lm.within.with.nest)
        


    
########## Partitioning around medoids ###############################
    
    ## partitioning around medoids ##
    #
    #following :http://statweb.stanford.edu/~susan/papers/Pregnancy/PNAS_Vaginal_Analysis.html
    
    library(phyloseq)
    library(vegan)
    library("cluster"); packageVersion("cluster")
    library("igraph"); packageVersion("igraph")
    library("markovchain"); packageVersion("markovchain")
    
    wUniFrac <- phyloseq::distance(samples5000_no_eggs, method="wunifrac")
    ord = ordinate(samples5000_no_eggs, method = "MDS", distance = wUniFrac)
    
    pdf("EXTRA_plot_scree_PAM.pdf", useDingbats = F)
    plot_scree(ord) + xlim(as.character(seq(1,12))) + ggtitle("MDS-bray ordination eigenvalues")
    dev.off()
    
    evs <- ord$value$Eigenvalues
    print(evs[1:20])
    [1] 5.9620421 2.8610595 2.0894529 0.9535996 0.8715639 0.7434830 0.5914184
    [8] 0.5050820 0.3821053 0.3703655 0.3268519 0.2772767 0.2518184 0.2342529
    [15] 0.2143129 0.1961665 0.1777192 0.1681265 0.1563137 0.1489535
    
    print(tail(evs))
    
    h_sub5 <- hist(evs[6:length(evs)], 100)
    pdf("EXTRA_h_sub5.pdf", useDingbats = F)
    plot(h_sub5$mids, h_sub5$count, log="y", type='h', lwd=10, lend=2)
    dev.off()
    
    
    NDIM <- 8
    x <- ord$vectors[,1:NDIM]  # rows=sample, cols=MDS axes, entries = value
    pamPCoA = function(x, k) {
      list(cluster = pam(x[,1:2], k, cluster.only = TRUE))
    }
    gs = clusGap(x, FUN = pamPCoA, K.max = 12, B = 50)
    pdf("EXTRA_clusgap_PAM.pdf", useDingbats = F)
    plot_clusgap(gs) + scale_x_continuous(breaks=c(seq(0, 12, 2)))
    dev.off()
    
    # levelling after 7 clusters
    
    K <- 5
    x <- ord$vectors[,1:NDIM]
    clust <- as.factor(pam(x, k=K, cluster.only=T))
    # SWAPPING THE ASSIGNMENT OF 2 AND 3 TO MATCH RAVEL CST ENUMERATION
    #clust[clust==2] <- NA
    #clust[clust==3] <- 2
    #clust[is.na(clust)] <- 3
    sample_data(samples5000_no_eggs)$CST <- clust
    CSTs <- as.character(seq(K))
    
    CSTColors <- brewer.pal(8,"Paired")[c(1,3,2,5,4)] # Length 7 for consistency with pre-revision CST+ coloration
    names(CSTColors) <- CSTs
    CSTColorScale <- scale_colour_manual(name = "CST", values = CSTColors[1:5])
    CSTFillScale <- scale_fill_manual(name = "CST", values = CSTColors[1:5])
    
    pdf("EXTRA_PAM_Clustering.pdf", useDingbats = F, width = 10, height = 12)
    a <- plot_ordination(samples5000_no_eggs, ord, color="CST") + CSTColorScale
    b <- plot_ordination(samples5000_no_eggs, ord, axes=c(3,4), color="CST") + CSTColorScale
    grid.arrange(a,b, nrow=2)
    dev.off()
    
    pdf("EXTRA_plot_ordination_wUNiFrac_NMDS.pdf", useDingbats = F)
    c<-plot_ordination(samples5000_no_eggs, ordinate(samples5000_no_eggs, method="NMDS", distance=wUniFrac), color="CST") + CSTColorScale + ggtitle("NMDS -- wUniFrac -- By Cluster")
    d<-plot_ordination(samples5000_no_eggs, ordinate(samples5000_no_eggs, method="NMDS", distance=wUniFrac), color="Type", shape = "Larks") + ggtitle("NMDS -- wUniFrac -- By Cluster")
    grid.arrange(c,d,nrow=2)
    dev.off()
    
 
    
       
################ TEST OF VARIANCE-ADJUSTED UNIFRAC vs. WEIGHTED UNIFRAC ####################
    
    ## Variance-adjusted UniFrac ##
    
    # we tested the qualitative interpretation of VW-UniFrac on grouping of Host species (Larks) and sample type (Type)
    # we followed the fillowing script: https://rdrr.io/cran/GUniFrac/man/GUniFrac.html
    # input phyloseq object = samples5000_no_eggs (rarefied data to 5000 reads/sample)
    
    require(ade4)
    
    otu.tab <- t(otu_table(samples5000_no_eggs))
    treefile <- phy_tree(samples5000_no_eggs)
    
    # Calculate the UniFracs
    unifracs <- GUniFrac(otu.tab, treefile, alpha=c(0, 0.5, 1))$unifracs
    
    Larks <- as(sample_data(samples5000_no_eggs), "data.frame")$Larks
    Type <- as(sample_data(samples5000_no_eggs), "data.frame")$Type
    
    # create 
    dw <- unifracs[, , "d_1"]		  # Weighted UniFrac
    du <- unifracs[, , "d_UW"]		# Unweighted UniFrac	
    dv <- unifracs[, , "d_VAW"]		# Variance adjusted weighted UniFrac
    d0 <- unifracs[, , "d_0"]     # GUniFrac with alpha 0  
    d5 <- unifracs[, , "d_0.5"]   # GUniFrac with alpha 0.5 
    
    
    # test using perMANOVA
    library(vegan)
    
    adonis(as.dist(dw) ~ Larks + Type)
    adonis(as.dist(dv) ~ Larks + Type)
    adonis(as.dist(d5) ~ Larks + Type)
    
    # RESULTS
    adonis(as.dist(dw) ~ Larks + Type)
    
    
    # distance matrices
    dist.dw <- as.dist(dw)
    dist.dv <- as.dist(dv)
    dist.d5 <- as.dist(d5)
    
    # ordinate dm's
    ord.dw <- ordinate(samples5000_no_eggs, method="PCoA", dist.dw)
    ord.dv <- ordinate(samples5000_no_eggs, method="PCoA", dist.dv)
    ord.d5 <- ordinate(samples5000_no_eggs, method="PCoA", dist.d5)
    
    # PCoA plots
    library(gridExtra)
    pdf("EXTRA_PCoA_different_UniFrac_metrics.pdf", useDingbats = F, width = 16, height = 5)
    plot.dw <- plot_ordination(samples5000_no_eggs, ord.dw, axes = c(1,2), type = "samples", color = "Type", shape = "Larks") + guides(colour = "none")
    plot.dv <- plot_ordination(samples5000_no_eggs, ord.dv, axes = c(1,2), type = "samples", color = "Type", shape = "Larks") + guides(colour = "none")
    plot.d5 <- plot_ordination(samples5000_no_eggs, ord.d5, axes = c(1,2), type = "samples", color = "Type", shape = "Larks")
    grid.arrange(plot.dw, plot.dv, plot.d5, ncol=3)
    dev.off()
    
    pcoa_dv <- s.class(cmdscale(d5, k=2), fac = Larks) 
    pcoa_d5 <- s.class(cmdscale(d5, k=2), fac = Larks) 
    grid.arrange(plot.dw, plot.dv, plot.d5, ncol=3)
    


    ############## PHYLOGENETIC STRUCTURE - MNTD and NTI calculations ########################
    
    ### NULL model = independent swap method (null model 4 in Kembel, 2009) ###
    
    library(phyloseq)
    library(picante)
    
    w <- subset_samples(samples5000_no_eggs, Larks=="B")
    s <- subset_samples(samples5000_no_eggs, Larks=="V")
    
    cl <- subset_samples(samples5000_no_eggs, Type=="cloacal")
    bp <- subset_samples(samples5000_no_eggs, Type=="broodpatch")
    f <- subset_samples(samples5000_no_eggs, Type=="feathers")
    nm <- subset_samples(samples5000_no_eggs, Type=="nest material")
    s <- subset_samples(samples5000_no_eggs, Type=="soil")
    
    samp.w <- t(otu_table(w))@.Data
    samp.s <- t(otu_table(s))@.Data
    
    samp.cl <- t(otu_table(cl))@.Data
    samp.bp <- t(otu_table(bp))@.Data
    samp.f <- t(otu_table(f))@.Data
    samp.nm <- t(otu_table(nm))@.Data
    samp.s <- t(otu_table(s))@.Data
    
    phy <- phy_tree(samples5000)
    # remove al redundant tips and nodes in the phy tree given the OTU's absence in samp 
    # (always perform this after subsetting 'samp' based on metadata category)
    # filter all 0 OTU total counts out
    w.pruned <- prune_taxa(taxa_sums(w) > 0, w)
    s.pruned <- prune_taxa(taxa_sums(s) > 0, s)
    
    cl.pruned <- prune_taxa(taxa_sums(cl) > 0, cl)
    bp.pruned <- prune_taxa(taxa_sums(bp) > 0, bp)
    f.pruned <- prune_taxa(taxa_sums(f) > 0, f)
    nm.pruned <- prune_taxa(taxa_sums(nm) > 0, nm)
    s.pruned <- prune_taxa(taxa_sums(s) > 0, s)
    
    
    phy.w <- phy_tree(w.pruned)
    phy.s <- phy_tree(s.pruned)
    
    phy.cl <- phy_tree(cl.pruned)
    phy.bp <- phy_tree(bp.pruned)
    phy.f <- phy_tree(f.pruned)
    phy.nm <- phy_tree(nm.pruned)
    phy.s <- phy_tree(s.pruned)
    
    # We also need to make sure the species are arranged in the some order in the community data and the phylogeny. 
    # This is an important step - several functions in picante assume that the community or trait data and phylogeny data have species arranged in the same order, so it's good to always make sure we've done so before running any analysis. 
    # The following command sorts the columns of samp to be in the same order as the tip labels of the phylogeny:
    samporder.cl <- samp.cl[, phy.cl$tip.label]
    samporder.bp <- samp.bp[, phy.bp$tip.label]
    samporder.f <- samp.f[, phy.f$tip.label]
    samporder.nm <- samp.nm[, phy.nm$tip.label]
    samporder.s <- samp.s[, phy.s$tip.label]
    samporder.cl[1:10,1:10]
    
    # Let's visualize our data. Now let's see how taxa from the six communities in the Phylocom example data set are arranged on the tree. The following commands set up the layout of the plot to have 2 rows and 3 columns, and then plot a black dot for the species present in each of the six communities:
    
    #pdf("Visualize_taxa_on_tree_NTI_calc.pdf", useDingbats = F)
    #par(mfrow = c(2, 3))
    #for (i in row.names(samporder)) {
    #  plot(prunedphy, show.tip.label = FALSE, main = i)
    #  tiplabels(tip = which(samporder[i, ] > 0), pch = 19, cex = 2)
    #}
    #dev.off()
    
    #Now we will calculate NTI (Nearest Taxon Index) for our different communities. Rembember, NTI values indicate phylogenetic overdispersion, and positive NTI values indicate phylogenetic clustering.
    #First we need to make a phylogenetic distance matrix.
    
    phydist.cl <- cophenetic(phy.cl)
    phydist.bp <- cophenetic(phy.bp)
    phydist.f <- cophenetic(phy.f)
    phydist.nm <- cophenetic(phy.nm)
    phydist.s <- cophenetic(phy.s)
    
    # Take a look at phydist.  This is a matrix where the rows and columns are the taxa and the elements of the matrix are the phylogenetic distance between those pairs of taxa.  
    
    
    # The fifth column is the rank of the score against randomized communities; the sixth column is the negative NRI; and the seventh column is the one tailed p-value for significantly high NRI.  So that communities 1, 2 and 3 are significantly clustered and community 5 is significantly spread out.
    
    # To calculate the NTI:
    MNTD_NTI_all_cl5000 <- ses.mntd(samporder.cl, phydist.cl,null.model="independentswap",runs = 999, iterations = 1000, abundance.weighted=FALSE)
    MNTD_NTI_all_bp5000 <- ses.mntd(samporder.bp, phydist.bp,null.model="independentswap", runs = 999, iterations = 1000, abundance.weighted=FALSE)
    MNTD_NTI_all_f5000 <- ses.mntd(samporder.f, phydist.f,null.model="independentswap", runs = 999, iterations = 1000, abundance.weighted=FALSE)
    MNTD_NTI_all_nm5000 <- ses.mntd(samporder.nm, phydist.nm,null.model="independentswap", runs = 999, iterations = 1000, abundance.weighted=FALSE)
    MNTD_NTI_all_s5000 <- ses.mntd(samporder.s, phydist.s,null.model="independentswap", runs = 999, iterations = 1000, abundance.weighted=FALSE)
    
    # merge results
    MNTD_NTI_all_persample5000 <- rbind(MNTD_NTI_all_cl5000,MNTD_NTI_all_bp5000,MNTD_NTI_all_f5000,MNTD_NTI_all_nm5000,MNTD_NTI_all_s5000)
    
    # transform z-scores in NTI by multiplying by -1
    MNTD_NTI_all_persample5000[["NTI"]] <- MNTD_NTI_all_persample5000$mntd.obs.z*-1 
    
    # Results stored in write.table(MNTD_NTI_all_samples5000, "NTI_MNTD_null_vs_obs_allSamples5000_20161219.xlsx", row.names=TRUE,col.names=T,sep="\t")
    write.table(MNTD_NTI_all_persample5000, "NTI_MNTD_null_vs_obs_all_persample5000_20170915.xlsx", row.names=TRUE,col.names=T,sep="\t")
    
    # add NTI data to metadata samples5000
    mapping_NTI_persampletype <- sample_data(samples5000)
    colnames(mapping_NTI_persampletype)[1] <- "X.SampleID"
    # colnames(mapping_NTI_persampletype)[1] # "sampleID"
    MNTD_NTI_all_persample5000$sampleID <- rownames(MNTD_NTI_all_persample5000)
    nti_persampletype <- as.data.frame(mapping_NTI_persampletype@.Data)
    colnames(nti_persampletype) <- mapping_NTI_persampletype@names
    colnames(nti_persampletype)[1] <- "sampleID"
    nti_persampletype[nti_persampletype$sampleID=="192",7] <- "B"
    NTIdata_persampletype[NTIdata_persampletype$sampleID=="54",7] <- "B"
    
    
    nrow(nti_persampletype) # 175
    nrow(MNTD_NTI_all_persample5000) # 110
    
    
    # --> copy data from MNTD_NTI_all_persample5000 to nti_persampletype for only matiching sampleID values
    NTIdata_persampletype <- merge(nti_persampletype, MNTD_NTI_all_persample5000, "sampleID")
    NTIdata_persampletype[NTIdata_persampletype$sampleID=="54",7] <- "B"
    NTIdata_persampletype[NTIdata_persampletype$sampleID=="118",10] <- "B14.11"
    dim(NTIdata_persampletype) # 110 21
    
    NTIdata_persampletype$Type <- factor(NTIdata_persampletype$Type, levels = c("cloacal", "broodpatch", "feathers", "nest material", "soil"))
    
    # Analysis of variance of NTI 
    # lm with Larks x Type interaction
    
    lm_NTI_persampletype <- lm(NTI~Larks*Type, data=NTIdata_persampletype)
    
    anova(lm_NTI_persampletype)
    
    
    # create contrast matrix for each level of Larks for each level of Type
    
    NTIdata_persampletype$Type <- factor(NTIdata_persampletype$Type, levels = c("cloacal", "broodpatch", "feathers", "nest material", "soil"))
    levels(NTIdata_persampletype$Type)
    
    library(multcomp)
    
    X <- model.matrix(~ Larks * Type, data = NTIdata_persampletype)
    
    Tukey <- contrMat(table(NTIdata_persampletype$Type), "Tukey")
    K1 <- cbind(Tukey, matrix(0, nrow = nrow(Tukey), ncol = ncol(Tukey)))
    rownames(K1) <- paste(levels(NTIdata_persampletype$Larks)[1], rownames(K1), sep = ":")
    K2 <- cbind(matrix(0, nrow = nrow(Tukey), ncol = ncol(Tukey)), Tukey)
    rownames(K2) <- paste(levels(NTIdata_persampletype$Larks)[2], rownames(K2), sep = ":")
    
    K <- rbind(K1,K2)
    colnames(K) <- c(colnames(Tukey), colnames(Tukey))  
    
    glht_NTI <- summary(glht(lm_NTI_persampletype, linfct = K))
    glht_NTI
    
    
    
    # Calculate summary statistics
    (library(doBy))
    summary_NTI_persampletype <- summaryBy(NTI~Larks+Type,data=NTIdata_persampletype, FUN = function(x) { c(m = mean(x), s = sd(x), n=length(x))})
    summary_MNTD_persampletype <- summaryBy(c(mntd.obs) ~Larks+Type,data=NTIdata_persampletype, FUN = function(x) { c(m = mean(x), s = sd(x), n=length(x))})
    
    summary_NTI_persampletype[["NTI.df"]] <- summary_NTI_persampletype$NTI.n-1
    
    # manually find t-value based on n in inverse t table (online)
    summary_NTI_persampletype[["t"]] <-c(2.228, 2.201, 2.179,2.179,2.201, 2.228, 2.179, 2.228, 2.447, 2.447)
    
    # calculate SE 
    summary_NTI_persampletype[["NTI.se"]] <- summary_NTI_persampletype$NTI.s/sqrt(summary_NTI_persampletype$NTI.n)
    
    # calculate CI abs
    summary_NTI_persampletype[["NTI.CI"]] <- summary_NTI_persampletype$NTI.se*summary_NTI_persampletype$t
    
    # calculate CI range based on mean (low)
    summary_NTI_persampletype[["NTI.lowCI"]] <- summary_NTI_persampletype$NTI.m-summary_NTI_persampletype$NTI.CI
    
    # calculate CI range based on mean (high)
    summary_NTI_persampletype[["NTI.highCI"]] <- summary_NTI_persampletype$NTI.m+summary_NTI_persampletype$NTI.CI
    
    
    summary_addMNTD <- cbind(summary_NTI_persampletype, summary_MNTD_persampletype[,3:5])
    
    colnames(summary_addMNTD)[12] <- "mntd.obs.m"
    colnames(summary_addMNTD)[13] <- "mntd.obs.s"
    colnames(summary_addMNTD)[14] <- "mntd.obs.n"
    
    
    #calculate mntd SE
    summary_addMNTD[["mntd.se"]] <- summary_addMNTD$mntd.obs.s/sqrt(summary_addMNTD$mntd.obs.n)
    
    # calculate mntd CI abs
    summary_addMNTD[["mntd.CI"]] <- summary_addMNTD$mntd.se*summary_addMNTD$t
    
    # view summary
    summary_NTI_persampletype
    
    # add NTI column to main data
    NTIdata_persampletype$NTI <- NTIdata_persampletype$mntd.obs.z*-1
    
    summary_NTI_persampletype$Type <- factor(summary_NTI_persampletype$Type, levels = c("cloacal", "broodpatch","feathers","nest material", "soil"))
    
    pdf("NTI_perType_perSpecies_persample5000.nullmodel4_nonAbundWeighted_new2.pdf", useDingbats = F)
    ggplot(aes(x=Type, y=NTI.m, fill=Larks), data=summary_NTI_persampletype) +
      geom_point(data=summary_NTI_persampletype, aes(x=Type, y=NTI.m), position=position_dodge(width=0.75), size=3, color="black") +
      geom_errorbar(aes(ymin=NTI.lowCI, ymax=NTI.highCI), width=.3, position=position_dodge(width=0.75),color="black") +
      geom_point(data=NTIdata_persampletype, aes(x=Type, y=NTI, color=Larks), position=position_jitterdodge(), size=3, alpha=0.5) +
      #geom_jitter(data=NTIdata_no_eggs, aes(x=Type, y=NTI, color=Larks), position=position_jitter(width=.3), size=3, alpha=0.5) +
      geom_hline(yintercept=2) +
      geom_hline(yintercept=-2) +
      scale_y_continuous(limits=c(-4,6))
    dev.off()      
    
    
    
    ############## PHYLOGENETIC STRUCTURE - MPD and NRI calculations ########################
    
    ### NULL model = independent swap method (null model 4 in Kembel, 2009) ###
    
    
    library(phyloseq)
    library(picante)
    
    #To calculate the NRI:
    
    #Now we will calculate NRI (Net Relatedness Index) Rembember, negative NRI values indicate a phylogenetic overdispersion, and positive NRI values indicate phylogenetic clustering.
    #First we need to make a phylogenetic distance matrix.
    
    phydist.cl <- cophenetic(phy.cl)
    phydist.bp <- cophenetic(phy.bp)
    phydist.f <- cophenetic(phy.f)
    phydist.nm <- cophenetic(phy.nm)
    phydist.s <- cophenetic(phy.s)
    
    
    # Take a look at phydist.  This is a matrix where the rows and columns are the taxa and the elements of the matrix are the phylogenetic distance between those pairs of taxa.  
    
    #phydist
    
    # To calculate the NRI:
    
    #ses.mpd(samporder, phydist,null.model="taxa.labels", abundance.weighted=TRUE)
    
    # The rows are the communities.  The first four columns should be pretty straight forward given the definition of the NRI from lecture.  To review:
    # ntaxa Number of taxa in community
    # mpd.obs Observed mean pairwise distance (MPD) in community
    # mpd.rand.mean Mean MPD in null communities
    # mpd.rand.sd Standard deviation of MPD in null communities
    # mpd.obs.rank Rank of observed MPD vs. null communities
    # mpd.obs.z Standardized effect size of MPD vs. null communities (equivalent to -NRI)
    
    # The fifth column is the rank of the score against randomized communities; the sixth column is the negative NRI; and the seventh column is the one tailed p-value for significantly high NRI.  So that communities 1, 2 and 3 are significantly clustered and community 5 is significantly spread out.
    
    # To calculate the NRI:
    MPD_NRI_all_cl5000 <- ses.mpd(samporder.cl, phydist.cl,null.model="independentswap",runs = 999, iterations = 1000, abundance.weighted=FALSE)
    MPD_NRI_all_bp5000 <- ses.mpd(samporder.bp, phydist.bp,null.model="independentswap", runs = 999, iterations = 1000, abundance.weighted=FALSE)
    MPD_NRI_all_f5000 <- ses.mpd(samporder.f, phydist.f,null.model="independentswap", runs = 999, iterations = 1000, abundance.weighted=FALSE)
    MPD_NRI_all_nm5000 <- ses.mpd(samporder.nm, phydist.nm,null.model="independentswap", runs = 999, iterations = 1000, abundance.weighted=FALSE)
    MPD_NRI_all_s5000 <- ses.mpd(samporder.s, phydist.s,null.model="independentswap", runs = 999, iterations = 1000, abundance.weighted=FALSE)
    
    # abundance-weighted NRI:
    #MPD_NRI_all_cl5000 <- ses.mpd(samporder.cl, phydist.cl,null.model="independentswap",runs = 999, iterations = 1000, abundance.weighted=TRUE)
    #MPD_NRI_all_bp5000 <- ses.mpd(samporder.bp, phydist.bp,null.model="independentswap", runs = 999, iterations = 1000, abundance.weighted=TRUE)
    #MPD_NRI_all_f5000 <- ses.mpd(samporder.f, phydist.f,null.model="independentswap", runs = 999, iterations = 1000, abundance.weighted=TRUE)
    #MPD_NRI_all_nm5000 <- ses.mpd(samporder.nm, phydist.nm,null.model="independentswap", runs = 999, iterations = 1000, abundance.weighted=TRUE)
    #MPD_NRI_all_s5000 <- ses.mpd(samporder.s, phydist.s,null.model="independentswap", runs = 999, iterations = 1000, abundance.weighted=TRUE)
    
    # merge results
    MPD_NRI_all_persample5000 <- rbind(MPD_NRI_all_cl5000,MPD_NRI_all_bp5000,MPD_NRI_all_f5000,MPD_NRI_all_nm5000,MPD_NRI_all_s5000)
    
    # transform z-scores in NRI by multiplying by -1
    MPD_NRI_all_persample5000[["NRI"]] <- MPD_NRI_all_persample5000$mpd.obs.z*-1 
    
    # Results stored in write.table(MPD_NRI_all_samples5000, "NRI_MPD_null_vs_obs_allSamples5000_20161219.xlsx", row.names=TRUE,col.names=T,sep="\t")
    write.table(MPD_NRI_all_persample5000, "NRI_MPD_null_vs_obs_all_persample5000_20170915.xlsx", row.names=TRUE,col.names=T,sep="\t")
    
    # add NRI data to metadata samples5000
    mapping_NRI_persampletype <- sample_data(samples5000)
    colnames(mapping_NRI_persampletype)[1] <- "X.SampleID"
    # colnames(mapping_NRI_persampletype)[1] # "sampleID"
    MPD_NRI_all_persample5000$sampleID <- rownames(MPD_NRI_all_persample5000)
    nri_persampletype <- as.data.frame(mapping_NRI_persampletype@.Data)
    colnames(nri_persampletype) <- mapping_NRI_persampletype@names
    colnames(nri_persampletype)[1] <- "sampleID"
    nri_persampletype[nri_persampletype$sampleID=="192",7] <- "B"
    NRIdata_persampletype[NRIdata_persampletype$sampleID=="54",7] <- "B"
    
    
    nrow(nri_persampletype) # 175
    nrow(MPD_NRI_all_persample5000) # 110
    
    
    # --> copy data from MPD_NRI_all_persample5000 to nri_persampletype for only matiching sampleID values
    NRIdata_persampletype <- merge(nri_persampletype, MPD_NRI_all_persample5000, "sampleID")
    NRIdata_persampletype[NRIdata_persampletype$sampleID=="54",7] <- "B"
    NRIdata_persampletype[NRIdata_persampletype$sampleID=="118",10] <- "B14.11"
    
    
    NRIdata_persampletype$Type <- factor(NRIdata_persampletype$Type, levels = c("cloacal", "broodpatch","feathers","nest material", "soil"))
    
    
    # Analysis of variance of NRI 
    # lm with Larks x Type interaction
    
    lm_NRI_persampletype <- lm(NRI~Larks*Type, data=NRIdata_persampletype)
    
    anova(lm_NRI_persampletype)
    
    # lm NRI without interaction
    lm_NRI <- lm(NRI~Larks+Type, data=NRIdata_persampletype)
    anova(lm_NRI)
    
    
    # create contrast matrix for each level of exp for each level of sampling_point
    library(multcomp)
    
    X <- model.matrix(~ Larks * Type, data = NRIdata_persampletype)
    
    Tukey <- contrMat(table(NRIdata_persampletype$Type), "Tukey")
    K1 <- cbind(Tukey, matrix(0, nrow = nrow(Tukey), ncol = ncol(Tukey)))
    rownames(K1) <- paste(levels(NRIdata_persampletype$Larks)[1], rownames(K1), sep = ":")
    K2 <- cbind(matrix(0, nrow = nrow(Tukey), ncol = ncol(Tukey)), Tukey)
    rownames(K2) <- paste(levels(NRIdata_persampletype$Larks)[2], rownames(K2), sep = ":")
    
    K <- rbind(K1,K2)
    colnames(K) <- c(colnames(Tukey), colnames(Tukey))  
    
    glht_NRI <- summary(glht(lm_NRI_persampletype, linfct = K))
    glht_NRI
    
    
    
    ## Test if NRI values differ between species in each sample type
    
    # make intfac
    NRIdata_persampletype$IntFac <- interaction(NRIdata_persampletype$Larks, NRIdata_persampletype$Type, drop=T)
    
    # define linear model
    lm_NRI_persampletype_IntFac <- lm(NRI~IntFac, data=NRIdata_persampletype)
    
    # test linear hypothesis of the difference between mean WL and mean SL
    library(multcomp)
    summary(glht(lm_NRI_persampletype_IntFac, mcp(IntFac="Tukey")))
    
    
    
    # Calculate summary statistics
    (library(doBy))
    summary_NRI_persampletype <- summaryBy(NRI~Larks+Type,data=NRIdata_persampletype, FUN = function(x) { c(m = mean(x), s = sd(x), n=length(x))})
    summary_MPD_persampletype <- summaryBy(c(mpd.obs) ~Larks+Type,data=NRIdata_persampletype, FUN = function(x) { c(m = mean(x), s = sd(x), n=length(x))})
    
    summary_NRI_persampletype[["NRI.df"]] <- summary_NRI_persampletype$NRI.n-1
    
    # manually find t-value based on n in inverse t table (online)
    summary_NRI_persampletype[["t"]] <-c(2.201, 2.228, 2.179,2.179,2.201, 2.179, 2.228, 2.228, 2.447, 2.447)
    
    # calculate SE 
    summary_NRI_persampletype[["NRI.se"]] <- summary_NRI_persampletype$NRI.s/sqrt(summary_NRI_persampletype$NRI.n)
    
    # calculate CI abs
    summary_NRI_persampletype[["NRI.CI"]] <- summary_NRI_persampletype$NRI.se*summary_NRI_persampletype$t
    
    # calculate CI range based on mean (low)
    summary_NRI_persampletype[["NRI.lowCI"]] <- summary_NRI_persampletype$NRI.m-summary_NRI_persampletype$NRI.CI
    
    # calculate CI range based on mean (high)
    summary_NRI_persampletype[["NRI.highCI"]] <- summary_NRI_persampletype$NRI.m+summary_NRI_persampletype$NRI.CI
    
    
    summary_addMPD <- cbind(summary_NRI_persampletype, summary_MPD_persampletype[,3:5])
    
    colnames(summary_addMPD)[12] <- "mpd.obs.m"
    colnames(summary_addMPD)[13] <- "mpd.obs.s"
    colnames(summary_addMPD)[14] <- "mpd.obs.n"
    
    
    #calculate mpd SE
    summary_addMPD[["mpd.se"]] <- summary_addMPD$mpd.obs.s/sqrt(summary_addMPD$mpd.obs.n)
    
    # calculate mpd CI abs
    summary_addMPD[["mpd.CI"]] <- summary_addMPD$mpd.se*summary_addMPD$t
    
    
    summary_NRI_persampletype
    
    
    # add NRI column to main data
    NRIdata_persampletype$NRI <- NRIdata_persampletype$mpd.obs.z*-1
    
    summary_NRI_persampletype$Type <- factor(summary_NRI_persampletype$Type, levels = c("cloacal", "broodpatch","feathers","nest material", "soil"))
    
    pdf("NRI_perType_perSpecies_persample5000.nullmodel4.pdf", useDingbats = F)
    ggplot(aes(x=Type, y=NRI.m, fill=Larks), data=summary_NRI_persampletype) +
      geom_point(data=summary_NRI_persampletype, aes(x=Type, y=NRI.m), position=position_dodge(width=0.75), size=3, color="black") +
      geom_errorbar(aes(ymin=NRI.lowCI, ymax=NRI.highCI), width=.3, position=position_dodge(width=0.75),color="black") +
      geom_point(data=NRIdata_persampletype, aes(x=Type, y=NRI, color=Larks), position=position_jitterdodge(), size=3, alpha=0.5) +
      #geom_jitter(data=NRIdata_no_eggs, aes(x=Type, y=NRI, color=Larks), position=position_jitter(width=.3), size=3, alpha=0.5) +
      geom_hline(yintercept=2) +
      geom_hline(yintercept=-2) +
      scale_y_continuous(limits=c(-4,6))
    dev.off()  
    
    
    
    
      
